# Supplementary material for: Pan-cancer proteomic map of 949 human cell lines
Source: Cancer Cell. 2022 Aug 8;40(8):835–849.e8. doi: 10.1016/j.ccell.2022.06.010 (PMC9387775; doi:10.1016/j.ccell.2022.06.010)
Supplement: Table S1. Sample and data processing information, related to Figure 1 [file mmc2.xlsx]

## Sheet: Legend
Table S1 Sample and data processing information. Related to Figure 1
Field	Description
model_id	Cell line identifier (CellModelPassport)
Project_Identifier	Cell line project identifier
Cell_line	Cell line name
Source	Cell line source name
Identifier	Cell line source identifier
Gender	Cell line gender
Tissue_type	Cell line tissue of origin
Haem_lineage	Lineage of haematopoietic and Lymphoid cell lines
Cancer_type	Cell line cancer type
Cancer_subtype	Cell line cancer subtype
BROAD_ID	Cell line BROAD ID
CCLE_ID	Cell line CCLE ID
ploidy	Cell line ploidy, estimated from SNP6 copy number data
mutational_burden	Cell line mutational burden, estimated from WES data
growth_properties	Cell line culture conditions
growth	Cell line growth rate
size	Cell line size
media	Cell line culture media
replicates_correlation	Cell line proteomics replicate correlation, mean Pearson's R of cell lines' replicates
number_of_proteins	Number of proteins quantified per cell line
EMT	Proteomics GSEA enrichment scores of MSigDB - HALLMARK_EPITHELIAL_MESENCHYMAL_TRANSITION gene signature
Proteasome	Proteomics GSEA enrichment scores of MSigDB - BIOCARTA_PROTEASOME_PATHWAY gene signature
TranslationInitiation	Proteomics GSEA enrichment scores of MSigDB - GO_TRANSLATIONAL_INITIATION gene signature
CopyNumberInstability	Copy number instability estimated using SNP6 copy number data
GeneExpressionCorrelation	Correlation between gene expression (transcriptomics) and proteomics (Pearson's R)
CopyNumberAttenuation	Differential between the correlation coefficients of Copy Number ~ Gene Expression and Copy Number ~ Proteomics
FXX	MOFA factors (XX representing factors from 1 to 15)

## Sheet: Cell line level sample info
Table S1 Sample and data processing information. Related to Figure 1
model_id	Project_Identifier	Cell_line	Source	Identifier	Gender	Tissue_type	Cancer_type	Cancer_subtype	Haem_lineage	BROAD_ID	CCLE_ID	ploidy	mutational_burden	msi_status	growth_properties	growth	size	media	replicates_correlation	number_of_proteins	EMT	Proteasome	TranslationInitiation	CopyNumberInstability	GeneExpressionCorrelation	CopyNumberAttenuation	F1	F2	F3	F4	F5	F6	F7	F8	F9	F10	F11	F12	F13	F14	F15
SIDM00896	SIDM00896;BC-1	BC-1	ATCC	CVCL_1079	Male	Haematopoietic and Lymphoid	B-Cell Non-Hodgkin's Lymphoma	Primary effusion lymphoma	B lymphoid	ACH-002214	BC1_HAEMATOPOIETIC_AND_LYMPHOID_TISSUE	2.22383	6.86667	MSS	Suspension	1.40002	12.4	R	0.935367	5392	0.359004	0.623564	0.602168	0.185295	0.482038	0.0364391	-0.0175738	0.178214	2.66118	3.51077	0.85786	-0.460411	0.769345	1.65574	2.10907	-0.0563667	-0.550705	0.229186	0.486789	0.299905	-0.319625
SIDM00312	SIDM00312;L-363	L-363	DSMZ	CVCL_1357	Female	Haematopoietic and Lymphoid	Plasma Cell Myeloma		B lymphoid	ACH-000183	L363_HAEMATOPOIETIC_AND_LYMPHOID_TISSUE	2.09416	8.4	MSS	Suspension	0.976878	12.4	R	0.934681	5364	0.483467	0.662372	0.618824	0.210105	0.378997	0.0255649	-0.138925	0.249486	1.71908	0.359443	0.426361	0.58682	1.26737	3.30284	1.9274	1.67646	-1.00946	-0.32997	0.530468	0.585516	-0.0921145
SIDM00277	SIDM00277;EoL-1-cell	EoL-1-cell	RIKEN	CVCL_0258	Male	Haematopoietic and Lymphoid	Acute Myeloid Leukemia	Chronic Eosinophilic Leukemia	Myeloid	ACH-000198	EOL1_HAEMATOPOIETIC_AND_LYMPHOID_TISSUE	2.12715	10.4	MSS	Suspension	1.12964	12.2	R	0.930695	5258	0.485358	0.638163	0.60858	0.229175	0.474233	0.0148456	0.0527782	-0.0267338	0.179409	-0.559737	0.204171	-1.02319	-3.08219	-1.77852	0.218588	-0.191836	-1.52898	0.44494	-0.238244	1.18352	-0.245174
SIDM01119	SIDM01119;NCI-H727	NCI-H727	ATCC	CVCL_1584	Female	Lung	Carcinoid Tumour	Lung Carcinoid Tumor		ACH-000775	NCIH727_LUNG	2.64602	18.3	MSS	Adherent	0.282891	17	R	0.929296	4843	0.260421	0.274909	0.525767	0.641588	0.339122	0.0617214	1.15086	1.49846	0.370861	-1.01458	-0.468697	1.15563	1.26691	-0.128102	0.108843	-0.895634	-0.813594	0.352702	-1.68029	0.436357	-0.0347563
SIDM00657	SIDM00657;MV-4-11	MV-4-11	ATCC	CVCL_0064	Male	Haematopoietic and Lymphoid	Acute Myeloid Leukemia	Acute Monocytic leukemia	Myeloid	ACH-000045	MV411_HAEMATOPOIETIC_AND_LYMPHOID_TISSUE	2.01213	4.56667	MSS	Suspension	1.30584	11.7	D/F12	0.907205	4771	0.430215	0.671474	0.584981	0.0928824	0.554404	0.025315	0.265493	-0.356895	-0.208848	-2.92495	0.5677	-0.160455	-2.8252	-2.4468	0.33481	-2.48793	-1.48563	0.177513	-0.218152	0.501119	-0.0445982
SIDM00045	SIDM00045;HSC-39	HSC-39	JCRB	CVCL_A385	Male	Stomach	Gastric Carcinoma	Gastric signet ring cell adenocarcinoma		ACH-002141	HSC39_STOMACH	2.97555	11.1333	MSS	Unknown	1.99777	14.5	D/F12	0.932841	5692	0.330925	0.606595	0.621542	0.472458	0.492343	0.0107558	3.17597	2.07502	-0.399906	1.41308	-0.956979	-0.637956	-1.34989	2.36442	2.31096	0.437365	-0.473588	0.492597	-0.947698	0.133813	0.234982
SIDM00403	SIDM00403;RPMI-8402	RPMI-8402	DSMZ	CVCL_1667	Female	Haematopoietic and Lymphoid	T-Lymphoblastic Leukemia	Childhood T acute lymphoblastic leukemia	T lymphoid	ACH-000636	RPMI8402_HAEMATOPOIETIC_AND_LYMPHOID_TISSUE	3.68525	13.3	MSS	Suspension	1.27615	12.2	R	0.938627	5566	0.431599	0.660043	0.607242	0.388271	0.494906	-0.0346113	-0.506938	0.694834	-0.0494175	0.694604	-0.616266	-0.380824	-1.22928	-2.68028	-2.05684	-0.458978	-1.41522	-0.0582653	-0.124546	0.957229	-0.189748
SIDM00272	SIDM00272;MDA-MB-453	MDA-MB-453	RIKEN	CVCL_0418	Female	Breast	Breast Carcinoma	Breast adenocarcinoma		ACH-000910	MDAMB453_BREAST	4.1994	21.9	MSS	Adherent	0.773136	15.1	D/F12	0.932637	5387	0.360891	0.565271	0.551863	0.433286	0.473954	0.0434064	1.1745	3.19945	-0.260225	4.28272	-0.115112	1.92585	-2.52392	-0.938666	1.53641	-0.155283	0.993346	-0.446451	3.1886	-2.24956	0.431432
SIDM00261	SIDM00261;ES8	ES8	St Jude Children's Research Hospital	CVCL_1204	Male	Bone	Ewing's Sarcoma			ACH-002109	ES8_BONE	2.11579	7.56667	MSS	Unknown	1.692	13.5	R	0.935124	5835	0.312202	0.628924	0.608237	0.17207	0.405648	0.0570781	-2.77842	1.56949	0.124242	-1.42355	-2.52549	-2.14976	-1.39252	-0.800651	0.486957	1.50327	1.4103	-0.357756	0.124805	1.1876	-0.343594
SIDM00576	SIDM00576;NKM-1	NKM-1	JCRB	CVCL_1607	Male	Haematopoietic and Lymphoid	Acute Myeloid Leukemia	Adult Acute Myeloid Leukemia	Myeloid	ACH-002290	NKM1_HAEMATOPOIETIC_AND_LYMPHOID_TISSUE	1.96443	10.9667	MSS	Unknown	0.435577	12.9	R	0.898359	4744	0.422547	0.692037	0.58198	0.112077	0.454625	0.0646337	0.260124	-0.296593	-0.104317	1.68181	0.65397	-0.604602	-2.79312	-1.69215	-0.298845	-0.228229	-1.0657	0.505987	-0.218696	0.574466	-0.148611
SIDM00554	SIDM00554;KURAMOCHI	KURAMOCHI	JCRB	CVCL_1345	Female	Ovary	Ovarian Carcinoma	High grade ovarian serous adenocarcinoma		ACH-000524	KURAMOCHI_OVARY	2.61014	9.4	MSS	Unknown	-0.0169961	18.4	R	0.919526	4780	0.254797	0.395548	0.590122	0.719333	0.335552	0.101127	-1.03966	0.0907313	0.876727	-2.61852	0.0341302	0.0973069	-0.597726	-0.59429	-0.797472	0.659778	0.815729	-0.420824	-0.279173	-0.191342	-0.627589
SIDM00107	SIDM00107;UACC-62	UACC-62	NCI	CVCL_1780	Unknown	Skin	Melanoma			ACH-000425	UACC62_SKIN	1.885	10.7	MSS	Unknown	0.843336	22.8	D/F12	0.951732	5949	0.414657	0.675931	0.584077	0.243892	0.525975	0.00182645	-2.28885	-0.97288	2.32535	1.57021	0.0391174	-0.846595	0.428082	-1.59793	1.27351	-0.273878	0.0287996	3.61637	-0.295785	-1.4228	0.142385
SIDM00489	SIDM00489;Ca9-22	Ca9-22	JCRB	CVCL_1102	Male	Head and Neck	Head and Neck Carcinoma	Gingival squamous cell carcinoma		ACH-002043	CA922_UPPER_AERODIGESTIVE_TRACT	2.57706	14.6	MSS	Adherent	0.97628	13.6	D/F12	0.930259	5209	0.342823	0.308394	0.589861	0.519572	0.387923	0.0573283	2.12964	-0.233463	-0.113653	5.18337	0.588939	-2.7433	0.181454	-0.653387	-0.613229	0.782812	0.139208	0.364102	1.55721	0.488129	-0.503013
SIDM00142	SIDM00142;COLO-684	COLO-684	ECACC	CVCL_1132	Female	Endometrium	Endometrial Carcinoma	Endometrial adenocarcinoma		ACH-000864	COLO684_ENDOMETRIUM	2.25773	25.6667	MSI	Suspension	0.894445	13	R	0.960778	6251	0.308623	0.691673	0.603367	0.245588	0.45735	0.0374694	-2.19631	2.94625	-0.693494	-0.957795	1.45688	-0.0784083	0.870872	-1.50169	-1.29947	-1.56076	-0.59716	-0.3838	0.140547	-0.0194299	-0.329188
SIDM00814	SIDM00814;SW13	SW13	ATCC	CVCL_0542	Female	Adrenal Gland	Other Solid Carcinomas	Adrenal cortex carcinoma		ACH-001401	SW13_ADRENAL_CORTEX	3.10059	11.8	MSS	Adherent	0.691122	18.1	D/F12	0.898248	4947	0.276237	0.388938	0.580744				-2.48889	0.875666	2.08972	1.1158	-1.37902	-1.61944	-0.0867544	-2.03802	-0.360997	1.00113	0.950474	-2.58288	-0.187329	-2.07065	-1.19656
SIDM00083	SIDM00083;SF539	SF539	NCI	CVCL_1691	Female	Central Nervous System	Glioblastoma			ACH-000273	SF539_CENTRAL_NERVOUS_SYSTEM	3.04947	6.6	MSS	Unknown	1.36058	19.1	R	0.931925	4902	0.422974	0.358816	0.530137	0.484973	0.400167	0.0526475	-1.90225	-2.24272	-0.0262438	0.515241	-1.11677	1.23389	-0.710922	1.54207	-0.39389	-0.0681921	-0.514077	0.23156	0.42491	0.185119	-0.0217362
SIDM00633	SIDM00633;MDA-MB-175-VII	MDA-MB-175-VII	ATCC	CVCL_1400	Female	Breast	Breast Carcinoma	Invasive Ductal Carcinoma of No Special Type		ACH-000759	MDAMB175VII_BREAST	3.62706	10.2	MSS	Semi-Adherent	0.424596	16	D/F12	0.938911	5617	0.367144	0.57962	0.509772	0.65939	0.448792	0.039411	1.95183	1.50884	1.09757	-0.316625	0.883141	3.31561	-1.68744	-2.11538	0.762396	-0.307112	1.73515	0.205333	1.27335	-0.260819	-0.641765
SIDM01129	SIDM01129;NCI-H524	NCI-H524	ATCC	CVCL_1568	Male	Lung	Small Cell Lung Carcinoma			ACH-000816	NCIH524_LUNG	2.21644	15.2	MSS	Suspension	0.737999	13	R	0.947683	5647	0.269225	0.739772	0.581541	0.422769	0.457805	0.0825711	-2.24788	3.2265	-1.20791	-4.43799	1.70287	-1.81576	1.67668	0.540606	-0.360414	-0.668621	-0.712055	0.261084	0.21225	1.4838	-0.00201999
SIDM00132	SIDM00132;BxPC-3	BxPC-3	ECACC	CVCL_0186	Female	Pancreas	Pancreatic Carcinoma	Pancreatic ductal adenocarcinoma		ACH-000535	BXPC3_PANCREAS	2.4579	6.06667	MSS	Adherent	0.763912	14.3	R	0.915247	5316	0.383803	0.556219	0.530124	0.531741	0.48347	0.036115	3.18487	-1.37966	-1.10489	-3.01	-0.120386	-0.41434	-0.629343	4.76163	-0.995571	0.24736	1.69193	0.76948	1.07003	1.60189	0.11142
SIDM01149	SIDM01149;NCI-H847	NCI-H847	ATCC	CVCL_1596	Male	Lung	Small Cell Lung Carcinoma			ACH-001365	NCIH847_LUNG	3.14466	9.7	MSS	Suspension	0.872991	13.2	D/F12	0.905683	5503	0.339548	0.489664	0.584276	0.22794	0.4276	0.0593042	-2.64961	2.87798	-1.07389	-1.15088	1.84382	-1.65024	-0.0602587	-0.454656	-0.833603	-0.416521	-0.342313	-0.168807	-0.088891	1.15317	0.0128967
SIDM00664	SIDM00664;Hs-766T	Hs-766T	ATCC	CVCL_0334	Male	Pancreas	Pancreatic Carcinoma	Pancreatic adenocarcinoma		ACH-000178	HS766T_PANCREAS	2.39742	6.4	MSS	Adherent	0.787548	16	D/F12	0.925042	5120	0.433016	0.54436	0.59147	0.447437	0.44346	0.0247474	0.994968	-2.00251	-1.99882	-2.10184	-0.120999	0.403859	-0.208667	1.83752	-0.0372848	0.584014	0.192691	0.432683	-0.184983	-1.51983	0.15737
SIDM00640	SIDM00640;MSTO-211H	MSTO-211H	ATCC	CVCL_1430	Male	Lung	Mesothelioma	Pleural Biphasic Mesothelioma		ACH-000335	MSTO211H_PLEURA	3.48918	6.26667	MSS	Adherent	0.585195	18.6	R	0.9487	5990	0.386753	0.729719	0.591294	0.536749	0.516125	0.0584497	-1.53099	-1.42504	-0.409857	1.27694	0.111747	-1.66192	0.113253	0.105241	1.57163	-0.247334	-1.47266	-0.224321	-0.150318	1.51462	0.379555
SIDM00549	SIDM00549;LC4-1	LC4-1	JCRB	CVCL_1374	Female	Haematopoietic and Lymphoid	B-Lymphoblastic Leukemia	Childhood B acute lymphoblastic leukemia	B lymphoid	ACH-002267	LC41_HAEMATOPOIETIC_AND_LYMPHOID_TISSUE	1.95739	9.76667	MSS	Suspension	0.464707	10.4	R	0.922055	5208	0.353926	0.613544	0.565486	0.0163956	0.46378	0.0675605	-0.139153	0.0931289	-1.70793	0.212597	-0.402767	0.636304	-1.40415	-1.53105	-1.22904	-0.074113	1.55284	0.153566	-0.556906	1.5208	0.0809971
SIDM00455	SIDM00455;PA-TU-8902	PA-TU-8902	DSMZ	CVCL_1845	Female	Pancreas	Pancreatic Carcinoma	Pancreatic adenocarcinoma		ACH-000599	PATU8902_PANCREAS	3.89939	9.53333	MSS	Adherent	0.907198	21	D/F12	0.925563	5271	0.32273	0.560237	0.568947	0.659288	0.511543	0.048328	2.7996	-0.320999	-0.861358	4.71225	0.172469	-0.666244	0.325345	1.43404	-0.185367	-0.488358	-0.0960182	-0.440218	-0.987577	0.16887	0.599538
SIDM01077	SIDM01077;VCaP	VCaP	ATCC	CVCL_2235	Male	Prostate	Prostate Carcinoma			ACH-000115	VCAP_PROSTATE	3.28126	4.7	MSS	Adherent	0.448455	15.2	D/F12	0.948373	6069	0.268582	0.690954	0.564349	0.516188	0.476648	0.0288432	-0.0566577	2.86652	0.359698	-0.864379	-0.310593	1.1535	-0.541067	-1.54828	0.80782	-0.179261	0.25085	0.0289584	-0.0103283	0.0880869	0.0577877
SIDM00950	SIDM00950;DAN-G	DAN-G	DSMZ	CVCL_0243	Female	Pancreas	Pancreatic Carcinoma	Pancreatic adenocarcinoma		ACH-000243	DANG_PANCREAS	2.9291	5.96667	MSS	Adherent	1.05025	17.8	R	0.939323	5779	0.376752	0.64649	0.589866	0.584839	0.503074	0.0579808	1.90734	-0.8682	-0.530883	-1.84476	-0.310808	-0.873416	0.0717494	-0.477151	-0.103537	-0.0481439	0.320074	0.681316	0.353995	0.874007	0.24609
SIDM00938	SIDM00938;CAL-148	CAL-148	DSMZ	CVCL_1106	Female	Breast	Breast Carcinoma			ACH-000902	CAL148_BREAST	2.06551	17.6333	MSS	Adherent	0.473581	10.8	D/F12	0.918708	5831	0.402796	0.639666	0.565338	0.234882	0.440556	0.0262413	0.409667	2.94212	0.229335	0.0907909	-0.751658	2.78571	-1.80402	-2.33714	1.16557	-1.76374	1.40427	-0.482846	1.76274	-0.41893	0.100015
SIDM00886	SIDM00886;DB	DB	ATCC	CVCL_1168	Male	Haematopoietic and Lymphoid	B-Cell Non-Hodgkin's Lymphoma	Diffuse large B-cell lymphoma	B lymphoid	ACH-000334	DB_HAEMATOPOIETIC_AND_LYMPHOID_TISSUE	3.15791	8.83333	MSS	Suspension	1.26664	13.5	R	0.93319	5163	0.535142	0.589534	0.591554	0.509011	0.423843	0.00607911	-0.603659	0.792998	-2.41029	2.69028	-0.417687	0.297691	1.99228	-0.481521	0.349373	1.9962	2.4614	-0.216213	0.511995	-1.85945	0.480392
SIDM00324	SIDM00324;TGW	TGW	JCRB	CVCL_1771	Male	Peripheral Nervous System	Neuroblastoma			ACH-001674	TGW_AUTONOMIC_GANGLIA	3.17355	15.8667	MSS	Unknown	1.26901	12.7	D/F12	0.926907	5191	0.328353	0.622884	0.549164	0.514995	0.475812	0.0290191	-3.165	2.73519	-0.937346	-0.490133	5.9516	-1.82856	-0.474476	1.66451	-0.32936	0.630913	0.811299	-0.435245	-0.203165	1.54372	0.302988
SIDM00412	SIDM00412;WSU-NHL	WSU-NHL	DSMZ	CVCL_1793	Female	Haematopoietic and Lymphoid	B-Cell Non-Hodgkin's Lymphoma	Follicular Lymphoma	B lymphoid	ACH-001709	WSUNHL_HAEMATOPOIETIC_AND_LYMPHOID_TISSUE	2.00445	30.2	MSI	Suspension	1.2588	12.1	R	0.932813	4901	0.48305	0.634142	0.574276	0.143356	0.475549	0.0200358	0.0531228	0.0120581	-2.144	-0.40696	-0.694181	0.174906	1.00096	0.0289344	-0.0774368	1.34625	2.4532	-0.0974116	0.16042	-1.68768	0.266858
SIDM00082	SIDM00082;SK-MEL-2	SK-MEL-2	NCI	CVCL_0069	Male	Skin	Melanoma			ACH-001190	SKMEL2_SKIN	2.10757	21.7333	MSI	Adherent	0.0274097	18.3	R	0.918106	5370	0.398516	0.596445	0.585581	0.318861	0.481991	0.034809	-1.51791	-0.327475	1.76155	-0.340792	0.0244684	-0.37632	0.276824	3.14612	0.430617	-0.214759	0.0604435	3.38614	-0.535588	-1.281	0.0771725
SIDM00511	SIDM00511;COR-L279	COR-L279	ECACC	CVCL_1140	Male	Lung	Small Cell Lung Carcinoma			ACH-000257	CORL279_LUNG	3.2119	6.96667	MSS	Suspension	0.760473	12.9	R	0.923808	5467	0.317752	0.635626	0.559356	0.802738	0.435641	0.0326398	-1.20748	3.25033	-1.82205	-3.72541	-0.1889	0.154246	2.56969	1.27149	-1.41452	-0.956446	-2.33634	0.425868	0.0454356	0.146728	-0.408648
SIDM00748	SIDM00748;NCI-H1581	NCI-H1581	ATCC	CVCL_1479	Male	Lung	Non-Small Cell Lung Carcinoma	Lung large cell carcinoma		ACH-000015	NCIH1581_LUNG	3.18966	8	MSS	Semi-Adherent	1.1013	14.7	D/F12	0.929379	5095	0.370259	0.632916	0.581866	0.487727	0.474888	0.0817476	-2.27811	1.74329	0.978526	-0.935063	0.0827487	-1.32398	-0.0676613	-2.11972	0.652408	-0.431486	0.520451	-1.98773	-0.372927	-1.58836	0.0227002
SIDM00346	SIDM00346;LAMA-84	LAMA-84	DSMZ	CVCL_0388	Female	Haematopoietic and Lymphoid	Chronic Myelogenous Leukemia		Myeloid	ACH-000301	LAMA84_HAEMATOPOIETIC_AND_LYMPHOID_TISSUE	3.0846	5.96667	MSS	Suspension	1.12124	13.3	R	0.933296	5318	0.387667	0.611649	0.588315	0.478941	0.479697	0.0361524	0.328976	-0.602761	2.10374	-3.74429	0.687977	-1.06492	-2.39441	-1.04579	0.155055	0.285917	-2.82453	-0.271839	-0.742737	0.628116	-0.0996242
SIDM00137	SIDM00137;NCI-H3122	NCI-H3122	NCI	CVCL_5160	Male	Lung	Non-Small Cell Lung Carcinoma	Lung Adenocarcinoma		ACH-000337	NCIH3122_LUNG	3.74384	7.7	MSS	Unknown	1.14679	18.1	R	0.919767	5379	0.347761	0.639668	0.585091	0.549817	0.478648	0.0681255	2.01351	0.680383	-0.429344	-1.66318	0.137703	0.133004	0.403687	-2.08308	0.517519	-0.0570705	-0.733063	0.199704	0.768188	0.654218	-0.121947
SIDM01097	SIDM01097;SK-PN-DW	SK-PN-DW	ATCC	CVCL_1703	Male	Other tissue	Other Solid Carcinomas	Primitive Neuroectodermal Tumor		ACH-001193	SKPNDW_BONE	1.7796	6.16667	MSS	Adherent	0.990611	13.9	D/F12	0.93064	5585	0.357256	0.632261	0.589464	0.227692	0.491471	0.0595551	-3.00713	2.18258	-0.153005	0.18516	-3.33449	-2.81936	-0.649361	0.629161	2.1443	0.644963	-0.53351	0.170189	0.557803	1.9352	-0.044727
SIDM00628	SIDM00628;MDA-MB-468	MDA-MB-468	ATCC	CVCL_0419	Female	Breast	Breast Carcinoma	Breast adenocarcinoma		ACH-000849	MDAMB468_BREAST	2.84215	10.7	MSS	Adherent	0.619976	16	D/F12	0.931857	5494	0.409212	0.570037	0.515799	0.73053	0.448986	0.0396262	1.47114	0.708661	1.24095	0.314279	-0.0730248	0.620047	-0.542789	0.539167	-0.6339	-0.107812	0.534165	-0.45164	1.71122	0.160093	-0.0233884
SIDM01092	SIDM01092;RF-48	RF-48	ATCC	CVCL_1657	Male	Haematopoietic and Lymphoid	B-Cell Non-Hodgkin's Lymphoma		B lymphoid	ACH-002301	RF48_HAEMATOPOIETIC_AND_LYMPHOID_TISSUE	2.04639	8.13333	MSS	Unknown	0.581591	12.1	D/F12	0.933604	5610	0.460989	0.708232	0.570672	0.0879531	0.490913	0.0419641	0.391829	-0.747402	0.443574	-1.36988	-0.120554	0.534868	0.915934	0.429225	0.572158	-0.184061	0.650647	-0.11729	-0.37858	1.39042	-0.00949245
SIDM00641	SIDM00641;NAMALWA	NAMALWA	ATCC	CVCL_0067	Female	Haematopoietic and Lymphoid	Burkitt's Lymphoma		B lymphoid	ACH-000944	NAMALWA_HAEMATOPOIETIC_AND_LYMPHOID_TISSUE	3.27872	15.0333	MSS	Suspension	1.36709	11.1	R	0.930518	5396	0.525077	0.620984	0.605902	0.495939	0.503064	0.0239062	-0.384549	0.387101	-0.782569	1.84619	-0.728777	-0.198264	1.3195	-0.476458	0.894975	0.288072	2.17123	-0.208911	0.0936787	0.641361	0.293998
SIDM00918	SIDM00918;Caov-4	Caov-4	ATCC	CVCL_0202	Female	Ovary	Ovarian Carcinoma	High grade ovarian serous adenocarcinoma		ACH-000103	CAOV4_OVARY	4.63997	5.23333	MSS	Adherent	0.466111	18.1	D/F12	0.932438	5245	0.308384	0.437269	0.449134	0.6097	0.390787	0.0967731	0.265687	1.00595	1.62798	-4.31142	-0.484111	0.546472	0.677386	-1.97005	-0.279812	0.59829	1.46012	-0.296629	-0.759266	-0.0155778	-0.764959
SIDM00245	SIDM00245;MS-1	MS-1	RIKEN	CVCL_1429	Male	Lung	Small Cell Lung Carcinoma			ACH-001958	MS1_LUNG	2.09385	10.8667	MSS	Suspension	0.922181	12.1	R	0.929272	5906	0.319039	0.706325	0.588586				-1.80551	2.47282	-1.12172	-1.9824	0.406871	-1.71884	1.46787	-0.91029	0.251399	-1.79215	-2.16596	0.436141	0.156097	-0.152526	0.0172184
SIDM00446	SIDM00446;OCI-AML2	OCI-AML2	DSMZ	CVCL_1619	Male	Haematopoietic and Lymphoid	Acute Myeloid Leukemia	Adult Acute Myeloid Leukemia	Myeloid	ACH-000113	OCIAML2_HAEMATOPOIETIC_AND_LYMPHOID_TISSUE	2.09878	5.03333	MSS	Suspension	0.986324	12.6	D/F12	0.923587	5531	0.377245	0.689719	0.613372	0.111162	0.464303	0.0359407	0.309108	-0.749163	-1.51768	-1.03492	0.0782747	-0.193559	-2.24444	-1.0963	0.138524	0.200883	-1.93918	0.521235	-0.264122	-1.01196	-0.126312
SIDM01000	SIDM01000;WM-115	WM-115	Rockland	CVCL_0040	Female	Skin	Melanoma			ACH-000304	WM115_SKIN	1.95656	11.5	MSS	Adherent	0.514706	16.7	D/F12	0.926324	5563	0.393571	0.610669	0.564007	0.140092	0.401367	0.0439863	-2.55707	-1.41551	0.559789	-0.362665	0.244405	1.7377	-0.403667	0.873084	-0.512665	-0.315157	-1.06469	3.4292	0.195954	-0.621594	-0.168005
SIDM01156	SIDM01156;SW1271	SW1271	ATCC	CVCL_1716	Male	Lung	Small Cell Lung Carcinoma			ACH-000890	SW1271_LUNG	2.65815	28.9667	MSS	Adherent	0.801646	14.3	D/F12	0.930984	5513	0.360788	0.537118	0.58427	0.538257	0.460709	0.0771803	-0.94387	-1.01933	0.412948	1.11389	0.00761689	-0.562601	0.478211	-2.14074	-0.696471	0.0115169	-0.902265	-0.688421	0.021825	-0.957135	0.337262
SIDM00677	SIDM00677;LS-513	LS-513	ATCC	CVCL_1386	Male	Large Intestine	Colorectal Carcinoma	Cecum adenocarcinoma		ACH-000007	LS513_LARGE_INTESTINE	2.22106	7.83333	MSS	Adherent	1.22043	13.6	R	0.936073	5772	0.29447	0.699072	0.575896	0.217055	0.516958	0.0201827	3.63426	1.32248	-0.967158	3.92013	0.0531388	0.0757781	-1.70378	1.8503	1.5668	-0.0759858	-0.0671467	1.0934	-2.97451	-0.536617	0.11788
SIDM00923	SIDM00923;Ca-Ski	Ca-Ski	ATCC	CVCL_1100	Female	Cervix	Cervical Carcinoma	Human Papilloma Virus-Related Cervical Squamous Cell Carcinoma		ACH-001336	CASKI_CERVIX	3.22619	10	MSS	Adherent	0.927924	14.4	R	0.919962	5224	0.350438	0.512502	0.575668	0.537121	0.460691	0.047035	2.1142	-1.39001	-0.227251	3.00177	0.161712	-0.721341	0.2927	-0.923994	-1.58465	-0.811747	-0.0488951	0.0652601	2.22551	0.660214	0.712729
SIDM00590	SIDM00590;HSC-2	HSC-2	JCRB	CVCL_1287	Male	Head and Neck	Head and Neck Carcinoma	Oral Cavity Squamous Cell Carcinoma		ACH-000472	HSC2_UPPER_AERODIGESTIVE_TRACT	2.50764	12.2	MSS	Adherent	1.38588	18	D/F12	0.928917	5268	0.36595	0.458321	0.555156	0.526683	0.443189	0.0294039	1.7152	-1.35233	-0.704356	2.22125	0.544106	-1.38022	0.343245	0.0597527	-1.01474	0.0160498	0.281189	0.733726	2.19029	1.43996	-0.263614
SIDM00817	SIDM00817;RCC-JW	RCC-JW	CLS	CVCL_5880	Male	Kidney	Kidney Carcinoma	Clear cell renal cell carcinoma		ACH-002191	RCCJW_KIDNEY	3.18031	5.76667	MSS	Adherent	0.676042	17.9	D/F12	0.931748	5333	0.337469	0.647293	0.548863	0.527984	0.543854	0.0233933	0.390677	-2.00051	-0.460185	-0.25069	0.169253	1.30563	1.07405	-2.42061	1.324	-1.03141	0.373243	-1.30004	-2.15432	0.34841	0.573401
SIDM01199	SIDM01199;SNU-423	SNU-423	ATCC	CVCL_0366	Male	Liver	Hepatocellular Carcinoma			ACH-000493	SNU423_LIVER	5.9193	9.46667	MSS	Adherent	0.727179	17.7	R	0.896714	5204	0.303865	0.582631	0.552972	0.693735	0.457306	0.0488295	-1.15785	-2.02587	0.453405	0.0944573	0.255877	0.535351	-0.0792608	1.36866	-0.44337	-0.0147283	-0.000332679	-0.970739	-0.620448	1.15315	0.307689
SIDM00971	SIDM00971;ZR-75-30	ZR-75-30	ATCC	CVCL_1661	Female	Breast	Breast Carcinoma	Invasive Ductal Carcinoma of No Special Type		ACH-000828	ZR7530_BREAST	3.74066	12.5667	MSS	Adherent	0.195807	17.4	R	0.933442	5330	0.281423	0.588089	0.501247	0.47449	0.45545	0.00949321	1.74857	2.06584	0.72372	1.33242	0.464727	4.18352	-2.49916	-1.60684	2.74184	0.323246	0.979196	-0.689241	2.32271	-0.892905	0.108668
SIDM00374	SIDM00374;SLVL	SLVL	JCRB	CVCL_3169	Female	Haematopoietic and Lymphoid	B-Cell Non-Hodgkin's Lymphoma	Splenic marginal zone lymphoma	B lymphoid	ACH-002062	SLVL_HAEMATOPOIETIC_AND_LYMPHOID_TISSUE	3.50526	15.1333	MSS	Unknown	0.963761	15.5	R	0.927266	5379	0.424213	0.638035	0.582781	0.550958	0.48444	0.0238215	0.209184	-0.515296	1.48835	2.49049	0.322544	-0.197586	1.70726	1.88902	1.28037	0.289389	0.0247003	0.274676	0.134937	-0.280675	0.0447387
SIDM01154	SIDM01154;SUP-T1	SUP-T1	ATCC	CVCL_1714	Male	Haematopoietic and Lymphoid	T-Lymphoblastic Lymphoma	Childhood T acute lymphoblastic lymphoma	T lymphoid	ACH-000953	SUPT1_HAEMATOPOIETIC_AND_LYMPHOID_TISSUE	1.92953	67.6667	MSS	Suspension	1.22463	15	R	0.937339	5412	0.433464	0.668872	0.597638	0.0488501	0.45265	0.0427916	-0.541948	0.957256	-0.112362	1.71303	-0.350368	0.212326	-0.22664	-1.27217	-1.40003	0.892592	-0.674896	0.0860242	-0.139245	0.85061	0.426695
SIDM00424	SIDM00424;U-698-M	U-698-M	DSMZ	CVCL_0017	Male	Haematopoietic and Lymphoid	B-Cell Non-Hodgkin's Lymphoma		B lymphoid	ACH-001680	U698M_HAEMATOPOIETIC_AND_LYMPHOID_TISSUE	2.0838	10.5333	MSS	Suspension	1.4529	10.9	R	0.937769	5133	0.301205	0.62403	0.580212	0.184692	0.478703	0.00122489	-0.339216	0.861638	-0.588412	3.71433	-0.777087	-0.57546	1.85209	1.07564	0.42073	1.18682	2.80657	-0.299739	0.312887	0.311814	0.411392
SIDM00353	SIDM00353;RKN	RKN	JCRB	CVCL_3156	Female	Soft Tissue	Leiomyosarcoma	Ovarian Leiomyosarcoma		ACH-000505	RKN_SOFT_TISSUE	4.22198	9.16667	MSS	Unknown	0.475972	17.9	D/F12	0.929205	5370	0.384525	0.556366	0.557351	0.520301	0.423602	0.0698472	-1.11485	-2.34067	-0.451092	1.43323	0.0135384	-0.205737	0.0892516	-0.483631	-0.320367	0.0573205	-1.09232	-0.445194	0.220857	-0.180552	0.210563
SIDM01102	SIDM01102;WIL2-NS	WIL2-NS	ATCC	CVCL_2761	Male	Haematopoietic and Lymphoid	Non-Cancerous	Non-Cancerous (B-lymphoblastoid)	B lymphoid	ACH-002316	WIL2NS_HAEMATOPOIETIC_AND_LYMPHOID_TISSUE	2.01751	11.1	MSS	Suspension	2.50644	12.2	R	0.93556	5340	0.444813	0.643279	0.591189	0.0899936	0.484414	0.0345275	0.272329	-0.168995	1.55078	4.63881	0.227999	-0.558661	1.75747	2.27642	1.19803	-0.34811	-0.889407	0.0169612	0.518008	0.384667	-0.351326
SIDM00587	SIDM00587;HuCCT1	HuCCT1	JCRB	CVCL_0324	Male	Biliary Tract	Biliary Tract Carcinoma	Intrahepatic Cholangiocarcinoma		ACH-000976	HUCCT1_BILIARY_TRACT	3.16372	10.6	MSS	Unknown	0.986856	20.3	R	0.930589	4924	0.375451	0.410017	0.489576	0.511375	0.410969	0.039162	3.11892	-1.91087	-3.18534	-2.37184	0.0593619	1.06616	1.61699	-4.74737	3.58473	-0.670063	-3.74244	-0.0528335	0.113766	1.14637	1.11371
SIDM00720	SIDM00720;NCI-H28	NCI-H28	ATCC	CVCL_1555	Male	Lung	Mesothelioma	Pleural Sarcomatoid Mesothelioma		ACH-000648	NCIH28_PLEURA	3.80037	9.06667	MSS	Adherent	0.598854	18.3	R	0.930733	5588	0.335463	0.611589	0.565529	0.502937	0.524521	0.0374039	-0.594124	-0.49083	0.213673	1.47421	0.478315	0.35513	0.679413	-1.86013	1.51317	0.517177	1.39299	-0.885956	-2.33595	0.476511	0.34884
SIDM00708	SIDM00708;NCI-H2087	NCI-H2087	ATCC	CVCL_1524	Male	Lung	Non-Small Cell Lung Carcinoma	Lung Adenocarcinoma		ACH-000841	NCIH2087_LUNG	2.39176	14.5333	MSS	Adherent	0.744906	15.8	D/F12	0.935033	5282	0.323793	0.630714	0.505699	0.468403	0.461606	0.0321114	1.91723	-0.291291	-0.357123	0.0130903	-0.569286	-0.501777	0.633868	-1.78096	0.67182	-0.465494	-1.19661	-0.264002	0.0919177	-0.0419239	0.0550092
SIDM00567	SIDM00567;ONS-76	ONS-76	JCRB	CVCL_1624	Female	Central Nervous System	Other Solid Carcinomas	Medulloblastoma		ACH-000776	ONS76_CENTRAL_NERVOUS_SYSTEM	3.4931	16.3333	MSS	Adherent	1.69994	16.3	R	0.929278	5711	0.399214	0.653083	0.594943	0.674298	0.486352	0.0294706	-0.952214	-0.739764	-0.32942	0.828605	-0.0557582	-0.489538	-0.217834	3.62758	-0.254583	-0.195349	0.564786	0.444591	0.543567	0.171316	-0.558613
SIDM01164	SIDM01164;SW1783	SW1783	ATCC	CVCL_1722	Male	Central Nervous System	Glioma	Low Grade Glioma		ACH-000883	SW1783_CENTRAL_NERVOUS_SYSTEM	5.26273	17.6667	MSS	Adherent	0.559109	16.7	D/F12	0.91882	5260	0.409909	0.761682	0.601766	0.579935	0.479689	0.0419987	-2.12353	-2.09812	-0.575607	-1.96395	0.324331	1.71528	-0.833224	1.98051	-0.129556	-0.122262	-0.138271	-0.430401	0.480615	-0.0171726	0.118289
SIDM00256	SIDM00256;NB14	NB14	St Jude Children's Research Hospital	CVCL_1444	Female	Peripheral Nervous System	Neuroblastoma			ACH-002281	NB14_AUTONOMIC_GANGLIA	2.01555	10.8667	MSS	Unknown	1.26848	12.1	D/F12	0.937938	5784	0.310825	0.668178	0.589606	0.163929	0.537705	0.0249943	-2.7191	2.51652	-0.950947	-2.28991	6.77885	-1.34429	-0.351559	-0.568364	0.138034	-0.057362	0.389291	-0.194072	0.138709	-0.268814	0.267618
SIDM00658	SIDM00658;NCI-H1435	NCI-H1435	ATCC	CVCL_1470	Female	Lung	Non-Small Cell Lung Carcinoma	Lung adenocarcinoma		ACH-000852	NCIH1435_LUNG	1.85607	28.7667	MSS	Semi-Adherent	0.185683	14.9	D/F12	0.933455	5662	0.356719	0.707293	0.569411	0.438792	0.481112	0.0570002	2.23928	0.908213	1.23468	-3.80431	0.0436233	0.399913	0.0392696	5.15341	-0.145564	-0.320499	-0.126189	-0.278611	-1.14449	-1.34987	0.259948
SIDM01101	SIDM01101;SK-N-AS	SK-N-AS	ATCC	CVCL_1700	Female	Peripheral Nervous System	Neuroblastoma			ACH-000260	SKNAS_AUTONOMIC_GANGLIA	1.93879	6.1	MSS	Adherent	0.926888	12.9	D/F12	0.93848	5761	0.334599	0.610008	0.594558	0.197062	0.456823	0.0542339	-2.51315	0.546212	-0.618016	-3.13613	-0.168185	-0.440159	-0.43255	1.57384	0.6595	0.0546388	-0.514197	0.449607	0.156804	0.806265	-0.105052
SIDM00289	SIDM00289;HAL-01	HAL-01	RIKEN	CVCL_1242	Female	Haematopoietic and Lymphoid	B-Lymphoblastic Leukemia	Childhood B acute lymphoblastic leukemia	B lymphoid	ACH-002241	HAL01_HAEMATOPOIETIC_AND_LYMPHOID_TISSUE	1.96171	9.46667	MSS	Suspension	1.23941	10.4	R	0.934543	5592	0.372049	0.656598	0.602611	0.00537351	0.413361	0.00959902	-0.302349	0.131948	-2.02531	-0.351981	-1.13276	0.639813	-1.2554	-0.685811	-1.47909	1.55012	1.5093	-0.0463317	-0.370457	0.98686	-0.0753253
SIDM00556	SIDM00556;KP-N-YN	KP-N-YN	JCRB	CVCL_1341	Male	Peripheral Nervous System	Neuroblastoma			ACH-000227	KPNYN_AUTONOMIC_GANGLIA	1.92583	9.46667	MSS	Unknown	0.273357	10.4	R	0.925862	5528	0.411127	0.610264	0.557834	0.0651842	0.48396	0.0761701	-3.54641	3.22927	-1.62196	-2.89409	6.5172	-0.6313	-0.559465	0.301429	0.103046	0.529485	0.256913	0.112064	0.0314356	1.55142	-0.0482223
SIDM00352	SIDM00352;RMG-I	RMG-I	JCRB	CVCL_1662	Female	Ovary	Ovarian Carcinoma	Ovarian clear cell adenocarcinoma		ACH-000719	RMGI_OVARY	2.09451	9.1	MSS	Unknown	0.389581	15.7	D/F12	0.929435	5305	0.384269	0.637606	0.521935	0.234905	0.499967	0.0315466	1.44176	-0.665991	1.85566	-0.205491	0.805029	0.420976	0.861398	0.272677	2.59029	-1.84421	0.532985	-0.760542	-0.69129	1.30236	-0.0565317
SIDM00704	SIDM00704;NCI-H211	NCI-H211	ATCC	CVCL_1529	Female	Lung	Small Cell Lung Carcinoma			ACH-000639	NCIH211_LUNG	1.80195	12.7667	MSS	Suspension	0.549519	12.6	R	0.929718	5464	0.288552	0.570718	0.556391	0.430887	0.463845	0.0514289	-0.346557	2.85499	-0.506601	-3.8159	-0.829341	-1.09985	0.917558	1.40604	0.194232	0.359456	-0.354825	0.405225	0.0847338	0.566102	0.463512
SIDM01139	SIDM01139;PANC-02-03	PANC-02-03	ATCC	CVCL_1633	Female	Pancreas	Pancreatic Carcinoma	Pancreatic adenocarcinoma		ACH-000042	PANC0203_PANCREAS	3.23827	4.4	MSS	Adherent	0.830326	18.1	R	0.91982	5169	0.368808	0.494131	0.535828	0.634167	0.390812	0.0392487	2.5061	-0.294022	-1.25132	0.89956	0.278397	-0.0740988	0.117832	-1.62627	-0.0803671	0.308449	-0.691884	-0.0588567	-0.524378	0.0910359	-0.188254
SIDM00381	SIDM00381;SKG-IIIa	SKG-IIIa	JCRB	CVCL_1704	Female	Cervix	Cervical Carcinoma	Human Papilloma Virus-Related Cervical Squamous Cell Carcinoma		ACH-002020	SKGIIIA_CERVIX	2.03452	12.1333	MSS	Unknown	0.77487	12.7	D/F12	0.925991	5594	0.319501	0.606999	0.573046	0.325947	0.480707	-0.0118006	2.5586	-0.276753	-0.894276	-3.83031	-0.140399	-0.153102	0.451854	-2.83986	-0.51906	-0.29201	-0.489684	-0.224792	0.579454	-1.36013	-0.159549
SIDM01141	SIDM01141;OV-90	OV-90	ATCC	CVCL_3768	Female	Ovary	Ovarian Carcinoma	Ovarian adenocarcinoma		ACH-000291	OV90_OVARY	1.90863	6.16667	MSS	Adherent	0.41923	15.6	D/F12	0.909767	4605	0.329601	0.371209	0.515992	0.278659	0.452346	0.0605145	0.997815	0.435698	1.48318	-1.01133	0.238643	0.100795	-0.0892393	2.58514	0.861229	0.0443482	1.41124	-0.482614	-2.01946	1.74709	-0.0250745
SIDM00606	SIDM00606;KNS-62	KNS-62	JCRB	CVCL_1335	Male	Lung	Non-Small Cell Lung Carcinoma	Squamous Cell Lung Carcinoma		ACH-000858	KNS62_LUNG	2.50671	18.3667	MSS	Adherent	1.17953	15.4	D/F12	0.924518	4997	0.35503	0.417846	0.487003	0.53008	0.386769	0.087525	2.41008	-0.691554	-0.293234	-0.606754	0.384745	-1.18587	0.816595	-1.60373	-0.270588	0.298375	-0.14309	0.651503	1.35018	-0.0232633	0.165162
SIDM01194	SIDM01194;SNU-449	SNU-449	ATCC	CVCL_0454	Male	Liver	Hepatocellular Carcinoma			ACH-000420	SNU449_LIVER	2.44421	10.7	MSS	Adherent	0.803894	16.6	R	0.927366	5211	0.28263	0.525462	0.523836	0.452912	0.379059	0.0681265	-0.913147	-0.747108	1.31888	-0.409619	0.096849	0.49251	-0.0906444	-0.252359	-0.707745	-0.0236948	0.195936	-1.80747	-1.21375	0.652194	0.0035047
SIDM00420	SIDM00420;SW1710	SW1710	DSMZ	CVCL_1721	Female	Bladder	Bladder Carcinoma			ACH-000566	SW1710_URINARY_TRACT	3.67466	8	MSS	Adherent	1.11976	17.9	D/F12	0.921707	5559	0.470373	0.589031	0.604713	0.358453	0.462949	0.0316331	-0.479514	-1.84953	-0.503072	1.24496	-0.382116	1.02762	0.0770295	-0.419273	0.258291	-0.0492981	0.388284	-1.3352	-1.74528	0.384254	-0.298008
SIDM01026	SIDM01026;KYSE-510	KYSE-510	DSMZ	CVCL_1354	Female	Esophagus	Esophageal Carcinoma	Esophageal Squamous Cell Carcinoma		ACH-000824	KYSE510_OESOPHAGUS	3.647	19.3333	MSS	Adherent	0.953459	15.6	R	0.930121	5582	0.300493	0.523907	0.588979	0.58234	0.493372	0.0553073	2.42235	0.0231759	-0.118931	2.33075	0.00653283	-1.49957	0.205298	-0.720116	-0.623779	-0.216096	-0.123556	-0.0989542	1.93049	0.717189	0.201643
SIDM00257	SIDM00257;NB13	NB13	St Jude Children's Research Hospital	CVCL_1443	Male	Peripheral Nervous System	Neuroblastoma			ACH-002280	NB13_AUTONOMIC_GANGLIA	2.98351	16.5	MSS	Unknown	1.44153	15.1	D/F12	0.921095	5394	0.286667	0.593893	0.56235	0.525797	0.469882	0.0258149	-2.83429	2.83428	-0.751717	-1.69485	6.79233	-1.90019	0.458864	3.33953	-1.0013	1.12837	0.931843	0.0572161	-0.445616	0.423935	0.23334
SIDM00329	SIDM00329;L-540	L-540	DSMZ	CVCL_1362	Female	Haematopoietic and Lymphoid	Hodgkin's Lymphoma		B lymphoid	ACH-000806	L540_HAEMATOPOIETIC_AND_LYMPHOID_TISSUE	2.89168	21.5333	MSS	Suspension	0.527928	15.2	R	0.932141	5445	0.38554	0.618351	0.60959	0.463082	0.449442	0.028035	0.0401985	-0.487441	1.68068	3.85906	0.406659	-0.118568	1.16151	-0.261794	-0.102582	-1.17162	-2.52881	0.07257	0.175771	0.214064	-0.346608
SIDM00781	SIDM00781;SNU-C2B	SNU-C2B	ATCC	CVCL_1710	Female	Large Intestine	Colorectal Carcinoma	Cecum adenocarcinoma		ACH-001199	SNUC2B_LARGE_INTESTINE	2.02918	73.4	MSI	Semi-Adherent	0.753782	15.7	R	0.915741	4833	0.398056	0.543679	0.584157	0.106888	0.394449	0.0157168	1.75179	1.21796	0.586287	0.60698	-1.33306	-0.0473079	-0.289278	0.0242102	0.817656	1.43931	-0.268854	0.396919	-0.618767	-1.23364	-0.125283
SIDM00136	SIDM00136;HT-29	HT-29	NCI	CVCL_0320	Female	Large Intestine	Colorectal Carcinoma	Colon adenocarcinoma		ACH-000552	HT29_LARGE_INTESTINE	3.04455	10.7333	MSS	Adherent	1.68645	13.7	R	0.924819	5394	0.373401	0.576389	0.539402	0.556112	0.493115	0.0254854	3.40729	0.938775	-1.45423	3.84471	-0.149022	0.0217939	-0.936616	0.982411	0.0774746	-0.0822933	0.0379279	0.489859	-2.37167	-0.513288	-0.0298235
SIDM00251	SIDM00251;TGBC11TKB	TGBC11TKB	RIKEN	CVCL_1768	Female	Stomach	Gastric Carcinoma			ACH-000949	TGBC11TKB_STOMACH	1.97431	56.5333	MSI	Adherent	0.727892	12.9	D/F12	0.930599	5363	0.377867	0.600263	0.577524	0.0963198	0.459408	0.0703008	2.64386	1.56765	-0.296577	6.3908	-1.01541	-1.23367	-1.29729	4.11599	0.264585	0.843541	0.38421	0.62244	-1.65841	-1.7683	-0.0979577
SIDM00795	SIDM00795;A375	A375	ATCC	CVCL_0132	Female	Skin	Melanoma	Cutaneous melanoma		ACH-000219	A375_SKIN	2.68986	14.3333	MSS	Adherent	1.41242	14.9	D/F12	0.923099	5507	0.360411	0.612415	0.578478	0.408306	0.51549	0.048098	-1.6764	-0.679476	1.04073	0.504714	0.0739286	-1.48656	-0.413547	0.599792	-0.36627	-0.205019	0.0603166	2.38629	0.112897	-0.951644	0.222854
SIDM00903	SIDM00903;A549	A549	NCI	CVCL_0023	Male	Lung	Non-Small Cell Lung Carcinoma	Lung Adenocarcinoma		ACH-000681	A549_LUNG	2.76194	8.63333	MSS	Adherent	2.13432	14.2	D/F12	0.917015	5217	0.375037	0.625519	0.558513	0.506727	0.511069	0.0371169	-0.488029	-1.23431	0.995395	-0.606714	0.0149568	-1.10035	1.42815	-1.19125	1.22607	0.0201372	-0.948955	-1.67149	-1.0618	-0.0143728	0.67029
SIDM00844	SIDM00844;Raji	Raji	ATCC	CVCL_0511	Male	Haematopoietic and Lymphoid	Burkitt's Lymphoma		B lymphoid	ACH-000654	RAJI_HAEMATOPOIETIC_AND_LYMPHOID_TISSUE	1.97607	9.8	MSS	Suspension	1.61081	11.7	R	0.93462	5090	0.402433	0.640623	0.602275	0.052476	0.525143	-0.0185206	0.0124222	0.231925	-1.74457	2.07922	-0.536137	-0.900231	1.57261	1.6741	1.03539	0.724803	2.75274	-0.152926	0.569758	-1.43253	0.686037
SIDM01012	SIDM01012;JVM-3	JVM-3	DSMZ	CVCL_1320	Male	Haematopoietic and Lymphoid	Other Blood Cancers	B-Cell Prolymphocytic Leukemia	B lymphoid	ACH-000346	JVM3_HAEMATOPOIETIC_AND_LYMPHOID_TISSUE	3.99214	7.23333	MSS	Suspension	1.24816	15.2	R	0.922528	5358	0.474094	0.671385	0.596761	0.143487	0.472326	0.0430618	0.283162	-0.779401	0.391063	0.0969578	0.00822435	-0.486535	1.56015	4.48508	1.54831	0.585097	0.679227	0.0978605	0.23359	-0.0545333	-0.605947
SIDM00985	SIDM00985;BL-41	BL-41	DSMZ	CVCL_1087	Male	Haematopoietic and Lymphoid	Burkitt's Lymphoma		B lymphoid	ACH-000245	BL41_HAEMATOPOIETIC_AND_LYMPHOID_TISSUE	3.10761	6.83333	MSS	Suspension	1.00397	11	R	0.933541	5215	0.394818	0.55891	0.59193	0.192226	0.512137	0.0511599	-0.190112	0.717056	-1.43623	2.02205	-0.567261	-0.652507	1.52773	-0.81358	0.602053	0.959939	3.31627	0.00896296	0.320956	-0.529501	0.749473
SIDM00976	SIDM00976;WM1552C	WM1552C	Rockland	CVCL_6472	Male	Skin	Melanoma	Cutaneous melanoma		ACH-002205	WM1552C_SKIN	2.00705	7.16667	MSS	Adherent	0.988873	14.3	R	0.93118	5875	0.333482	0.665862	0.589459	0.310702	0.480794	0.041743	-1.33753	-1.89426	0.15472	-1.31165	-0.241023	0.557351	-0.527923	2.64112	0.119192	0.109091	-0.585416	1.33458	0.744961	0.28571	0.0218365
SIDM00320	SIDM00320;VMRC-LCD	VMRC-LCD	JCRB	CVCL_1787	Male	Lung	Non-Small Cell Lung Carcinoma	Lung Adenocarcinoma		ACH-001233	VMRCLCD_LUNG	2.405	21.7333		Unknown	0.660231	13.1	D/F12	0.93017	5284	0.212652	0.438776	0.555901				-0.0927868	3.01914	2.08343	2.38895	-0.622777	-0.0594641	2.90778	-1.11194	0.725072	-0.647372	-1.16105	-0.141132	-1.10232	0.0115613	0.13583
SIDM01098	SIDM01098;SK-N-SH	SK-N-SH	ATCC	CVCL_0531	Female	Peripheral Nervous System	Neuroblastoma			ACH-000149	SKNSH_AUTONOMIC_GANGLIA	2.039	4.76667	MSS	Adherent	0.740485	12.8	D/F12	0.923698	6108	0.350095	0.666829	0.611372	0.0897729	0.50099	0.033212	-2.49028	0.806293	0.171765	-3.25384	4.64873	-0.191826	-0.129815	-0.00996019	0.144607	-0.675493	0.247422	-0.201381	-0.237785	1.04193	-0.38558
SIDM01135	SIDM01135;PANC-10-05	PANC-10-05	ATCC	CVCL_1639	Male	Pancreas	Pancreatic Carcinoma	Pancreatic ductal adenocarcinoma		ACH-000060	PANC1005_PANCREAS	1.71488	5	MSS	Adherent	0.731335	16.4	R	0.930528	5627	0.342551	0.630881	0.611515	0.346975	0.500082	0.0359598	2.66049	-0.384296	-1.09256	3.03383	0.248236	0.200616	0.351615	-0.571636	0.311858	-0.254356	0.394383	-0.438687	-0.662872	1.24784	0.238685
SIDM01159	SIDM01159;SW872	SW872	ATCC	CVCL_1730	Male	Soft Tissue	Other Sarcomas	Liposarcoma		ACH-002310	SW872_SOFT_TISSUE	3.45597	7.93333	MSS	Adherent	0.88111	16.5	D/F12	0.926958	5833	0.386198	0.683782	0.607318	0.61051	0.446607	0.0536037	-1.56959	-1.23992	0.688093	-2.22692	-0.466193	0.625797	-0.590636	1.2139	-1.33072	0.54561	0.0945783	1.02749	-0.0832202	-0.103085	-0.649552
SIDM00756	SIDM00756;NCI-H2009	NCI-H2009	ATCC	CVCL_1514	Female	Lung	Non-Small Cell Lung Carcinoma	Lung Adenocarcinoma		ACH-000886	NCIH2009_LUNG	4.77296	25.2	MSS	Adherent	0.940888	14.9	D/F12	0.922435	5676	0.33743	0.5713	0.589903	0.77527	0.491428	0.0384332	1.52238	-0.87438	-0.79955	-2.10296	-0.0529502	-0.281896	0.805106	0.777186	-0.373159	0.461291	-0.801451	-0.439991	0.343579	-0.896238	0.274478
SIDM00308	SIDM00308;KU812	KU812	RIKEN	CVCL_0379	Male	Haematopoietic and Lymphoid	Chronic Myelogenous Leukemia		Myeloid	ACH-000074	KU812_HAEMATOPOIETIC_AND_LYMPHOID_TISSUE	2.54516	6.66667	MSS	Suspension	0.591503	13.6	R	0.929854	5419	0.420519	0.620665	0.580013	0.463857	0.515768	0.0298474	0.443591	-0.297618	1.52886	-7.12144	0.798661	-0.331868	-2.49279	1.64019	0.133709	-0.0383139	-2.56153	-0.084749	-0.503473	1.02266	0.123259
SIDM00301	SIDM00301;KP-4	KP-4	RIKEN	CVCL_1338	Male	Pancreas	Pancreatic Carcinoma			ACH-000265	KP4_PANCREAS	2.9844	9.56667	MSS	Adherent	1.02194	16.8	D/F12	0.928584	5580	0.30202	0.634803	0.597699	0.480582	0.457534	0.0441242	-0.979596	-0.115197	-0.432893	0.839772	-0.480956	-1.21908	0.496273	-2.87315	0.222539	0.100196	-0.415698	-1.47582	-0.233645	-1.14517	0.107171
SIDM00505	SIDM00505;MIA-PaCa-2	MIA-PaCa-2	ECACC	CVCL_0428	Male	Pancreas	Pancreatic Carcinoma	Pancreatic ductal adenocarcinoma		ACH-000601	MIAPACA2_PANCREAS	2.76024	8.53333	MSS	Semi-Adherent	1.21729	18.1	D/F12	0.900219	5294	0.344899	0.498561	0.562658	0.425522	0.474144	0.0486777	-0.859262	-0.134065	-1.00236	2.29138	0.220479	-2.29702	-0.796297	-4.27206	0.367815	0.280675	1.60848	-1.51192	0.0548976	-3.44606	0.42687
SIDM00469	SIDM00469;PSN1	PSN1	ECACC	CVCL_1644	Male	Pancreas	Pancreatic Carcinoma	Pancreatic adenocarcinoma		ACH-000320	PSN1_PANCREAS	2.76048	7.76667	MSS	Adherent	0.962599	15.4	R	0.93177	5670	0.352711	0.584735	0.598062	0.567439	0.511044	0.063252	0.934683	-0.835938	-0.902444	0.759765	0.700658	-1.56255	-0.631496	-0.4761	0.70186	-0.446139	-1.3348	-0.308624	-0.909964	-1.168	0.183906
SIDM00241	SIDM00241;OCUB-M	OCUB-M	RIKEN	CVCL_1621	Female	Breast	Breast Carcinoma			ACH-002179	OCUBM_BREAST	3.3928	21.6	MSS	Adherent	0.419619	16.2	D/F12	0.926202	5441	0.356352	0.595205	0.546337	0.742839	0.456953	0.0489958	0.684708	2.59992	2.89595	1.21518	-1.29901	2.10752	-1.4442	-0.957082	0.502252	-0.039569	0.951103	-0.041368	2.31897	-1.10159	0.186442
SIDM01116	SIDM01116;NCI-H810	NCI-H810	ATCC	CVCL_1590	Male	Lung	Non-Small Cell Lung Carcinoma	Lung large cell carcinoma		ACH-000789	NCIH810_LUNG	2.54947	18.9	MSS	Adherent	0.840372	12.4	D/F12	0.918182	5660	0.348969	0.660982	0.553054	0.650791	0.481384	0.0456548	-0.438591	3.89719	0.274777	-2.16193	-0.142219	0.0579256	3.04203	2.02512	0.517486	-0.959381	-1.30723	0.946034	-0.518775	1.00359	0.0855426
SIDM00411	SIDM00411;YAPC	YAPC	DSMZ	CVCL_1794	Male	Pancreas	Pancreatic Carcinoma			ACH-000332	YAPC_PANCREAS	3.17691	7.76667	MSS	Adherent	0.767499	15	R	0.918311	5075	0.312966	0.575664	0.511159	0.649282	0.462324	0.124202	2.65856	-0.541593	-1.24196	-2.27882	0.44155	1.09662	0.101012	-2.22657	-0.774579	0.05725	0.0128251	0.0317889	-0.738386	0.212908	-0.0458378
SIDM01203	SIDM01203;NTERA-2-cl-D1	NTERA-2-cl-D1	ATCC	CVCL_3407	Male	Testis	Other Solid Carcinomas	Testicular embryonal carcinoma		ACH-002291	NTERA2CLD1_TESTIS			MSS	Adherent	0.717361	18.6	D/F12	0.906465	5802	0.289888	0.662228	0.581961				-3.02005	-1.89334	-0.734306	-0.178272	-0.35754	-2.46022	-0.927044	0.359506	-0.969544	-0.543734	0.43565	-1.18838	1.90006	1.58125	0.0214585
SIDM00260	SIDM00260;MKN28	MKN28	RIKEN	CVCL_1416	Male	Stomach	Gastric Carcinoma	Gastric tubular adenocarcinoma		ACH-002161	MKN28_STOMACH	4.22061	11.7333	MSS	Adherent	0.99203	15.5	R	0.924774	5438	0.340904	0.617429	0.615948	0.428891	0.442287	0.0451829	2.82746	0.327831	1.10481	3.13305	0.100246	-0.460696	-0.498313	-0.0433367	-0.568213	0.991624	0.736017	-0.202755	0.257501	-0.834234	0.0219492
SIDM01096	SIDM01096;SK-CO-1	SK-CO-1	ATCC	CVCL_0626	Male	Large Intestine	Colorectal Carcinoma	Colon adenocarcinoma		ACH-000400	SKCO1_LARGE_INTESTINE	3.64799	7.4	MSS	Adherent	0.6726	17	R	0.907028	5129	0.282256	0.561284	0.54147	0.530846	0.470559	0.0504285	3.31315	1.14877	-0.219821	1.35831	0.201228	0.399942	-1.70507	1.34515	1.03068	0.141176	0.258323	0.614663	-1.9938	0.388993	0.167351
SIDM01107	SIDM01107;SK-MEL-1	SK-MEL-1	ATCC	CVCL_0068	Male	Skin	Melanoma			ACH-000465	SKMEL1_SKIN	3.49305	6.76667	MSS	Suspension	0.184682	18.7	D/F12	0.909382	5224	0.293174	0.700552	0.572073	0.557115	0.459976	0.0266482	-1.50336	-0.489959	0.133385	-1.6879	0.729382	0.938737	-0.163863	1.86679	0.3125	-0.07402	0.888318	4.03208	-0.805791	-1.04382	0.0723792
SIDM00753	SIDM00753;NCI-H2023	NCI-H2023	ATCC	CVCL_1515	Male	Lung	Non-Small Cell Lung Carcinoma	Squamous Cell Lung Carcinoma		ACH-000781	NCIH2023_LUNG	2.47021	18.3667	MSS	Adherent	1.16956	16.5	R	0.909224	5359	0.375099	0.665621	0.575677	0.582102	0.518475	0.0280459	0.0946503	-0.494103	2.07516	-2.47074	-0.85591	-0.388837	1.14587	-1.00029	0.824895	0.20142	-0.565816	-1.4858	-0.812417	-0.68042	0.0974414
SIDM01145	SIDM01145;SNU-16	SNU-16	ATCC	CVCL_0076	Female	Stomach	Gastric Carcinoma	Gastric adenocarcinoma		ACH-000581	SNU16_STOMACH	3.69191	8.76667	MSS	Suspension	1.14106	15.1	R	0.916066	5193	0.416566	0.607348	0.599265	0.490368	0.517032	0.032842	3.23191	2.03077	-1.42472	0.424128	-1.22713	-0.777846	-1.35929	4.98201	1.09192	-0.598503	-0.678973	0.361651	-1.83953	-2.01057	0.00402114
SIDM00386	SIDM00386;MHH-ES-1	MHH-ES-1	DSMZ	CVCL_1411	Male	Bone	Ewing's Sarcoma			ACH-000391	MHHES1_BONE	4.28327	6.8	MSS	Adherent	0.83811	15.9	R	0.900292	5172	0.315206	0.689214	0.586113	0.327801	0.482066	0.0190432	-2.73149	1.05685	-0.90398	-1.34928	-4.70883	-2.4468	-1.89836	-0.568666	0.75078	0.48445	0.357997	-1.04273	0.122004	1.43997	-0.50798
SIDM01171	SIDM01171;T98G	T98G	ATCC	CVCL_0556	Male	Central Nervous System	Glioblastoma			ACH-000571	T98G_CENTRAL_NERVOUS_SYSTEM	2.76245	6.66667	MSS	Adherent	1.11285	19	D/F12	0.911742	5611	0.329817	0.694621	0.602156	0.477261	0.495871	0.0109967	-2.16489	-1.92839	-0.515736	3.51311	-0.173961	1.37828	-1.10374	0.984706	-0.371109	-0.387983	0.56351	-0.0959037	0.189723	0.615277	-0.11155
SIDM01128	SIDM01128;NCI-H526	NCI-H526	ATCC	CVCL_1569	Male	Lung	Small Cell Lung Carcinoma			ACH-000767	NCIH526_LUNG	3.02094	12.2667	MSS	Suspension	-0.00770005	14.1	R	0.89113	5419	0.456647	0.620037	0.523848	0.530343	0.460373	0.00790107	-0.808669	3.35745	-0.789876	-3.89273	-0.43114	0.0979877	1.08431	0.292954	-1.05033	-0.320256	-0.499876	0.517973	-0.361901	-0.091048	0.0167803
SIDM00139	SIDM00139;NCI-H226	NCI-H226	NCI	CVCL_1544	Male	Lung	Mesothelioma	Pleural Epithelioid Mesothelioma		ACH-000367	NCIH226_LUNG	1.93246	3.93333	MSS	Adherent	0.3572	20.3	R	0.908501	4860	0.3152	0.653913	0.550076	0.173001	0.453932	0.00735838	-0.341389	-1.91173	0.315344	-0.871735	0.328698	1.11883	0.248075	-1.17985	1.00586	0.235849	0.713156	-0.990203	-0.318215	1.66227	0.426481
SIDM01055	SIDM01055;GAMG	GAMG	DSMZ	CVCL_1226	Female	Central Nervous System	Glioblastoma			ACH-000098	GAMG_CENTRAL_NERVOUS_SYSTEM	2.92462	5.26667	MSS	Adherent	0.899731	17.4	D/F12	0.912277	5465	0.419255	0.737276	0.598083	0.57	0.509705	0.0237794	-1.95799	-2.10747	0.119724	0.198529	-0.104988	0.716908	0.472769	2.22697	-0.319237	-0.401385	-0.400776	-0.0211638	-0.297601	0.672755	0.323042
SIDM00465	SIDM00465;OVMIU	OVMIU	JCRB	CVCL_3112	Female	Ovary	Ovarian Carcinoma	High grade ovarian serous adenocarcinoma		ACH-002183	OVMIU_OVARY	2.12804	13.8	MSS	Unknown	0.857086	19.4	R	0.910319	5119	0.347605	0.583929	0.52159	0.129066	0.43574	0.0258798	1.78829	0.0564059	2.0266	3.27643	0.386033	-0.618694	0.0840777	-2.23614	0.702347	0.365717	1.7659	-0.838784	-0.841219	-0.239393	-0.0483688
SIDM00079	SIDM00079;SK-OV-3	SK-OV-3	NCI	CVCL_0532	Female	Ovary	Ovarian Carcinoma	Ovarian Cystadenocarcinoma		ACH-000811	SKOV3_OVARY	3.82069	13.7333	MSI	Adherent	0.799173	16.3	R	0.951827	5318	0.357589	0.641494	0.555751	0.153207	0.51189	0.0324951	-0.0255196	-0.888347	1.28554	-0.764019	-0.93519	1.04416	0.198874	-0.856629	-0.654779	0.311097	0.392467	-1.16317	-0.491268	0.954745	-0.0995882
SIDM01161	SIDM01161;SW982	SW982	ATCC	CVCL_1734	Female	Soft Tissue	Other Sarcomas	Synovial Sarcoma		ACH-001274	SW982_SOFT_TISSUE	2.04112	14.9333	MSS	Adherent	1.18558	14.3	D/F12	0.946042	4922	0.378359	0.543548	0.544672	0.0877581	0.447611	0.0404159	-1.67208	-2.4901	-0.404454	-1.67738	-0.565104	0.754428	-0.89083	0.523634	-0.221735	0.274114	-0.323519	0.723094	0.268867	-0.997598	-0.272922
SIDM01131	SIDM01131;NCI-H82	NCI-H82	ATCC	CVCL_1591	Male	Lung	Small Cell Lung Carcinoma			ACH-000355	NCIH82_LUNG	2.49397	7.3	MSS	Suspension	1.36957	14.6	R	0.960009	5274	0.270645	0.627221	0.60271	0.495753	0.500301	0.0313887	-2.42641	3.2226	-0.0368583	-1.81723	1.77591	-2.85236	0.925481	2.0292	0.317939	0.292689	-0.255318	0.181652	-0.331245	1.32466	0.481629
SIDM00347	SIDM00347;TE-5	TE-5	JCRB	CVCL_1764	Female	Esophagus	Esophageal Carcinoma	Esophageal Squamous Cell Carcinoma		ACH-000408	TE5_OESOPHAGUS	2.96381	13.5333	MSS	Unknown	1.01145	15.2	D/F12	0.950567	5193	0.364738	0.575795	0.544575	0.598282	0.442762	0.0635876	2.26778	-0.043424	0.860163	-0.0634448	-0.0596013	-0.215879	0.613183	-2.49592	-0.731288	1.03867	0.74809	0.00775155	1.50098	1.13335	-0.540285
SIDM01079	SIDM01079;SH-4	SH-4	ATCC	CVCL_1692	Female	Skin	Melanoma			ACH-000441	SH4_SKIN	2.29964	8.7	MSS	Adherent	1.03658	15.3	D/F12	0.941963	5011	0.367069	0.552689	0.519901	0.350104	0.423668	0.0450499	-1.76262	-0.536805	2.01997	1.81089	0.0562592	0.178167	0.187538	-1.13476	1.32957	-0.0673347	0.536688	4.21189	-0.498452	-1.70391	0.0286094
SIDM00220	SIDM00220;OC-314	OC-314	ICLC	CVCL_1616	Female	Ovary	Ovarian Carcinoma	Ovarian serous adenocarcinoma		ACH-000962	OC314_OVARY	2.92871	76.3	MSI	Adherent	1.463	17.3	R	0.941159	5155	0.389504	0.630318	0.54326	0.321239	0.516426	0.0282882	0.103853	-0.204013	-0.0124087	-0.870159	-0.884055	-0.951873	1.15171	-3.04878	0.299123	0.241438	-0.103267	-0.826423	-0.72997	-1.28791	-0.0916115
SIDM00552	SIDM00552;KYM-1	KYM-1	JCRB	CVCL_3007	Male	Soft Tissue	Rhabdomyosarcoma	Alveolar rhabdomyosarcoma		ACH-000607	KYM1_SOFT_TISSUE	1.95411	15.7333	MSS	Unknown	1.20711	14.6	D/F12	0.939624	5078	0.450334	0.64457	0.570401	0.0524137	0.488274	0.0486914	-1.65358	0.788203	-1.04278	4.31949	0.224217	-0.421681	-0.701407	-1.24839	0.112985	-0.280666	0.431312	-1.66067	0.142396	-3.83466	0.0376005
SIDM01110	SIDM01110;SK-HEP-1	SK-HEP-1	ATCC	CVCL_0525	Male	Liver	Hepatocellular Carcinoma			ACH-000361	SKHEP1_LIVER	2.80303	5.13333	MSS	Adherent	1.15259	17.4	D/F12	0.945243	5055	0.441337	0.59154	0.551974	0.406227	0.526983	0.0263271	-0.722684	-2.0012	-0.320627	0.376358	-0.00342989	-0.518869	0.194703	-1.21453	0.829378	-0.143738	-0.35098	-0.99036	-0.224429	-0.396736	0.336936
SIDM00402	SIDM00402;RT-112	RT-112	DSMZ	CVCL_1670	Female	Bladder	Bladder Carcinoma			ACH-000473	RT112_URINARY_TRACT	2.01837	6.03333	MSS	Unknown	0.938522	12.4	R	0.945021	5272	0.322693	0.651388	0.534539	0.268243	0.484833	0.047957	1.80915	0.00856562	1.05452	0.848582	-0.0462852	-0.0108987	-0.587866	0.447785	-0.562711	0.21634	1.33645	0.432445	1.46699	1.71347	0.0480434
SIDM01187	SIDM01187;UACC-812	UACC-812	ATCC	CVCL_1781	Female	Breast	Breast Carcinoma	Invasive Ductal Carcinoma of No Special Type		ACH-000568	UACC812_BREAST	2.91158	9.5	MSS	Adherent	0.138743	18.4	D/F12	0.920756	5387	0.218969	0.659792	0.550848	0.495062	0.444489	0.0225653	1.46351	1.63065	0.757135	-0.864405	0.104972	2.68024	-1.28311	-3.13374	1.19396	-0.695635	0.864725	-1.11733	1.59537	-1.45808	-0.512063
SIDM00857	SIDM00857;G-361	G-361	ATCC	CVCL_1220	Male	Skin	Melanoma			ACH-000572	G361_SKIN	3.14649	8.46667	MSS	Adherent	0.267906	21.5	R	0.921799	5755	0.371613	0.645679	0.588878	0.656564	0.438902	0.0339641	-1.69389	-0.525376	1.99588	-2.70174	0.658224	-0.671111	0.0436499	1.01833	0.391496	1.40793	1.09552	4.34402	-0.439759	-1.67632	0.486631
SIDM01180	SIDM01180;SNU-387	SNU-387	ATCC	CVCL_0250	Female	Liver	Hepatocellular Carcinoma			ACH-000478	SNU387_LIVER	2.90044	9.6	MSS	Adherent	0.574043	16.9	R	0.910159	5248	0.428718	0.597962	0.54214	0.693864	0.459174	0.0763703	-0.606993	-2.26324	-0.371544	0.266936	-0.327242	1.44693	-0.601518	3.21029	-0.549927	-0.112605	-0.66127	-0.299993	-0.571042	-0.188413	0.164913
SIDM00438	SIDM00438;MN-60	MN-60	DSMZ	CVCL_1421	Male	Haematopoietic and Lymphoid	B-Lymphoblastic Leukemia	Adult B acute lymphoblastic leukemia	B lymphoid	ACH-002275	MN60_HAEMATOPOIETIC_AND_LYMPHOID_TISSUE	1.97944	38.4333	MSI	Suspension	0.855542	13	D/F12	0.939171	5138	0.436938	0.700973	0.583475	0.0638738	0.529418	0.0278565	0.0206847	0.32226	-2.04751	1.03761	-0.316058	-0.170557	0.844535	-1.10592	0.516446	-1.45997	3.83305	0.00453004	0.222664	-0.915111	0.367824
SIDM00746	SIDM00746;NCI-H1648	NCI-H1648	ATCC	CVCL_1482	Male	Lung	Non-Small Cell Lung Carcinoma	Lung Adenocarcinoma		ACH-000766	NCIH1648_LUNG	2.43708	17.2667	MSS	Adherent	0.407431	17.9	D/F12	0.922135	5433	0.315579	0.558747	0.534571	0.489115	0.455175	0.060009	2.23371	-0.365698	0.561495	-1.55278	0.155415	-0.835498	0.502289	-0.901434	-0.317972	0.187209	0.412908	0.172984	0.553079	0.820433	-0.325152
SIDM00198	SIDM00198;EW-16	EW-16	IARC	CVCL_1212	Male	Bone	Ewing's Sarcoma			ACH-002114	EW16_BONE	1.98531	5.4	MSS	Unknown	0.915256	13.3	R	0.919964	5260	0.276064	0.666908	0.517355	0.0748607	0.438871	0.0347238	-2.25028	0.728573	-0.310603	-0.554248	-4.30337	-1.16792	-1.8606	-1.26339	-0.0961105	1.25172	0.622023	-0.242142	0.303733	2.00163	0.215994
SIDM00890	SIDM00890;C32	C32	ATCC	CVCL_1097	Male	Skin	Melanoma	Cutaneous melanoma		ACH-000580	C32_SKIN	2.01172	8.46667	MSS	Adherent	0.367219	15.6	D/F12	0.922965	5385	0.367098	0.661129	0.558779	0.139765	0.454748	0.0267175	-1.90098	-1.21573	0.885051	1.64737	-0.121233	1.47932	-0.131525	-1.73853	0.277919	-0.0905468	-0.108639	4.32027	-0.0891598	-0.999923	0.118486
SIDM00943	SIDM00943;CAPAN-2	CAPAN-2	DSMZ	CVCL_0026	Male	Pancreas	Pancreatic Carcinoma	Pancreatic ductal adenocarcinoma		ACH-000107	CAPAN2_PANCREAS	3.21626	4.5	MSS	Adherent	0.264751	15.4	R	0.915268	4694	0.324811	0.486797	0.47958	0.519084	0.371531	0.0546882	2.75381	-0.737909	-0.739632	0.266257	-0.405654	1.02998	0.058226	-2.50534	-0.378268	0.0392603	-0.629901	-0.145052	-1.15801	-0.437037	-0.0200774
SIDM00466	SIDM00466;OVKATE	OVKATE	JCRB	CVCL_3110	Female	Ovary	Ovarian Carcinoma	High grade ovarian serous adenocarcinoma		ACH-000443	OVKATE_OVARY	1.90961	9.73333	MSS	Unknown	0.116143	14.7	R	0.914251	4832	0.305643	0.428284	0.435696	0.443099	0.356254	0.0768578	1.47976	-0.303329	-1.35678	-1.06065	-0.286085	2.41492	0.761125	-1.64623	-0.45616	-0.0847573	1.12742	-0.732635	0.170171	-0.530645	-0.832061
SIDM00191	SIDM00191;BB65-RCC	BB65-RCC	Ludwig Institute for Cancer Research, Brussels branch	CVCL_1078	Male	Kidney	Kidney Carcinoma			ACH-002090	BB65RCC_KIDNEY	1.71401	2.13333	MSS	Unknown	0.420379		D/F12	0.911491	5422	0.35101	0.650042	0.562114	0.288222	0.466882	0.021312	0.0649053	-1.66379	-0.129349	2.74475	-0.124667	1.12071	1.32105	-1.62508	0.397048	0.146565	0.214833	-1.33706	-2.05127	0.817416	-0.57579
SIDM00239	SIDM00239;OS-RC-2	OS-RC-2	RIKEN	CVCL_1626	Male	Kidney	Kidney Carcinoma			ACH-000159	OSRC2_KIDNEY	2.86582	7.8	MSS	Adherent	0.340882	17.8	R	0.918905	5835	0.359963	0.694263	0.565435	0.662053	0.483708	0.0148786	-0.514546	-2.51183	-0.257685	1.06357	0.0343132	1.80307	0.976369	2.35709	0.355139	-0.0950285	0.702173	-0.940315	-1.90208	0.3588	-0.162615
SIDM00482	SIDM00482;RPMI-8866	RPMI-8866	ECACC	CVCL_1668	Female	Haematopoietic and Lymphoid	Chronic Myelogenous Leukemia		B lymphoid	ACH-002302	RPMI8866_HAEMATOPOIETIC_AND_LYMPHOID_TISSUE	2.00859	14.7	MSS	Suspension	2.20582	12.2	R	0.914322	5235	0.479409	0.632734	0.584921	0.0430524	0.429245	0.00433269	0.184995	-0.0296017	1.90733	4.62041	0.730605	-0.626572	1.99584	0.681272	0.878817	0.25429	-0.54099	0.106998	0.189004	-0.0834009	0.548633
SIDM01245	SIDM01245;BE-13	BE-13	DSMZ	CVCL_1081	Female	Haematopoietic and Lymphoid	T-Lymphoblastic Leukemia	Childhood T acute lymphoblastic leukemia	T lymphoid	ACH-002216	BE13_HAEMATOPOIETIC_AND_LYMPHOID_TISSUE	3.5055	13.2	MSS	Suspension	0.907328	14.2	R	0.919368	5192	0.540437	0.655175	0.545978	0.389218	0.46466	0.0210969	-0.0937335	0.3489	-0.104998	1.14891	0.261755	0.0456889	-1.37691	-2.16365	-1.90214	-0.288256	-1.73479	-0.149926	-0.500433	0.488325	0.136201
SIDM01081	SIDM01081;SCC-4	SCC-4	ATCC	CVCL_1684	Male	Head and Neck	Head and Neck Carcinoma	Tongue Squamous Cell Carcinoma		ACH-000238	SCC4_UPPER_AERODIGESTIVE_TRACT	2.9546	6.66667	MSS	Adherent	0.686044	19.1	D/F12	0.906949	4704	0.356996	0.347927	0.469011	0.531604	0.415159	0.0909853	2.15189	-1.54431	-2.51011	-1.54122	0.35432	-1.50475	0.689039	2.48582	-1.46838	0.277231	0.426877	0.333226	2.06094	-0.987761	-0.357892
SIDM00332	SIDM00332;MFM-223	MFM-223	DSMZ	CVCL_1408	Female	Breast	Breast Carcinoma			ACH-001819	MFM223_BREAST	2.50564	8.66667	MSS	Adherent	0.448294	14.9	D/F12	0.92349	5400	0.316645	0.627223	0.526586	0.46338	0.463714	0.100147	0.637258	2.2256	2.34526	3.01474	-0.237545	1.65749	-1.17121	-1.98883	0.972871	-0.869196	0.863873	-0.609558	1.71388	-0.957893	-0.219297
SIDM00293	SIDM00293;LU-139	LU-139	RIKEN	CVCL_1390	Male	Lung	Small Cell Lung Carcinoma			ACH-002052	LU139_LUNG	2.91619	14.9333	MSS	Suspension	0.691933	15.1	R	0.915681	5527	0.317978	0.701707	0.563064	0.44011	0.46987	0.0349723	-1.67325	4.13874	-0.915805	-1.3991	0.533189	-0.322325	2.3042	-0.764299	-0.277533	-1.49893	-1.51692	0.159453	0.375331	1.50749	0.123744
SIDM00302	SIDM00302;KGN	KGN	RIKEN	CVCL_0375	Female	Ovary	Other Solid Carcinomas	Ovarian Granulosa cell tumor		ACH-002149	KGN_OVARY	1.93831	9.16667	MSS	Adherent	1.18766	16.7	D/F12	0.911518	5269	0.360081	0.657407	0.543597	0.0456741	0.510927	0.0431357	-1.29306	-2.27089	0.0199522	-2.72462	0.171955	1.01844	-0.715361	-0.500056	0.0849105	0.375907	0.240424	-0.660815	-0.408665	0.936267	0.322365
SIDM01147	SIDM01147;NCI-N87	NCI-N87	ATCC	CVCL_1603	Male	Stomach	Gastric Carcinoma	Gastric tubular adenocarcinoma		ACH-000427	NCIN87_STOMACH	1.81374	8.3	MSS	Adherent	0.869803	13.9	R	0.912372	5495	0.360014	0.485627	0.563667	0.236287	0.476514	0.0655172	2.96279	0.648576	-0.970683	2.48171	0.0348728	-0.377062	-0.679515	-1.88347	-0.0843155	0.29048	-0.240224	0.496259	-0.923363	-0.659056	0.0369929
SIDM01030	SIDM01030;KYSE-180	KYSE-180	DSMZ	CVCL_1349	Male	Esophagus	Esophageal Carcinoma	Esophageal Squamous Cell Carcinoma		ACH-000693	KYSE180_OESOPHAGUS	2.60406	16.4	MSS	Adherent	1.12532	12.7	R	0.894744	5218	0.334981	0.603483	0.552991	0.614641	0.42898	0.0732346	1.50479	0.205927	0.427525	0.0895806	-0.0413281	-2.07356	0.659136	-0.902098	-0.892604	0.337925	-0.328036	0.129843	2.21437	0.0955622	0.680939
SIDM00212	SIDM00212;CAS-1	CAS-1	ICLC	CVCL_1117	Male	Central Nervous System	Glioblastoma			ACH-000464	CAS1_CENTRAL_NERVOUS_SYSTEM	3.69946	7.36667	MSS	Adherent	0.590983	17.7	D/F12	0.91114	4927	0.432047	0.569958	0.490609	0.415307	0.389463	0.0662326	-2.6627	-1.60652	-1.14832	-1.35844	0.189644	1.80317	-0.782947	0.817448	-0.178884	0.807702	0.144395	0.30476	-0.128713	0.662832	-0.276567
SIDM00143	SIDM00143;COLO-668	COLO-668	ECACC	CVCL_1128	Female	Lung	Small Cell Lung Carcinoma			ACH-000803	COLO668_LUNG	3.04288	16.2333	MSS	Semi-Adherent	0.726527	14.5	R	0.918848	5677	0.266524	0.655377	0.528854	0.540873	0.432539	0.0786774	0.166244	3.15591	-1.01728	-1.76139	-1.92953	0.980807	2.10878	1.02777	0.0980124	-0.291964	-2.03955	1.52612	-0.855015	0.46412	-0.102488
SIDM00763	SIDM00763;NCI-H1915	NCI-H1915	ATCC	CVCL_1505	Female	Lung	Non-Small Cell Lung Carcinoma			ACH-000434	NCIH1915_LUNG	2.0093	12.6667	MSS	Adherent	1.02515	19.1	R	0.89549	5551	0.313391	0.656909	0.583744	0.351829	0.515355	0.0241623	-0.0608505	-1.21351	-2.24789	1.03978	0.848004	-0.73526	0.601702	0.278395	1.78235	-0.190749	-2.52959	-1.00907	-0.0580251	-0.907225	0.482668
SIDM00484	SIDM00484;TT	TT	ECACC	CVCL_1774	Female	Thyroid	Thyroid Gland Carcinoma	Hereditary thyroid gland medullary carcinoma		ACH-001321	TT_THYROID	1.88406	9.8	MSS	Adherent	0.343117	13.8	D/F12	0.926949	4838	0.296363	0.34302	0.41956	0.202824	0.335815	0.0709906	-0.859837	2.62713	0.458646	-4.65827	2.20331	2.13754	2.10823	2.98854	-0.284729	-0.19549	-1.27928	0.401526	-0.349898	-0.846796	-0.867636
SIDM00121	SIDM00121;CCRF-CEM	CCRF-CEM	NCI	CVCL_0207	Female	Haematopoietic and Lymphoid	T-Lymphoblastic Leukemia	Childhood T acute lymphoblastic leukemia	T lymphoid	ACH-001738	CCRFCEM_HAEMATOPOIETIC_AND_LYMPHOID_TISSUE	1.97616	40.4333	MSS	Suspension	1.03511	10.4	R	0.926347	5132	0.505542	0.559902	0.573157	0.0628972	0.476441	0.0074758	-0.139618	0.238813	-0.816363	-1.35631	-0.0610905	0.611405	-1.58084	-1.43924	-1.74988	-0.104716	-0.621884	0.00963596	-0.352682	1.05637	0.481944
SIDM00949	SIDM00949;DEL	DEL	DSMZ	CVCL_1170	Male	Haematopoietic and Lymphoid	T-Cell Non-Hodgkin's Lymphoma	Anaplastic Large Cell Lymphoma	T lymphoid	ACH-000233	DEL_HAEMATOPOIETIC_AND_LYMPHOID_TISSUE	3.23264	7.2	MSS	Suspension	1.70708	14.2	R	0.926086	4972	0.393543	0.599597	0.578164	0.408827	0.441692	0.0518982	0.180985	-1.34725	0.542042	2.73309	1.20345	-0.337463	0.733385	0.521588	0.359751	-0.11883	-3.03911	-0.11486	0.617628	-1.12603	-0.554394
SIDM00999	SIDM00999;639-V	639-V	DSMZ	CVCL_1048	Male	Bladder	Bladder Carcinoma			ACH-000973	639V_URINARY_TRACT	2.40609	49.5667	MSS	Adherent	1.0417	13.4	D/F12	0.931985	5612	0.40085	0.632887	0.569352	0.456774	0.511469	0.0229396	-0.813693	-0.629968	-1.34869	2.63792	-0.0289368	-1.02012	-0.582692	-0.559909	-0.693845	-1.08384	-0.730073	-0.941854	0.441531	-1.10615	0.473594
SIDM00572	SIDM00572;NUGC-3	NUGC-3	JCRB	CVCL_1612	Male	Stomach	Gastric Carcinoma	Gastric adenocarcinoma		ACH-000911	NUGC3_STOMACH	2.42821	29.7333	MSI	Unknown	1.38412	13.5	R	0.920551	5089	0.419265	0.447782	0.530196	0.334397	0.472433	0.0734584	2.29897	-0.829925	-0.564591	1.79078	0.174432	-0.50639	0.0205506	0.67428	-0.783094	0.187053	-1.0439	-0.132896	-0.225399	-0.752141	0.59169
SIDM01045	SIDM01045;EN	EN	DSMZ	CVCL_2034	Female	Endometrium	Endometrial Carcinoma			ACH-000978	EN_ENDOMETRIUM	3.68157	170	MSS	Adherent	0.284431	17.5	R	0.910605	5163	0.384815	0.580593	0.535435	0.386038	0.447368	-0.00423911	-1.54192	1.22296	0.921413	-1.15425	0.731151	-0.445145	-0.0407395	-3.29251	-0.815615	-0.00117806	1.42189	-1.42386	-0.36418	-0.991657	-0.283483
SIDM00133	SIDM00133;HOP-62	HOP-62	NCI	CVCL_1285	Female	Lung	Non-Small Cell Lung Carcinoma	Lung Adenocarcinoma		ACH-000861	HOP62_LUNG	2.86737	15.9333	MSS	Unknown	1.02989	19.4	R	0.913369	5427	0.408012	0.613131	0.608506	0.521678	0.520376	0.074788	-0.677073	-1.77403	-0.686094	-2.4895	-0.0757566	0.212357	-0.207023	-1.23231	-0.51581	-0.0953097	-0.244583	-0.8042	-0.482045	0.109749	-0.120622
SIDM00264	SIDM00264;ES4	ES4	St Jude Children's Research Hospital	CVCL_1200	Male	Bone	Ewing's Sarcoma			ACH-002105	ES4_BONE	2.23543	5.93333	MSS	Unknown	0.681975	16.9	R	0.918895	5190	0.356593	0.584443	0.54369	0.29086	0.415256	0.0444116	-2.3733	0.55429	-0.10884	0.374295	-3.30595	-1.35804	-1.5865	-1.31248	1.04422	1.53441	0.518026	-0.504767	-0.197811	0.82181	-0.197153
SIDM00513	SIDM00513;COR-L105	COR-L105	ECACC	CVCL_1138	Male	Lung	Non-Small Cell Lung Carcinoma	Lung Adenocarcinoma		ACH-000161	CORL105_LUNG	1.73561	5.13333	MSS	Semi-Adherent	0.568258	17.4	R	0.9003	5332	0.324789	0.624865	0.551238	0.241776	0.47791	0.0824655	0.482057	-0.582529	1.10891	2.32283	-0.0150665	0.629503	0.736804	0.496608	2.19733	-0.189622	0.378281	-0.466718	-0.693274	1.22843	-0.0657179
SIDM00581	SIDM00581;GB-1	GB-1	JCRB	CVCL_1227	Male	Central Nervous System	Glioblastoma			ACH-000738	GB1_CENTRAL_NERVOUS_SYSTEM	2.94375	14.4333	MSS	Unknown	0.742494	15.4	D/F12	0.897367	4901	0.330052	0.543457	0.556063	0.565094	0.489947	0.050639	-1.78457	-1.15504	-0.608175	3.68483	-0.0601926	0.692089	-0.403465	3.68184	-1.07146	0.142151	0.017298	-0.334219	0.0690756	1.17575	0.481526
SIDM00180	SIDM00180;LB996-RCC	LB996-RCC	Ludwig Institute for Cancer Research, Brussels branch	CVCL_1371	Male	Kidney	Kidney Carcinoma			ACH-002155	LB996RCC_KIDNEY	1.99074	3	MSS	Unknown	0.820836	15.5	D/F12	0.915716	5268	0.414832	0.686246	0.574668	0.28252	0.498608	0.0626206	0.208179	-1.34218	0.199909	-2.4364	-0.508665	0.864909	1.01463	-2.49679	0.542387	0.844216	1.24694	-1.15948	-1.80705	0.778492	-0.108084
SIDM00091	SIDM00091;OVCAR-5	OVCAR-5	NCI	CVCL_1628	Female	Ovary	Ovarian Carcinoma	High grade ovarian serous adenocarcinoma		ACH-001151	OVCAR5_OVARY	2.38468	4.93333	MSS	Unknown	1.23427	14.3	R	0.912474	5045	0.374057	0.621905	0.58685	0.495455	0.497062	0.0920553	2.13152	-0.610987	-0.994773	0.749481	0.470979	0.574943	-0.179693	-1.0638	-1.14809	-0.495212	-0.130558	-0.0931568	-1.58873	-1.94213	-0.378376
SIDM01188	SIDM01188;SU8686	SU8686	ATCC	CVCL_3881	Female	Pancreas	Pancreatic Carcinoma	Pancreatic adenocarcinoma		ACH-000114	SU8686_PANCREAS	2.8689	5.36667	MSS	Adherent	0.606441	18.9	R	0.894083	4885	0.349244	0.435525	0.469135	0.410675	0.323397	0.11563	1.98593	-1.16408	-0.594686	-1.96914	0.167718	0.481244	1.03956	-0.0802055	-0.211598	0.33467	-0.739371	0.336498	-0.697843	0.0942302	-1.27158
SIDM01137	SIDM01137;PANC-04-03	PANC-04-03	ATCC	CVCL_1636	Male	Pancreas	Pancreatic Carcinoma	Pancreatic ductal adenocarcinoma		ACH-000235	PANC0403_PANCREAS	2.69742	6.73333	MSS	Adherent	0.593926	15.4	R	0.901656	4680	0.35072	0.514985	0.527696	0.466087	0.455885	0.0494455	3.27257	-0.957778	-1.25873	2.2096	0.419418	1.37297	-0.117802	-1.04036	0.109974	0.257769	-1.07915	0.205864	-1.2871	-1.1466	0.292444
SIDM01108	SIDM01108;SK-LU-1	SK-LU-1	ATCC	CVCL_0629	Female	Lung	Non-Small Cell Lung Carcinoma	Lung Adenocarcinoma		ACH-000309	SKLU1_LUNG	3.70238	14	MSS	Adherent	0.428997	15.7	D/F12	0.887394	4317	0.287251	0.62558	0.473663	0.666382	0.411857	0.0224119	-0.454685	-1.2894	-0.326703	1.63466	-0.0262032	0.135274	0.200025	-1.78076	-0.655297	0.181966	-1.32912	-0.39679	-0.054941	0.496189	0.197082
SIDM00081	SIDM00081;SK-MEL-28	SK-MEL-28	NCI	CVCL_0526	Male	Skin	Melanoma	Cutaneous melanoma		ACH-000615	SKMEL28_SKIN	3.9261	9.93333	MSS	Adherent	0.978255	18.8	D/F12	0.919608	4975	0.432148	0.528624	0.503946	0.647663	0.405262	0.0376639	-1.70025	-1.08282	2.29048	0.0789765	0.156379	0.439121	0.363438	-0.597117	0.0960411	0.143618	0.263501	4.67984	-0.587309	-2.30702	-0.0202846
SIDM00358	SIDM00358;RERF-GC-1B	RERF-GC-1B	JCRB	CVCL_3152	Male	Stomach	Gastric Carcinoma	Gastric adenocarcinoma		ACH-000144	RERFGC1B_STOMACH	2.51803	8.6	MSS	Unknown	0.263749	19	R	0.912178	5236	0.241624	0.716843	0.531511	0.590207	0.442895	0.0898145	0.615226	0.846306	1.97186	-1.68024	0.0648951	-0.417151	0.0632552	-2.16213	-2.15059	0.426522	1.88412	-0.73228	0.313584	1.13954	-0.528335
SIDM00311	SIDM00311;NCI-H2810	NCI-H2810	NCI-Navy Medical Oncology Branch	CVCL_U999	Male	Lung	Mesothelioma	Pleural Epithelioid Mesothelioma		ACH-002133	H2810_PLEURA	3.11077	4.8	MSS	Unknown	0.432536		R	0.904515	4663	0.340153	0.577302	0.509157	0.569248	0.491873	0.0451348	-1.06944	-2.21308	-0.0966465	-1.50789	-0.474975	0.799048	-0.135205	-0.81617	-0.282908	0.0917775	-0.596205	-0.709024	-0.165789	0.144961	0.296001
SIDM00053	SIDM00053;MZ1-PC	MZ1-PC	University of Mainz	CVCL_1434	Male	Pancreas	Pancreatic Carcinoma	Pancreatic ductal adenocarcinoma		ACH-002164	MZ1PC_PANCREAS	4.00524	5.56667	MSS	Unknown	0.646571	16.3	R	0.909864	5116	0.366246	0.61977	0.538034	0.665526	0.402497	0.0322675	2.79157	-0.776631	-0.764288	0.168129	0.356015	1.45618	-0.204619	-0.658384	0.115647	0.812567	0.144417	0.0157463	-0.597075	0.944342	-0.988665
SIDM00533	SIDM00533;HuP-T3	HuP-T3	ECACC	CVCL_1299	Male	Pancreas	Pancreatic Carcinoma	Pancreatic adenocarcinoma		ACH-000118	HUPT3_PANCREAS	1.80954	6.56667	MSS	Adherent	0.682739	16.9	R	0.914528	5372	0.321476	0.664473	0.546309	0.343219	0.528522	0.095671	1.78229	-0.517066	-0.607901	-1.45762	-0.0230278	-0.720194	0.233831	0.381249	0.386554	0.115887	0.0604852	-0.162463	-0.114971	-0.622428	0.130568
SIDM00892	SIDM00892;BT-483	BT-483	ATCC	CVCL_2319	Female	Breast	Breast Carcinoma	Invasive Ductal Carcinoma of No Special Type		ACH-000818	BT483_BREAST	3.8402	12.2333	MSS	Adherent	0.240284	18	R	0.906929	4557	0.37177	0.428603	0.457235	0.693092	0.314305	0.0499632	0.832903	2.35071	1.65299	-0.469915	0.137226	3.93245	-1.27898	-2.10093	1.29804	0.382085	1.68143	-0.433136	1.98152	-0.494108	-0.484857
SIDM01246	SIDM01246;MC-IXC	MC-IXC	ATCC	CVCL_1398	Female	Bone	Ewing's Sarcoma			ACH-002160	MCIXC_BONE	1.87366	6.06667	MSS	Adherent	1.05005	12.4	D/F12	0.920919	5252	0.325165	0.67486	0.581756	0.119329	0.512271	0.0469192	-2.3744	1.9331	-0.0252785	-1.95878	-4.02186	-3.51431	-2.11456	2.39747	1.54492	0.400435	0.782545	-0.325905	0.531637	2.32386	0.244266
SIDM00583	SIDM00583;KP-1N	KP-1N	JCRB	CVCL_3002	Male	Pancreas	Pancreatic Carcinoma	Pancreatic ductal adenocarcinoma		ACH-001107	KP1N_PANCREAS	2.52483	6.9	MSS	Adherent	1.31962	16.2	R	0.92015	5090	0.363094	0.615438	0.563985	0.603777	0.48839	0.0453775	0.0646694	-1.05414	0.433627	-0.333068	-0.388778	-0.398446	0.437283	-0.753	-0.443752	-0.382483	-0.42723	-1.45949	-0.429281	-1.86735	0.678259
SIDM00653	SIDM00653;NCI-H1092	NCI-H1092	ATCC	CVCL_1454	Male	Lung	Small Cell Lung Carcinoma			ACH-000514	NCIH1092_LUNG	2.9107	12.2333	MSS	Suspension	0.210858	11.2	D/F12	0.914484	5621	0.391749	0.565589	0.490664	0.594631	0.416451	0.036171	-2.32558	4.31415	-1.62196	-2.85681	-0.715247	1.46832	2.29249	-0.154625	-1.43314	-1.28522	-2.09872	0.305872	-0.133939	1.11141	-0.29101
SIDM01051	SIDM01051;EFO-27	EFO-27	DSMZ	CVCL_1192	Female	Ovary	Ovarian Carcinoma	Ovarian mucinous adenocarcinoma		ACH-000936	EFO27_OVARY	2.0095	42.5667	MSI	Adherent	0.772897		R	0.908564	3813	0.362484	0.392137	0.475392	0.0816176	0.406852	0.0860588	0.190234	-0.495315	1.85224	0.781216	-0.156665	-0.224342	-0.0885304	-1.59166	-1.51746	0.906072	0.671091	-0.895198	-0.586373	-0.630449	-0.283601
SIDM00371	SIDM00371;SUIT-2	SUIT-2	JCRB	CVCL_3172	Male	Pancreas	Pancreatic Carcinoma	Pancreatic ductal adenocarcinoma		ACH-000652	SUIT2_PANCREAS	3.51452	10.8333	MSS	Unknown	0.993891	17.5	R	0.910339	5134	0.447703	0.611054	0.546993	0.545287	0.454029	0.0329227	1.54724	-0.743799	-0.488563	1.7961	0.0700078	0.807126	-0.362635	-0.847937	1.30058	-0.0738807	-0.918827	-0.487282	-2.25564	-0.157152	-0.058147
SIDM00850	SIDM00850;AGS	AGS	ATCC	CVCL_0139	Female	Stomach	Gastric Carcinoma	Gastric adenocarcinoma		ACH-000880	AGS_STOMACH	2.09426	25.2	MSS	Adherent	1.17041	14.9	D/F12	0.905755	4601	0.356706	0.548631	0.561145	0.225161	0.396739	0.0352894	2.1951	0.962451	0.682953	6.76735	0.22794	-0.337368	-0.845928	0.0898945	-1.4358	-0.0278786	0.0184153	0.0920605	-1.24948	-0.615219	0.353788
SIDM00551	SIDM00551;KYSE-220	KYSE-220	JCRB	CVCL_1359	Male	Esophagus	Esophageal Carcinoma	Esophageal Squamous Cell Carcinoma		ACH-002263	KYSE220_OESOPHAGUS	2.80917	17.8333	MSS	Adherent	1.50715	15.9	R	0.919882	5133	0.260167	0.618845	0.551393	0.453855	0.452143	0.0942825	2.06128	0.255871	0.680964	1.41974	0.148347	-1.67229	0.562191	-3.18737	-1.43218	0.642313	0.415767	-0.296441	1.524	-0.496256	-0.317161
SIDM00345	SIDM00345;LCLC-103H	LCLC-103H	DSMZ	CVCL_1375	Male	Lung	Non-Small Cell Lung Carcinoma	Lung large cell carcinoma		ACH-000627	LCLC103H_LUNG	3.91398	11.5	MSS	Adherent	0.715382	23.1	R	0.907284	5248	0.354216	0.587419	0.562792	0.388294	0.471914	0.0655027	-0.146953	-2.10284	0.345047	0.0532614	-0.00819739	-0.608087	0.692479	2.74876	-0.372149	-0.0815134	-0.303256	-0.74544	-0.353837	0.133475	-0.228109
SIDM00351	SIDM00351;SAS	SAS	JCRB	CVCL_1675	Female	Head and Neck	Head and Neck Carcinoma	Tongue Squamous Cell Carcinoma		ACH-002029	SAS_UPPER_AERODIGESTIVE_TRACT	2.90136	12.8	MSS	Unknown	1.56016	15	D/F12	0.913289	4975	0.3509	0.617514	0.542823	0.597179	0.46003	0.071388	2.28958	-0.906534	-1.33397	1.44142	0.879099	-1.92548	-0.106565	-1.93682	-0.811516	0.571135	0.433976	0.267268	1.76244	1.04753	0.218695
SIDM00375	SIDM00375;SKN-3	SKN-3	JCRB	CVCL_3168	Unknown	Head and Neck	Head and Neck Carcinoma	Oral cavity squamous cell carcinoma		ACH-002305	SKN3_UPPER_AERODIGESTIVE_TRACT	2.90175	12.4	MSS	Unknown	0.632688	15.8	R	0.912243	4599	0.294807	0.524734	0.480479	0.498385	0.436727	0.0704563	2.54417	-0.563301	-1.67262	-2.36597	0.894002	-1.51312	0.790188	2.27944	-2.54865	0.420619	1.39332	-0.374253	1.36512	-1.48866	-0.532873
SIDM01106	SIDM01106;SK-MEL-24	SK-MEL-24	ATCC	CVCL_0599	Male	Skin	Melanoma			ACH-000822	SKMEL24_SKIN	1.96526	14.1	MSS	Adherent	0.514584	15.5	D/F12	0.898722	5143	0.347227	0.683042	0.528831	0.126821	0.464609	0.0214595	-1.98089	-2.00775	0.354952	-0.385985	-0.540599	1.54416	0.190678	1.21149	0.929778	-0.0424865	-0.185333	3.9445	-0.148246	-0.108557	-0.156268
SIDM00956	SIDM00956;COLO-680N	COLO-680N	DSMZ	CVCL_1131	Female	Esophagus	Esophageal Carcinoma	Esophageal Squamous Cell Carcinoma		ACH-000717	COLO680N_OESOPHAGUS	2.88446	10.2	MSS	Adherent	0.624609	18	R	0.899559	4811	0.273561	0.59304	0.551572	0.614202	0.399977	0.0953408	2.01682	-0.887751	0.200594	-1.15263	0.587908	-0.641053	0.66235	-2.14277	-1.90806	0.37829	0.212362	-0.697832	1.26434	0.550672	-1.03101
SIDM00341	SIDM00341;LOU-NH91	LOU-NH91	DSMZ	CVCL_2104	Female	Lung	Non-Small Cell Lung Carcinoma	Squamous Cell Lung Carcinoma		ACH-000176	LOUNH91_LUNG	2.11989	5.2	MSS	Adherent	0.650199	18.4	R	0.917011	4804	0.427221	0.552931	0.490877	0.187124	0.456137	0.0144231	-0.251184	-1.82113	0.10438	-1.64325	-0.438143	0.947162	0.332809	0.262515	0.335232	-0.289558	-0.00973743	-0.810758	-0.0480124	-0.967978	0.00316187
SIDM00227	SIDM00227;GI-ME-N	GI-ME-N	ICLC	CVCL_1232	Female	Peripheral Nervous System	Neuroblastoma			ACH-001344	GIMEN_AUTONOMIC_GANGLIA	3.36449	9.2	MSS	Adherent	0.676747	17.9	R	0.907641	4861	0.390787	0.601773	0.571019	0.570175	0.479552	0.0395455	-2.45586	-1.39605	-1.17761	5.6	3.75256	-0.306594	-0.828804	2.49013	1.40188	0.136778	-0.157745	-0.514853	0.613547	1.34515	-0.342084
SIDM00373	SIDM00373;SNG-M	SNG-M	JCRB	CVCL_1707	Female	Endometrium	Endometrial Carcinoma	Endometrial adenocarcinoma		ACH-000974	SNGM_ENDOMETRIUM	1.9785	58.7667	MSI	Unknown	1.00597	13.2	D/F12	0.919067	4725	0.493711	0.636732	0.499344	0.00235462	0.440123	0.026055	0.476957	0.181135	1.11625	5.11063	0.0523453	-0.965876	0.0820575	-0.42131	0.534751	0.178515	1.31449	-1.2493	-1.04985	-0.583335	-0.572587
SIDM00709	SIDM00709;NCI-H2085	NCI-H2085	ATCC	CVCL_1523	Male	Lung	Non-Small Cell Lung Carcinoma	Lung adenocarcinoma		ACH-000451	NCIH2085_LUNG	2.67274	9.13333	MSS	Adherent	0.643179	20.2	D/F12	0.887115	4647	0.382381	0.332722	0.51943	0.623756	0.394864	0.0604628	0.501414	-0.655227	1.25157	-2.05645	0.513983	0.502808	0.230229	-1.79566	-1.95217	0.402856	0.864597	-0.737269	0.482829	1.21359	0.0267115
SIDM01165	SIDM01165;SW1990	SW1990	ATCC	CVCL_1723	Male	Pancreas	Pancreatic Carcinoma	Pancreatic adenocarcinoma		ACH-000155	SW1990_PANCREAS	2.59787	5.53333	MSS	Adherent	0.645289	16.4	D/F12	0.897129	4437	0.362964	0.464724	0.493551	0.521692	0.405538	0.0885272	1.35412	-1.47484	-1.40893	0.186612	0.135303	0.788006	-0.0431286	-2.1524	-0.087574	-0.16511	-0.251911	-0.350565	-0.111418	-0.288811	0.501666
SIDM00670	SIDM00670;HPAC	HPAC	ATCC	CVCL_3517	Female	Pancreas	Pancreatic Carcinoma	Pancreatic adenocarcinoma		ACH-000270	HPAC_PANCREAS	2.74092	7.7	MSS	Adherent	1.05876	14.3	D/F12	0.890107	4051	0.319625	0.476005	0.432986	0.373922	0.370701	0.0475643	2.73348	0.162556	-1.20044	2.42795	-0.034581	-0.429141	-0.927415	-0.133197	-0.0404442	1.3528	-1.19302	0.322833	-0.604918	-0.58233	-0.390283
SIDM00501	SIDM00501;BICR78	BICR78	ECACC	CVCL_2315	Male	Head and Neck	Head and Neck Carcinoma	Oral Cavity Squamous Cell Carcinoma		ACH-001332	BICR78_UPPER_AERODIGESTIVE_TRACT	2.58359	5.76667	MSS	Adherent	0.705116	16	D/F12	0.901753	4437	0.2746	0.501157	0.466125	0.545169	0.455709	0.0724597	2.69226	-1.04221	-1.94531	-2.11909	0.558063	-1.93815	0.997777	2.53108	-1.84403	0.4554	1.3216	0.0309824	1.90077	-0.900066	0.42154
SIDM00988	SIDM00988;BFTC-909	BFTC-909	DSMZ	CVCL_1084	Male	Kidney	Kidney Carcinoma	Renal pelvis and ureter urothelial carcinoma		ACH-000792	BFTC909_KIDNEY	3.26287	12.2333	MSS	Adherent	1.07731	16.5	D/F12	0.886483	4911	0.383035	0.532468	0.502722	0.536964	0.409373	0.0730795	-0.502836	-2.34897	-2.07846	0.644544	-0.0231778	-0.656842	-0.363153	0.153912	0.254832	-0.0795164	-1.15526	-0.577283	0.256867	0.386627	-0.26631
SIDM00582	SIDM00582;KP-2	KP-2	JCRB	CVCL_3004	Female	Pancreas	Pancreatic Carcinoma			ACH-000281	KP2_PANCREAS	3.49942	10.3333		Adherent	0.538233	18.6	D/F12	0.90202	4405	0.401222	0.465709	0.465851				2.49801	-0.524162	-1.8611	-0.740785	0.127307	2.04447	-0.0507632	-5.09781	-0.216787	0.0740087	-0.833775	-0.0196371	-0.252399	-0.762533	0.0600327
SIDM00935	SIDM00935;CAL-39	CAL-39	DSMZ	CVCL_1109	Female	Vulva	Vulvar carcinoma	Vulvar Squamous Cell Carcinoma		ACH-002091	CAL39_VULVA	2.53741	8.9	MSS	Adherent	1.16349	14.4	D/F12	0.903246	4368	0.284341	0.439968	0.476168	0.547971	0.400752	0.0647328	3.14275	-1.24359	0.344282	-0.731081	-0.516646	-0.507496	-0.0349138	1.43213	-1.20307	0.869769	0.520835	0.713159	1.89323	1.5552	-0.490669
SIDM00211	SIDM00211;ALL-PO	ALL-PO	ICLC	CVCL_1069	Female	Haematopoietic and Lymphoid	B-Lymphoblastic Leukemia	Childhood B acute lymphoblastic leukemia	B lymphoid	ACH-002209	ALLPO_HAEMATOPOIETIC_AND_LYMPHOID_TISSUE	2.52282	6.83333	MSS	Suspension	0.241254	11.5	R	0.921748	5248	0.425814	0.67457	0.597891	0.451742	0.475332	-0.00810313	-0.290721	0.179902	-0.223772	2.36931	-0.482084	-0.0255107	-2.03649	-1.30898	-1.72139	-0.170977	0.00649089	0.311862	-0.3343	1.55153	0.165123
SIDM00899	SIDM00899;AsPC-1	AsPC-1	ATCC	CVCL_0152	Female	Pancreas	Pancreatic Carcinoma	Pancreatic ductal adenocarcinoma		ACH-000222	ASPC1_PANCREAS	2.46124	6.36667	MSS	Adherent	0.37767	15.1	R	0.908221	4486	0.430014	0.537714	0.439279	0.44312	0.413369	0.0325984	3.20564	-0.628418	-2.49782	2.54028	-0.293187	1.02557	-0.653579	-0.40085	1.54274	0.0555676	-1.04803	-0.0747002	-3.27129	-2.20468	-0.485386
SIDM00130	SIDM00130;CFPAC-1	CFPAC-1	ECACC	CVCL_1119	Male	Pancreas	Pancreatic Carcinoma	Pancreatic ductal adenocarcinoma		ACH-000138	CFPAC1_PANCREAS	3.20261	4	MSS	Adherent	0.8976	17.5	R	0.90734	4740	0.274719	0.504853	0.487916	0.562055	0.455559	0.043418	2.00241	-0.791176	-0.480337	-1.08076	0.093421	0.762312	0.557972	-0.838859	0.0887858	0.209529	-1.639	0.0303514	-1.05552	0.0247704	-0.426246
SIDM00542	SIDM00542;D-392MG	D-392MG	Duke University Medical Center	CVCL_1158	Female	Central Nervous System	Glioblastoma			ACH-002227	D392MG_CENTRAL_NERVOUS_SYSTEM	2.02584	5.46667	MSS	Unknown	0.571691	20.9	D/F12	0.894918	4356	0.423172	0.582719	0.53181	0.265246	0.484508	0.0518539	-2.55282	-1.98201	-0.836094	0.729361	-0.307875	1.7054	-1.16261	-1.0297	-0.286643	-0.0210624	-0.189036	0.362179	0.486141	0.433112	-0.105395
SIDM00309	SIDM00309;NCI-H2803	NCI-H2803	NCI-Navy Medical Oncology Branch	CVCL_U997	Unknown	Lung	Mesothelioma	Malignant Pleural Mesothelioma		ACH-002131	H2803_PLEURA	1.70275	4.96667	MSS	Unknown	0.691309	18.3	R	0.900726	4858	0.347229	0.562502	0.47892	0.294924	0.493013	0.0659499	0.102586	-1.55648	0.746662	-3.82228	-0.00920134	1.65103	0.235567	-2.68416	0.854829	0.525829	0.247082	-0.82662	-1.44843	-0.252078	0.0828133
SIDM01219	SIDM01219;LU-99A	LU-99A	JCRB	CVCL_1393	Male	Lung	Non-Small Cell Lung Carcinoma	Lung giant cell carcinoma				2.6066	11.1333	MSS	Unknown	0.731027	13.3	R	0.925644	5476	0.358922	0.671313	0.584584				-0.949336	-2.01186	-1.31419	-0.807664	0.0022445	-1.09589	0.0222486	-2.71483	1.66456	-0.510358	-1.76385	-0.806856	0.0737209	-1.88813	0.341757
SIDM00150	SIDM00150;KM12	KM12	NCI	CVCL_1331	Unknown	Large Intestine	Colorectal Carcinoma			ACH-000969	KM12_LARGE_INTESTINE	1.93475	84.5	MSI	Unknown	1.40487	12.9	R	0.926926	5475	0.329769	0.644713	0.538191	0.152003	0.489167	0.0790356	2.61503	1.85392	-1.79266	5.56333	-0.459813	-1.2157	-0.563355	-0.212802	1.91248	0.531466	-1.68538	0.350551	-2.0221	-1.26834	0.160891
SIDM01095	SIDM01095;SJRH30	SJRH30	ATCC	CVCL_0041	Male	Soft Tissue	Rhabdomyosarcoma	Alveolar rhabdomyosarcoma		ACH-000833;ACH-001741;ACH-001189	SJRH30_SOFT_TISSUE	4.66489	8.66667	MSS	Adherent	0.728805	17.8	R	0.908006	5468	0.260425	0.597828	0.546192	0.659623	0.393202	0.0942987	-2.25535	0.50748	-1.79643	4.4248	1.92124	-0.940172	-0.700788	0.273752	-1.55007	0.63656	0.639611	0.0173519	0.0618517	0.13158	-0.184736
SIDM00797	SIDM00797;A2058	A2058	ATCC	CVCL_1059	Male	Skin	Melanoma	Cutaneous melanoma		ACH-000788	A2058_SKIN	2.1286	12.3667	MSS	Adherent	1.23907	15.9	D/F12	0.926124	5572	0.326448	0.645743	0.56797	0.171576	0.451886	0.047426	-1.66646	-0.805585	1.74747	-1.0647	-0.0798253	-0.35868	-0.58062	1.24374	0.220752	-0.120348	-0.39816	3.21629	-0.193471	-0.992553	0.429858
SIDM01181	SIDM01181;SNU-398	SNU-398	ATCC	CVCL_0077	Male	Liver	Hepatocellular Carcinoma			ACH-000221	SNU398_LIVER	2.62873	9.03333	MSS	Semi-Adherent	0.926801	15.6	R	0.920401	5513	0.323649	0.69766	0.609661	0.569068	0.475953	0.0474317	-2.35833	1.30235	2.12797	1.67097	0.412114	-2.3382	-0.403107	-2.57593	-0.0578294	0.408979	0.43159	-1.64022	-0.271402	-1.18488	0.421216
SIDM00909	SIDM00909;COLO-829	COLO-829	ATCC	CVCL_1137	Male	Skin	Melanoma	Cutaneous melanoma		ACH-000644	COLO829_SKIN	2.76517	6.63333	MSS	Adherent	0.249	19.6	R	0.923664	5432	0.408513	0.646718	0.554417	0.52017	0.4505	0.000395484	-2.06259	-0.909103	2.23739	1.11433	-0.286484	0.805565	-0.436065	-0.735172	1.61525	0.0466528	0.460469	4.54157	-0.279069	-0.614319	-0.259315
SIDM00175	SIDM00175;CP50-MEL-B	CP50-MEL-B	Ludwig Institute for Cancer Research, Brussels branch	CVCL_1143	Male	Skin	Melanoma			ACH-002096	CP50MELB_SKIN	2.73825	4.56667	MSS	Unknown	1.05836	17.7	D/F12	0.909752	5379	0.352548	0.646969	0.575621	0.348002	0.473869	0.0322846	-1.75581	-0.731614	1.44925	-2.10172	0.952662	0.0952881	-0.707046	-1.57479	0.579441	0.30359	0.897493	3.87498	-0.412676	-2.02225	0.0622661
SIDM01041	SIDM01041;FLO-1	FLO-1	DSMZ	CVCL_2045	Male	Esophagus	Esophageal Carcinoma	Esophageal Adenocarcinoma		ACH-001500	FLO1_OESOPHAGUS	1.90716	7.5	MSS	Adherent	1.05561	17.8	R	0.91672	4856	0.385832	0.604425	0.429436	0.197175	0.370158	0.0435575	-0.31541	-0.539582	0.735749	2.14317	-0.496576	-1.41788	-0.503727	-2.86517	-1.29659	-0.251747	-0.0629221	-1.55281	-0.693633	-2.88873	0.376276
SIDM00454	SIDM00454;RH-18	RH-18	DSMZ	CVCL_1659	Female	Soft Tissue	Rhabdomyosarcoma	Embryonal Rhabdomyosarcoma		ACH-000689	RH18_SOFT_TISSUE	3.51448	7.76667	MSS	Adherent	0.262912		R	0.876078	4258	0.249964	0.394217	0.532176	0.595579	0.340105	0.0840254	-2.85583	-1.31474	-0.0481046	0.14168	0.638474	0.530427	-0.774587	-1.64118	0.482858	0.478748	0.98963	-0.359474	0.0354402	1.41208	-0.764033
SIDM00172	SIDM00172;BB30-HNC	BB30-HNC	Ludwig Institute for Cancer Research, Brussels branch	CVCL_1076	Female	Head and Neck	Head and Neck Carcinoma	Head and Neck Squamous Cell Carcinoma		ACH-002212	BB30HNC_UPPER_AERODIGESTIVE_TRACT	2.02756	2.6	MSS	Unknown	1.52441	13.6	D/F12	0.908376	3799	0.336358	0.203835	0.405505	0.241775	0.284294	0.0754111	2.48855	-1.45114	-1.32204	0.141048	-0.269684	-1.39376	0.141721	-0.201535	-0.460858	1.26416	0.0722593	0.517234	2.88231	0.618443	-0.904166
SIDM00571	SIDM00571;KP-3	KP-3	JCRB	CVCL_3005	Male	Pancreas	Pancreatic Carcinoma	Pancreatic adenosquamous carcinoma		ACH-000108	KP3_PANCREAS	2.65617	8.66667	MSS	Adherent	0.738641	17.8	R	0.888378	4291	0.442907	0.524468	0.458827	0.558126	0.429656	0.0667883	1.29844	-0.716379	0.494946	1.85502	-0.568102	0.029761	0.73567	-1.29638	1.251	0.0856591	-0.304012	-0.782787	-1.79547	-1.09686	-0.241674
SIDM00042	SIDM00042;PL4	PL4	10.1016/j.cell.2016.06.017	CVCL_S976	Unknown	Pancreas	Pancreatic Carcinoma	Pancreatic ductal adenocarcinoma		ACH-002186	PL4_PANCREAS	4.53025	5.46667	MSS	Unknown	0.909848	17.8	D/F12	0.880471	3536	0.269333	0.264685	0.40091	0.732893	0.308787	0.106629	2.52508	-0.196738	0.183106	0.287991	0.728697	-0.762725	-0.500092	-1.5627	-1.22392	0.381239	-0.235414	-0.104827	-0.892539	0.223088	-0.5949
SIDM00688	SIDM00688;JSC-1	JSC-1	ATCC	CVCL_3728	Male	Haematopoietic and Lymphoid	B-Cell Non-Hodgkin's Lymphoma	Primary effusion lymphoma	B lymphoid	ACH-002253	JSC1_HAEMATOPOIETIC_AND_LYMPHOID_TISSUE	3.45442	22.3667	MSS	Suspension	1.2137	15.7	R	0.919217	5111	0.454917	0.616458	0.579104	0.476313	0.474605	0.0530558	0.308311	0.0126907	2.54058	3.35449	0.548596	-0.0842619	1.00419	2.68099	1.25656	-0.518118	-0.155338	0.0776931	0.411099	0.737474	0.192192
SIDM01190	SIDM01190;TCCSUP	TCCSUP	ATCC	CVCL_1738	Female	Bladder	Bladder Carcinoma			ACH-000720	TCCSUP_URINARY_TRACT	3.03512	11.2333	MSS	Adherent	0.576125	15.7	D/F12	0.883187	4763	0.399309	0.516706	0.50638	0.447172	0.41857	0.0639163	-0.696296	-1.38895	-0.523152	-1.06731	-0.0757201	0.677911	-0.424845	4.57814	-1.59933	-0.00404352	-0.293065	-0.852336	0.111711	-0.717567	-0.456979
SIDM00047	SIDM00047;EMC-BAC-2	EMC-BAC-2	10.1016/j.cell.2016.06.017	CVCL_X487	Unknown	Lung	Non-Small Cell Lung Carcinoma			ACH-002102	EMCBAC2_LUNG	2.02755	6	MSS	Unknown	0.70861	15.9	R	0.919053	5529	0.378202	0.644449	0.551762	0.118572	0.481139	0.0271937	0.980017	-0.610385	0.406727	-1.856	0.0653409	0.40957	-0.678763	-0.207701	1.50748	0.54448	0.192872	-0.814254	-0.744072	-0.450047	0.00390331
SIDM00615	SIDM00615;JHH-6	JHH-6	JCRB	CVCL_2788	Female	Liver	Hepatocellular Carcinoma			ACH-000217	JHH6_LIVER	3.04964	10.2333	MSS	Adherent	1.13874	17.9	D/F12	0.924401	5365	0.268972	0.619149	0.532266	0.513372	0.386776	0.0482019	-0.113807	-1.39455	-0.363841	2.41035	0.153411	-0.501178	-0.513536	1.73197	-0.129394	-0.0231646	-0.433033	-0.720039	-0.859074	0.208087	-0.153531
SIDM00517	SIDM00517;NCI-H3118	NCI-H3118	NCI-Navy Medical Oncology Branch	CVCL_A464	Female	Head and Neck	Head and Neck Carcinoma	Parotid gland mucoepidermoid carcinoma				2.05706	4.93333	MSS	Unknown	1.1037	13.1	R	0.923592	5616	0.316291	0.527123	0.479052	0.217489	0.409351	0.0237424	1.29155	-0.175194	0.252041	-0.330715	-0.218105	-0.360097	-0.00361225	-0.381114	-0.730984	0.425734	0.948666	0.747812	1.3366	0.234413	-0.731216
SIDM00564	SIDM00564;OVISE	OVISE	JCRB	CVCL_3116	Female	Ovary	Ovarian Carcinoma	Ovarian clear cell adenocarcinoma		ACH-000527	OVISE_OVARY	2.80215	11.5667	MSS	Adherent	0.54141	20.2	R	0.928865	5804	0.328428	0.610012	0.534231	0.532201	0.422314	0.0261946	0.991072	0.0172896	3.02298	0.195403	-0.046636	0.132281	0.713773	-1.81956	-0.160474	0.377799	1.83945	-1.61046	-0.81662	0.787047	-0.73469
SIDM00343	SIDM00343;LN-405	LN-405	DSMZ	CVCL_1378	Female	Central Nervous System	Glioblastoma			ACH-002268	LN405_CENTRAL_NERVOUS_SYSTEM	4.77982	5.4	MSS	Adherent	0.203352	20.2	D/F12	0.921971	5502	0.363508	0.617437	0.50753	0.624786	0.424304	0.00346992	-2.08455	-1.64828	-1.18106	-0.832277	-0.791013	2.2023	-0.653155	1.33662	-1.05045	-0.39182	-0.136698	-0.113027	0.0282739	0.40093	-0.19178
SIDM00654	SIDM00654;NCI-H1048	NCI-H1048	ATCC	CVCL_1453	Female	Lung	Small Cell Lung Carcinoma			ACH-000866	NCIH1048_LUNG	2.01006	19.8667	MSI	Adherent	0.322526	11.9	D/F12	0.868726	5766	0.299259	0.58405	0.561816	0.0813033	0.424791	0.0201394	-1.05227	2.3049	-0.270605	0.500063	-0.0294829	-0.00430397	-0.21232	-1.42927	-1.69976	-0.107032	0.42212	0.183537	0.17864	-0.266015	-0.136318
SIDM00668	SIDM00668;Hs-445	Hs-445	ATCC	CVCL_0761	Female	Haematopoietic and Lymphoid	Non-Cancerous	Non-Cancerous (B-lymphoblastoid)	B lymphoid	ACH-002245	HS445_HAEMATOPOIETIC_AND_LYMPHOID_TISSUE	2.0351	5.36667	MSS	Suspension	-0.153876	11.9	R	0.936958	5675	0.548923	0.7005	0.577377	0.0562874	0.565983	0.0269207	0.994518	-0.597697	0.141551	-4.7808	-0.211461	0.390176	1.33095	-0.284659	1.4478	-0.341142	0.793327	0.0682231	-0.5402	0.772428	0.0803832
SIDM01111	SIDM01111;SK-ES-1	SK-ES-1	ATCC	CVCL_0627	Male	Bone	Ewing's Sarcoma			ACH-000087	SKES1_BONE	2.18192	4.66667	MSS	Unknown	1.19685	12.5	R	0.927773	5783	0.325549	0.719764	0.600086	0.20845	0.501329	-0.00950536	-3.19219	2.28933	-0.970291	-2.20873	-0.533616	-1.95619	-1.72545	1.0536	-0.110437	-0.0842744	0.27364	-0.45209	0.420972	1.88596	0.194003
SIDM00334	SIDM00334;MFE-296	MFE-296	DSMZ	CVCL_1406	Female	Endometrium	Endometrial Carcinoma	Endometrial adenocarcinoma		ACH-000879	MFE296_ENDOMETRIUM	1.96679	27.3333	MSI	Adherent	0.397361	19.3	D/F12	0.90544	5605	0.380303	0.652713	0.526714				-1.54743	0.680472	0.992943	-0.195789	-0.155189	-0.222245	-1.11371	-0.449191	-1.32181	-0.0318418	1.40495	-1.89753	-0.488759	-0.48236	0.0894117
SIDM01138	SIDM01138;PANC-03-27	PANC-03-27	ATCC	CVCL_1635	Female	Pancreas	Pancreatic Carcinoma	Pancreatic adenocarcinoma		ACH-000139	PANC0327_PANCREAS	3.16196	5.06667	MSS	Adherent	0.666507	15.6	R	0.909815	5093	0.357549	0.456261	0.481858	0.612739	0.450232	0.0346453	2.22766	-1.19214	-1.00418	-1.80314	-0.00400802	0.0017528	0.143856	-1.37706	-0.0471739	-0.300273	-0.182725	-0.0460476	-0.597704	-0.0233479	0.294864
SIDM01073	SIDM01073;HC-1	HC-1	DSMZ	CVCL_1243	Male	Haematopoietic and Lymphoid	Hairy Cell Leukemia	Hairy Cell Leukemia	B lymphoid	ACH-002242	HC1_HAEMATOPOIETIC_AND_LYMPHOID_TISSUE	3.90135	5.4	MSS	Suspension	0.661395	13.6	R	0.927989	5698	0.416339	0.714103	0.575928	0.0656477	0.485932	0.0104761	0.346589	-0.583942	0.690268	-0.995335	-0.47768	-0.0405229	0.921671	3.91933	0.709713	0.528282	0.583228	0.00796017	-0.149684	1.27435	0.314179
SIDM01044	SIDM01044;EPLC-272H	EPLC-272H	DSMZ	CVCL_1197	Male	Lung	Other Solid Carcinomas	Lung mucoepidermoid carcinoma		ACH-000585	EPLC272H_LUNG	3.00836	12.4	MSS	Adherent	0.928564	14	R	0.912712	5386	0.426643	0.438665	0.501041	0.621206	0.418897	0.0532816	1.40416	-1.16073	0.253738	-1.38737	-0.272165	-0.990526	0.910911	-1.56308	-0.692886	0.127713	0.245087	0.167634	1.70915	1.88645	0.301147
SIDM00994	SIDM00994;ALL-SIL	ALL-SIL	DSMZ	CVCL_1805	Male	Haematopoietic and Lymphoid	T-Lymphoblastic Leukemia	Childhood T acute lymphoblastic leukemia	T lymphoid	ACH-000105	ALLSIL_HAEMATOPOIETIC_AND_LYMPHOID_TISSUE	2.04827	6.86667	MSS	Suspension	0.302085	14.3	R	0.923894	5516	0.470901	0.724777	0.561691	0.12193	0.466122	0.0335727	-0.450356	0.776136	-0.604617	2.6482	-0.262586	0.395698	-1.85106	-1.67624	-2.18022	-0.685996	-0.12258	0.0831767	-0.0985369	1.13555	0.195142
SIDM00242	SIDM00242;NOS-1	NOS-1	RIKEN	CVCL_1610	Male	Bone	Osteosarcoma			ACH-002067	NOS1_BONE	2.6205	10.2	MSS	Adherent	0.21632	14.2	R	0.905715	5481	0.369151	0.644354	0.52674	0.639	0.416201	0.0553008	-1.49842	0.333567	1.82935	-1.97689	-0.913814	-0.784448	-1.03336	4.8215	-1.29762	0.55116	0.0652188	-0.325322	0.510687	-1.86774	0.208732
SIDM00940	SIDM00940;CAL-120	CAL-120	DSMZ	CVCL_1104	Female	Breast	Breast Carcinoma			ACH-000212	CAL120_BREAST	3.1977	4.2	MSS	Adherent	0.987464	20.2	D/F12	0.939615	6070	0.381499	0.744877	0.580352	0.563278	0.527134	0.0380167	-0.382864	-1.1979	-1.28184	-0.122332	-0.0130518	-0.0229996	0.11233	-1.25647	0.724904	-0.190322	-1.05183	-0.84999	0.717324	-0.0552077	0.180331
SIDM00885	SIDM00885;HCC1187	HCC1187	ATCC	CVCL_1247	Female	Breast	Breast Carcinoma	Ductal Breast Carcinoma		ACH-000111	HCC1187_BREAST	2.64413	3.16667	MSS	Semi-Adherent	-0.185406	17.3	R	0.922132	5887	0.335408	0.625454	0.551287	0.494524	0.468738	0.0253818	0.219	1.14758	0.0294142	-3.62541	-0.3117	0.731521	-1.25514	0.875387	-0.687276	-0.0596974	0.572381	-0.164321	1.53464	0.916847	-0.185509
SIDM00541	SIDM00541;HT55	HT55	ECACC	CVCL_1294	Unknown	Large Intestine	Colorectal Carcinoma			ACH-000926	HT55_LARGE_INTESTINE	3.45294	33.7333	MSS	Adherent	1.33997	15.1	D/F12	0.910783	4796	0.27297	0.439617	0.44226	0.535843	0.385133	0.0301016	3.39679	1.38298	-0.145127	-0.82882	-0.127014	0.535532	-1.2546	0.932535	1.04918	0.166233	0.499677	0.833125	-2.82226	0.408145	0.0839302
SIDM00846	SIDM00846;HeLa	HeLa	ATCC	CVCL_0030	Female	Cervix	Cervical Carcinoma	Cervical Adenocarcinoma		ACH-001086	HELA_CERVIX	3.45538	8.46667	MSS	Adherent	0.691002	17.2	D/F12	0.934618	5963	0.35898	0.729466	0.604965	0.458769	0.524505	0.0606546	0.0100122	-0.423689	0.303598	-2.85131	0.0447082	-0.320362	-0.573362	2.52989	-0.0874283	-1.16646	-0.33584	-0.695327	0.285415	-1.4233	0.258019
SIDM00699	SIDM00699;NCI-H2141	NCI-H2141	ATCC	CVCL_1534	Male	Lung	Small Cell Lung Carcinoma			ACH-001138	NCIH2141_LUNG	2.82673	16.1333	MSS	Suspension	0.224158	11.8	D/F12	0.938209	5936	0.353701	0.685074	0.537885	0.653923	0.500343	0.0263724	-1.47313	3.98048	-1.43827	-2.86189	-0.206856	1.18418	2.0081	0.737541	-1.94514	-1.98214	-2.41414	0.197963	0.0270915	0.940699	-0.332043
SIDM00233	SIDM00233;ATN-1	ATN-1	RIKEN	CVCL_1073	Male	Haematopoietic and Lymphoid	T-Lymphoblastic Leukemia	Adult T acute lymphoblastic leukemia	T lymphoid	ACH-002058	ATN1_HAEMATOPOIETIC_AND_LYMPHOID_TISSUE	3.90269	12.3	MSS	Suspension	1.21289	14	R	0.937474	5752	0.469969	0.66414	0.590605	0.501153	0.47627	0.0669765	0.261051	-0.39856	2.5906	2.7212	0.34002	-0.596029	0.671522	6.60233	0.0180787	-0.243421	-1.42396	-0.615301	0.219502	1.51523	0.020239
SIDM00934	SIDM00934;CAPAN-1	CAPAN-1	DSMZ	CVCL_0237	Male	Pancreas	Pancreatic Carcinoma	Pancreatic ductal adenocarcinoma		ACH-000354	CAPAN1_PANCREAS	2.60526	7.1	MSS	Adherent	0.670519	14.2	D/F12	0.931342	5816	0.31415	0.683319	0.560502	0.61165	0.472029	0.0989609	2.83844	0.183297	-0.288723	0.217488	0.167426	-0.0961245	0.124719	-1.04654	-0.15465	-0.33737	-0.553912	0.121988	-1.43913	-0.812583	-0.283459
SIDM00660	SIDM00660;LS-411N	LS-411N	ATCC	CVCL_1385	Male	Large Intestine	Colorectal Carcinoma	Cecum adenocarcinoma		ACH-000985	LS411N_LARGE_INTESTINE	3.30251	116.733	MSI	Adherent	1.35893	13.6	R	0.934105	5956	0.364759	0.701961	0.562077	0.456862	0.471882	0.0299538	2.42055	1.83236	-0.742779	4.92731	0.0607629	-0.857817	-0.626204	0.70724	0.405292	-0.208091	-0.794505	0.450777	-2.55091	-0.554185	0.158457
SIDM00638	SIDM00638;MS751	MS751	ATCC	CVCL_4996	Female	Cervix	Cervical Carcinoma	Human Papilloma Virus-Related Cervical Squamous Cell Carcinoma		ACH-001360	MS751_CERVIX	1.86278	4.36667	MSS	Adherent	0.899871	16.3	D/F12	0.942251	6067	0.274316	0.686229	0.578566	0.351	0.527221	-0.0112197	2.36752	-0.17869	0.411102	-2.62348	0.0892216	-0.230491	-0.0819312	-1.04674	-0.0276354	-0.000734764	0.888713	-0.110485	1.98542	-0.031882	0.619841
SIDM00679	SIDM00679;HT-3	HT-3	ATCC	CVCL_1293	Female	Cervix	Cervical Carcinoma	Cervical Carcinoma		ACH-001525	HT3_CERVIX	2.90474	11.7333	MSS	Adherent	0.0447848	15.6	R	0.934144	5955	0.371653	0.66236	0.563592	0.600296	0.496133	0.0049025	2.90324	-0.589961	-0.292426	0.912822	1.00873	-1.43129	0.396865	-1.54958	0.247334	0.395121	0.418857	0.186145	2.31936	1.38319	-0.153731
SIDM01237	SIDM01237;C3A	C3A	ATCC	CVCL_1098	Male	Liver	Hepatocellular Carcinoma	Hepatoblastoma		ACH-001021	C3A_LIVER	2.22796	9.7	MSS	Adherent	1.10619	15	D/F12	0.932578	5625	0.29269	0.693183	0.537412	0.241931	0.37385	0.02266	1.20686	0.196471	-0.863698	2.7651	2.63981	-0.702895	-0.708595	2.24038	1.56575	2.74877	1.45063	-0.574016	-2.90423	-1.68369	-0.091249
SIDM00933	SIDM00933;CAL-51	CAL-51	DSMZ	CVCL_1110	Female	Breast	Breast Carcinoma			ACH-000856	CAL51_BREAST	1.98845	22.6333	MSS	Adherent	1.46984	12	D/F12	0.935784	5933	0.453676	0.712156	0.600261				-0.307843	0.786787	-1.01919	-0.631223	0.0501317	-0.367154	-0.652652	-0.319623	-1.248	0.0616158	0.404156	-1.3314	-1.48522	-0.658535	-0.125759
SIDM00565	SIDM00565;OSC-20	OSC-20	JCRB	CVCL_3087	Female	Head and Neck	Head and Neck Carcinoma	Oral Cavity Squamous Cell Carcinoma		ACH-001626	OSC20_UPPER_AERODIGESTIVE_TRACT	2.66548	11.1333	MSS	Unknown	0.780405	15.5	D/F12	0.911389	5224	0.332687	0.488901	0.515953	0.540555	0.435948	0.0426787	2.38047	-1.59208	0.153554	-1.34963	0.0419471	-0.219941	0.579743	-0.205594	-1.68892	0.195921	0.423726	-0.386832	1.46584	0.557835	0.198632
SIDM00531	SIDM00531;HuP-T4	HuP-T4	ECACC	CVCL_1300	Male	Pancreas	Pancreatic Carcinoma	Pancreatic adenocarcinoma		ACH-000213	HUPT4_PANCREAS	3.34003	7.8	MSS	Adherent	0.356906	14.9	D/F12	0.886153	4680	0.293556	0.371713	0.47664	0.424744	0.364514	0.0250047	3.52421	-0.520263	-1.9344	-0.740404	0.0545909	-0.110331	-0.22775	1.50423	0.0502696	0.099868	0.306093	0.43369	0.35036	0.0356977	0.159716
SIDM00553	SIDM00553;KY821	KY821	JCRB	CVCL_1346	Male	Haematopoietic and Lymphoid	Acute Myeloid Leukemia	Acute Myelomonocytic Leukemia	Myeloid	ACH-002262	KY821_HAEMATOPOIETIC_AND_LYMPHOID_TISSUE	3.83652	8.8	MSS	Unknown	0.830153	15	R	0.860764	4021	0.253197	0.640605	0.542438	0.173325	0.524633	0.0498547	0.652508	-0.288711	0.97973	-6.20594	0.748273	-0.400792	-2.83441	-1.82615	1.02246	-0.612136	-1.53907	0.655643	-0.933893	0.999648	0.481243
SIDM00287	SIDM00287;BALL-1	BALL-1	RIKEN	CVCL_1075	Male	Haematopoietic and Lymphoid	B-Lymphoblastic Leukemia	Adult B acute lymphoblastic leukemia	B lymphoid	ACH-002211	BALL1_HAEMATOPOIETIC_AND_LYMPHOID_TISSUE	2.11352	10.4333	MSS	Suspension	1.33774	10.5	R	0.931063	5580	0.432258	0.663887	0.612029	0.206167	0.436076	0.00238379	-0.0820854	0.387726	-1.87657	1.3761	-0.812408	0.380691	1.01273	0.902366	0.49985	1.44463	1.85755	-0.0341854	-0.0398326	-1.64572	-0.178564
SIDM01019	SIDM01019;KMOE-2	KMOE-2	DSMZ	CVCL_1332	Female	Haematopoietic and Lymphoid	Acute Myeloid Leukemia	Erythroleukemia	Myeloid	ACH-002258	KMOE2_HAEMATOPOIETIC_AND_LYMPHOID_TISSUE	3.62874	22.8	MSS	Suspension	0.560917	16.3	R	0.943959	5819	0.37722	0.691761	0.618936	0.497626	0.52597	-0.0123815	0.214261	-0.403059	0.779269	-1.06677	1.24981	-0.645555	-1.91111	-0.834925	-0.319459	-0.845873	-2.40621	-0.0897223	-0.885715	0.638718	0.38101
SIDM00579	SIDM00579;NB(TU)1-10	NB(TU)1-10	JCRB	CVCL_3041	Female	Peripheral Nervous System	Neuroblastoma			ACH-002277	NBTU110_AUTONOMIC_GANGLIA	3.00047	11	MSS	Unknown	0.727767	13	R	0.923088	5976	0.373657	0.708313	0.545208	0.115442	0.484319	0.057351	-2.60844	2.38952	-0.653941	-3.09975	6.48707	0.193755	-0.0898368	2.74082	-0.510216	-0.57642	0.354167	0.0599986	-0.468578	1.67145	0.135562
SIDM01001	SIDM01001;DU-4475	DU-4475	DSMZ	CVCL_1183	Female	Breast	Breast Carcinoma			ACH-000258	DU4475_BREAST	3.74435	7.26667	MSS	Suspension	0.591982	14.9	R	0.932786	5773	0.323323	0.628338	0.575959	0.389478	0.467161	0.0194282	0.918891	2.64035	-2.12717	2.37965	-0.549402	0.269649	0.0465395	-1.39012	-0.908136	-1.42819	-1.56032	1.24741	-1.222	-3.02747	-0.145351
SIDM00982	SIDM00982;42-MG-BA	42-MG-BA	DSMZ	CVCL_1798	Male	Central Nervous System	Glioblastoma			ACH-000323	42MGBA_CENTRAL_NERVOUS_SYSTEM	3.83374	5.86667	MSS	Adherent	1.07174	17.1	R	0.916517	5194	0.411657	0.625359	0.557858	0.658952	0.493468	0.0298507	-2.50896	-2.19708	-1.36625	2.83857	-0.988971	0.715498	-1.69186	1.05322	-0.794029	-0.688177	-0.744116	-0.190997	1.32393	0.561707	0.181102
SIDM00362	SIDM00362;P32-ISH	P32-ISH	JCRB	CVCL_3119	Male	Haematopoietic and Lymphoid	Burkitt's Lymphoma		B lymphoid	ACH-002293	P32ISH_HAEMATOPOIETIC_AND_LYMPHOID_TISSUE	1.95324	7.7	MSS	Unknown	1.18253	10.8	R	0.931696	5226	0.397223	0.636068	0.593778	0.0662772	0.495726	0.0198751	-0.133056	0.520502	-1.99848	-2.75188	-1.14894	-0.201799	0.703739	-0.232774	0.241909	0.969782	3.45013	0.0425972	0.0172169	-0.374093	0.380022
SIDM00522	SIDM00522;DMS-273	DMS-273	ECACC	CVCL_1176	Female	Lung	Small Cell Lung Carcinoma			ACH-000749	DMS273_LUNG	2.73228	11.5333	MSS	Adherent	1.46679	14.6	D/F12	0.935385	5935	0.254135	0.66342	0.605873	0.503459	0.530398	-0.012208	-2.17304	1.88662	-0.580781	-2.6958	-0.436314	-1.73293	0.763083	-0.369005	0.521169	-0.136154	0.135194	0.133979	0.187556	1.00914	0.319432
SIDM01206	SIDM01206;IMR-5	IMR-5	ICLC	CVCL_1306	Male	Peripheral Nervous System	Neuroblastoma			ACH-002248	IMR5_AUTONOMIC_GANGLIA	2.0532	7.53333	MSS	Adherent	1.23751	11.5	R	0.93257	5584	0.371903	0.681764	0.591792	0.143544	0.47086	0.0387827	-3.33879	2.87123	-1.15474	-0.0704898	5.46797	-1.73032	-0.498538	-0.668808	0.207008	0.750189	-0.0327138	-0.280665	0.0526111	1.87683	-0.242565
SIDM00584	SIDM00584;HuO-3N1	HuO-3N1	JCRB	CVCL_1297	Female	Bone	Osteosarcoma			ACH-002142	HUO3N1_BONE	3.52825	8.63333	MSS	Unknown	0.213509	18.5	R	0.907309	5212	0.432803	0.689696	0.505806	0.514539	0.423633	0.0893862	-2.06341	-1.98107	-0.17511	-2.2568	-1.41984	2.75539	-0.680077	2.61945	0.340168	-0.0613275	-1.47711	0.24506	1.1355	0.958753	-0.254752
SIDM01251	SIDM01251;H9	H9	ATCC	CVCL_1240	Male	Haematopoietic and Lymphoid	T-Cell Non-Hodgkin's Lymphoma	Cutaneous T-Cell Lymphoma	T lymphoid	ACH-002240	H9_HAEMATOPOIETIC_AND_LYMPHOID_TISSUE	2.87772	10.6667	MSS	Suspension	0.960704	14.8	R	0.944392	5477	0.402022	0.617862	0.588545	0.507406	0.494828	0.0691864	0.5701	0.0418143	1.27395	0.0563243	-0.01677	-0.199091	-0.150616	-1.3557	-1.19268	-0.833413	-1.20167	-0.0419136	-0.0384656	0.82173	-0.130798
SIDM00808	SIDM00808;JiyoyeP-2003	JiyoyeP-2003	ATCC	CVCL_1317	Male	Haematopoietic and Lymphoid	Burkitt's Lymphoma		B lymphoid	ACH-002252	JIYOYEP2003_HAEMATOPOIETIC_AND_LYMPHOID_TISSUE	1.98556	9.26667	MSS	Suspension	1.93302	11.4	R	0.934386	5559	0.40845	0.707747	0.604318	0.0501868	0.449315	0.0725191	0.816681	-0.480566	-0.122461	1.19457	-0.20497	0.221822	1.60733	1.63639	0.49417	-0.314946	0.493829	-0.367059	1.02769	-1.09926	-0.445454
SIDM00491	SIDM00491;ASH-3	ASH-3	JCRB	CVCL_2856	Female	Thyroid	Thyroid Gland Carcinoma	Thyroid gland anaplastic carcinoma		ACH-001443	ASH3_THYROID	2.90238	14.5667	MSS	Adherent	1.1008	16.6	D/F12	0.913381	5132	0.312513	0.537856	0.543799	0.499504	0.424151	-0.00597766	-1.48622	-2.3834	-1.08418	6.45818	0.642677	-1.18173	-0.398702	1.28067	0.820422	-0.665353	-3.08581	-0.232654	1.37513	0.075717	0.0660136
SIDM00975	SIDM00975;WM278	WM278	Rockland	CVCL_6473	Female	Skin	Melanoma			ACH-002206	WM278_SKIN	3.1867	9.06667	MSS	Adherent	0.294665	15.2	R	0.904315	5847	0.417308	0.658296	0.574538	0.507752	0.436061	0.0191882	-2.00271	-1.45418	1.11921	0.620354	-0.100552	0.358585	-0.62449	1.41277	0.432539	1.41928	0.4465	3.84288	-0.724966	0.383401	-0.566824
SIDM01136	SIDM01136;PANC-08-13	PANC-08-13	ATCC	CVCL_1638	Male	Pancreas	Pancreatic Carcinoma	Pancreatic ductal adenocarcinoma		ACH-000417	PANC0813_PANCREAS	2.42713	9	MSS	Adherent	0.492124	15.2	R	0.924744	5607	0.364186	0.640533	0.533044	0.480131	0.450772	0.0793383	3.52379	-0.553412	-1.08404	2.73328	0.197109	0.190114	-0.302948	1.1952	-0.632248	-0.111837	-0.78166	0.380624	-0.742647	-0.329663	0.343851
SIDM00433	SIDM00433;MOLT-13	MOLT-13	DSMZ	CVCL_1422	Female	Haematopoietic and Lymphoid	T-Lymphoblastic Leukemia	Childhood T acute lymphoblastic leukemia	T lymphoid	ACH-000795	MOLT13_HAEMATOPOIETIC_AND_LYMPHOID_TISSUE	1.97391	32.1333	MSI	Suspension	0.615069	11	R	0.942494	5541	0.415753	0.677577	0.589619	0.0162275	0.471563	0.0527559	-0.408971	0.698754	-0.26189	-3.38383	0.00697207	0.300165	-1.16644	-3.03305	-2.37139	0.770583	0.00471367	0.104822	-0.532319	2.00271	-0.279903
SIDM00951	SIDM00951;CTV-1	CTV-1	DSMZ	CVCL_1150	Male	Haematopoietic and Lymphoid	T-Lymphoblastic Leukemia	Adult T acute lymphoblastic leukemia	T lymphoid	ACH-002222	CTV1_HAEMATOPOIETIC_AND_LYMPHOID_TISSUE	2.00844	115.333	MSI	Suspension	0.753871	13.9	R	0.940104	5430	0.537777	0.683232	0.564103	0.0353924	0.454509	0.0492907	-0.115204	0.475781	0.358126	0.94127	-0.213039	0.13583	-1.44389	-1.80426	-1.74288	-0.172827	-1.31269	-0.153876	-0.357033	-0.39699	0.0248126
SIDM00512	SIDM00512;COR-L23	COR-L23	ECACC	CVCL_1139	Male	Lung	Non-Small Cell Lung Carcinoma	Lung large cell carcinoma		ACH-000662	CORL23_LUNG	2.21647	7.83333	MSS	Adherent	0.898701	18	R	0.928892	5772	0.34441	0.635255	0.569233	0.284752	0.488429	0.091976	2.08899	-0.522411	-0.641221	2.10146	-0.044873	-2.41626	-0.205521	0.807523	0.518326	0.178442	-0.540029	0.0555884	0.28456	0.503893	0.135111
SIDM00596	SIDM00596;HEC-1	HEC-1	JCRB	CVCL_1274	Female	Endometrium	Endometrial Carcinoma	Endometrial adenocarcinoma		ACH-001517	HEC1_ENDOMETRIUM	3.43237	115.933	MSI	Adherent	0.476815	17.8	D/F12	0.906268	5584	0.338301	0.574635	0.571237	0.553617	0.449184	0.0665708	0.516743	-0.163224	0.421247	3.26765	-0.452959	-0.189543	0.0204385	-2.09678	-0.751251	-1.16179	1.92457	-1.17525	-1.96373	-1.23619	0.0175994
SIDM00364	SIDM00364;P30-OHK	P30-OHK	JCRB	CVCL_1631	Female	Haematopoietic and Lymphoid	B-Lymphoblastic Leukemia	Childhood B acute lymphoblastic leukemia	B lymphoid	ACH-002059	P30OHK_HAEMATOPOIETIC_AND_LYMPHOID_TISSUE	1.88541	45.4333	MSI	Unknown	0.944861	10.6	R	0.884006	5503	0.354201	0.646475	0.596423	0.0280104	0.430057	0.0739767	-0.305545	0.157855	-0.937845	1.10298	0.0403162	0.0979225	-0.328964	0.38842	-1.9874	1.51501	1.03383	0.256884	-0.211641	-0.874949	-0.130114
SIDM01015	SIDM01015;JURL-MK1	JURL-MK1	DSMZ	CVCL_2086	Male	Haematopoietic and Lymphoid	Chronic Myelogenous Leukemia		Myeloid	ACH-000326	JURLMK1_HAEMATOPOIETIC_AND_LYMPHOID_TISSUE	1.90414	6.63333	MSS	Suspension	2.11024	12.2	R	0.921651	5894	0.424864	0.667685	0.605485	0.127278	0.446984	0.0595086	-0.141989	-0.141507	3.23063	-5.03636	1.03372	-1.31822	-1.78431	0.0924466	-0.358391	-0.522588	-2.77258	0.0503259	-0.496019	-0.15478	-0.49902
SIDM00845	SIDM00845;Daudi	Daudi	ATCC	CVCL_0008	Male	Haematopoietic and Lymphoid	Burkitt's Lymphoma		B lymphoid	ACH-000786	DAUDI_HAEMATOPOIETIC_AND_LYMPHOID_TISSUE	3.90189	55	MSS	Suspension	0.767884	12.7	R	0.910984	4457	0.366887	0.672363	0.61854	0.0157548	0.389145	0.0324322	-0.142738	0.527538	-3.10489	2.93438	-1.19813	-0.0175909	1.92137	-0.430131	0.331678	1.68631	2.57553	-0.145526	0.327901	-1.43635	-0.00829829
SIDM00453	SIDM00453;PA-TU-8988T	PA-TU-8988T	DSMZ	CVCL_1847	Female	Pancreas	Pancreatic Carcinoma	Pancreatic adenocarcinoma		ACH-000023	PATU8988T_PANCREAS	2.86055	5.96667	MSS	Adherent	1.43249	16.1	D/F12	0.924918	5872	0.381196	0.677305	0.567144	0.535747	0.519894	0.046595	0.0020782	-0.592285	-1.00379	1.99864	-0.0381319	-0.772695	-0.0568203	-2.43429	-0.031806	-0.216252	-0.518017	-1.09146	-0.769972	-2.109	0.723507
SIDM01093	SIDM01093;SiHa	SiHa	ATCC	CVCL_0032	Female	Cervix	Cervical Carcinoma	Human Papilloma Virus-Related Cervical Squamous Cell Carcinoma		ACH-000556	SIHA_CERVIX	2.94541	10.4333	MSS	Adherent	0.662902	13.3	D/F12	0.902964	5582	0.400561	0.631939	0.541844	0.467249	0.478177	0.0382018	0.650025	-0.98763	0.267126	0.502074	-0.737696	0.884871	-0.263424	-0.914356	-1.2007	-0.210656	0.398368	-0.915297	0.781995	-2.49344	0.415422
SIDM00101	SIDM00101;NCI-H2591	NCI-H2591	NCI-Navy Medical Oncology Branch	CVCL_A543	Male	Lung	Mesothelioma	Pleural Epithelioid Mesothelioma		ACH-002126	H2591_PLEURA	1.773	4.63333	MSS	Unknown	0.523964	20	R	0.909164	5496	0.26687	0.645546	0.569476	0.273645	0.500109	0.0649878	-0.286316	-1.72334	0.400758	-0.943021	0.198758	1.93107	0.477221	-4.64988	0.957083	-0.183496	0.310616	-0.427928	-1.34622	0.57832	-0.00717031
SIDM00957	SIDM00957;COLO-678	COLO-678	DSMZ	CVCL_1129	Male	Large Intestine	Colorectal Carcinoma			ACH-000350	COLO678_LARGE_INTESTINE	2.30669	7.13333	MSS	Adherent	0.297884	14.4	R	0.903013	5138	0.275346	0.610456	0.501197	0.469667	0.383949	0.0791551	2.50898	1.05542	-0.63911	3.53716	-0.0790654	1.32556	-0.97155	-1.80541	-1.37501	-0.139471	0.339124	0.542062	-1.32334	-0.613545	-0.44347
SIDM01229	SIDM01229;BE2-M17	BE2-M17	ATCC	CVCL_0167	Male	Peripheral Nervous System	Neuroblastoma			ACH-002217	BE2M17_AUTONOMIC_GANGLIA	1.82392	11.0667	MSS	Adherent	1.02153	17.7	D/F12	0.916769	5436	0.336885	0.60006	0.562475	0.178068	0.462515	0.059456	-2.71376	2.57859	-1.18379	-2.91069	6.32825	-1.75869	-0.747479	-1.54261	1.58605	0.669875	-0.336022	-0.0279924	0.231902	1.07422	-0.464913
SIDM00049	SIDM00049;DiFi	DiFi	KCB	CVCL_6895	Female	Large Intestine	Colorectal Carcinoma			ACH-002233	DIFI_LARGE_INTESTINE	3.60308	6.7	MSS	Unknown	0.753522	15.2	D/F12	0.918216	5130	0.308676	0.617372	0.539232	0.701914	0.441449	0.0451295	4.00508	1.76021	-0.953238	0.122213	-0.211416	0.31081	-1.821	4.41243	0.562091	-0.547592	-0.182643	0.683783	-2.40678	-1.22712	0.0533439
SIDM01205	SIDM01205;TUR	TUR	ATCC	CVCL_1775	Male	Haematopoietic and Lymphoid	Acute Myeloid Leukemia	Acute Monocytic leukemia	Myeloid	ACH-002314	TUR_HAEMATOPOIETIC_AND_LYMPHOID_TISSUE	2.41734	9.96667	MSI	Suspension	1.02849	14.3	R	0.896126	4664	0.410022	0.679817	0.577055	0.383893	0.499347	0.00960498	0.227328	-0.479454	1.8874	2.84611	0.632143	-0.138039	-2.25642	-1.66736	-0.978282	-1.56974	-3.16445	0.268386	-0.472127	-0.532969	-0.193983
SIDM00103	SIDM00103;NCI-H2373	NCI-H2373	NCI-Navy Medical Oncology Branch	CVCL_A533	Male	Lung	Mesothelioma	Pleural Sarcomatoid Mesothelioma		ACH-002124	H2373_PLEURA	1.83726	5.36667	MSS	Unknown	0.8474	17.8	R	0.925706	5703	0.370157	0.676222	0.563608	0.164765	0.495956	0.101965	-0.776558	-2.92921	-2.13628	-0.359809	1.27556	1.41566	-0.648953	-1.76336	2.03115	0.0411119	-0.454537	-0.876916	-0.122218	-0.0457255	-0.01486
SIDM00444	SIDM00444;OACM5-1	OACM5-1	DSMZ	CVCL_1842	Male	Esophagus	Esophageal Carcinoma	Esophageal Adenocarcinoma		ACH-001368	OACM51_OESOPHAGUS	1.92105	6	MSS	Semi-Adherent	0.859261	14.5	R	0.926728	5372	0.394751	0.717024	0.572344	0.196109	0.522876	0.0672499	-0.217656	0.404129	-1.38344	0.911444	0.178886	-0.464	-0.327956	-3.06936	0.814937	0.0612446	-1.03167	-0.902204	0.195626	-3.85415	0.379517
SIDM01183	SIDM01183;UMC-11	UMC-11	ATCC	CVCL_1784	Male	Lung	Carcinoid Tumour	Lung Carcinoid Tumor		ACH-001417	UMC11_LUNG	2.32337	11.1333	MSS	Adherent	0.730447	14.2	D/F12	0.928637	5199	0.280747	0.497716	0.47808	0.399154	0.463686	0.0641999	0.505222	2.67008	0.529773	-4.12309	-1.01063	1.28949	2.9621	3.83649	1.61409	-0.902039	-2.19059	0.876148	-0.83267	-0.495706	0.27465
SIDM00379	SIDM00379;SK-MG-1	SK-MG-1	JCRB	CVCL_1698	Female	Central Nervous System	Glioma	Low Grade Glioma		ACH-002304	SKMG1_CENTRAL_NERVOUS_SYSTEM	2.61977	9.3	MSS	Unknown	0.978686	19.6	R	0.927673	5459	0.418086	0.699093	0.573407	0.459606	0.532508	0.0242105	-1.23552	-2.8463	-0.345598	3.45181	-0.0167257	0.955003	-0.18393	1.59431	-0.662757	-0.489376	-0.713174	-0.442946	0.0503556	0.445761	0.689147
SIDM00539	SIDM00539;ESO26	ESO26	ECACC	CVCL_2035	Male	Esophagus	Esophageal Carcinoma	Esophageal Adenocarcinoma		ACH-001496	ESO26_OESOPHAGUS	1.80987	7.46667	MSS	Suspension	0.195204	14.6	R	0.935991	5947	0.355242	0.725055	0.554625	0.439721	0.425546	0.0593216	3.78011	0.737389	-0.949989	1.98434	-0.925864	-0.111119	-1.16217	0.335186	0.0669629	0.546653	-0.479413	0.79233	-1.9295	-0.639624	-0.302782
SIDM00394	SIDM00394;SISO	SISO	DSMZ	CVCL_2193	Female	Cervix	Cervical Carcinoma	Cervical Adenocarcinoma		ACH-001650	SISO_CERVIX	2.62674	11.4	MSS	Adherent	0.54032	14.4	R	0.933194	5806	0.426973	0.599986	0.52749	0.555729	0.478713	-0.0153006	2.00329	-0.629697	-0.299037	2.26394	-0.255417	-0.352916	-0.512342	-0.304658	0.275111	-0.540758	-1.35917	-0.836949	0.389541	-0.815292	0.0861941
SIDM00538	SIDM00538;ESO51	ESO51	ECACC	CVCL_2036	Male	Esophagus	Esophageal Carcinoma	Esophageal Adenocarcinoma		ACH-001497	ESO51_OESOPHAGUS	2.75062	8.53333	MSS	Suspension	0.44625	17.6	R	0.936963	5317	0.356107	0.609918	0.575953	0.566908	0.457754	0.0465157	2.30507	-0.283916	-0.997105	3.50989	-0.0994337	-0.217545	-1.28168	0.260403	0.269627	-0.154694	-1.57419	-0.532839	-1.30354	-2.07912	-0.367893
SIDM00537	SIDM00537;GP5d	GP5d	ECACC	CVCL_1235	Female	Large Intestine	Colorectal Carcinoma	Colon adenocarcinoma		ACH-001345	GP5D_LARGE_INTESTINE	1.99042	152.5	MSI	Adherent	1.0364	12.7	D/F12	0.931952	5654	0.307793	0.70006	0.552168	0.018066	0.454953	0.0323695	2.99153	1.84217	-0.11815	1.63363	-0.792217	-0.313882	-1.51578	-1.16909	0.777409	0.15226	-0.424684	0.236376	-2.14224	-1.44974	-0.0771795
SIDM00968	SIDM00968;Hey	Hey	Cedarlane Labs	CVCL_0297	Female	Ovary	Ovarian Carcinoma	High grade ovarian serous adenocarcinoma		ACH-002140	HEY_OVARY	3.65491	7.13333	MSS	Adherent	1.57952	16.7	R	0.930287	5533	0.295879	0.69365	0.624369	0.385134	0.527134	0.0453759	-0.147812	-2.60765	-1.28945	1.65595	0.711618	-0.686803	-0.220778	0.162274	-0.135023	0.46397	-1.12542	-0.169019	0.0626927	0.672512	0.91884
SIDM00182	SIDM00182;LB771-HNC	LB771-HNC	Ludwig Institute for Cancer Research, Brussels branch	CVCL_1369	Male	Head and Neck	Head and Neck Carcinoma	Head and Neck Squamous Cell Carcinoma		ACH-002265	LB771HNC_UPPER_AERODIGESTIVE_TRACT	3.0414	4.06667	MSS	Unknown	0.254757	15.8	D/F12	0.933938	5530	0.300996	0.491604	0.552769	0.524112	0.313973	0.0134027	-0.417574	-0.371373	1.05386	-1.15352	-0.916949	-0.977738	0.0243898	-3.01769	-0.859322	-0.21055	0.40397	-0.936136	-0.100484	-1.62815	0.398241
SIDM01120	SIDM01120;NCI-H720	NCI-H720	ATCC	CVCL_1583	Male	Lung	Carcinoid Tumour	Lung Carcinoid Tumor		ACH-002174	NCIH720_LUNG	2.03489	11.9	MSS	Suspension	0.525073		D/F12	0.929774	5615	0.362365	0.715931	0.558286	0.283411	0.460356	0.0338369	-1.29642	3.35552	-0.812458	0.344466	-0.0739769	1.43275	1.63628	-0.247558	-0.00294375	-0.739492	-1.90254	-0.0466087	-0.0281375	0.337679	0.295908
SIDM00996	SIDM00996;8505C	8505C	JCRB	CVCL_1054	Female	Thyroid	Thyroid Gland Carcinoma	Thyroid gland anaplastic carcinoma		ACH-001307	8505C_THYROID	3.00086	8.46667	MSS	Adherent	0.685665	16	R	0.928835	5944	0.375388	0.721935	0.577308	0.575396	0.496737	0.0138078	-0.391102	-2.07179	-1.01086	-0.942658	-0.00803272	0.35434	-0.35294	3.259	-0.194752	-0.409422	-0.460937	-0.516535	0.768651	0.340572	0.568731
SIDM01003	SIDM01003;KE-37	KE-37	DSMZ	CVCL_1327	Male	Haematopoietic and Lymphoid	T-Lymphoblastic Leukemia	Adult T acute lymphoblastic leukemia	T lymphoid	ACH-000101	KE37_HAEMATOPOIETIC_AND_LYMPHOID_TISSUE	1.97931	5.3	MSS	Suspension	0.769474	12.5	R	0.936302	5316	0.393673	0.706971	0.57812	0.0458056	0.456316	0.0293227	-0.474507	0.753352	0.0592608	-0.687571	-1.06523	-0.285262	-1.20595	-2.34793	-1.87903	0.363984	-0.66214	0.33885	-0.415902	1.35518	-0.293981
SIDM00445	SIDM00445;OACp4C	OACp4C	DSMZ	CVCL_1843	Male	Esophagus	Esophageal Carcinoma	Esophageal Adenocarcinoma		ACH-002292	OACP4C_OESOPHAGUS	2.42575	4.63333	MSS	Adherent	0.622677	15.5	R	0.912708	5641	0.310415	0.638869	0.540704	0.304798	0.497111	0.0283707	2.71614	-0.00825558	1.0033	-2.81628	0.264224	-0.0980011	-0.0885359	-0.752755	-0.165369	0.138458	0.0397055	-0.515623	-0.185215	-0.950489	0.204132
SIDM00905	SIDM00905;C-4-I	C-4-I	ATCC	CVCL_2253	Female	Cervix	Cervical Carcinoma	Human Papilloma Virus-Related Cervical Squamous Cell Carcinoma		ACH-001334	C4I_CERVIX	1.92584	7.8	MSS	Adherent	0.807393	15.3	D/F12	0.910965	4995	0.277356	0.511439	0.52603	0.2003	0.419418	0.0352561	2.87537	-0.963145	0.583366	-0.612801	-0.0637343	-0.624477	-0.161711	-0.930537	-1.55355	0.55661	-0.0384248	-0.248189	1.46495	-0.126011	0.290959
SIDM00980	SIDM00980;23132-87	23132-87	DSMZ	CVCL_1046	Male	Stomach	Gastric Carcinoma	Gastric adenocarcinoma		ACH-000948	2313287_STOMACH	2.02614	60.8333	MSI	Adherent	0.429939	13.8	R	0.927669	5286	0.299775	0.586079	0.531525	0.0649492	0.429571	0.0289761	2.80713	1.5323	0.039283	3.60536	-1.37473	-0.367611	-0.704732	4.73219	1.88474	1.97415	-0.593231	0.536637	-0.877449	-1.85855	0.0919414
SIDM00354	SIDM00354;RERF-LC-Sq1	RERF-LC-Sq1	JCRB	CVCL_1656	Female	Lung	Non-Small Cell Lung Carcinoma	Squamous Cell Lung Carcinoma		ACH-000442	RERFLCSQ1_LUNG	2.89178	9.93333	MSS	Unknown	0.668464	14.8	R	0.917477	5383	0.268972	0.533412	0.544898	0.515083	0.3565	0.0611136	-1.31202	-2.13159	0.118694	-0.30492	-0.117151	1.4951	0.455594	-0.0308521	-0.545049	-0.0202451	-0.303547	-0.476227	0.371815	0.837337	-0.046825
SIDM00399	SIDM00399;SCC90	SCC90	DSMZ	CVCL_1899	Male	Head and Neck	Head and Neck Carcinoma	Tongue squamous cell carcinoma		ACH-002315	SCC90_UPPER_AERODIGESTIVE_TRACT	3.292	7.9		Adherent	-0.0145894	17.3	R	0.932262	5074	0.344704	0.496086	0.484314				1.04857	1.4508	0.901725	1.46909	-0.995181	-0.177508	-0.277125	-3.48443	-1.53897	0.39675	-0.606684	0.32243	2.17674	0.379649	-0.146644
SIDM00992	SIDM00992;B-CPAP	B-CPAP	DSMZ	CVCL_0153	Female	Thyroid	Thyroid Gland Carcinoma	Poorly differentiated thyroid gland carcinoma		ACH-000456	BCPAP_THYROID	2.96633	7.96667	MSS	Adherent	0.972799	16.3	R	0.932819	5300	0.33785	0.618481	0.520568				-1.03904	-2.07174	-1.76491	-1.79726	0.213676	-1.24404	-0.238745	4.25576	0.936376	-0.0921397	-0.588352	-0.555685	0.15721	0.0427324	-1.18358
SIDM00099	SIDM00099;NCI-H2722	NCI-H2722	NCI-Navy Medical Oncology Branch	CVCL_U994	Male	Lung	Mesothelioma	Malignant Pleural Mesothelioma		ACH-002128	H2722_PLEURA	3.63939	4.8	MSS	Unknown	0.274663	19.3	R	0.923285	4839	0.351793	0.549849	0.482393	0.327213	0.396362	0.0477031	-1.31496	-1.90114	-0.685978	0.836668	-0.105362	1.2731	-0.362392	-3.37781	1.1751	0.661291	-0.250603	-1.37179	0.061681	0.521755	-0.285792
SIDM01174	SIDM01174;SW756	SW756	ATCC	CVCL_1727	Female	Cervix	Cervical Carcinoma	Human Papilloma Virus-Related Cervical Squamous Cell Carcinoma		ACH-001402	SW756_CERVIX	3.73128	23.6	MSS	Adherent	0.415961	15.4	D/F12	0.918573	5487	0.371422	0.622852	0.547309	0.628891	0.494487	-0.0156135	0.301551	-1.01389	-1.04791	2.39738	-1.09297	0.681019	-0.286887	-1.62783	-2.11946	-0.871869	-0.685548	-0.739566	0.388664	0.324736	0.159955
SIDM00114	SIDM00114;NCI-H513	NCI-H513	NCI-Navy Medical Oncology Branch	CVCL_A570	Male	Lung	Non-Small Cell Lung Carcinoma	Adenosquamous lung carcinoma		ACH-002335	NCIH513_PLEURA	2.92809	62.5	MSS	Unknown	0.671882	15.8	R	0.920297	5258	0.388941	0.649961	0.551477	0.531537	0.425737	0.061733	2.3479	0.213673	0.145857	-2.96884	0.0451768	0.927258	-0.154735	-3.50357	0.755139	1.12164	0.0195525	-0.55061	0.883112	-1.41921	-0.187329
SIDM00621	SIDM00621;EW-13	EW-13	IARC	CVCL_1211	Male	Bone	Ewing's Sarcoma			ACH-002113	EW13_BONE	1.90776	6.73333	MSS	Unknown	0.176362	13.9	R	0.919066	5590	0.346048	0.676536	0.532924	0.211791	0.448344	0.0685698	-2.96171	1.97156	-1.03326	-3.68465	-4.05364	-1.25233	-1.39694	0.0429677	0.841419	1.20309	-0.0772813	-0.123997	0.295176	0.571501	-0.0277097
SIDM00243	SIDM00243;NEC8	NEC8	RIKEN	CVCL_1604	Male	Testis	Other Solid Carcinomas	Testicular embryonal carcinoma		ACH-002288	NEC8_TESTIS	2.9929	12.2333	MSS	Unknown	0.286573	16.2	R	0.912634	5411	0.297508	0.577072	0.585762				-0.0335248	0.572264	0.189726	-4.29892	-0.161575	-2.28637	0.649971	-1.01481	-2.12962	-42.4125	2.82929	-1.48815	-0.0632754	-0.717625	3.40934
SIDM00974	SIDM00974;WM35	WM35	ATCC	CVCL_0580	Female	Skin	Melanoma			ACH-002207	WM35_SKIN	2.87193	9.43333	MSS	Adherent	0.688323	16.8	R	0.93164	5671	0.4173	0.653896	0.553617	0.640853	0.503548	0.0329772	-1.75383	-1.05053	1.33687	0.568263	-0.131546	-0.146467	-0.653215	-1.53909	0.235722	-0.518897	0.69717	5.18329	-0.499912	-1.13648	0.16051
SIDM00350	SIDM00350;SAT	SAT	JCRB	CVCL_3160	Unknown	Head and Neck	Head and Neck Carcinoma	Head and Neck Squamous Cell Carcinoma		ACH-001641	SAT_UPPER_AERODIGESTIVE_TRACT	3.10438	10.1667	MSS	Unknown	0.392858	15.9	R	0.926094	5523	0.413686	0.583431	0.50838	0.64549	0.478601	0.0797399	2.64545	-0.488609	0.578427	1.06534	0.210564	-1.98063	0.4262	0.782857	-1.01589	0.289486	0.556765	0.50849	1.9763	1.0493	0.129721
SIDM00104	SIDM00104;NCI-H2369	NCI-H2369	NCI-Navy Medical Oncology Branch	CVCL_A532	Male	Lung	Mesothelioma	Malignant Pleural Mesothelioma				3.5733	5.56667	MSS	Unknown	0.499314	17.9	R	0.90353	5768	0.347464	0.668884	0.579079	0.516791	0.454604	0.0420584	-0.319677	-2.38295	-1.17749	-3.51269	-0.559546	0.199509	0.473424	-1.04627	2.66674	1.00481	-1.17967	-0.77633	-0.0773505	-0.758841	-0.568099
SIDM00796	SIDM00796;A253	A253	ATCC	CVCL_1060	Male	Head and Neck	Head and Neck Carcinoma	Salivary gland squamous cell carcinoma		ACH-000740	A253_SALIVARY_GLAND	2.77092	11.4333	MSS	Adherent	0.924802	15.7	D/F12	0.926637	5305	0.335674	0.556472	0.51533	0.573518	0.508333	0.0319558	2.04846	-0.764309	-0.463837	1.03716	-0.147624	-2.05115	1.09096	-2.62468	-1.7535	-0.772227	-0.198807	0.314488	2.56873	-0.167124	-0.0823713
SIDM00942	SIDM00942;CAL-33	CAL-33	DSMZ	CVCL_1108	Male	Head and Neck	Head and Neck Carcinoma	Tongue Squamous Cell Carcinoma		ACH-000518	CAL33_UPPER_AERODIGESTIVE_TRACT	2.08887	8.63333	MSS	Adherent	0.842685	14.5	D/F12	0.899663	5568	0.295699	0.667031	0.584167	0.230895	0.439478	0.0372522	2.52636	-0.979268	-0.68284	0.649165	0.109286	-0.491717	0.206128	-0.537343	-0.277745	1.34472e-05	0.36437	0.733209	2.3383	1.30478	-0.696419
SIDM01076	SIDM01076;697	697	DSMZ	CVCL_0079	Male	Haematopoietic and Lymphoid	B-Lymphoblastic Leukemia	Childhood B acute lymphoblastic leukemia	B lymphoid	ACH-000070	697_HAEMATOPOIETIC_AND_LYMPHOID_TISSUE	1.98304	5.66667	MSS	Suspension	1.53304	11.3	R	0.907643	5421	0.305421	0.666885	0.603996	0.0630496	0.522211	0.0139179	-0.724617	0.353212	-1.51014	1.33333	0.0640042	-0.262369	-0.859415	-0.829603	-1.20835	-0.0998612	1.64313	-0.0479452	-0.0915536	1.7789	0.234108
SIDM00300	SIDM00300;LC-1-sq	LC-1-sq	RIKEN	CVCL_3008	Male	Lung	Non-Small Cell Lung Carcinoma	Squamous Cell Lung Carcinoma		ACH-002156	LC1SQ_LUNG	2.35121	15.2667	MSS	Adherent	0.210654	18.1	R	0.901374	5142	0.341933	0.590716	0.550995	0.418193	0.502457	0.0658112	0.612658	1.05216	3.08703	2.48443	-0.633715	-0.897913	1.25781	-3.46607	0.0420374	0.512634	-0.136322	0.226804	1.64295	1.14479	0.219151
SIDM01047	SIDM01047;EM-2	EM-2	DSMZ	CVCL_1196	Female	Haematopoietic and Lymphoid	Chronic Myelogenous Leukemia		Myeloid	ACH-000295	EM2_HAEMATOPOIETIC_AND_LYMPHOID_TISSUE	3.41685	7.03333	MSS	Suspension	0.72059	15	R	0.882931	4407	0.333377	0.637933	0.574742	0.630636	0.469033	0.0844661	0.393445	-0.336429	0.31047	-0.948691	0.912358	-0.340272	-2.60591	-3.53986	-0.00780187	-0.122893	-2.51606	0.270193	-0.693372	0.105144	0.203076
SIDM00321	SIDM00321;TYK-nu	TYK-nu	JCRB	CVCL_1776	Female	Ovary	Ovarian Carcinoma	High grade ovarian serous adenocarcinoma		ACH-000430	TYKNU_OVARY	2.3561	10.2	MSS	Unknown	1.00622	16.4	D/F12	0.908485	5382	0.392165	0.59742	0.531615	0.355375	0.467735	0.0214586	-0.907548	-1.14116	-1.05056	5.39192	-0.00337218	-1.83419	-0.205514	0.879941	0.470158	-0.29176	-0.547265	-0.287861	-0.425103	-2.12815	0.69035
SIDM00550	SIDM00550;KYSE-50	KYSE-50	JCRB	CVCL_1360	Male	Esophagus	Esophageal Carcinoma	Esophageal Squamous Cell Carcinoma		ACH-002264	KYSE50_OESOPHAGUS	3.36122	12.3333	MSS	Unknown	0.678876	16.1	D/F12	0.91944	5249	0.427146	0.575658	0.548821	0.652039	0.437271	0.121559	1.40865	0.794356	0.871509	2.31065	-0.481879	-1.8514	0.623489	-2.80008	-1.14628	0.41977	1.07631	0.3095	1.67282	0.499584	-0.224372
SIDM00427	SIDM00427;RH-1	RH-1	DSMZ	CVCL_1658	Male	Bone	Ewing's Sarcoma			ACH-002194	RH1_BONE	2.98292	7.3	MSS	Adherent	1.06155	14.6	R	0.916804	5461	0.334649	0.621911	0.593333	0.434834	0.470677	0.02817	-2.42572	0.661189	0.234965	0.323551	-3.45931	-2.77723	-1.04218	-1.07686	1.02069	0.781795	0.776097	-0.658745	0.0377856	0.561915	-0.200184
SIDM01004	SIDM01004;KCL-22	KCL-22	DSMZ	CVCL_2091	Female	Haematopoietic and Lymphoid	Chronic Myelogenous Leukemia		Myeloid	ACH-000983	KCL22_HAEMATOPOIETIC_AND_LYMPHOID_TISSUE	2.17364	63.9333	MSI	Suspension	1.35477	13.4	R	0.920079	5301	0.31618	0.607558	0.579701	0.21215	0.483163	0.00506576	-0.20009	-0.775214	0.601387	-1.45655	0.440668	-0.272502	-2.14869	-0.499455	-0.576754	-1.35188	-2.40116	-0.266716	-0.252158	0.429469	-0.120227
SIDM00867	SIDM00867;DBTRG-05MG	DBTRG-05MG	ATCC	CVCL_1169	Female	Central Nervous System	Glioblastoma			ACH-000863	DBTRG05MG_CENTRAL_NERVOUS_SYSTEM	3.75002	12.3333	MSS	Adherent	0.36046	19.2	R	0.918021	5281	0.405117	0.56771	0.522409	0.660994	0.493176	0.0287751	-1.70703	-2.04975	-1.06533	-1.20299	-0.530849	2.14886	-0.0156867	0.947872	0.863312	0.142306	0.282384	0.356791	-0.483212	0.412637	-0.0847577
SIDM00599	SIDM00599;HuO9	HuO9	JCRB	CVCL_1298	Female	Bone	Osteosarcoma			ACH-001526	HUO9_BONE	3.08191	7.96667	MSS	Adherent	0.501619	15.4	R	0.902444	5072	0.376224	0.664021	0.50322	0.660442	0.475944	0.0890236	-1.63402	-0.0995981	0.677028	-3.08875	-0.963095	0.679547	-0.886729	4.52264	-0.53001	-0.455668	-1.00863	0.078029	0.925032	-1.18114	0.294225
SIDM01170	SIDM01170;TOV-112D	TOV-112D	ATCC	CVCL_3612	Female	Ovary	Ovarian Carcinoma	Ovarian endometrioid adenocarcinoma		ACH-000048	TOV112D_OVARY	2.34643	3.06667	MSS	Adherent	1.28511	16.3	D/F12	0.894521	5244	0.352885	0.614504	0.567295	0.411258	0.498414	0.0742673	-2.87369	1.20511	1.21399	-0.651339	-0.424919	-2.68188	-0.943086	-1.77148	-0.0472438	0.613398	0.822599	-1.92574	-0.307438	0.0200771	0.11604
SIDM01179	SIDM01179;VA-ES-BJ	VA-ES-BJ	ATCC	CVCL_1785	Male	Soft Tissue	Other Sarcomas	Epithelioid Sarcoma		ACH-001702	VAESBJ_SOFT_TISSUE	2.7387	3.73333	MSS	Adherent	1.3787	17.8	D/F12	0.902112	5466	0.34254	0.574791	0.571404	0.510968	0.448379	0.0217699	-0.934863	-1.25734	0.372102	-2.78599	0.361748	0.139585	0.266182	-1.36331	0.872103	0.889461	0.79721	-1.80014	-2.07753	0.406332	-0.53649
SIDM00828	SIDM00828;HT-1080	HT-1080	ATCC	CVCL_0317	Male	Soft Tissue	Other Sarcomas	Fibrosarcoma		ACH-000054	HT1080_SOFT_TISSUE	1.98557	4.7	MSS	Adherent	0.608386	14.3	D/F12	0.920502	5092	0.421367	0.597242	0.560196	0.0293295	0.537464	0.028139	-1.60904	-1.74735	-0.0244934	2.37616	-0.125176	-0.925165	-0.0473285	2.71832	0.665796	-0.412458	-0.859203	0.781545	0.367481	0.772286	0.524333
SIDM00716	SIDM00716;NCI-H2170	NCI-H2170	ATCC	CVCL_1535	Male	Lung	Non-Small Cell Lung Carcinoma	Squamous Cell Lung Carcinoma		ACH-000481	NCIH2170_LUNG	5.47314	8.46667	MSS	Adherent	0.838454	15.8	R	0.914139	5481	0.323826	0.560396	0.526903	0.658507	0.47445	0.0271824	1.7871	1.2612	-0.0556229	-2.76702	-0.260619	-0.190903	0.315883	-0.00968933	0.756527	-0.194046	-0.402326	0.513609	-0.0675818	0.276435	0.479708
SIDM00097	SIDM00097;T47D	T47D	NCI	CVCL_0553	Female	Breast	Breast Carcinoma	Invasive Ductal Carcinoma of No Special Type		ACH-000147	T47D_BREAST	2.77657	5.33333	MSS	Adherent	0.604623	15.3	R	0.909799	5313	0.243282	0.58203	0.543701	0.756999	0.398104	0.0696987	0.901499	1.80718	1.10965	-0.156662	-0.0305233	1.9673	-1.20056	0.790263	0.466678	-0.112055	1.38204	-1.36161	2.18346	-2.29074	-0.177406
SIDM00577	SIDM00577;NH-12	NH-12	JCRB	CVCL_1605	Male	Peripheral Nervous System	Neuroblastoma			ACH-001603	NH12_AUTONOMIC_GANGLIA	1.97533	9.4	MSS	Unknown	0.439568	13.4	D/F12	0.912406	5242	0.27919	0.533378	0.502707	0.091305	0.412778	0.088671	-2.7355	1.791	-1.19659	-3.47364	6.24066	-0.39557	-0.749053	0.0190607	0.387393	0.698569	0.189416	-0.142455	-0.399368	1.73057	0.00124001
SIDM00148	SIDM00148;MCF7	MCF7	NCI	CVCL_0031	Female	Breast	Breast Carcinoma	Invasive Ductal Carcinoma of No Special Type		ACH-000019	MCF7_BREAST	2.97433	10.8667	MSS	Adherent	0.819629	16.4	D/F12	0.902308	4745	0.361832	0.36865	0.519749	0.570462	0.433818	0.0512466	1.32068	2.07511	1.50618	1.51844	0.0206061	1.13035	-0.970121	-2.08496	0.87773	-0.0552686	1.20584	-0.789186	1.90442	-1.15909	0.0356372
SIDM00125	SIDM00125;786-0	786-0	NCI	CVCL_1051	Male	Kidney	Kidney Carcinoma			ACH-000649	786O_KIDNEY	3.81773	7.1	MSS	Adherent	1.14798	17.2	R	0.905719	5248	0.385047	0.626462	0.566584	0.255519	0.446784	0.0147572	-0.498875	-2.29341	-0.275178	2.63768	-0.170067	0.908654	0.77915	2.50587	0.249406	-0.369587	-0.725006	-1.01411	-1.38397	1.34998	0.764924
SIDM01048	SIDM01048;EJM	EJM	DSMZ	CVCL_2030	Female	Haematopoietic and Lymphoid	Plasma Cell Myeloma		B lymphoid	ACH-000821	EJM_HAEMATOPOIETIC_AND_LYMPHOID_TISSUE	2.93903	16.0333	MSS	Unknown	0.545168	13.6	D/F12	0.907173	4921	0.336643	0.6177	0.549487	0.633639	0.417992	0.0497833	0.769962	-0.12753	1.63051	-7.24736	1.0508	1.59427	1.52693	7.35618	-0.284067	-0.0103355	0.0132694	-0.432659	0.392612	-2.05269	-0.078392
SIDM00855	SIDM00855;G-402	G-402	ATCC	CVCL_1221	Female	Soft Tissue	Other Sarcomas	Epithelioid Cell Type Gastrointestinal Stromal Tumor		ACH-000375	G402_SOFT_TISSUE	2.04639	6.43333	MSS	Adherent	1.07724	16.4	R	0.913042	4736	0.388301	0.618133	0.538398	0.0470734	0.441554	0.0358399	-2.20779	0.243437	1.52776	1.70731	0.191856	-1.20835	-1.14433	-0.874124	0.102045	-0.026337	-0.0867617	-2.11104	-0.327257	-2.08095	0.267634
SIDM01031	SIDM01031;KYSE-150	KYSE-150	DSMZ	CVCL_1348	Female	Esophagus	Esophageal Carcinoma	Esophageal Squamous Cell Carcinoma		ACH-000855	KYSE150_OESOPHAGUS	2.84721	21.7333	MSS	Adherent	1.69231	14.9	R	0.918229	5946	0.3336	0.521758	0.587952	0.353361	0.437889	0.0540547	1.94888	-0.601825	-0.175775	6.2974	0.0434982	-1.93802	0.318858	0.0816081	-0.0862623	-0.2105	-0.102813	-0.180593	1.89884	-0.526843	-0.0624386
SIDM00267	SIDM00267;TGBC24TKB	TGBC24TKB	RIKEN	CVCL_1770	Female	Biliary Tract	Biliary Tract Carcinoma	Gallbladder carcinoma		ACH-002312	TGBC24TKB_BILIARY_TRACT	2.52532	11.7	MSS	Adherent	0.819484	15.2	D/F12	0.912324	5109	0.272802	0.626075	0.532576	0.489427	0.497425	0.0551373	2.79747	0.806116	0.0231153	0.268329	-0.054691	-0.271813	0.0187151	-1.44919	0.823421	-0.180138	0.271225	-0.30981	-1.14703	0.175449	0.213898
SIDM00759	SIDM00759;NCI-H1975	NCI-H1975	ATCC	CVCL_1511	Female	Lung	Non-Small Cell Lung Carcinoma	Lung Adenocarcinoma		ACH-000587	NCIH1975_LUNG	2.82989	8.26667	MSS	Adherent	1.02977	17.4	R	0.886309	5313	0.385591	0.52726	0.583381	0.623445	0.477611	0.0311763	1.02256	-1.22179	-1.09625	1.47461	0.0237698	0.136598	0.165417	-1.79897	0.096056	-0.263954	-0.634402	-0.625194	0.337324	-1.47655	0.176044
SIDM00422	SIDM00422;SUP-HD1	SUP-HD1	DSMZ	CVCL_2208	Male	Haematopoietic and Lymphoid	Hodgkin's Lymphoma		B lymphoid	ACH-001203	SUPHD1_HAEMATOPOIETIC_AND_LYMPHOID_TISSUE	1.9745	47.6333	MSS	Suspension	0.412564	14.4	R	0.891699	5058	0.418542	0.599304	0.544049	0.301369	0.428081	0.0754179	-0.000277297	-0.322664	0.456249	2.53512	1.45414	0.352919	1.48366	-1.82348	0.0584463	-0.293421	-1.33981	-0.437805	0.703161	-2.69071	-0.240648
SIDM00421	SIDM00421;SUP-M2	SUP-M2	DSMZ	CVCL_2209	Female	Haematopoietic and Lymphoid	T-Cell Non-Hodgkin's Lymphoma	Anaplastic Large Cell Lymphoma	T lymphoid	ACH-000226	SUPM2_HAEMATOPOIETIC_AND_LYMPHOID_TISSUE	2.18688	5.86667	MSS	Suspension	1.12969	15	R	0.898997	5276	0.407034	0.621005	0.562721	0.143561	0.449775	0.0135776	0.148251	-1.0048	0.438609	2.44546	0.285941	0.00960058	0.808777	1.05563	0.421584	-0.476398	-2.64001	-0.356388	0.585062	-0.786753	-0.432496
SIDM00216	SIDM00216;SNU-175	SNU-175	KCLB	CVCL_5031	Female	Large Intestine	Colorectal Carcinoma	Colon adenocarcinoma		ACH-000989	SNU175_LARGE_INTESTINE	2.02574	161.333	MSI	Suspension	1.20277	13.5	R	0.900219	4813	0.396318	0.634506	0.569353	0.0488208	0.478239	0.0247984	1.81612	2.04108	-0.305519	-0.834644	-1.31441	-0.0127925	-0.823138	1.31536	1.53469	0.427604	-0.208772	0.332493	-1.59916	-0.955573	0.217215
SIDM01034	SIDM01034;KOPN-8	KOPN-8	DSMZ	CVCL_1866	Female	Haematopoietic and Lymphoid	B-Lymphoblastic Leukemia	Childhood B acute lymphoblastic leukemia	B lymphoid	ACH-001106	KOPN8_HAEMATOPOIETIC_AND_LYMPHOID_TISSUE	1.9763	9.63333	MSS	Suspension	1.04581	10.5	R	0.906262	5244	0.480218	0.664748	0.556123				-0.206777	-0.184471	-1.57415	0.427272	-0.66035	0.600071	-1.12964	-1.24499	-1.47824	-2.57486	2.53483	0.156016	-0.253336	1.56789	0.0707289
SIDM00451	SIDM00451;PF-382	PF-382	DSMZ	CVCL_1641	Female	Haematopoietic and Lymphoid	T-Lymphoblastic Leukemia	Childhood T acute lymphoblastic leukemia	T lymphoid	ACH-000937	PF382_HAEMATOPOIETIC_AND_LYMPHOID_TISSUE	3.91586	49.6333	MSS	Suspension	0.975857	11.5	R	0.897877	5093	0.519307	0.625935	0.555665	0.0406423	0.396468	0.0167573	-0.604533	0.771393	-0.564779	-1.23817	-1.21488	0.546295	-1.12858	-2.80065	-3.30393	0.438215	-0.982544	-0.159129	-0.358715	1.06807	-0.606086
SIDM00847	SIDM00847;RD	RD	ATCC	CVCL_1649	Female	Soft Tissue	Rhabdomyosarcoma	Embryonal rhabdomyosarcoma		ACH-000169	RD_SOFT_TISSUE	2.16721	7.2	MSS	Adherent	0.895535	15.3	D/F12	0.90877	5261	0.338325	0.582577	0.565499	0.324037	0.447041	0.0407427	-2.57207	-0.452937	-0.983977	0.861028	0.245131	-0.0488347	-0.670779	-1.06536	-0.981752	0.145625	0.180305	-0.192229	-0.309819	1.38568	0.0531307
SIDM00929	SIDM00929;CAL-78	CAL-78	DSMZ	CVCL_1809	Male	Bone	Chondrosarcoma			ACH-000516	CAL78_BONE	3.4249	8.3	MSS	Adherent	0.342538	16.8	R	0.889599	4407	0.42493	0.424722	0.509102	0.615818	0.454321	0.0236017	-1.79042	-1.82396	-0.337188	-1.86299	-1.02228	1.8895	-0.180567	4.8542	-0.603891	-0.419948	-1.01648	-0.43213	0.574855	0.443842	0.236254
SIDM00426	SIDM00426;RH-41	RH-41	DSMZ	CVCL_2176	Female	Soft Tissue	Rhabdomyosarcoma	Alveolar rhabdomyosarcoma		ACH-000100	RH41_SOFT_TISSUE	3.1345	5.23333	MSS	Adherent	0.874279	13.3	R	0.918785	5372	0.338306	0.679795	0.540616	0.496462	0.468466	0.0884097	-3.43882	1.28067	-0.223099	2.73217	-0.135662	-0.948202	-0.734091	-1.05768	-1.59084	0.1772	1.1729	0.449776	0.218959	1.86317	0.0703054
SIDM00651	SIDM00651;NCI-H1155	NCI-H1155	ATCC	CVCL_1456	Male	Lung	Non-Small Cell Lung Carcinoma	Lung large cell carcinoma		ACH-000980	NCIH1155_LUNG	2.05543	56.2333	MSS	Suspension	1.04713	14.4	D/F12	0.929179	5644	0.380412	0.590507	0.588938	0.101315	0.45367	0.0279779	-2.50684	2.15197	-0.468873	-1.35434	-0.160198	0.325049	1.53844	-0.99515	-0.730487	-0.313611	-0.583682	-0.0127605	-0.0380991	-0.94069	0.163358
SIDM00907	SIDM00907;CA46	CA46	ATCC	CVCL_1101	Male	Haematopoietic and Lymphoid	Burkitt's Lymphoma		B lymphoid	ACH-000440	CA46_HAEMATOPOIETIC_AND_LYMPHOID_TISSUE	4.01341	9.83333	MSS	Suspension	0.990644	10.8	R	0.917585	5148	0.471563	0.613492	0.582629	0.125779	0.369795	0.0544172	-0.40812	0.932189	-1.36466	3.32276	-0.625202	-0.191834	1.92598	-0.695632	0.848968	2.47859	2.49929	-0.132042	0.354746	-0.397993	-0.338244
SIDM00327	SIDM00327;L-428	L-428	DSMZ	CVCL_1361	Female	Haematopoietic and Lymphoid	Hodgkin's Lymphoma		B lymphoid	ACH-000754	L428_HAEMATOPOIETIC_AND_LYMPHOID_TISSUE	4.3778	16.3667	MSS	Suspension	1.21599	15.6	R	0.923305	5214	0.335137	0.610726	0.56226	0.440082	0.499768	0.0304471	-0.102907	-0.300754	0.684221	2.40371	-0.141989	-0.1454	1.86595	-1.48142	0.623301	-0.0672916	0.0297786	-0.151281	0.296348	-1.99982	0.328755
SIDM00749	SIDM00749;NCI-H1573	NCI-H1573	ATCC	CVCL_1478	Female	Lung	Non-Small Cell Lung Carcinoma	Lung Adenocarcinoma		ACH-000916	NCIH1573_LUNG	1.66188	44.3	MSS	Adherent	0.309213	14.6	D/F12	0.927989	4707	0.19482	0.369669	0.509935	0.343752	0.33922	0.0649351	1.17603	0.89798	1.70705	-2.22247	0.405596	0.283713	0.903006	0.508077	0.596083	0.486299	-0.396566	-0.148189	0.246817	-1.79082	-0.623579
SIDM00586	SIDM00586;huH-1	huH-1	JCRB	CVCL_2956	Male	Liver	Hepatocellular Carcinoma			ACH-000475	HUH1_LIVER	2.96044	12.6	MSS	Unknown	0.886992	11.3	D/F12	0.916712	4558	0.275785	0.484254	0.493064	0.50596	0.476197	0.0652727	0.577789	0.149988	2.57336	-1.76313	-0.0995274	-0.717904	0.280386	5.01508	1.07322	0.0668203	0.566794	-1.15355	-1.76522	-0.185807	0.265615
SIDM00998	SIDM00998;8-MG-BA	8-MG-BA	DSMZ	CVCL_1052	Female	Central Nervous System	Glioblastoma			ACH-000137	8MGBA_CENTRAL_NERVOUS_SYSTEM	2.19748	6	MSS	Adherent	1.69982	15.9	D/F12	0.912957	4950	0.327032	0.487475	0.544131	0.287308	0.419008	0.0416008	-1.55944	-1.18578	-0.329136	-0.51843	-0.796178	-0.205435	-0.0547931	2.47788	-0.282628	-0.524981	-0.914983	0.281048	0.299396	-0.687738	-0.502344
SIDM00961	SIDM00961;CADO-ES1	CADO-ES1	DSMZ	CVCL_1103	Female	Bone	Ewing's Sarcoma			ACH-000210	CADOES1_BONE	2.06174	9.83333	MSS	Adherent	1.20575	12.6	R	0.917574	5476	0.412293	0.626187	0.584301	0.0783794	0.455695	0.0200615	-2.88625	2.18053	-0.707496	-1.41048	-1.07643	-1.61517	-0.992805	0.04473	1.00901	-0.00203242	0.130225	-0.426874	-0.194922	0.597859	-0.520247
SIDM00479	SIDM00479;OE19	OE19	ECACC	CVCL_1622	Male	Esophagus	Esophageal Carcinoma	Esophageal Adenocarcinoma		ACH-000679	OE19_OESOPHAGUS	2.61254	9.8	MSS	Adherent	0.736085	14.2	R	0.916347	5070	0.320283	0.53517	0.517725	0.65635	0.438083	0.0480289	3.39331	1.59431	-0.703598	0.236107	-0.742231	0.140932	-1.16004	-0.0783551	0.728476	-0.301871	0.00259315	0.750025	-1.23907	-0.501911	-0.204626
SIDM00875	SIDM00875;HCC1806	HCC1806	ATCC	CVCL_1258	Female	Breast	Breast Carcinoma	Breast squamous cell carcinoma		ACH-000624	HCC1806_BREAST	2.21533	9	MSS	Adherent	1.08261	14	R	0.923591	4895	0.301214	0.44809	0.491163	0.440761	0.423838	0.0930577	1.90816	-0.715574	0.267837	-3.58934	0.19471	-0.958016	0.247758	0.377272	-1.07421	0.478836	0.956083	-0.138069	1.3489	0.70276	-0.4635
SIDM00887	SIDM00887;Daoy	Daoy	ATCC	CVCL_1167	Male	Central Nervous System	Other Solid Carcinomas	Medulloblastoma		ACH-000211	DAOY_CENTRAL_NERVOUS_SYSTEM	4.15417	5.23333	MSS	Adherent	1.08694	17.7	D/F12	0.916654	5202	0.450198	0.573833	0.561664	0.686516	0.436485	0.0813007	-1.68709	-0.783616	0.477777	-1.97599	0.184035	-0.485709	0.361559	2.50715	-1.01048	0.251315	-1.32187	-0.105132	0.273454	1.83296	0.246216
SIDM00544	SIDM00544;GOTO	GOTO	JCRB	CVCL_1234	Male	Peripheral Nervous System	Neuroblastoma			ACH-001716	GOTO_AUTONOMIC_GANGLIA	2.02044	11.0667	MSS	Adherent	0.660967	14.1	R	0.9278	5381	0.27688	0.700356	0.568797	0.221206	0.507821	0.0552298	-3.35467	2.16263	-0.0475555	0.523713	4.98855	-1.76118	-1.05302	-1.71749	-0.0183003	0.106593	1.09065	-0.499149	0.284627	1.01639	0.380894
SIDM00294	SIDM00294;LU-135	LU-135	RIKEN	CVCL_1389	Male	Lung	Small Cell Lung Carcinoma			ACH-001549	LU135_LUNG	2.43655	14.2	MSS	Semi-Adherent	0.542669	10.9	R	0.92227	5567	0.353411	0.667588	0.53814	0.495607	0.498432	-0.018064	-2.55052	3.35482	-1.72528	1.19396	-0.446837	-0.248769	1.64757	-1.54804	-1.2621	-1.94773	-1.91699	0.36838	0.882762	0.935003	0.261064
SIDM00395	SIDM00395;SIMA	SIMA	DSMZ	CVCL_1695	Male	Peripheral Nervous System	Neuroblastoma			ACH-000099	SIMA_AUTONOMIC_GANGLIA	3.8579	5.6	MSS	Adherent	0.591794	16.2	R	0.917969	5410	0.250565	0.550882	0.541767	0.102463	0.446172	0.0658352	-3.14627	3.01253	-0.895652	-2.70021	6.93706	-1.17225	0.0847469	0.49994	0.665172	-0.0681515	-0.141653	-0.255392	-0.11039	1.26723	-0.232717
SIDM00523	SIDM00523;DMS-53	DMS-53	ECACC	CVCL_1177	Male	Lung	Small Cell Lung Carcinoma			ACH-000698	DMS53_LUNG	2.649	11.5667	MSS	Adherent	-0.0669532	16	D/F12	0.922674	4869	0.279494	0.480766	0.473148	0.704563	0.360202	0.0584416	0.595415	2.24238	0.310159	-4.38451	-0.918385	1.17688	2.76495	1.09991	0.250961	0.0326435	-1.70496	0.499908	-1.24617	-0.477047	-0.138118
SIDM01013	SIDM01013;JVM-2	JVM-2	DSMZ	CVCL_1319	Female	Haematopoietic and Lymphoid	B-Cell Non-Hodgkin's Lymphoma	Mantle cell lymphoma	B lymphoid	ACH-000106	JVM2_HAEMATOPOIETIC_AND_LYMPHOID_TISSUE	2.01037	5.33333	MSS	Suspension	1.07957	11.4	R	0.928693	5087	0.465388	0.658189	0.555071	0.0380501	0.438919	0.0261685	0.307946	-1.08661	0.656198	-3.61849	0.171552	0.198042	1.39778	3.10413	1.4775	0.440859	0.391554	0.154273	0.132655	-0.279476	-0.690337
SIDM00853	SIDM00853;GCT	GCT	ATCC	CVCL_1229	Male	Soft Tissue	Other Sarcomas	Undifferentiated pleomorphic sarcoma		ACH-000835	GCT_SOFT_TISSUE	2.89251	21.5	MSS	Adherent	0.793606	14.9	R	0.913072	5023	0.322355	0.641721	0.534493	0.388807	0.448	0.0260001	-1.44841	-1.96473	0.501491	-0.880827	0.385315	-0.862868	-0.123998	3.82786	-0.0249887	-0.181786	-0.684795	0.758596	0.0976872	0.16761	0.41852
SIDM00176	SIDM00176;CHSA8926	CHSA8926	Massachusetts General Hospital	CVCL_X485	Male	Bone	Chondrosarcoma			ACH-002094	CHSA8926_BONE	2.09115	5.7	MSS	Unknown	0.230906	92.1	R	0.902362	4324	0.436419	0.599347	0.521122	0.24127	0.487073	0.0152168	-2.30071	-1.9793	0.135672	0.872464	-0.3739	1.95267	-0.990018	3.57668	0.664461	-0.459296	-0.797187	0.205171	0.689126	0.717178	0.287248
SIDM00745	SIDM00745;NCI-H1650	NCI-H1650	ATCC	CVCL_1483	Male	Lung	Non-Small Cell Lung Carcinoma	Lung Adenocarcinoma		ACH-000035	NCIH1650_LUNG	1.99183	3.53333	MSS	Adherent	0.497693	17.4	R	0.901291	4408	0.426164	0.420934	0.542802	0.273526	0.440665	0.088298	0.87432	-0.965742	1.62585	-1.83186	0.107006	1.78812	0.376115	-1.8375	-0.671226	-0.0883515	0.400577	-1.29479	1.13534	-0.355861	0.0033853
SIDM00333	SIDM00333;MFE-319	MFE-319	DSMZ	CVCL_2112	Female	Endometrium	Endometrial Carcinoma	Endometrial adenosquamous carcinoma		ACH-000988	MFE319_ENDOMETRIUM	1.93198	138.333	MSI	Adherent	0.438308	14.6	D/F12	0.898961	4834	0.257838	0.327578	0.504186	0.00235223	0.394447	0.0740578	0.163928	0.757452	1.78674	0.674004	-0.0534853	-0.588337	0.0180136	-1.39233	-0.559027	0.289447	2.13986	-0.526104	0.0347445	-0.744459	-0.00379403
SIDM00948	SIDM00948;DG-75	DG-75	DSMZ	CVCL_0244	Male	Haematopoietic and Lymphoid	Burkitt's Lymphoma		B lymphoid	ACH-002232	DG75_HAEMATOPOIETIC_AND_LYMPHOID_TISSUE	1.94847	47.7667	MSI	Suspension	1.4972	11.1	R	0.921637	4607	0.30022	0.612552	0.591619	0.04194	0.404045	0.0403681	-0.194036	0.634936	-2.08145	1.33316	-1.26803	-0.0897883	1.56808	-0.411205	0.876337	2.11341	2.07913	-0.198497	0.429218	-1.70633	0.131527
SIDM01146	SIDM01146;SNU-1	SNU-1	ATCC	CVCL_0099	Male	Stomach	Gastric Carcinoma	Gastric adenocarcinoma		ACH-000932	SNU1_STOMACH	1.97049	51.5333	MSI	Suspension	1.35816	15.8	R	0.919729	5377	0.313925	0.666521	0.5873		0.467038	0.0360605	-1.41945	0.855897	-0.107824	6.60186	0.141246	-0.95968	-1.01829	-1.81469	1.24468	-0.257007	-0.411092	-0.470664	-0.198412	-2.95738	0.19333
SIDM01122	SIDM01122;NCI-H661	NCI-H661	ATCC	CVCL_1577	Male	Lung	Non-Small Cell Lung Carcinoma	Lung large cell carcinoma		ACH-000853	NCIH661_LUNG	3.24734	19.0667	MSS	Adherent	0.463826	20.8	R	0.914203	4495	0.345043	0.452691	0.447805	0.671416	0.318163	0.0475286	-1.8409	0.152449	2.21336	-1.11904	-0.0853967	-0.361459	0.177812	-1.66105	-1.60049	-0.23601	0.338785	-2.2435	-0.664864	-0.470687	-0.0588868
SIDM00108	SIDM00108;UACC-257	UACC-257	NCI	CVCL_1779	Unknown	Skin	Melanoma			ACH-000579	UACC257_SKIN	1.73997	11.4667	MSS	Unknown	0.814447	17.7	R	0.9011	4902	0.312351	0.508075	0.521412	0.263263	0.501659	0.0393474	-1.73901	-0.505236	2.1323	-0.256048	0.0150692	-0.473178	0.14427	-0.691002	0.497001	-0.12073	1.27737	4.5336	-0.758021	-0.768682	0.256795
SIDM00250	SIDM00250;TE-4	TE-4	RIKEN	CVCL_3337	Female	Esophagus	Esophageal Carcinoma	Esophageal Squamous Cell Carcinoma		ACH-000917	TE4_OESOPHAGUS	2.48888	31.9333	MSS	Adherent	0.585532	15	R	0.927346	5226	0.273846	0.584721	0.558015	0.498296	0.472431	0.108994	1.80223	0.652314	0.708863	0.62602	0.173444	-0.163972	0.847595	-1.05948	0.748196	0.257924	0.231655	0.370497	1.03834	0.269992	0.201377
SIDM00965	SIDM00965;NCI-H446	NCI-H446	ATCC	CVCL_1562	Male	Lung	Small Cell Lung Carcinoma			ACH-000800	NCIH446_LUNG	3.11351	22.3	MSS	Semi-Adherent	0.953813	14.5	R	0.887168	4978	0.346897	0.568652	0.564053	0.54377	0.424901	-0.00212123	-3.14951	2.43141	0.0164546	1.40899	-0.13613	-0.82111	0.570938	1.6806	-0.439419	-0.0264756	-1.5861	-0.0622802	0.909418	0.82622	-0.00584039
SIDM01067	SIDM01067;HCC-827	HCC-827	DSMZ	CVCL_2063	Female	Lung	Non-Small Cell Lung Carcinoma	Lung Adenocarcinoma		ACH-000012	HCC827_LUNG	2.84376	6.3	MSS	Adherent	0.742957	19.9	R	0.917296	4769	0.298887	0.438518	0.492899	0.52457	0.439345	0.0206066	1.48044	-0.527384	0.949036	0.634301	-0.0212129	-0.164941	0.697411	0.642759	0.100494	0.152524	-0.290911	-0.454987	0.158735	1.93166	0.327239
SIDM00893	SIDM00893;BT-20	BT-20	ATCC	CVCL_0178	Female	Breast	Breast Carcinoma	Invasive Ductal Carcinoma of No Special Type		ACH-000536	BT20_BREAST	2.44509	10.5333	MSS	Adherent	0.160231	16.4	D/F12	0.922124	5134	0.402311	0.648938	0.508813	0.537	0.428505	0.0991719	1.89704	0.283141	0.937776	2.9705	0.188172	1.57156	-0.297515	-2.10291	-0.642553	-0.116502	0.70198	-0.366295	1.95394	-0.665303	0.190749
SIDM00197	SIDM00197;EW-18	EW-18	IARC	CVCL_1213	Unknown	Bone	Ewing's Sarcoma			ACH-002115	EW18_BONE	2.39607	5.63333	MSS	Unknown	0.389324	12.8	R	0.892711	4633	0.335962	0.60186	0.538628	0.423611	0.44941	0.0477834	-2.77555	2.22225	-0.556805	-3.32162	-4.11183	-2.6457	-1.27871	-0.420153	0.555058	1.0584	1.01873	-0.163024	-0.0391125	1.35618	0.0722783
SIDM01037	SIDM01037;JIMT-1	JIMT-1	DSMZ	CVCL_2077	Female	Breast	Breast Carcinoma	Ductal Breast Carcinoma		ACH-000711	JIMT1_BREAST	2.51099	6.3		Adherent	0.696688	18.7	D/F12	0.8947	5136	0.395004	0.588463	0.561942				1.27123	-0.903227	0.590309	-1.0693	0.0192413	0.00529184	-0.453739	-1.04178	-0.79451	-0.0193397	2.10906	-0.714856	1.08754	-0.268384	-0.0932734
SIDM00527	SIDM00527;MDST8	MDST8	ECACC	CVCL_2588	Unknown	Large Intestine	Colorectal Carcinoma			ACH-000935	MDST8_LARGE_INTESTINE	3.82825	22.8333	MSS	Adherent	1.25451	19.2	R	0.907875	5374	0.360591	0.630079	0.581384	0.554297	0.494566	0.00833068	-2.04794	-1.96891	-0.336055	3.75704	-0.118012	0.196197	-0.792125	3.12919	0.221471	-0.164589	1.32056	1.58434	-0.0468872	1.8928	-0.0454476
SIDM00496	SIDM00496;HTC-C3	HTC-C3	RIKEN	CVCL_1295	Female	Thyroid	Thyroid Gland Carcinoma	Thyroid gland anaplastic carcinoma		ACH-001350	HTCC3_THYROID	2.84707	11.1	MSS	Adherent	0.867942	16.2	D/F12	0.902088	4987	0.351218	0.459266	0.57499	0.414227	0.435332	0.0545093	1.40924	-1.82218	-0.429088	-2.31522	0.459644	-0.606624	0.206297	4.19785	0.0891603	-0.195303	0.00483851	-0.505889	1.0245	-0.662315	-0.463115
SIDM01028	SIDM01028;KYSE-410	KYSE-410	DSMZ	CVCL_1352	Male	Esophagus	Esophageal Carcinoma	Esophageal Squamous Cell Carcinoma		ACH-000809	KYSE410_OESOPHAGUS	3.92046	20.8	MSS	Adherent	1.17382	17.5	R	0.921792	5369	0.382277	0.570456	0.584679	0.505419	0.493335	0.0431792	1.97933	-0.443169	-0.765173	3.27671	0.0398678	-0.331357	0.571478	0.441848	-0.937742	0.00575191	-0.946148	0.273864	1.11108	1.16255	0.489626
SIDM01040	SIDM01040;FU-OV-1	FU-OV-1	DSMZ	CVCL_2047	Female	Ovary	Ovarian Carcinoma	High grade ovarian serous adenocarcinoma		ACH-000574	FUOV1_OVARY	2.82034	9.56667	MSS	Adherent	0.261978	17.7	D/F12	0.910579	5215	0.182915	0.441053	0.512531	0.543754	0.390164	0.0713825	-1.32892	0.615678	1.57792	0.162892	-0.282338	-0.581658	0.537436	-3.018	-1.23547	0.131274	1.41426	-0.800946	-1.00023	0.419722	0.254132
SIDM01036	SIDM01036;JJN-3	JJN-3	DSMZ	CVCL_2078	Female	Haematopoietic and Lymphoid	Plasma Cell Myeloma		B lymphoid	ACH-000653	JJN3_HAEMATOPOIETIC_AND_LYMPHOID_TISSUE	2.66454	8.83333	MSS	Suspension	0.480944	14.3	D/F12	0.925504	5360	0.313982	0.688452	0.586612	0.578056	0.461211	0.0297931	0.21287	-0.316962	0.938187	-4.60554	0.0178117	0.25807	0.176255	3.69738	0.790166	0.138356	-1.47121	-0.281555	0.350651	-0.638752	0.0107501
SIDM00434	SIDM00434;MOLP-8	MOLP-8	DSMZ	CVCL_2124	Male	Haematopoietic and Lymphoid	Plasma Cell Myeloma		B lymphoid	ACH-000745	MOLP8_HAEMATOPOIETIC_AND_LYMPHOID_TISSUE	2.97683	13.5667	MSS	Suspension	0.606777	11.8	R	0.894222	4534	0.470043	0.664365	0.57672	0.0824167	0.451678	0.0584329	0.163552	-0.0595152	2.12517	-3.28406	0.964639	0.282965	0.51347	5.30812	0.732438	-0.771964	-0.519562	-0.0627042	0.465689	-0.645294	-0.46724
SIDM00826	SIDM00826;COLO-205	COLO-205	ECACC	CVCL_0218	Male	Large Intestine	Colorectal Carcinoma	Colon adenocarcinoma		ACH-001039	COLO205_LARGE_INTESTINE	3.25439	6.2	MSS	Semi-Adherent	1.04497	14.1	R	0.912851	4748	0.257343	0.589186	0.545282	0.441793	0.449579	0.0612388	3.77337	1.05291	-1.64788	3.50261	0.374694	0.840468	-0.736735	0.378079	2.13365	-0.158059	-1.08859	1.56175	-2.2224	-1.65389	-0.196301
SIDM01042	SIDM01042;EVSA-T	EVSA-T	DSMZ	CVCL_1207	Female	Breast	Breast Carcinoma			ACH-001065	EVSAT_BREAST	2.83903	16.5	MSS	Adherent	0.870371	15.6	D/F12	0.917134	5007	0.262034	0.55136	0.52599	0.538373	0.452483	0.0193836	1.57819	2.85869	2.09273	1.15891	-1.31187	1.90926	-2.41604	2.75212	2.43495	0.0131933	1.41207	-0.450972	2.3583	-1.12245	0.0171639
SIDM00602	SIDM00602;IM-95	IM-95	JCRB	CVCL_2961	Male	Stomach	Gastric Carcinoma	Gastric adenocarcinoma		ACH-000919	IM95_STOMACH	2.014	47.9667	MSS	Unknown	0.74877	12.3	R	0.932278	5572	0.259629	0.656	0.565359	0.120757	0.48008	0.0254969	3.2521	1.44342	-0.563044	3.69815	-0.532362	-0.0671859	-1.35828	6.3096	1.6195	0.279537	0.946491	0.374193	-2.13252	-2.61333	0.177906
SIDM00898	SIDM00898;AU565	AU565	ATCC	CVCL_1074	Female	Breast	Breast Carcinoma	Breast adenocarcinoma		ACH-000248	AU565_BREAST	3.61417	12.9	MSS	Adherent	0.513459	18.9	R	0.916619	5200	0.286541	0.63515	0.535919	0.572645	0.47677	0.0299752	1.74004	1.71473	3.0867	-3.5859	0.0287262	0.592872	-1.21012	5.9267	1.06457	-0.0414603	1.8128	0.093856	2.1067	-0.4097	0.192196
SIDM01017	SIDM01017;KARPAS-231	KARPAS-231	ECACC	CVCL_1822	Female	Haematopoietic and Lymphoid	B-Lymphoblastic Leukemia	Adult B acute lymphoblastic leukemia	B lymphoid	ACH-002255	KARPAS231_HAEMATOPOIETIC_AND_LYMPHOID_TISSUE	2.05209	6.63333	MSS	Suspension	-0.276732	12.2	R	0.923569	5214	0.245972	0.714801	0.61502	0.189719	0.436999	0.0339673	-0.290826	0.669258	-2.80434	0.572346	-1.42455	0.298634	0.784992	-0.389805	-0.490291	1.32581	3.10577	-0.0359752	-0.0645944	-0.0962763	0.355573
SIDM00921	SIDM00921;Calu-6	Calu-6	ATCC	CVCL_0236	Female	Lung	Non-Small Cell Lung Carcinoma	Lung adenocarcinoma		ACH-000264	CALU6_LUNG	2.55626	5.9	MSS	Adherent	0.973394	15.1	D/F12	0.924534	5500	0.32178	0.664727	0.570313	0.478771	0.480334	0.0767502	-0.51931	-0.238222	-1.06461	0.897415	-0.191493	-0.964868	-0.0255872	1.37611	-0.071635	0.0644666	-0.109108	0.151288	-0.994173	-0.519869	0.147435
SIDM00478	SIDM00478;OE21	OE21	ECACC	CVCL_2661	Male	Esophagus	Esophageal Carcinoma	Esophageal Squamous Cell Carcinoma		ACH-000544	OE21_OESOPHAGUS	3.06786	7.4	MSS	Adherent	1.17458	17.4	R	0.9052	4542	0.341028	0.364165	0.49251	0.585363	0.414819	0.0606808	1.80631	-0.634098	0.578837	-1.80868	-0.799149	-1.68176	1.52851	0.741787	0.377023	-0.213264	0.406168	0.916191	2.20635	1.89823	0.394193
SIDM01060	SIDM01060;IGR-1	IGR-1	DSMZ	CVCL_1303	Male	Skin	Melanoma			ACH-000882	IGR1_SKIN	3.14241	35.4667	MSS	Adherent	1.13217	19.8	D/F12	0.926822	5214	0.316456	0.53529	0.544743	0.525449	0.464399	0.0696956	-1.89028	-0.877269	2.13028	0.16445	0.14597	-0.702173	-0.142938	1.67951	0.856302	0.402659	1.11026	4.43296	-0.296451	-1.10766	0.00371586
SIDM00967	SIDM00967;OVCA420	OVCA420	Cancer Science Institute of Singapore	CVCL_3935	Female	Ovary	Ovarian Carcinoma	Ovarian serous adenocarcinoma		ACH-002181	OVCA420_OVARY	2.65269	8.96667	MSS	Adherent	0.863629	14.4	D/F12	0.921747	5348	0.34113	0.55148	0.54327	0.738889	0.477709	0.0468984	2.06868	0.306578	2.26252	0.104918	0.386851	0.153219	0.3871	2.53194	-0.486066	0.17597	0.347953	-0.0980689	-0.912	1.16774	0.121121
SIDM01168	SIDM01168;SW626	SW626	ATCC	CVCL_1725	Female	Large Intestine	Colorectal Carcinoma	Colon adenocarcinoma		ACH-001399	SW626_OVARY	3.21983	5.1	MSS	Adherent	0.922662	17.5	D/F12	0.918841	5237	0.33426	0.511039	0.530958	0.533035	0.429359	0.0568573	2.69492	-0.100494	-1.27234	2.02295	0.321494	0.57703	-0.546788	0.528292	-0.966894	-0.463555	0.347288	0.188565	-2.31405	-0.225459	0.033704
SIDM00792	SIDM00792;NCI-H1688	NCI-H1688	ATCC	CVCL_1487	Male	Lung	Small Cell Lung Carcinoma			ACH-002170	NCIH1688_LUNG	2.7329	15.6333	MSS	Adherent	0.458779	14.9	R	0.913056	4805	0.223163	0.508834	0.438397	0.612246	0.410133	0.106602	1.1726	2.80995	1.25704	-3.51803	-1.67637	1.05975	2.26991	4.79742	1.48685	-2.67635	-2.90392	0.979958	-0.135168	-0.828585	-0.0391158
SIDM00618	SIDM00618;JHH-1	JHH-1	JCRB	CVCL_2785	Male	Liver	Hepatocellular Carcinoma			ACH-000620	JHH1_LIVER	3.77649	11.7333	MSS	Adherent	0.219254	17.2	D/F12	0.904892	4987	0.287982	0.543353	0.494426	0.545479	0.407609	0.0474508	1.04692	0.227598	1.36301	-1.15115	0.0146428	0.45205	-0.058137	-1.03691	-0.602958	0.0793637	1.92883	-0.759469	-0.915124	-0.663534	-0.27612
SIDM00799	SIDM00799;A172	A172	ATCC	CVCL_0131	Male	Central Nervous System	Glioblastoma			ACH-000558	A172_CENTRAL_NERVOUS_SYSTEM	3.45695	8.43333	MSS	Adherent	1.07242	17.3	D/F12	0.920342	5079	0.376452	0.594377	0.553428	0.56193	0.462325	0.0883015	-2.03797	-1.98772	-0.0855753	3.14406	0.186508	1.87728	-0.105585	-0.655163	-0.701345	-0.171848	0.146993	-1.09598	-0.41973	0.432843	0.00815724
SIDM00492	SIDM00492;AM-38	AM-38	JCRB	CVCL_1070	Male	Central Nervous System	Glioblastoma			ACH-000269	AM38_CENTRAL_NERVOUS_SYSTEM	3.23508	12.3	MSS	Unknown	1.04247	16.4	D/F12	0.92435	5446	0.318262	0.628752	0.573402	0.529093	0.502008	0.042848	-1.8708	-1.67684	-1.04532	6.08034	0.519486	-0.790991	0.0598402	5.94265	0.716437	-0.32489	-0.687188	0.0364357	0.407341	2.36967	0.538333
SIDM01085	SIDM01085;RT4	RT4	ATCC	CVCL_0036	Male	Bladder	Bladder Carcinoma			ACH-000242	RT4_URINARY_TRACT	3.72251	5.5	MSS	Adherent	1.01199	17.1	D/F12	0.919872	5007	0.28902	0.502412	0.551798	0.462639	0.438762	0.0258487	2.18294	0.603812	0.258657	1.08585	-0.224892	0.654759	-0.935952	-1.23823	0.394285	0.117074	0.910541	0.494044	0.558282	0.880747	0.352119
SIDM00646	SIDM00646;NCI-H1341	NCI-H1341	ATCC	CVCL_1463	Female	Lung	Small Cell Lung Carcinoma			ACH-000129	NCIH1341_LUNG	3.6014	5.23333	MSS	Suspension	0.349479	15.6	D/F12	0.920688	5177	0.308651	0.584442	0.597382	0.525475	0.431197	0.0254096	-1.81399	2.20892	0.257403	2.76177	-1.15189	-0.919128	0.420337	-0.926147	-1.3079	-0.118687	-0.698487	0.461267	0.917329	0.312248	-0.0565651
SIDM00693	SIDM00693;J82	J82	ATCC	CVCL_0359	Male	Bladder	Bladder Carcinoma			ACH-000396	J82_URINARY_TRACT	3.63117	4.8	MSS	Adherent	0.295964	17.7	D/F12	0.919939	5232	0.317481	0.662964	0.559023	0.623339	0.559036	0.0613868	-0.305413	-1.93291	-0.82646	-0.108708	-0.06752	0.800594	-0.175418	-0.243821	-0.447082	-0.298337	0.185026	-0.563548	0.653319	0.623554	0.552487
SIDM00290	SIDM00290;HGC-27	HGC-27	RIKEN	CVCL_1279	Unknown	Stomach	Gastric Carcinoma			ACH-000847	HGC27_STOMACH	2.95129	19.6	MSS	Adherent	1.91008	16.1	D/F12	0.913291	5247	0.24931	0.621308	0.588621	0.407675	0.550421	0.0624158	-2.03077	1.25468	-0.369002	2.70495	0.0135271	-1.57403	-1.25191	-1.78257	0.370058	-0.31203	0.608067	-0.690487	0.57933	-0.80388	0.492657
SIDM01140	SIDM01140;PA-1	PA-1	ATCC	CVCL_0479	Female	Ovary	Other Solid Carcinomas	Ovarian mixed germ cell tumor		ACH-001374	PA1_OVARY	1.97706	8.16667	MSS	Adherent	1.02385	14.5	D/F12	0.895385	4924	0.340537	0.617695	0.508764	0.00506378	0.44528	-0.0048078	-1.02428	-0.148546	-0.838302	-1.66739	2.0864	-1.56952	-0.586138	-0.456548	-0.851129	-1.23851	1.64488	-1.38638	-0.861282	1.33612	0.00259513
SIDM00778	SIDM00778;NCI-H747	NCI-H747	ATCC	CVCL_1587	Male	Large Intestine	Colorectal Carcinoma	Cecum adenocarcinoma		ACH-000403	NCIH747_LARGE_INTESTINE	2.97448	6.6	MSS	Semi-Adherent	0.746315	15.8	R	0.881936	5228	0.448103	0.614809	0.526871	0.618811	0.474345	0.0504803	3.03125	0.0197736	-1.69086	1.27796	-0.0443559	0.602843	0.0383751	-0.196274	-0.399197	-0.201074	-0.413758	0.441657	-1.51299	0.372364	0.176512
SIDM00370	SIDM00370;TALL-1	TALL-1	JCRB	CVCL_1736	Male	Haematopoietic and Lymphoid	T-Lymphoblastic Leukemia	Adult T acute lymphoblastic leukemia	T lymphoid	ACH-000197	TALL1_HAEMATOPOIETIC_AND_LYMPHOID_TISSUE	3.77114	9.56667	MSS	Suspension	0.756238	12.6	R	0.915375	5023	0.478251	0.619879	0.555925	0.392944	0.442047	0.00234996	-0.445227	0.780366	-2.00022	2.91912	-0.369947	0.689463	-1.773	-3.10339	-1.98567	0.446143	-1.0253	-0.0820023	-0.436727	1.04768	-0.0269932
SIDM00829	SIDM00829;HL-60	HL-60	ATCC	CVCL_0002	Female	Haematopoietic and Lymphoid	Acute Myeloid Leukemia	Adult Acute Myeloid Leukemia	Myeloid	ACH-000002	HL60_HAEMATOPOIETIC_AND_LYMPHOID_TISSUE	1.90713	3.76667	MSS	Suspension	0.616497	11.8	D/F12	0.872199	3837	0.380926	0.66226	0.550539	0.107003	0.527062	0.0458688	0.404417	-0.2454	0.675728	-6.34641	0.602111	-0.151537	-2.18712	-2.17253	1.87983	-1.66565	-1.57171	0.522091	-0.271292	0.809423	0.404868
SIDM00052	SIDM00052;HCE-4	HCE-4	University of Pennsylvania Health System	CVCL_1271	Female	Esophagus	Esophageal Carcinoma	Esophageal Squamous Cell Carcinoma		ACH-002243	HCE4_OESOPHAGUS	2.55468	12.7	MSS	Unknown	0.613802		D/F12	0.897272	5564	0.302724	0.596174	0.566412	0.624677	0.506781	0.0639288	0.38699	-0.916615	-0.101477	-3.47835	-0.662012	-1.47842	0.433112	0.755977	-1.64672	-0.409494	-0.260726	-0.512012	0.273307	0.75134	-0.278661
SIDM00726	SIDM00726;NCI-H2347	NCI-H2347	ATCC	CVCL_1550	Female	Lung	Non-Small Cell Lung Carcinoma	Lung Adenocarcinoma		ACH-000875	NCIH2347_LUNG	3.75611	26.5	MSS	Adherent	0.105614	19.1	R	0.883059	5125	0.375913	0.604411	0.528783	0.552811	0.510509	0.0362149	2.03441	-0.955724	-0.743607	-0.35216	0.0533259	1.13166	0.26622	-1.81285	0.616203	-0.746907	-1.4309	-0.429292	0.204943	-0.382123	0.469307
SIDM00724	SIDM00724;NCI-H2405	NCI-H2405	ATCC	CVCL_1551	Male	Lung	Non-Small Cell Lung Carcinoma	Lung Adenocarcinoma		ACH-000121	NCIH2405_LUNG	3.71414	4.46667	MSS	Semi-Adherent	0.358095	15	D/F12	0.896388	5127	0.318714	0.561665	0.543428	0.348756	0.468872	0.0748506	0.723041	-1.09683	-0.295312	-2.04334	0.223906	0.447413	0.181656	-2.54594	-0.0585409	0.146517	-0.236239	-0.694646	-1.49087	-1.41735	-0.186722
SIDM00534	SIDM00534;HT-115	HT-115	ECACC	CVCL_2520	Unknown	Large Intestine	Colorectal Carcinoma			ACH-000986	HT115_LARGE_INTESTINE	2.0447	177.9	MSS	Adherent	0.930014	13	D/F12	0.892159	5148	0.304802	0.548455	0.547363	0.176765	0.51547	0.0174293	3.67967	0.761281	-1.26709	1.26144	0.0841533	-0.874677	-0.620269	0.854645	0.983135	-0.139123	-0.178773	0.553347	-2.64195	-1.10004	0.396502
SIDM00117	SIDM00117;NCI-H322M	NCI-H322M	NCI	CVCL_1557	Male	Lung	Non-Small Cell Lung Carcinoma	Lung Adenocarcinoma		ACH-000837	NCIH322_LUNG	2.34602	16.6	MSS	Unknown	0.985983	17.1	R	0.897634	4890	0.290126	0.706679	0.477629	0.437521	0.415993	0.0723298	1.71859	-0.0304214	2.02651	2.2015	0.142796	-0.201373	0.601609	-1.03541	0.0283259	0.43622	-0.0452164	-0.370245	1.27653	0.989554	0.457096
SIDM01033	SIDM01033;KU-19-19	KU-19-19	DSMZ	CVCL_1344	Female	Bladder	Bladder Carcinoma			ACH-000486	KU1919_URINARY_TRACT	3.21026	11.8667	MSS	Adherent	1.39369	18	R	0.900446	4275	0.405275	0.379775	0.479036	0.428746	0.384226	0.0651968	0.785791	-0.703331	-0.0703518	-1.59012	0.249115	-0.873693	0.285444	-0.973192	-0.646674	0.482506	0.0414057	-0.133741	1.00514	-1.2108	-0.17747
SIDM00944	SIDM00944;CL-11	CL-11	DSMZ	CVCL_1978	Male	Large Intestine	Colorectal Carcinoma	Colon adenocarcinoma		ACH-000249	CL11_LARGE_INTESTINE	1.93649	5.7	MSS	Adherent	0.632859	15.1	D/F12	0.894271	5755	0.318267	0.616742	0.519701	0.206461	0.472081	0.0443015	2.70952	0.245968	-1.12295	3.75777	0.176768	-0.225399	-0.50022	-0.850156	-0.512807	-0.888597	-0.70463	0.611644	-2.40225	-1.41866	-0.0635161
SIDM01062	SIDM01062;HDQ-P1	HDQ-P1	DSMZ	CVCL_2067	Female	Breast	Breast Carcinoma			ACH-000643	HDQP1_BREAST	4.13906	10	MSS	Adherent	0.551506	14.6	D/F12	0.88393	4381	0.327027	0.364589	0.50039	0.617056	0.353753	0.0725403	1.57401	-0.556727	0.70588	-2.34423	0.100081	0.720675	-0.0569043	-0.601726	-0.808107	0.287873	0.404661	-0.28907	0.470642	0.411687	-0.631453
SIDM00810	SIDM00810;A427	A427	ATCC	CVCL_1055	Male	Lung	Non-Small Cell Lung Carcinoma	Lung adenocarcinoma		ACH-000757	A427_LUNG	3.12644	11.9	MSS	Adherent	1.03862	16.2	D/F12	0.917171	5121	0.408198	0.608572	0.549273	0.4737	0.524457	0.0106885	-0.371756	0.248847	2.48969	1.76787	-0.510881	-1.33511	1.43264	-2.39256	0.956055	-1.06786	-0.841342	-2.23507	-0.494973	-0.814096	-0.029457
SIDM01057	SIDM01057;GDM-1	GDM-1	DSMZ	CVCL_1230	Female	Haematopoietic and Lymphoid	Acute Myeloid Leukemia	Adult Acute Myeloid Leukemia	Myeloid	ACH-000081	GDM1_HAEMATOPOIETIC_AND_LYMPHOID_TISSUE	2.05196	5.83333	MSS	Suspension	0.129462	11.1	R	0.889933	5237	0.452835	0.603967	0.565808	0.140488	0.436806	0.00658935	-0.138602	-0.0609331	0.596594	0.612189	0.507204	0.133035	-2.47523	-2.75674	-2.06817	-0.204456	-1.84594	0.300127	-0.70014	0.701085	-0.485193
SIDM00854	SIDM00854;GA-10	GA-10	ATCC	CVCL_1222	Male	Haematopoietic and Lymphoid	Burkitt's Lymphoma		B lymphoid	ACH-000162	GA10_HAEMATOPOIETIC_AND_LYMPHOID_TISSUE	3.98915	6.43333	MSS	Suspension	1.16616	10.8	R	0.895981	5300	0.490475	0.59385	0.582005	0.0585501	0.452991	0.0532264	-0.126366	0.676562	-2.51675	0.57433	-0.781534	-0.744134	1.17049	-0.447017	0.861831	1.83602	3.17425	-0.0370421	0.309575	-0.902853	0.80882
SIDM00388	SIDM00388;MHH-PREB-1	MHH-PREB-1	DSMZ	CVCL_1413	Male	Haematopoietic and Lymphoid	B-Cell Non-Hodgkin's Lymphoma		B lymphoid	ACH-002272	MHHPREB1_HAEMATOPOIETIC_AND_LYMPHOID_TISSUE	1.98521	63.2667	MSI	Suspension	1.48748	11.6	R	0.906109	5095	0.437001	0.648416	0.565381	0.0559178	0.443307	0.0506304	-0.31084	0.823371	-1.16011	3.24648	-0.386521	-0.301721	0.813617	-1.15072	0.0573833	0.344791	1.83025	-0.166284	0.143254	-0.583261	-0.0692151
SIDM01018	SIDM01018;KM-H2	KM-H2	DSMZ	CVCL_1330	Male	Haematopoietic and Lymphoid	Hodgkin's Lymphoma		B lymphoid	ACH-000815	KMH2_HAEMATOPOIETIC_AND_LYMPHOID_TISSUE	2.86316	24	MSS	Suspension	0.793447	13.7	R	0.891341	5404	0.402136	0.595141	0.559927	0.59079	0.478935	0.0743808	-0.310847	-0.208511	1.58938	3.69207	1.25679	-0.936926	1.77078	2.61971	-0.0630945	-0.444169	-0.956326	-0.190354	0.324353	-0.0676863	-0.332252
SIDM00625	SIDM00625;MES-SA	MES-SA	ATCC	CVCL_1404	Female	Soft Tissue	Other Sarcomas	Uterine Corpus Sarcoma		ACH-000449	MESSA_SOFT_TISSUE	1.88006	10.6333	MSS	Adherent	1.33751	14.1	R	0.895376	4804	0.409544	0.486261	0.557439	0.0821008	0.485845	0.0793497	-1.95795	0.618055	0.778389	4.96699	0.427197	-1.88683	-1.15897	-2.49935	0.694318	0.119875	1.06006	-1.38521	0.222282	-2.31096	0.0699454
SIDM00458	SIDM00458;OCI-M1	OCI-M1	DSMZ	CVCL_2149	Unknown	Haematopoietic and Lymphoid	Acute Myeloid Leukemia	Adult Acute Myeloid Leukemia	Myeloid	ACH-000751	OCIM1_HAEMATOPOIETIC_AND_LYMPHOID_TISSUE	3.15596	10.1667	MSS	Suspension	1.60508	15	D/F12	0.914948	5185	0.397454	0.558266	0.569873	0.42452	0.413028	0.0509405	0.0987037	-0.489742	0.934425	-0.480463	0.597303	-0.0133121	-1.27716	0.674744	0.728784	-0.589917	-2.6461	-0.309249	-0.227948	-0.347967	-0.250777
SIDM00423	SIDM00423;SU-DHL-8	SU-DHL-8	DSMZ	CVCL_2207	Male	Haematopoietic and Lymphoid	B-Cell Non-Hodgkin's Lymphoma	Diffuse large B-cell lymphoma	B lymphoid	ACH-000656	SUDHL8_HAEMATOPOIETIC_AND_LYMPHOID_TISSUE	2.15409	11.7	MSS	Suspension	0.51947	10.8	R	0.896698	4896	0.505458	0.58324	0.542051	0.199428	0.436546	0.0213838	-0.535118	0.615726	-1.32608	3.99155	-0.703082	0.0253805	1.3874	-0.704748	-0.124948	-0.332697	1.8043	0.12935	0.322789	-0.366667	0.232217
SIDM00380	SIDM00380;SKM-1	SKM-1	JCRB	CVCL_0098	Male	Haematopoietic and Lymphoid	Acute Myeloid Leukemia	Adult Acute Myeloid Leukemia	Myeloid	ACH-000373	SKM1_HAEMATOPOIETIC_AND_LYMPHOID_TISSUE	4.95836	10.2	MSS	Suspension	1.07087	13	R	0.894927	4925	0.356861	0.622503	0.554513	0.393437	0.495877	0.0802713	0.129221	-0.490867	1.41276	-2.56888	0.555709	-0.24474	-1.94602	-3.20579	-0.666412	-1.45423	-2.40604	0.179227	-0.401424	1.03926	-0.306214
SIDM00461	SIDM00461;OCI-AML5	OCI-AML5	DSMZ	CVCL_1620	Male	Haematopoietic and Lymphoid	Acute Myeloid Leukemia	Adult Acute Myeloid Leukemia	Myeloid	ACH-000065	OCIAML5_HAEMATOPOIETIC_AND_LYMPHOID_TISSUE	2.04893	10.0667	MSS	Suspension	0.259753	11.9	D/F12	0.883457	5061	0.547682	0.625772	0.556372	0.0852751	0.479148	0.0276002	-0.0344214	-0.493601	0.723316	-2.69441	-0.0329719	-0.503852	-2.2026	-2.65085	0.552411	-0.1502	-1.49104	0.381954	-0.372846	1.53095	-0.292523
SIDM00779	SIDM00779;NCI-H716	NCI-H716	ATCC	CVCL_1581	Male	Large Intestine	Colorectal Carcinoma	Cecum adenocarcinoma		ACH-000491	NCIH716_LARGE_INTESTINE	2.74334	7.83333	MSS	Suspension	0.609998	15.4	R	0.881318	5385	0.387648	0.532033	0.549635	0.683768	0.456774	0.0941326	-0.533758	1.98778	-1.22598	1.51003	-0.368932	0.34305	0.244353	1.86506	0.631317	-0.210708	-1.4799	0.681384	-1.37172	-0.300323	0.403476
SIDM00694	SIDM00694;HuTu-80	HuTu-80	ATCC	CVCL_1301	Male	Small Intestine	Other Solid Carcinomas	Duodenal adenocarcinoma		ACH-000538	HUTU80_SMALL_INTESTINE	1.96088	7.9	MSS	Adherent	1.93388	14.3	D/F12	0.880103	5336	0.389469	0.598094	0.552313				-1.68895	0.567338	-1.49878	0.00531507	-0.954757	-4.08287	-1.33763	0.529858	0.974439	-0.591446	1.37494	0.190655	0.656308	0.97531	0.0233361
SIDM01163	SIDM01163;SW1573	SW1573	ATCC	CVCL_1720	Female	Lung	Non-Small Cell Lung Carcinoma	Lung Adenocarcinoma		ACH-000677	SW1573_LUNG	3.32176	8.8	MSS	Adherent	0.456294	15.8	D/F12	0.898689	5085	0.348156	0.588707	0.549325	0.646444	0.456315	0.0672562	-0.411642	-0.78104	-0.923024	3.66162	-0.164248	-0.712314	0.14392	-2.29195	-0.240219	-0.018833	-0.727309	-1.38641	-1.25512	-1.25054	-0.131571
SIDM00754	SIDM00754;NCI-H1781	NCI-H1781	ATCC	CVCL_1494	Female	Lung	Non-Small Cell Lung Carcinoma	Lung Adenocarcinoma		ACH-000379	NCIH1781_LUNG	2.43573	7.3	MSS	Adherent	0.554775	16.8	R	0.860969	5261	0.395179	0.537617	0.513477	0.424862	0.453761	0.0361549	2.11628	1.27285	0.674106	1.76376	-1.07793	1.70798	-0.0956366	-1.39564	0.54032	-0.260492	0.103506	-0.284235	1.79217	0.494194	0.207998
SIDM01088	SIDM01088;RL95-2	RL95-2	ATCC	CVCL_0505	Female	Endometrium	Endometrial Carcinoma	Endometrial adenosquamous carcinoma		ACH-000965	RL952_ENDOMETRIUM	2.02192	70.6667	MSI	Adherent	0.475218	13	D/F12	0.883842	5508	0.400346	0.59629	0.528075	0.076694	0.452282	0.0426979	1.30223	0.488793	1.2572	3.42129	-0.762793	-0.232346	-0.855613	-2.26126	-0.455964	0.66378	1.51065	-0.42571	1.20152	-0.730157	-0.0328742
SIDM00762	SIDM00762;NCI-H1944	NCI-H1944	ATCC	CVCL_1508	Female	Lung	Non-Small Cell Lung Carcinoma	Lung Adenocarcinoma		ACH-000414	NCIH1944_LUNG	2.12805	14.1333	MSS	Adherent	0.973351	14.1	D/F12	0.9143	4827	0.29823	0.574934	0.528345	0.151223	0.489028	-0.00124433	0.860155	-0.00459423	2.62989	-1.92626	0.0485722	-0.407165	0.723096	1.88678	2.56894	0.0449843	-0.979475	-1.29074	-1.05975	-0.0542584	0.346766
SIDM00205	SIDM00205;EW-1	EW-1	IARC	CVCL_1208	Male	Bone	Ewing's Sarcoma			ACH-002110	EW1_BONE	2.16528	5.4	MSS	Unknown	1.23028	12.6	R	0.918321	5377	0.350608	0.615161	0.568725				-2.75554	1.5877	-0.221014	-1.99422	-4.02308	-2.66838	-1.71364	-0.719493	1.35404	1.45126	0.332838	-0.400767	-0.161763	0.687324	-0.247043
SIDM00092	SIDM00092;OVCAR-4	OVCAR-4	NCI	CVCL_1627	Female	Ovary	Ovarian Carcinoma	High grade ovarian serous adenocarcinoma		ACH-000617	OVCAR4_OVARY	2.92513	7.3	MSS	Unknown	0.588446	15.8	R	0.87547	4664	0.363794	0.495987	0.536371	0.774379	0.431486	0.00718815	0.818195	-0.601658	1.84334	-1.84807	-0.0345005	0.86101	0.316819	-1.23887	-0.26041	0.0460485	1.84582	-1.10992	0.197784	0.793288	0.0335125
SIDM00860	SIDM00860;FADU	FADU	ATCC	CVCL_1218	Male	Head and Neck	Head and Neck Carcinoma	Hypopharyngeal squamous cell carcinoma		ACH-000846	FADU_UPPER_AERODIGESTIVE_TRACT	2.91988	19.2333	MSS	Adherent	1.11456	16	D/F12	0.921314	5240	0.253002	0.622084	0.574	0.533083	0.496625	0.118252	2.10177	0.0164801	-0.598741	0.05347	-0.435893	-0.917959	0.403734	-2.37237	0.0318474	0.137828	-0.0398548	0.248712	2.12054	0.849436	0.148591
SIDM01087	SIDM01087;RPMI-7951	RPMI-7951	ATCC	CVCL_1666	Female	Skin	Melanoma			ACH-000348	RPMI7951_SKIN	2.48144	7	MSS	Adherent	1.42093	16.1	D/F12	0.895405	4733	0.358541	0.530788	0.536048	0.604066	0.415386	0.0191283	-1.59884	-1.97778	0.195775	-2.24615	-0.0683658	0.212262	-0.993467	1.65161	-0.719926	-0.0552819	-0.634525	1.14222	0.168651	-0.95947	-0.34181
SIDM00140	SIDM00140;COLO-792	COLO-792	ECACC	CVCL_1134	Male	Skin	Melanoma			ACH-000968	COLO792_SKIN	3.60924	56.4333	MSS	Adherent	0.60717	19.9	R	0.879433	5058	0.332074	0.558709	0.531375	0.525877	0.486235	0.0777791	-1.06886	-0.995944	-0.470313	-0.258677	-0.01559	0.454814	-0.177105	-1.57858	0.646082	-2.23494	1.79013	4.51756	-0.347923	-1.93033	0.105597
SIDM00962	SIDM00962;BV-173	BV-173	DSMZ	CVCL_0181	Male	Haematopoietic and Lymphoid	Chronic Myelogenous Leukemia		B lymphoid	ACH-000432	BV173_HAEMATOPOIETIC_AND_LYMPHOID_TISSUE	2.00481	8.43333	MSS	Suspension	1.28439	11.4	R	0.923689	4731	0.297046	0.639826	0.587566	0.0855066	0.433709	0.0203407	-0.0978458	0.160186	-0.836153	2.92989	0.0562242	-0.951653	-1.34803	-1.11605	-0.648406	0.130009	-0.584367	0.174085	-0.179772	0.939961	0.119826
SIDM00570	SIDM00570;NUGC-4	NUGC-4	JCRB	CVCL_3082	Female	Stomach	Gastric Carcinoma	Gastric signet ring cell adenocarcinoma		ACH-000674	NUGC4_STOMACH	3.33832	12.2	MSS	Unknown	0.537752	15.4	R	0.920108	5129	0.338247	0.658152	0.534875	0.295851	0.447055	0.0553771	3.24069	0.759469	-1.2319	0.968317	0.0203912	0.140107	-0.383885	0.789567	1.8923	0.538254	0.766321	0.540046	-2.59335	-0.355683	-0.246909
SIDM00080	SIDM00080;SK-MEL-5	SK-MEL-5	NCI	CVCL_0527	Female	Skin	Melanoma	Cutaneous melanoma		ACH-000730	SKMEL5_SKIN	3.31716	14.5667	MSS	Adherent	0.574908	19.3	D/F12	0.903863	5056	0.237292	0.665279	0.517761	0.563858	0.426288	0.0804211	-1.71758	-0.422678	3.26846	1.73971	-0.275911	-0.476302	0.693184	-0.772271	0.484462	0.031846	0.874854	4.07017	-0.709764	-2.07417	0.211966
SIDM01025	SIDM01025;KYSE-520	KYSE-520	DSMZ	CVCL_1355	Female	Esophagus	Esophageal Carcinoma	Esophageal Squamous Cell Carcinoma		ACH-000637	KYSE520_OESOPHAGUS	2.69234	13.4667	MSS	Adherent	0.892842	16.8	R	0.917136	4965	0.306281	0.581822	0.519357	0.611674	0.455818	0.0570949	0.998456	-0.966727	-0.192704	1.79851	-0.225669	-1.11465	0.940879	-1.69501	-1.85593	0.155641	-0.370814	-0.128315	1.48135	1.08549	-0.407558
SIDM00686	SIDM00686;KLE	KLE	ATCC	CVCL_1329	Female	Endometrium	Endometrial Carcinoma	Endometrial adenocarcinoma		ACH-000293	KLE_ENDOMETRIUM	2.65335	4.8	MSS	Adherent	0.653202	18	D/F12	0.911733	4255	0.281719	0.348464	0.494935	0.615966	0.415638	0.0625242	-0.661952	-0.167511	1.89743	-1.33353	-0.782013	0.316224	0.9614	-1.07442	-1.00222	-1.72117	1.64402	-0.853401	-0.431676	0.813453	-0.237316
SIDM01233	SIDM01233;C2BBe1	C2BBe1	ATCC	CVCL_1096	Male	Large Intestine	Colorectal Carcinoma	Colon adenocarcinoma		ACH-000009	C2BBE1_LARGE_INTESTINE	3.50567	8.46667	MSS	Adherent	0.682445	18	D/F12	0.898472	4559	0.296952	0.449115	0.507382	0.591063	0.468872	0.0721594	2.1903	0.602318	0.731664	1.63954	1.21152	0.279459	-0.324165	-1.55284	-0.870085	0.696909	1.03278	-0.568901	-2.46251	0.452719	0.257817
SIDM00751	SIDM00751;NCI-H1563	NCI-H1563	ATCC	CVCL_1475	Male	Lung	Non-Small Cell Lung Carcinoma	Lung Adenocarcinoma		ACH-000892	NCIH1563_LUNG	3.67237	18.2667	MSS	Adherent	0.465466	20.2	R	0.893642	4080	0.258314	0.376094	0.469554	0.631224	0.379999	0.087952	-0.705723	-1.03068	1.44718	2.7211	0.27587	1.85133	-0.0721519	-2.87095	0.764541	-0.323993	0.0422801	-0.545339	0.487317	-0.284015	-0.194878
SIDM00085	SIDM00085;SF268	SF268	NCI	CVCL_1689	Female	Central Nervous System	Glioma	Low Grade Glioma		ACH-000655	SF268_CENTRAL_NERVOUS_SYSTEM	2.4833	6.73333	MSS	Unknown	1.13705	16.6	R	0.885517	4275	0.320001	0.284363	0.518944	0.454718	0.408175	0.0039308	-2.29616	-2.02785	-0.558646	1.17483	-0.370759	1.29448	-0.531064	1.81123	-1.24072	-2.41479	0.643239	-0.599551	0.0926397	0.947896	0.333993
SIDM00328	SIDM00328;TE-6	TE-6	JCRB	CVCL_1765	Male	Esophagus	Esophageal Carcinoma	Esophageal Squamous Cell Carcinoma		ACH-000605	TE6_OESOPHAGUS	2.6118	13.7	MSS	Unknown	0.897949	15	D/F12	0.912566	5074	0.234757	0.582742	0.513709	0.55001	0.455705	0.0813123	0.866251	0.878492	0.89097	1.55864	-0.211223	-1.1388	0.446602	-2.29053	-0.764665	0.186631	-0.580434	0.117414	1.95207	0.708652	-0.223039
SIDM00910	SIDM00910;CHP-212	CHP-212	ATCC	CVCL_1125	Male	Peripheral Nervous System	Neuroblastoma			ACH-000120	CHP212_AUTONOMIC_GANGLIA	1.98371	4.33333	MSS	Adherent	0.642909	15.4	D/F12	0.912986	4845	0.269015	0.60357	0.550675	0.104202	0.417898	0.0463667	-2.46584	0.343233	-0.946626	-2.57481	4.54375	-0.589561	-1.41249	-0.393533	0.885436	2.22921	0.880589	0.119823	-0.276514	1.52267	0.13187
SIDM00954	SIDM00954;COLO-824	COLO-824	DSMZ	CVCL_1136	Female	Breast	Breast Carcinoma			ACH-001820	COLO824_BREAST	2.43859	10.5333	MSS	Adherent	0.521488	18.6	R	0.894074	4925	0.307577	0.567407	0.535852	0.403411	0.442389	0.0512351	0.238502	1.83485	-0.255806	1.13528	-0.516465	0.615518	-0.625271	-2.89606	-0.44224	-0.0986676	-0.360467	0.526885	1.19099	-1.24255	0.276079
SIDM00861	SIDM00861;ES-2	ES-2	ATCC	CVCL_3509	Female	Ovary	Ovarian Carcinoma	Ovarian clear cell adenocarcinoma		ACH-000906	ES2_OVARY	2.96907	15.2	MSS	Adherent	1.20139	16	R	0.914257	4818	0.307794	0.597555	0.568173	0.391753	0.54138	0.0284516	-1.68073	-2.2859	-0.805544	2.77194	0.609361	-1.07878	-0.0272243	2.96325	1.54303	-1.34208	-1.41599	0.942894	0.469144	0.489334	0.529032
SIDM00676	SIDM00676;HT-1197	HT-1197	ATCC	CVCL_1291	Male	Bladder	Bladder Carcinoma			ACH-000547	HT1197_URINARY_TRACT	3.21999	7.13333	MSS	Adherent	0.773791	18.4	D/F12	0.897359	3588	0.361183	0.224816	0.477976	0.577384	0.35506	0.0400781	1.81834	-1.06734	2.30688	-0.0189213	0.249628	0.568998	-0.130036	3.29045	-0.861797	0.363922	1.16955	-0.334503	1.02899	1.19886	0.288242
SIDM00872	SIDM00872;HCC1954	HCC1954	ATCC	CVCL_1259	Female	Breast	Breast Carcinoma	Ductal Breast Carcinoma		ACH-000859	HCC1954_BREAST	4.20398	4.2	MSS	Adherent	0.414853	18.4	R	0.90601	5024	0.36796	0.609918	0.527409	0.667077	0.449161	0.0398292	1.89912	0.476354	1.40055	1.61965	0.036681	1.07422	-0.485297	-1.18614	-0.22709	-0.0244816	-0.0501594	0.0713566	1.87916	-0.21186	0.13876
SIDM01169	SIDM01169;TOV-21G	TOV-21G	ATCC	CVCL_3613	Female	Ovary	Ovarian Carcinoma	Ovarian clear cell adenocarcinoma		ACH-000885	TOV21G_OVARY	2.02094	35.2333	MSI	Adherent	1.23106	15.6	D/F12	0.902255	4968	0.303996	0.557819	0.534377	0.0465742	0.486257	-0.00382415	-0.260345	-0.703452	0.159898	-1.05516	-0.128018	-0.237862	0.0020431	-1.20284	-0.00563306	-0.114294	0.390838	-1.48104	-1.54173	-0.0651214	-0.253939
SIDM00087	SIDM00087;RPMI-8226	RPMI-8226	NCI	CVCL_0014	Male	Haematopoietic and Lymphoid	Plasma Cell Myeloma		B lymphoid	ACH-000817	RPMI8226_HAEMATOPOIETIC_AND_LYMPHOID_TISSUE	2.91444	12.4333	MSS	Suspension	0.919308	13.7	R	0.925654	4930	0.317036	0.641411	0.55742	0.615125	0.484042	0.0932085	0.718645	-0.0546521	2.3481	-3.97706	-0.0587574	-0.237803	1.07623	3.96726	0.595988	0.0976244	0.748045	-0.0909558	0.165049	0.217795	-0.0640392
SIDM00774	SIDM00774;HCC2157	HCC2157	ATCC	CVCL_1261	Female	Breast	Breast Carcinoma	Ductal Breast Carcinoma		ACH-000691	HCC2157_BREAST	2.68976	5.53333	MSS	Suspension	0.311314	17.1	D/F12	0.920896	5021	0.401677	0.636608	0.534428	0.66908	0.479816	0.0622433	0.839994	1.6607	-0.433659	1.63111	-0.21072	0.461889	-1.33925	-3.89333	0.552647	-1.12706	0.156962	0.138248	1.70388	-2.79719	-0.0159386
SIDM01002	SIDM01002;EFM-192A	EFM-192A	DSMZ	CVCL_1812	Female	Breast	Breast Carcinoma			ACH-000117	EFM192A_BREAST	3.14891	4.8	MSS	Adherent	0.206531	17.9	R	0.89031	4048	0.315536	0.335065	0.455297	0.588602	0.414938	0.0542808	1.57668	1.73017	1.61879	-0.586802	-0.273112	2.7164	-1.20523	-0.561051	0.936732	-0.0351187	1.30455	-0.784031	1.87963	-0.343401	0.0948335
SIDM00594	SIDM00594;HEL	HEL	JCRB	CVCL_0001	Male	Haematopoietic and Lymphoid	Acute Myeloid Leukemia	Erythroleukemia	Myeloid	ACH-000004	HEL_HAEMATOPOIETIC_AND_LYMPHOID_TISSUE	2.74997	6.73333	MSS	Suspension	1.37728		R	0.896184	5097	0.337376	0.643625	0.553423	0.474933	0.457913	-0.0047318	0.00820949	-0.267469	1.64592	0.312302	-0.172628	-1.02698	-1.63035	-0.254591	-0.336389	-0.0360773	-2.31952	0.0624988	-0.796164	0.696096	-0.182937
SIDM00124	SIDM00124;A498	A498	NCI	CVCL_1056	Female	Kidney	Kidney Carcinoma			ACH-000555	A498_KIDNEY	3.31583	5.36667	MSS	Adherent	0.851085	20.9	D/F12	0.876346	4254	0.440633	0.592014	0.487276	0.768422	0.49518	0.0361776	-0.352249	-2.06812	0.379734	2.4335	-0.0965232	1.22901	1.23291	-2.32203	1.64021	-0.193412	1.03896	-1.17193	-1.29189	0.617621	-0.164657
SIDM00713	SIDM00713;NCI-H2052	NCI-H2052	ATCC	CVCL_1518	Male	Lung	Mesothelioma	Pleural Sarcomatoid Mesothelioma		ACH-000153	NCIH2052_PLEURA	3.87556	1.43333	MSS	Adherent	0.750235	20.8	R	0.900253	5253	0.28406	0.608568	0.582665	0.550257	0.494571	0.0354238	-0.884095	-2.45205	-1.51306	-0.275065	0.209941	0.801386	0.349404	-1.37079	0.223927	-0.184561	-1.20266	-0.823218	-0.0771782	0.454408	0.131392
SIDM00336	SIDM00336;MEL-JUSO	MEL-JUSO	DSMZ	CVCL_1403	Female	Skin	Melanoma	Cutaneous melanoma		ACH-000881	MELJUSO_SKIN	2.1748	23.2333	MSS	Adherent	0.747208	13.3	R	0.892916	5236	0.362038	0.652772	0.592103	0.228184	0.527971	0.0415566	-2.13852	-1.27983	1.12639	1.30782	-0.0558996	-0.166301	0.244759	-1.86257	0.648521	-0.223904	0.758103	3.53966	0.0221111	-2.23394	0.525693
SIDM00761	SIDM00761;NCI-H196	NCI-H196	ATCC	CVCL_1509	Male	Lung	Small Cell Lung Carcinoma			ACH-000752	NCIH196_LUNG	2.35138	13.8	MSS	Adherent	-0.00883056	23.3	R	0.877381	5135	0.330136	0.614505	0.509671	0.373151	0.390199	0.0612646	-1.92216	-1.13191	0.183065	-2.56122	0.157613	2.61347	-0.56613	4.74967	-1.66191	0.0027301	-1.24282	-0.299253	0.816215	0.488564	0.162666
SIDM00947	SIDM00947;DK-MG	DK-MG	DSMZ	CVCL_1173	Female	Central Nervous System	Glioblastoma			ACH-000244	DKMG_CENTRAL_NERVOUS_SYSTEM	1.9059	4.8	MSS	Adherent	0.161324	16.2	R	0.891333	4623	0.406891	0.602075	0.506469	0.191044	0.388511	0.0368593	-2.93286	-2.16945	-1.55438	0.687508	-0.548816	2.28848	-1.11053	1.01823	0.821726	1.51351	-0.486041	0.267572	0.2738	1.33555	-0.260012
SIDM00138	SIDM00138;NCI-H23	NCI-H23	NCI	CVCL_1547	Male	Lung	Non-Small Cell Lung Carcinoma	Lung Adenocarcinoma		ACH-000900	NCIH23_LUNG	2.89981	28.3333	MSS	Adherent	0.600777	16.5	R	0.860519	4391	0.389806	0.5124	0.513206	0.571126	0.475441	0.024231	-0.661566	-0.212811	0.863051	-2.83465	-0.00525668	-2.38583	1.03762	-1.95572	-0.502049	-0.0506614	-0.481295	-1.11879	0.141422	-1.88069	0.436629
SIDM00389	SIDM00389;SU-DHL-10	SU-DHL-10	DSMZ	CVCL_1889	Male	Haematopoietic and Lymphoid	B-Cell Non-Hodgkin's Lymphoma	Diffuse large B-cell lymphoma	B lymphoid	ACH-000271	SUDHL10_HAEMATOPOIETIC_AND_LYMPHOID_TISSUE	2.0325	5.73333	MSS	Suspension	1.65659	11	R	0.895792	5011	0.562612	0.631205	0.585221	0.0663584	0.472703	0.0412563	-0.0348223	0.121253	-1.54023	1.57417	-1.11793	-0.151138	1.45126	2.60112	1.31381	0.487213	2.76023	-0.133341	0.45325	-0.590863	0.736463
SIDM01177	SIDM01177;SUP-B8	SUP-B8	ATCC	CVCL_1713	Female	Haematopoietic and Lymphoid	B-Lymphoblastic Leukemia	Childhood B acute lymphoblastic leukemia	B lymphoid	ACH-002308	SUPB8_HAEMATOPOIETIC_AND_LYMPHOID_TISSUE	1.98103	4.66667	MSS	Unknown	0.820834	10.6	R	0.903676	5039	0.547919	0.656833	0.593162	0.0453706	0.468848	0.00838989	-0.184952	0.653718	-1.8472	-0.850151	-1.25455	-0.157746	0.71912	-0.459345	0.780695	0.894294	3.18142	-0.195265	0.196591	-0.0541069	0.738384
SIDM00616	SIDM00616;JHH-4	JHH-4	JCRB	CVCL_2787	Male	Liver	Hepatocellular Carcinoma			ACH-000476	JHH4_LIVER		10.2	MSS	Adherent	0.765411	16.5	D/F12	0.87868	5255	0.299726	0.531822	0.540746				-0.29099	-1.01239	0.473386	3.39891	-0.181473	-0.138029	0.238984	3.39262	-0.501134	-0.168774	0.348946	-0.918937	-1.89696	0.588402	-0.116502
SIDM00494	SIDM00494;ABC-1	ABC-1	JCRB	CVCL_1066	Male	Lung	Non-Small Cell Lung Carcinoma	Lung Adenocarcinoma		ACH-000528	ABC1_LUNG	2.38771	13.8	MSS	Unknown	0.278242	16.6	D/F12	0.887803	5085	0.381701	0.47688	0.502373	0.422397	0.4813	0.0221099	1.58044	0.681928	1.40708	3.15483	-0.173563	1.18379	-0.0130916	-1.94092	-0.442574	-0.102538	1.09364	-0.727023	1.42459	-0.242872	0.431832
SIDM01020	SIDM01020;KMS-12-BM	KMS-12-BM	DSMZ	CVCL_1334	Female	Haematopoietic and Lymphoid	Plasma Cell Myeloma		B lymphoid	ACH-000380	KMS12BM_HAEMATOPOIETIC_AND_LYMPHOID_TISSUE	3.41059	11.2667	MSS	Suspension	0.762644	12.8	R	0.88676	5042	0.383284	0.639417	0.553422	0.558193	0.46663	0.050572	0.186785	0.50529	1.15167	2.01938	-0.264419	-0.00592731	0.720734	2.32912	0.167088	0.146308	0.269328	-0.489743	0.0507924	-1.01274	0.218535
SIDM01016	SIDM01016;Jurkat	Jurkat	DSMZ	CVCL_0065	Male	Haematopoietic and Lymphoid	T-Lymphoblastic Leukemia	Childhood T acute lymphoblastic leukemia	T lymphoid	ACH-000995	JURKAT_HAEMATOPOIETIC_AND_LYMPHOID_TISSUE	1.93963	139.267	MSI	Suspension	0.890987	13.6	R	0.890258	5058	0.396324	0.645706	0.569671		0.412951	0.0439737	-0.557393	0.504839	-0.204421	0.715825	-0.133205	0.0673234	-0.131638	-3.22953	-1.17559	-0.035467	-0.492699	-0.537623	-0.0147935	0.137723	-0.648067
SIDM00418	SIDM00418;TT2609-C02	TT2609-C02	DSMZ	CVCL_2218	Male	Thyroid	Thyroid Gland Carcinoma	Thyroid gland follicular carcinoma		ACH-000716	TT2609C02_THYROID	3.17663	8.46667	MSS	Adherent	0.754487	15.9	R	0.891164	5227	0.267646	0.613971	0.571635	0.535843	0.503911	0.085264	-0.630956	-1.57739	-1.39382	1.11351	0.525548	0.179509	-0.0577319	-0.667469	0.626454	-0.216216	-0.803494	-0.679551	-0.145114	-0.472115	0.167117
SIDM00369	SIDM00369;TE-1	TE-1	JCRB	CVCL_1759	Male	Esophagus	Esophageal Carcinoma	Esophageal Squamous Cell Carcinoma		ACH-000647	TE1_OESOPHAGUS	2.63961	12.3667	MSS	Unknown	0.334083	19.8	D/F12	0.892112	5278	0.280367	0.664675	0.530509	0.552785	0.465429	0.0613822	1.54834	-0.707217	-0.889595	0.966411	-0.0590172	-0.457572	0.855614	-2.73307	-1.29825	0.0606729	-0.226087	-0.395818	1.09985	-1.63416	0.140494
SIDM00588	SIDM00588;HSC-4	HSC-4	JCRB	CVCL_1289	Male	Head and Neck	Head and Neck Carcinoma	Tongue Squamous Cell Carcinoma		ACH-000546	HSC4_UPPER_AERODIGESTIVE_TRACT	3.42942	11.7667	MSS	Adherent	0.319107	16.1	D/F12	0.87077	5139	0.363706	0.659774	0.542241	0.59208	0.438119	0.0789763	1.99879	-0.840436	-0.991138	1.02708	0.408033	-1.19262	0.3279	-0.478198	-1.92537	0.478454	0.382859	0.282163	2.14737	-0.324027	-0.870606
SIDM00118	SIDM00118;HCC2998	HCC2998	NCI	CVCL_1266	Unknown	Large Intestine	Colorectal Carcinoma	Colon adenocarcinoma		ACH-001081	HCC2998_LARGE_INTESTINE	2.0597	226.433	MSS	Unknown	1.11524	16.8	R	0.917787	5319	0.400702	0.62493	0.557055	0.0944043	0.469797	0.0332787	3.12719	1.30555	-1.06053	1.50336	-0.875259	-0.337281	-1.11569	0.357456	0.88592	0.387095	-0.493072	0.647448	-2.59191	-1.96763	0.176904
SIDM00807	SIDM00807;5637	5637	ATCC	CVCL_0126	Male	Bladder	Bladder Carcinoma			ACH-000905	5637_URINARY_TRACT	2.98882	15.0333	MSS	Adherent	0.940266	13.9	R	0.880552	3898	0.297007	0.172535	0.472435	0.515111	0.356077	0.0738879	1.31483	-1.45231	-2.07609	-1.80754	0.536253	-0.196331	0.300146	-0.0359751	-1.02568	-0.882444	0.232615	0.485096	0.663876	0.860509	0.449202
SIDM00344	SIDM00344;LCLC-97TM1	LCLC-97TM1	DSMZ	CVCL_1376	Male	Lung	Non-Small Cell Lung Carcinoma	Lung large cell carcinoma		ACH-000596	LCLC97TM1_LUNG	2.80025	10.8	MSS	Adherent	1.0941	16.9	R	0.902917	5028	0.253931	0.561006	0.574703	0.544508	0.459426	0.0534716	1.93314	-0.188985	-0.758925	1.13598	-0.201823	-0.772016	-0.0985133	-1.8911	1.90622	-0.00611229	-0.659424	-0.0302341	0.178388	-0.0775128	-0.133557
SIDM00088	SIDM00088;PC-3	PC-3	NCI	CVCL_0035	Male	Prostate	Prostate Carcinoma			ACH-000090	PC3_PROSTATE	4.26926	4.03333	MSS	Adherent	0.720609	18.1	D/F12	0.890258	5286	0.266022	0.604123	0.536508	0.710303	0.509561	0.0359237	0.435747	-0.795462	0.221125	0.776374	-0.0909838	-0.0784693	-0.0960243	1.43759	0.133888	-0.0254033	-0.345273	-0.729114	0.794767	0.0138178	0.284503
SIDM00419	SIDM00419;TC-71	TC-71	DSMZ	CVCL_2213	Male	Bone	Ewing's Sarcoma			ACH-000424	TC71_BONE	3.62423	7.23333	MSS	Semi-Adherent	1.24749	14.5	D/F12	0.892097	4833	0.374529	0.642343	0.565418	0.4625	0.500977	0.0418344	-2.60523	1.60599	-0.493077	-0.696615	-0.284766	-2.47047	-1.29462	0.390874	1.56695	0.0235757	0.0159268	-0.344424	0.591448	-0.0876009	0.579155
SIDM00209	SIDM00209;D-423MG	D-423MG	Duke University Medical Center	CVCL_1160	Male	Central Nervous System	Glioblastoma			ACH-002228	D423MG_CENTRAL_NERVOUS_SYSTEM	4.10491	4.4	MSS	Unknown	0.939171		D/F12	0.888193	5084	0.356137	0.57721	0.464874	0.46578	0.424416	0.0771481	-1.58875	-1.32593	0.411391	-1.20481	-0.608044	-0.0343539	-0.206092	4.02759	-0.757056	0.0649781	-0.346998	-0.343851	-0.179922	-0.518438	-0.130476
SIDM00254	SIDM00254;NB5	NB5	St Jude Children's Research Hospital	CVCL_8822	Female	Peripheral Nervous System	Neuroblastoma			ACH-002283	NB5_AUTONOMIC_GANGLIA	1.81547	10.9667	MSS	Unknown	0.583878	15.6	D/F12	0.885174	5576	0.363518	0.59461	0.567538	0.221629	0.459824	0.0689702	-2.61681	0.783809	-0.747015	0.500205	4.9971	-0.80824	-0.750587	-1.09479	-0.247216	0.770966	1.27476	-0.457963	-0.68691	0.0127025	0.246648
SIDM01083	SIDM01083;SCC-15	SCC-15	ATCC	CVCL_1681	Male	Head and Neck	Head and Neck Carcinoma	Tongue Squamous Cell Carcinoma		ACH-000254	SCC15_UPPER_AERODIGESTIVE_TRACT	3.19832	5.76667	MSS	Adherent	0.8754	15.8	D/F12	0.883536	5110	0.381774	0.517278	0.518635	0.383804	0.415946	0.0378494	1.96958	-2.00265	-0.935752	-0.787142	0.223121	-0.640589	0.963019	-0.975188	-0.687946	0.0428722	-0.150836	0.498695	2.07508	1.42445	-0.548846
SIDM01100	SIDM01100;SK-N-DZ	SK-N-DZ	ATCC	CVCL_1701	Female	Peripheral Nervous System	Neuroblastoma			ACH-000366	SKNDZ_AUTONOMIC_GANGLIA	3.89895	7.7	MSS	Adherent	1.10211	15.4	D/F12	0.878094	5463	0.306917	0.657418	0.555927	0.247738	0.495739	0.0797227	-2.99297	2.63426	-1.91868	-2.6594	7.30774	-1.10337	0.167646	3.06779	-0.2287	0.718323	0.998921	-0.440027	-0.199364	0.339656	0.440346
SIDM00498	SIDM00498;SNU-C5	SNU-C5	KCLB	CVCL_5112	Female	Large Intestine	Colorectal Carcinoma	Cecum adenocarcinoma		ACH-000970	SNUC5_LARGE_INTESTINE	1.96821	86.1667	MSI	Adherent	1.15757	15.2	R	0.861239	5232	0.256296	0.563573	0.557846	0.104375	0.460629	0.0454568	2.75436	0.288017	-1.99237	5.02099	-0.040184	-0.787659	-0.600396	0.149968	-0.648378	0.30351	-1.04054	0.23553	-1.71829	-2.22026	-0.0708225
SIDM01124	SIDM01124;NCI-H650	NCI-H650	ATCC	CVCL_1575	Male	Lung	Non-Small Cell Lung Carcinoma	Lung Adenocarcinoma		ACH-000945	NCIH650_LUNG	4.42023	60.6	MSS	Suspension	0.637818	18.6	D/F12	0.87674	5330	0.408206	0.641617	0.565602	0.686733	0.411694	0.0576876	-0.635356	-1.12467	-0.62416	2.62196	-0.191021	-0.980345	0.680235	-0.70411	0.320516	-0.118934	-2.27798	-0.891709	-0.123924	-1.9955	-0.398917
SIDM00729	SIDM00729;NCI-H2228	NCI-H2228	ATCC	CVCL_1543	Female	Lung	Non-Small Cell Lung Carcinoma	Lung Adenocarcinoma		ACH-000447	NCIH2228_LUNG	3.74353	6.96667	MSS	Adherent	0.65684	17.1	R	0.860213	5064	0.315842	0.562525	0.493811	0.65315	0.410598	0.0709958	0.965401	-1.1801	-1.03565	-1.05405	-0.109099	0.811422	0.308631	-1.24365	1.49055	0.193139	-1.32711	-0.77145	-0.0639276	0.328235	-0.260332
SIDM00278	SIDM00278;EC-GI-10	EC-GI-10	RIKEN	CVCL_1187	Male	Esophagus	Esophageal Carcinoma	Esophageal Squamous Cell Carcinoma		ACH-000305	ECGI10_OESOPHAGUS	3.46105	10.0667	MSS	Adherent	1.11508	17.8	D/F12	0.903805	4950	0.31214	0.593143	0.544213	0.690244	0.397888	0.113465	1.6439	-0.305603	1.54297	0.823233	0.0815837	-2.22562	1.52418	-2.09396	0.374682	0.994431	0.0335833	-0.0364385	1.4742	1.45056	-1.09545
SIDM00766	SIDM00766;NCI-H1876	NCI-H1876	ATCC	CVCL_1503	Male	Lung	Small Cell Lung Carcinoma			ACH-000586	NCIH1876_LUNG	2.41223	13.3667	MSS	Adherent	0.0757433	11	D/F12	0.910198	5392	0.308742	0.58995	0.511772	0.354981	0.413145	0.0371498	-1.50626	3.15145	-1.59654	-4.12665	-0.74963	0.39959	0.990991	0.197549	-1.38806	0.679718	-0.510363	0.0401865	0.287536	1.36245	-0.380857
SIDM00866	SIDM00866;HCC1143	HCC1143	ATCC	CVCL_1245	Female	Breast	Breast Carcinoma	Ductal Breast Carcinoma		ACH-000374	HCC1143_BREAST	3.36204	4.3	MSS	Adherent	0.367631	17.9	R	0.882796	4615	0.34916	0.353502	0.436803	0.624022	0.324671	0.0919489	1.07992	0.200025	0.257483	-0.793085	0.283283	0.231599	0.155662	-2.47406	-1.55403	0.17208	-0.557161	0.013234	1.10343	-1.20605	-0.283754
SIDM00213	SIDM00213;FTC-133	FTC-133	ICLC	CVCL_1219	Male	Thyroid	Thyroid Gland Carcinoma	Thyroid gland follicular carcinoma		ACH-000903	FTC133_THYROID	2.08458	18.9333	MSS	Adherent	1.05419	17.8	D/F12	0.898094	5164	0.416254	0.666652	0.525513	0.243075	0.506016	0.00172066	-1.37798	-1.70326	0.314821	-2.20599	-0.71974	1.65987	0.388127	4.71321	0.115009	-2.05538	-0.352125	-0.648324	0.478659	0.670123	0.0979066
SIDM00431	SIDM00431;MOLT-16	MOLT-16	DSMZ	CVCL_1424	Female	Haematopoietic and Lymphoid	T-Lymphoblastic Leukemia	Childhood T acute lymphoblastic leukemia	T lymphoid	ACH-000918	MOLT16_HAEMATOPOIETIC_AND_LYMPHOID_TISSUE	1.96341	34.2333	MSS	Suspension	1.14681	11.3	R	0.904166	4945	0.490227	0.655432	0.601134	0.00279509	0.467746	0.0504012	-0.284304	0.295167	1.05205	-1.4117	-0.703305	-0.155775	-1.40079	-1.24978	-0.499728	0.398286	-0.611507	0.152038	-0.574121	1.7964	-0.326383
SIDM00384	SIDM00384;SCC-3	SCC-3	JCRB	CVCL_1683	Female	Haematopoietic and Lymphoid	B-Cell Non-Hodgkin's Lymphoma		B lymphoid	ACH-001642	SCC3_HAEMATOPOIETIC_AND_LYMPHOID_TISSUE	2.06361	11.7333	MSS	Unknown	2.0226	13.6	R	0.90138	4813	0.29388	0.617296	0.547471	0.195077	0.473627	0.05099	0.558821	-1.4967	0.952892	0.733597	1.33973	-0.929165	0.138914	-1.73842	-0.482846	-1.67417	-3.41241	-0.462681	0.211823	-1.35696	-0.496686
SIDM00741	SIDM00741;NCI-H1694	NCI-H1694	ATCC	CVCL_1489	Male	Lung	Small Cell Lung Carcinoma			ACH-000431	NCIH1694_LUNG	2.4033	6.9	MSS	Suspension	0.442105	16.6	D/F12	0.857204	4277	0.265912	0.554617	0.477153	0.46986	0.3942	0.0650913	-2.99234	3.7234	-0.554218	-0.759262	0.408183	-0.672274	1.57515	-0.463287	-1.50503	-0.197305	-1.17882	0.303243	0.620285	0.814286	-0.144054
SIDM00235	SIDM00235;RCC10RGB	RCC10RGB	RIKEN	CVCL_1647	Male	Kidney	Kidney Carcinoma			ACH-000189	RCC10RGB_KIDNEY	1.73914	8.86667	MSS	Adherent	0.790578	21.6	D/F12	0.876166	4349	0.356444	0.591675	0.480335	0.254515	0.408292	0.0355712	-0.0253094	-2.02146	-0.579279	-1.92132	0.227292	1.67493	1.14147	-1.68318	1.05579	0.387168	1.18407	-0.968656	-1.79909	1.06718	-0.644609
SIDM01086	SIDM01086;RS4-11	RS4-11	ATCC	CVCL_0093	Female	Haematopoietic and Lymphoid	B-Lymphoblastic Leukemia	Adult B acute lymphoblastic leukemia	B lymphoid	ACH-000874	RS411_HAEMATOPOIETIC_AND_LYMPHOID_TISSUE	2.03183	31.8667	MSI	Suspension	0.950997	10.3	R	0.877049	4678	0.455212	0.547043	0.546972	0.0775705	0.527426	0.0127865	0.103214	-0.21185	-1.70479	-0.160899	0.0874061	0.273719	-1.17904	-2.19404	0.19025	-5.00012	0.682847	0.0739579	-0.143261	1.2005	0.104279
SIDM00706	SIDM00706;NCI-H209	NCI-H209	ATCC	CVCL_1525	Male	Lung	Small Cell Lung Carcinoma			ACH-000290	NCIH209_LUNG	3.94345	4.66667	MSS	Suspension	0.521357	10.9	R	0.892615	4923	0.472399	0.600135	0.519279	0.256392	0.416673	0.0513137	-1.43143	3.81622	-1.24383	-3.90744	-0.740998	0.532375	1.90485	2.10071	-0.912455	-0.788001	-1.09376	0.12496	0.0999063	0.530105	-0.0810206
SIDM00493	SIDM00493;NCI-H292	NCI-H292	ECACC	CVCL_0455	Female	Lung	Other Solid Carcinomas	Lung mucoepidermoid carcinoma		ACH-001075	NCIH292_LUNG	2.03606	6.13333	MSS	Adherent	1.68647	16.3	R	0.883066	4681	0.287016	0.497091	0.509917	0.209343	0.410966	0.015819	1.8413	-1.03683	-0.27086	-0.552198	0.365435	0.0454048	0.117044	-1.36531	-0.460064	0.283491	0.0119261	0.0668215	0.960742	0.0755357	-0.0343503
SIDM01193	SIDM01193;U-118-MG	U-118-MG	ATCC	CVCL_0633	Male	Central Nervous System	Glioma	Low Grade Glioma		ACH-000040	U118MG_CENTRAL_NERVOUS_SYSTEM	2.17574	5.16667	MSS	Adherent	0.822179	18.1	D/F12	0.890341	4712	0.336385	0.648016	0.575267	0.372317	0.407596	0.0541737	-2.88571	-2.21137	-1.60661	2.77358	0.29671	1.52227	-0.641472	4.98964	0.0407985	0.0893925	-0.761689	0.0734369	0.723479	0.749137	0.200501
SIDM00685	SIDM00685;LN-18	LN-18	ATCC	CVCL_0392	Male	Central Nervous System	Glioblastoma			ACH-000819	LN18_CENTRAL_NERVOUS_SYSTEM	2.53526	16.1667	MSS	Adherent	1.45101	15.2	D/F12	0.885317	4654	0.280901	0.602289	0.561137	0.542216	0.456139	0.0985808	-1.62257	-1.32725	0.485444	1.88559	0.0658425	-0.522983	-0.342009	1.9285	-1.37353	-0.0365436	0.479653	-0.380048	0.276074	0.0409328	0.100056
SIDM00983	SIDM00983;647-V	647-V	DSMZ	CVCL_1049	Male	Bladder	Bladder Carcinoma			ACH-000896	647V_URINARY_TRACT	2.50238	13.7333	MSS	Adherent	0.702568	16.1	D/F12	0.886437	4030	0.388517	0.35265	0.554102	0.416218	0.411575	0.065895	1.53902	-1.15107	0.134411	-0.710583	0.519669	0.436737	-0.00488001	1.31943	-0.519864	-1.05318	0.904624	-0.0794099	0.971517	1.21757	0.31341
SIDM00214	SIDM00214;SNU-407	SNU-407	KCLB	CVCL_5058	Male	Large Intestine	Colorectal Carcinoma	Colon adenocarcinoma		ACH-000955	SNU407_LARGE_INTESTINE	2.02527	74.5333	MSI	Adherent	0.849665	15.2	R	0.906019	5380	0.346813	0.60331	0.55276	0.0434044	0.502939	0.0443315	2.78712	1.60847	-0.268358	2.39623	-0.637316	-0.0311432	-1.05391	-0.168549	0.694718	-0.145804	-0.300785	0.226395	-1.38078	-0.368069	0.0864838
SIDM01144	SIDM01144;SNU-5	SNU-5	ATCC	CVCL_0078	Female	Stomach	Gastric Carcinoma	Gastric adenocarcinoma		ACH-000303	SNU5_STOMACH	3.98555	9.63333	MSS	Suspension	0.667287	16.8	D/F12	0.906602	5355	0.386218	0.636877	0.578152	0.484667	0.487816	0.0583821	1.6041	-0.317561	-1.21773	0.708516	0.103606	0.000776568	-0.563112	-2.04437	1.97447	0.15163	0.137347	0.245495	-2.24609	-1.24626	0.613732
SIDM00661	SIDM00661;HT	HT	ATCC	CVCL_1290	Male	Haematopoietic and Lymphoid	B-Cell Non-Hodgkin's Lymphoma	Diffuse large B-cell lymphoma	B lymphoid	ACH-000914	HT_HAEMATOPOIETIC_AND_LYMPHOID_TISSUE	1.92246	46.7333	MSI	Suspension	1.30334	13.2	R	0.906717	5078	0.524895	0.58989	0.557326	0.05545	0.442894	0.022715	-0.307387	0.245948	-1.38596	0.906582	-0.627829	0.523812	1.05866	-0.741096	0.263018	0.746565	2.56673	-0.473643	0.423903	-0.997207	0.433318
SIDM00134	SIDM00134;HOP-92	HOP-92	NCI	CVCL_1286	Male	Lung	Non-Small Cell Lung Carcinoma			ACH-000825	HOP92_LUNG	3.99594	13.2	MSS	Unknown	0.622424	18.8	D/F12	0.911466	4972	0.369603	0.549057	0.430989	0.61581	0.409276	0.037179	0.0976084	-2.28584	-1.99177	1.11047	0.625161	0.805269	0.227525	0.58103	0.565428	-1.82377	-1.11576	-0.484619	-0.236091	-1.74616	-0.181243
SIDM01210	SIDM01210;KNS-81-FD	KNS-81-FD	JCRB	CVCL_1336	Male	Central Nervous System	Glioblastoma			ACH-002259	KNS81FD_CENTRAL_NERVOUS_SYSTEM	1.84061	10.6667	MSS	Unknown	0.585903	18.1	D/F12	0.910027	4610	0.364578	0.393448	0.461157	0.246903	0.387611	0.0435517	-2.20226	-1.76668	-0.727637	0.920083	0.190088	2.84796	-0.122616	0.518368	0.840694	-0.111825	0.00991559	-0.165782	-0.512203	1.62707	-0.0948652
SIDM01127	SIDM01127;NCI-H596	NCI-H596	ATCC	CVCL_1571	Male	Lung	Non-Small Cell Lung Carcinoma	Adenosquamous lung carcinoma		ACH-000628	NCIH596_LUNG	2.98964	10.6667	MSS	Adherent	0.441613	18	R	0.913536	5386	0.406345	0.657517	0.508002	0.59287	0.454988	0.0479533	1.34249	-1.09636	0.236617	0.685915	-1.09823	1.13305	0.515931	-1.39455	-0.553834	-0.381168	-0.621483	-0.0221031	1.4098	0.406055	-0.453445
SIDM01032	SIDM01032;KYSE-140	KYSE-140	DSMZ	CVCL_1347	Male	Esophagus	Esophageal Carcinoma	Esophageal Squamous Cell Carcinoma		ACH-000823	KYSE140_OESOPHAGUS	2.81827	20.9333	MSS	Adherent	1.04265	14.7	R	0.90111	5149	0.31317	0.567117	0.501522	0.552569	0.505683	0.0829987	0.861397	0.756204	0.8077	1.77962	-1.07871	-2.02827	0.728846	-0.926726	-1.14558	-0.28621	0.362609	0.136524	1.92549	1.00009	0.0130817
SIDM00119	SIDM00119;EKVX	EKVX	NCI	CVCL_1195	Male	Lung	Non-Small Cell Lung Carcinoma	Lung adenocarcinoma		ACH-000706	EKVX_LUNG	2.81129	13.9	MSS	Adherent	0.347661	18.8	D/F12	0.895647	4781	0.364186	0.585941	0.486066	0.499397	0.431358	0.0572324	0.428143	-0.59111	0.858489	-1.2817	0.277849	1.03191	0.394387	-0.934067	-0.360246	0.109107	-0.248318	-1.29525	-0.409846	-0.742866	-0.43101
SIDM00990	SIDM00990;BEN	BEN	DSMZ	CVCL_1082	Male	Lung	Non-Small Cell Lung Carcinoma			ACH-000603	BEN_LUNG	3.60612	13.1667	MSS	Adherent	1.05733	17.3	D/F12	0.898118	5114	0.143683	0.577499	0.471133	0.581399	0.407928	0.0921872	0.594348	2.51745	1.44454	-2.86815	-0.630764	0.770452	2.47686	2.52408	0.993663	-1.19838	-1.3861	0.932949	-1.04524	0.0246876	-0.728265
SIDM01038	SIDM01038;JEKO-1	JEKO-1	DSMZ	CVCL_1865	Female	Haematopoietic and Lymphoid	B-Cell Non-Hodgkin's Lymphoma	Mantle cell lymphoma	B lymphoid	ACH-000357	JEKO1_HAEMATOPOIETIC_AND_LYMPHOID_TISSUE	4.59973	10.3	MSS	Suspension	1.23666	11.4	R	0.905897	5069	0.395546	0.548714	0.559106	0.509428	0.48073	0.0402008	-0.213058	0.183386	-3.33205	-1.77901	-0.402004	-0.250135	0.782979	1.72562	-0.458195	0.0148846	4.85953	-0.205271	0.301632	-1.93241	-0.0732026
SIDM00283	SIDM00283;CTB-1	CTB-1	RIKEN	CVCL_1149	Male	Haematopoietic and Lymphoid	B-Cell Non-Hodgkin's Lymphoma	Diffuse large B-cell lymphoma	B lymphoid	ACH-002221	CTB1_HAEMATOPOIETIC_AND_LYMPHOID_TISSUE	2.08561	14.7	MSS	Suspension	1.42429	12.5	R	0.916066	4784	0.548065	0.605963	0.538406	0.114399	0.458541	0.0326942	0.00442948	0.60279	-0.732428	2.27333	-0.237591	-0.0567606	1.38263	-0.579807	0.112748	0.806426	1.95868	0.00978521	-0.00710639	-0.711045	0.500417
SIDM00924	SIDM00924;ChaGo-K-1	ChaGo-K-1	ATCC	CVCL_1121	Male	Lung	Other Solid Carcinomas	Bronchogenic carcinoma		ACH-000867	CHAGOK1_LUNG	2.13539	18.5	MSS	Adherent	0.492509	16	R	0.895846	4778	0.326816	0.576826	0.516989	0.447169	0.429532	0.0736242	0.985821	1.31685	1.50536	-0.960325	-0.405375	0.64061	0.423854	-3.17529	0.345277	-0.134066	0.357679	-0.295152	1.26037	-0.704706	-0.25921
SIDM00437	SIDM00437;MOLM-13	MOLM-13	DSMZ	CVCL_2119	Male	Haematopoietic and Lymphoid	Acute Myeloid Leukemia	Adult Acute Myeloid Leukemia	Myeloid	ACH-000362	MOLM13_HAEMATOPOIETIC_AND_LYMPHOID_TISSUE	2.16782	9.83333	MSS	Suspension	1.60627	13.8	R		2523	0.412615	0.522438	0.519453	0.202556	0.551735	0.0364995	0.568374	-0.479589	0.633149	-5.41322	0.894721	-0.635368	-2.61824	-1.22483	1.0771	-0.103254	-1.66105	0.222442	-0.327916	0.949266	0.203327
SIDM00244	SIDM00244;NB69	NB69	RIKEN	CVCL_1448	Male	Peripheral Nervous System	Neuroblastoma			ACH-002083	NB69_AUTONOMIC_GANGLIA	4.21271	4.9	MSS	Adherent	0.63359	14.4	D/F12	0.89246	4826	0.300262	0.629396	0.530856	0.307129	0.466242	0.0455727	-2.61799	1.00816	-0.935819	-2.23718	5.18099	-1.09458	-1.17985	-1.21936	0.590728	0.586692	1.24318	-0.424636	-0.703097	1.26326	0.2054
SIDM01114	SIDM01114;PWR-1E	PWR-1E	ATCC	CVCL_3775	Male	Prostate	Non-Cancerous	SV-40 Transformed Prostatic		ACH-001383	PWR1E_PROSTATE	2.39998	4.5	MSS	Adherent	1.03365	14.1	D/F12	0.896039	5141	0.343422	0.539836	0.516363	0.419837	0.533408	0.0760511	-0.693228	-0.876397	0.546424	-2.59808	0.210398	0.313302	-0.358649	-0.0878418	-1.5339	-1.53546	0.468947	-0.934462	0.357323	0.232221	0.174409
SIDM01130	SIDM01130;NCI-H520	NCI-H520	ATCC	CVCL_1566	Male	Lung	Non-Small Cell Lung Carcinoma	Squamous Cell Lung Carcinoma		ACH-000395	NCIH520_LUNG	4.63364	8.16667	MSS	Adherent	1.66404	14.5	R	0.906318	4881	0.265044	0.570181	0.489111	0.755924	0.421466	0.0548424	-0.56749	2.29278	0.109325	-1.67807	0.17859	-0.736355	0.97183	-1.89164	0.537055	0.17228	-0.112693	-0.116853	-0.036102	0.892744	0.0902557
SIDM01176	SIDM01176;SUP-B15	SUP-B15	ATCC	CVCL_0103	Male	Haematopoietic and Lymphoid	B-Lymphoblastic Leukemia	Childhood B acute lymphoblastic leukemia	B lymphoid	ACH-000059	SUPB15_HAEMATOPOIETIC_AND_LYMPHOID_TISSUE	1.97945	6	MSS	Suspension	0.0620979	11.6	D/F12	0.899625	4650	0.317455	0.590477	0.563928	0.0818661	0.427812	0.0151837	-0.305946	0.0124329	-1.70427	1.06885	-0.355253	0.708651	-1.30355	-1.36642	-1.34028	0.985899	1.0627	0.36651	-0.323647	1.16962	0.188675
SIDM00090	SIDM00090;OVCAR-8	OVCAR-8	NCI	CVCL_1629	Female	Ovary	Ovarian Carcinoma	High grade ovarian serous adenocarcinoma		ACH-000696	OVCAR8_OVARY	2.42071	9.46667	MSS	Unknown	1.38165	15.8	R	0.866837	4829	0.284901	0.574165	0.580434	0.52593	0.520646	0.101179	-0.552768	-1.51235	-0.895052	0.458148	-0.211325	-0.638642	0.313611	-2.18461	-0.358979	-0.195678	-0.279439	-1.52592	0.445159	-1.03657	0.510573
SIDM00683	SIDM00683;LNCaP-Clone-FGC	LNCaP-Clone-FGC	ATCC	CVCL_1379	Male	Prostate	Prostate Carcinoma			ACH-000977	LNCAPCLONEFGC_PROSTATE	3.77648	90.8333	MSI	Semi-Adherent	1.00725	17.6	R	0.898201	4610	0.224743	0.471809	0.466733	0.101517	0.387359	0.0226834	0.00146549	2.40973	0.960025	1.42829	-0.207472	0.427243	-0.758026	0.655923	2.15742	0.0688376	1.30367	-0.429066	1.12236	-1.16096	-0.414995
SIDM00486	SIDM00486;EBC-1	EBC-1	JCRB	CVCL_2891	Male	Lung	Non-Small Cell Lung Carcinoma	Squamous Cell Lung Carcinoma		ACH-000563	EBC1_LUNG	2.79442	13.7667	MSS	Unknown	0.691186	16.6	D/F12	0.87558	4339	0.377746	0.343978	0.474647	0.646719	0.393874	0.0561894	1.92481	-0.315914	-0.257199	2.3812	0.168969	-0.619587	0.893923	0.410678	-0.45534	0.268723	-0.217006	-0.142265	0.361223	1.95967	0.531184
SIDM01218	SIDM01218;JEG-3	JEG-3	ATCC	CVCL_0363	Male	Placenta	Other Solid Carcinomas	Gestational choriocarcinoma		ACH-001530	JEG3_PLACENTA	3.19534	13.9	MSS	Adherent	-0.144612		D/F12	0.885047	4646	0.341468	0.526675	0.518545				1.38836	1.15198	1.53103	4.14993	0.404683	-1.38019	-0.309773	0.436342	-1.23027	-3.82884	2.06337	-0.882942	-0.330547	0.582817	25.1056
SIDM00365	SIDM00365;SBC-1	SBC-1	JCRB	CVCL_1676	Male	Lung	Small Cell Lung Carcinoma			ACH-002196	SBC1_LUNG	3.23411	17.2	MSS	Unknown	0.784704	10.8	R	0.89162	4968	0.332936	0.556986	0.548421	0.552182	0.456759	0.0622561	-0.870775	3.43383	-0.135179	-0.658814	-0.571606	0.114025	2.36216	-1.97615	-0.671481	-0.985136	-1.7115	0.268508	0.232882	1.34719	-0.0928875
SIDM00208	SIDM00208;D-502MG	D-502MG	Duke University Medical Center	CVCL_1162	Unknown	Central Nervous System	Glioblastoma			ACH-002229	D502MG_CENTRAL_NERVOUS_SYSTEM	3.77227	5.5	MSS	Unknown	0.3422		D/F12	0.877716	4550	0.349649	0.625973	0.518742	0.237942	0.436057	0.0786952	-1.71423	-1.32846	-1.9542	-0.945215	0.421966	2.13401	-1.0355	-0.52713	-0.258257	1.13885	0.951795	-0.395219	-0.377162	-0.0660662	-0.598575
SIDM00425	SIDM00425;OVTOKO	OVTOKO	JCRB	CVCL_3117	Female	Ovary	Ovarian Carcinoma	Ovarian clear cell adenocarcinoma		ACH-000663	OVTOKO_OVARY	3.25762	12.3	MSS	Unknown	1.03026	19	R	0.895327	4749	0.276462	0.562478	0.516562	0.630901	0.494541	0.0574651	0.478216	-1.68693	0.677372	2.18375	0.923314	0.277059	1.177	-3.29824	0.492652	-0.584293	-0.113328	-1.49269	-1.4799	0.215122	0.55635
SIDM00695	SIDM00695;HT-144	HT-144	ATCC	CVCL_0318	Male	Skin	Melanoma			ACH-000322	HT144_SKIN	2.66132	5.56667	MSS	Adherent	0.66516	17.5	R	0.89659	4884	0.364502	0.577985	0.595893	0.389403	0.535496	0.0602434	-2.0292	-1.35609	2.4026	0.815495	0.88048	-0.132422	-0.279788	0.398736	0.0984905	-0.0995198	0.482752	3.75485	0.227949	-0.508272	0.19886
SIDM00936	SIDM00936;CAL-29	CAL-29	DSMZ	CVCL_1808	Female	Bladder	Bladder Carcinoma			ACH-000142	CAL29_URINARY_TRACT	2.92929	5.63333	MSS	Adherent	1.00732	14.6	D/F12	0.898166	4961	0.374033	0.649551	0.562203	0.449764	0.506246	0.0330289	2.20238	-1.02341	0.0327151	-2.29013	-0.263869	0.390354	0.224284	0.112505	-1.2383	0.862142	0.907569	0.280664	1.36247	1.38036	0.174817
SIDM00747	SIDM00747;NCI-H1623	NCI-H1623	ATCC	CVCL_1481	Male	Lung	Non-Small Cell Lung Carcinoma	Lung Adenocarcinoma		ACH-000744	NCIH1623_LUNG	2.63488	20.2333	MSS	Semi-Adherent	0.131088	15.2	D/F12	0.894809	4173	0.195634	0.317805	0.472781	0.542998	0.360181	0.103659	1.48192	0.769339	1.92094	-2.1189	-0.577636	0.49879	0.846985	-1.6235	-0.385868	0.246122	-0.356886	-0.091433	1.03047	-1.03316	-0.212989
SIDM00963	SIDM00963;BT-474	BT-474	DSMZ	CVCL_0179	Female	Breast	Breast Carcinoma	Invasive Ductal Carcinoma of No Special Type		ACH-000927	BT474_BREAST	2.69326	25.6667	MSS	Adherent	0.251418	18.3	R	0.891885	5085	0.408247	0.580081	0.481627	0.585775	0.439009	0.0424935	1.16171	2.59453	0.811309	-0.0065164	-0.182023	3.12405	-1.56307	-2.25768	1.75277	0.286325	1.32367	-0.190569	2.35412	-0.0634203	0.281107
SIDM01089	SIDM01089;RL	RL	ATCC	CVCL_1660	Male	Haematopoietic and Lymphoid	B-Cell Non-Hodgkin's Lymphoma	Diffuse large B-cell lymphoma	B lymphoid	ACH-000371	RL_HAEMATOPOIETIC_AND_LYMPHOID_TISSUE	2.05472	10.4333	MSS	Suspension	1.82808	14.6	R	0.913726	4756	0.501351	0.606205	0.563336	0.201257	0.485464	0.0101191	-0.0481989	0.365511	-1.4732	2.83181	-0.0960271	0.00274945	2.18014	0.756087	1.29882	-0.13731	2.26106	-0.151231	0.420796	-1.00135	0.649461
SIDM00755	SIDM00755;NCI-H1793	NCI-H1793	ATCC	CVCL_1496	Female	Lung	Non-Small Cell Lung Carcinoma	Lung Adenocarcinoma		ACH-000888	NCIH1793_LUNG	3.21614	38	MSS	Adherent	0.766322	18.4	D/F12	0.905001	4965	0.354558	0.641281	0.536537	0.51456	0.469755	0.0753364	-0.1541	-0.78487	1.0248	-2.2619	0.0391014	0.878491	0.799613	-0.866682	0.154291	-0.30637	-0.850252	-1.15555	-0.354514	-0.429652	-0.0271092
SIDM00609	SIDM00609;KMRC-20	KMRC-20	JCRB	CVCL_2986	Unknown	Kidney	Kidney Carcinoma	Clear cell renal cell carcinoma		ACH-000250	KMRC20_KIDNEY	3.07337	7.96667	MSS	Adherent	0.966919	17.2	D/F12	0.881937	4710	0.361191	0.561853	0.485763	0.709657	0.456525	0.0193379	0.0549485	-1.21208	-0.100275	-0.34351	2.21015e-05	0.763738	1.14764	1.14529	0.188151	0.0384026	0.854715	-0.693522	-2.02101	0.328493	-0.0547709
SIDM00937	SIDM00937;CAL-27	CAL-27	DSMZ	CVCL_1107	Male	Head and Neck	Head and Neck Carcinoma	Tongue Squamous Cell Carcinoma		ACH-000832	CAL27_UPPER_AERODIGESTIVE_TRACT	1.93547	12.0667	MSS	Adherent	0.940486	13.7	D/F12	0.896423	4843	0.311983	0.517394	0.53149	0.260465	0.460335	0.0600305	2.51503	-1.07841	-1.0831	-0.134195	-0.118495	-1.10306	0.767791	-0.185312	-0.725558	0.215453	-0.228387	1.06695	2.08069	0.800074	-0.177593
SIDM00785	SIDM00785;KG-1	KG-1	ATCC	CVCL_0374	Male	Haematopoietic and Lymphoid	Acute Myeloid Leukemia	Adult Acute Myeloid Leukemia	Myeloid	ACH-000386	KG1_HAEMATOPOIETIC_AND_LYMPHOID_TISSUE	1.9857	6.36667	MSS	Suspension	0.415848	12.7	D/F12	0.904637	5023	0.413431	0.648503	0.552371	0.132778	0.440317	0.0467673	-0.254602	-0.0960565	1.11543	-3.06012	-0.0708413	0.0756208	-2.44954	-2.95696	-0.882573	-0.269009	-1.2166	0.0266016	-0.497561	1.77119	-0.026186
SIDM00323	SIDM00323;TK	TK	JCRB	CVCL_3216	Female	Haematopoietic and Lymphoid	B-Cell Non-Hodgkin's Lymphoma		B lymphoid	ACH-002313	TK_HAEMATOPOIETIC_AND_LYMPHOID_TISSUE	2.98799	12.0333	MSS	Unknown	0.625265	12.2	R	0.909067	4874	0.366652	0.592382	0.531282	0.650235	0.482381	0.0485041	-0.196613	0.462782	-1.83375	1.70976	-0.464539	0.961032	0.97647	-0.490865	-0.117615	0.574993	2.25962	0.0562639	0.233051	-0.242446	0.644127
SIDM00987	SIDM00987;BHT-101	BHT-101	DSMZ	CVCL_1085	Female	Thyroid	Thyroid Gland Carcinoma	Thyroid gland anaplastic carcinoma		ACH-000191	BHT101_THYROID	4.26498	5.66667	MSS	Adherent	1.15919	19.4	D/F12	0.903222	4775	0.418331	0.498015	0.469052	0.554422	0.382363	0.0170685	0.406773	-1.49149	-1.15719	-1.27482	0.0690412	-1.50618	0.27083	3.82176	1.90924	0.617674	-1.2069	-0.249557	-0.580823	-0.846894	-0.433421
SIDM00856	SIDM00856;G-401	G-401	ATCC	CVCL_0270	Male	Other tissue	Other Solid Carcinomas	Rhabdoid Tumour of the Kidney		ACH-000096	G401_SOFT_TISSUE	1.96101	4.5	MSS	Adherent	1.29036	17.2	R	0.893602	4740	0.317235	0.533891	0.530017	0.0022155	0.391086	0.0835698	-2.23719	1.06472	0.730129	1.67239	0.169404	-1.64835	-0.933264	-1.64987	-0.58627	0.250151	1.14816	-2.10376	-0.911689	-0.402315	0.423192
SIDM00702	SIDM00702;NCI-H2122	NCI-H2122	ATCC	CVCL_1531	Female	Lung	Non-Small Cell Lung Carcinoma	Lung Adenocarcinoma		ACH-000311	NCIH2122_LUNG	2.47145	3.83333	MSS	Adherent	1.67307	16.7	R	0.910386	5031	0.239159	0.620581	0.563613	0.505828	0.521044	0.0750275	2.17026	0.327963	0.255891	0.0577345	-0.142987	-0.81024	0.182645	-0.0467095	2.86273	-0.194182	-0.913018	0.217198	0.144851	-0.587231	0.0502462
SIDM00339	SIDM00339;LXF-289	LXF-289	DSMZ	CVCL_1394	Male	Lung	Non-Small Cell Lung Carcinoma	Lung Adenocarcinoma		ACH-000787	LXF289_LUNG	2.87807	15.4667	MSS	Adherent	1.07408	14.3	D/F12	0.893286	5150	0.330659	0.589749	0.55115	0.449743	0.439353	0.0465139	0.354231	-1.10554	-1.22705	-0.967349	-0.0798373	-1.02995	0.311247	-0.110099	0.0274573	-0.231066	-1.40576	-0.986873	-0.256311	-0.328079	-0.74172
SIDM00566	SIDM00566;OSC-19	OSC-19	JCRB	CVCL_3086	Male	Head and Neck	Head and Neck Carcinoma	Tongue Squamous Cell Carcinoma		ACH-001625	OSC19_UPPER_AERODIGESTIVE_TRACT	5.06377	11.6	MSS	Unknown	1.05768		D/F12	0.877961	4603	0.394619	0.451442	0.495376	0.455118	0.344688	0.104697	2.74496	-2.22857	-1.18296	1.29341	1.17546	-1.28854	0.205397	0.389802	-0.756142	-0.548484	0.538613	0.216861	2.13417	0.795931	-0.731028
SIDM00901	SIDM00901;AN3-CA	AN3-CA	ATCC	CVCL_0028	Female	Endometrium	Endometrial Carcinoma	Endometrial adenocarcinoma		ACH-000940	AN3CA_ENDOMETRIUM	2.17091	68.8333	MSI	Adherent	0.692217	15.6	D/F12	0.899134	5167	0.370189	0.705334	0.554119	0.169463	0.497201	-0.00726192	-2.29985	0.915257	0.488905	3.41596	-0.069804	-0.71516	-1.41281	-2.08441	-1.1572	-0.278752	1.48264	-1.13949	-0.249269	-3.1626	-0.0365747
SIDM00368	SIDM00368;SBC-5	SBC-5	JCRB	CVCL_1679	Male	Lung	Small Cell Lung Carcinoma			ACH-000670	SBC5_LUNG	2.91937	13.4333	MSS	Unknown	1.10819	15.6	D/F12	0.897199	5275	0.348072	0.619681	0.57669	0.524218	0.469769	0.0376113	-2.7032	1.26578	1.33428	2.01474	-0.133645	-2.71375	0.418219	-2.52835	0.567648	0.190687	1.05596	-1.67743	-0.435906	-3.75185	-0.482657
SIDM01265	SIDM01265;MM1S	MM1S	ATCC	CVCL_8792	Female	Haematopoietic and Lymphoid	Plasma Cell Myeloma		B lymphoid	ACH-000763	MM1S_HAEMATOPOIETIC_AND_LYMPHOID_TISSUE	1.93848	9.66667	MSS	Semi-Adherent	0.362122	11.5	R	0.904364	5025	0.5574	0.5916	0.523044	0.191836	0.460589	0.0208158	0.352336	0.121819	0.672735	-2.34359	-0.128928	1.31277	1.32294	1.36566	0.604105	-0.654341	-0.0804628	0.700537	-0.0124295	0.362817	0.236933
SIDM00760	SIDM00760;NCI-H1963	NCI-H1963	ATCC	CVCL_1510	Male	Lung	Small Cell Lung Carcinoma			ACH-000729	NCIH1963_LUNG	1.98984	11.6	MSS	Suspension	-0.0270475	11	R	0.905345	5130	0.227183	0.533409	0.503953	0.214771	0.401957	0.0355047	-2.4363	4.27385	-1.83507	-0.481269	-0.380467	0.530976	2.1749	-0.0560252	-1.27958	-0.827156	-1.38756	0.635705	0.273898	2.19798	-0.131734
SIDM01005	SIDM01005;KASUMI-1	KASUMI-1	DSMZ	CVCL_0589	Male	Haematopoietic and Lymphoid	Acute Myeloid Leukemia	Childhood Acute Myeloid Leukemia with Maturation	Myeloid	ACH-000263	KASUMI1_HAEMATOPOIETIC_AND_LYMPHOID_TISSUE	1.92884	8.73333	MSS	Suspension	0.656425	12.9	R	0.90629	5015	0.496093	0.643082	0.59714	0.147625	0.493715	0.0457924	0.0417478	0.0254897	-0.593524	-2.83028	0.577664	-0.89553	-2.57192	-3.58985	-0.205675	-0.0417622	-2.46654	0.252803	-0.315745	0.116952	0.0864305
SIDM01072	SIDM01072;HCC-15	HCC-15	DSMZ	CVCL_2057	Male	Lung	Non-Small Cell Lung Carcinoma	Squamous Cell Lung Carcinoma		ACH-000878	HCC15_LUNG	1.65919	24.4	MSS	Adherent	0.52914	18.3	D/F12	0.916085	5207	0.404228	0.63336	0.543137	0.361889	0.483084	0.0466077	0.869668	-0.581569	-0.144136	-1.84667	0.229454	0.197006	0.574753	0.392012	0.619346	-0.0910268	-1.3652	-1.1925	-0.771983	-0.727227	0.495034
SIDM00509	SIDM00509;COR-L311	COR-L311	ECACC	CVCL_2412	Male	Lung	Small Cell Lung Carcinoma			ACH-000187	CORL311_LUNG	4.32623	5.96667	MSS	Suspension	0.599963	12.1	R	0.917413	5404	0.302878	0.573967	0.534654	0.600404	0.434201	0.0755379	-0.982006	3.74501	-1.02503	-4.59887	1.02083	-0.340424	1.26464	3.5946	-1.11167	0.192291	0.0157908	0.860691	-0.468761	-0.909499	-0.0565044
SIDM00973	SIDM00973;WM793B	WM793B	ATCC	CVCL_8787	Male	Skin	Melanoma			ACH-000827	WM793_SKIN	2.14715	16.9667	MSS	Adherent	1.56482	14.4	R	0.906119	5138	0.356569	0.621407	0.585387	0.132607	0.448661	0.0561487	-2.01427	-1.88987	0.247964	0.939768	0.185459	-0.282385	0.0156448	-0.865197	0.346291	-0.235379	-0.787769	2.66715	0.412776	-0.909726	-0.236251
SIDM00798	SIDM00798;A204	A204	ATCC	CVCL_1058	Female	Soft Tissue	Rhabdomyosarcoma	Embryonal rhabdomyosarcoma		ACH-000201	A204_SOFT_TISSUE	1.97495	4.1	MSS	Adherent	0.865097	15.4	R	0.915886	5251	0.428377	0.698755	0.56081	0.00488181	0.526306	0.0495527	-2.24205	-0.32504	0.667012	-0.0589443	0.209801	-0.34082	-1.077	-2.81503	0.092562	-0.275635	0.248795	-1.26353	-0.0295136	-1.39726	0.18041
SIDM00475	SIDM00475;OV-56	OV-56	ECACC	CVCL_2673	Female	Ovary	Ovarian Carcinoma	Ovarian serous adenocarcinoma		ACH-000091	OV56_OVARY	3.84024	4.53333	MSS	Adherent	0.703565	17.4	D/F12	0.913731	5064	0.373146	0.668077	0.549649	0.222811	0.466765	0.018115	-0.00286441	-1.52177	-0.905531	-2.22099	0.365018	-0.125325	0.385024	-1.46234	1.15821	-0.0168042	-0.882198	-1.49678	-0.62451	0.511782	-0.618654
SIDM00715	SIDM00715;NCI-H2030	NCI-H2030	ATCC	CVCL_1517	Male	Lung	Non-Small Cell Lung Carcinoma	Lung Adenocarcinoma		ACH-000521	NCIH2030_LUNG	2.11415	9.16667	MSS	Adherent	0.75236	19.3	R	0.907258	4859	0.390472	0.549887	0.471708	0.344943	0.407957	0.0842936	-0.524766	-0.668388	1.33083	0.56834	-0.135559	-0.333871	0.919137	-2.73621	0.033811	-0.050211	-0.46253	-1.3558	0.0146287	-2.53865	-0.0593677
SIDM00941	SIDM00941;CAKI-1	CAKI-1	NCI	CVCL_0234	Male	Kidney	Kidney Carcinoma	Clear cell renal cell carcinoma		ACH-000433	CAKI1_KIDNEY	3.2319	6.6	MSS	Adherent	1.04525	19.8	R	0.904677	4977	0.357666	0.558045	0.526469	0.511656	0.558598	0.0607189	-0.631813	-2.39959	-0.300027	-1.62845	0.489683	1.77858	0.948067	-1.64294	3.22164	-0.204749	0.411302	-1.29169	-1.55193	0.929158	0.208415
SIDM00637	SIDM00637;MC116	MC116	ATCC	CVCL_1399	Male	Haematopoietic and Lymphoid	B-Cell Non-Hodgkin's Lymphoma		B lymphoid	ACH-000583	MC116_HAEMATOPOIETIC_AND_LYMPHOID_TISSUE	2.09196	8.26667	MSS	Suspension	1.52291	14.2	R	0.914089	4724	0.503786	0.627855	0.572108	0.197002	0.518674	0.047241	-0.422139	0.415044	-1.42711	2.09814	-1.09384	-0.544373	1.53329	0.927833	1.51098	0.621647	2.55421	-0.315732	0.536976	0.170469	0.541804
SIDM00428	SIDM00428;NB4	NB4	DSMZ	CVCL_0005	Female	Haematopoietic and Lymphoid	Acute Myeloid Leukemia	Acute promyelocytic leukemia	Myeloid	ACH-000294	NB4_HAEMATOPOIETIC_AND_LYMPHOID_TISSUE	3.4116	7.06667	MSS	Suspension	1.27689	15.4	R	0.910638	5229	0.501401	0.639752	0.575131	0.524291	0.512518	0.0391275	0.306883	-0.3888	0.447611	-0.878644	0.784615	-0.817196	-2.03222	-1.6093	-0.48789	-0.969994	-1.55082	0.212473	-0.697597	1.32283	0.448271
SIDM01103	SIDM01103;SK-MES-1	SK-MES-1	ATCC	CVCL_0630	Male	Lung	Non-Small Cell Lung Carcinoma	Squamous Cell Lung Carcinoma		ACH-000665	SKMES1_LUNG	2.47401	13.1333	MSS	Adherent	0.706577	16.3	D/F12	0.893347	5021	0.401879	0.64518	0.575164	0.452201	0.472315	0.0761198	0.166924	-1.82778	-0.655514	-2.15366	-0.389535	0.636445	0.664058	1.56252	0.108135	-0.141619	-1.54061	-0.408243	-0.167214	-0.503009	-0.364258
SIDM00689	SIDM00689;JM1	JM1	ATCC	CVCL_3532	Male	Haematopoietic and Lymphoid	B-Lymphoblastic Leukemia		B lymphoid	ACH-000151	JM1_HAEMATOPOIETIC_AND_LYMPHOID_TISSUE	2.27273	5.33333	MSS	Suspension	0.928609	11.4	D/F12	0.917685	5004	0.418102	0.605152	0.582514	0.309344	0.479074	0.0378166	-0.336519	0.796564	-2.6938	0.182797	-0.483208	0.659728	1.20438	0.302426	-0.267253	0.23874	1.72794	-0.228857	-0.0808395	-1.09108	0.553111
SIDM00821	SIDM00821;RCC-AB	RCC-AB	CLS	CVCL_5868	Male	Kidney	Kidney Carcinoma	Clear cell renal cell carcinoma		ACH-002187	RCCAB_KIDNEY	1.76523	4.8	MSS	Adherent	1.03949	15.9	D/F12	0.900275	5131	0.296524	0.544659	0.548707	0.266428	0.565188	0.0772526	0.172078	-1.67557	-0.00776311	-0.988784	-0.24291	1.61567	1.36614	-2.80844	2.02944	-1.15134	0.725691	-1.08491	-1.52854	0.939237	0.480705
SIDM00084	SIDM00084;SF295	SF295	NCI	CVCL_1690	Female	Central Nervous System	Glioblastoma			ACH-000376	SF295_CENTRAL_NERVOUS_SYSTEM	3.06685	7.8	MSS	Unknown	0.973261	16.5	D/F12	0.904005	5522	0.413268	0.662913	0.58006	0.381462	0.522957	0.0233199	-2.13148	-1.88372	0.301501	1.02212	-0.537965	1.17933	-0.213905	2.5237	0.552336	-0.0780382	0.197827	-0.147839	-0.117049	0.842839	0.279003
SIDM01217	SIDM01217;MY-M12	MY-M12	JCRB	CVCL_3035	Female	Haematopoietic and Lymphoid	Other Blood Cancers	Acute Biphenotypic Leukemia	Mixed	ACH-002276	MYM12_HAEMATOPOIETIC_AND_LYMPHOID_TISSUE	1.97563	10.5	MSS	Suspension	0.620251	10	R	0.895773	5365	0.408716	0.62598	0.587391	0.00838573	0.483802	0.0192337	-0.149511	-0.117114	-1.64567	0.224155	-0.443355	0.748465	-2.00616	-1.04179	-1.391	0.126725	1.08241	0.165698	-0.513979	1.20042	0.0949713
SIDM00603	SIDM00603;KOSC-2	KOSC-2	JCRB	CVCL_1337	Male	Head and Neck	Head and Neck Carcinoma	Floor of mouth squamous cell carcinoma		ACH-002260	KOSC2_UPPER_AERODIGESTIVE_TRACT	2.79123	9.86667	MSS	Unknown	1.60746	16.9	R	0.904382	5047	0.324283	0.49908	0.55243	0.564297	0.406833	0.0892368	2.47612	-1.46623	-0.166501	1.8588	0.020923	-1.61154	0.504333	2.16626	-2.24717	0.625047	0.323234	0.606781	2.0915	1.32534	-0.588942
SIDM01162	SIDM01162;SW156	SW156	ATCC	CVCL_1719	Male	Kidney	Kidney Carcinoma			ACH-001398	SW156_KIDNEY		12.6667	MSS	Adherent	1.0239	16.3	D/F12	0.890903	5376	0.325267	0.638804	0.559404				-0.0726561	-1.82953	0.0821962	3.36758	0.100356	1.60075	1.24335	1.29777	0.188163	-1.93703	0.865408	-1.04906	-1.95987	-0.0196186	0.243755
SIDM00619	SIDM00619;KMH-2	KMH-2	JCRB	CVCL_S641	Male	Thyroid	Thyroid Gland Carcinoma	Anaplastic Thyroid Carcinoma				3.78552	25.0667	MSS	Unknown	0.607938	19.6	R	0.907752	5273	0.287994	0.599812	0.564005	0.62451	0.535153	0.0503375	-1.92496	-1.40567	0.582837	8.2279	1.4304	-2.21851	-0.0247798	5.59604	0.289592	-1.2564	-1.17903	-0.824517	0.869842	0.409332	0.218766
SIDM00604	SIDM00604;KON	KON	JCRB	CVCL_3001	Male	Head and Neck	Head and Neck Carcinoma	Oral Cavity Squamous Cell Carcinoma		ACH-001542	KON_UPPER_AERODIGESTIVE_TRACT	2.65256	12.3	MSS	Adherent	1.69958	15.1	D/F12	0.890554	5029	0.361529	0.56794	0.508492	0.561982	0.418164	0.0605944	2.02579	-1.76501	0.417114	0.239169	0.422479	-2.2741	0.760923	1.50853	-0.653085	-0.526742	0.150704	0.37378	1.95705	0.673482	-0.538548
SIDM00769	SIDM00769;NCI-H1838	NCI-H1838	ATCC	CVCL_1499	Female	Lung	Non-Small Cell Lung Carcinoma	Lung Adenocarcinoma		ACH-000733	NCIH1838_LUNG	2.74803	17.2	MSS	Adherent	0.445823	15.4	R	0.872719	5512	0.288569	0.646172	0.506602	0.630892	0.476352	0.0819388	1.49087	-0.468616	-0.205694	2.26576	-0.146289	0.584795	1.01424	0.236685	-0.0340126	-1.17829	-1.42117	-0.603964	-0.323534	-0.915793	0.129258
SIDM00750	SIDM00750;NCI-H1568	NCI-H1568	ATCC	CVCL_1476	Female	Lung	Non-Small Cell Lung Carcinoma	Lung Adenocarcinoma		ACH-000869	NCIH1568_LUNG	2.50062	25.6333	MSS	Adherent	0.159911	17.1	R	0.881985	4076	0.28276	0.343154	0.440711	0.524664	0.349791	0.0360015	1.00942	0.296325	2.48182	0.414283	-0.053869	-0.162421	0.256795	-2.01897	-1.54562	-0.0287533	0.120026	-0.780019	1.17462	0.0892491	-0.0427655
SIDM00356	SIDM00356;RERF-LC-KJ	RERF-LC-KJ	JCRB	CVCL_1654	Male	Lung	Non-Small Cell Lung Carcinoma	Lung Adenocarcinoma		ACH-000482	RERFLCKJ_LUNG	2.72045	12	MSS	Unknown	0.507023	18.2	R	0.876779	4873	0.266536	0.630875	0.506965	0.427184	0.434835	0.0459993	1.96141	0.110561	0.952134	-3.27812	-0.866455	1.30619	-0.474089	1.43898	1.36761	0.979789	0.395591	-0.571694	1.19526	-0.700526	-0.42188
SIDM00737	SIDM00737;NCI-H1770	NCI-H1770	ATCC	CVCL_1493	Male	Lung	Non-Small Cell Lung Carcinoma			ACH-001362	NCIH1770_LUNG	2.70214	29.2	MSS	Suspension	0.185142	11.1	D/F12	0.893306	5508	0.23295	0.736933	0.557254	0.488479	0.499833	0.0422082	-1.9697	3.46511	-0.862954	-3.35042	0.0362299	-0.361613	0.877327	1.60366	-1.20646	-1.32941	-0.919205	0.34601	0.197586	0.773249	0.14034
SIDM00849	SIDM00849;A704	A704	ATCC	CVCL_1065	Male	Kidney	Kidney Carcinoma			ACH-000429	A704_KIDNEY	1.96158	10.3	MSS	Unknown	0.263106	19.1	D/F12	0.872563	4350	0.412092	0.572437	0.489032	0.269789	0.449653	0.035266	-0.461426	-0.937096	-0.189748	0.448783	0.380443	1.81436	1.8919	-2.28197	2.78838	-0.244532	-0.0278451	-1.04321	-2.51302	0.568523	-0.28917
SIDM00881	SIDM00881;HCC1428	HCC1428	ATCC	CVCL_1252	Female	Breast	Breast Carcinoma	Breast adenocarcinoma		ACH-000352	HCC1428_BREAST	3.51526	10.2	MSS	Adherent	0.222056	18.7	R	0.887691	4788	0.350975	0.514095	0.538681	0.762574	0.452297	0.0593835	0.901957	2.00569	1.97648	-1.25253	-0.0785748	2.90173	-0.675415	-1.54775	0.740323	0.147021	0.943112	-0.989432	2.10409	-0.352388	0.0994915
SIDM00186	SIDM00186;LB2241-RCC	LB2241-RCC	Ludwig Institute for Cancer Research, Brussels branch	CVCL_1365	Male	Kidney	Kidney Carcinoma			ACH-002151	LB2241RCC_KIDNEY	2.57056	1.5	MSS	Unknown	0.950591	18.8	D/F12	0.87539	4851	0.344982	0.564319	0.535098	0.585254	0.444624	0.0342279	0.473052	-2.04535	-1.18285	0.179698	1.24956	0.317783	1.0298	-1.604	1.62745	0.830196	1.34567	-1.33571	-2.08187	0.314526	-0.516229
SIDM00392	SIDM00392;SK-MEL-30	SK-MEL-30	DSMZ	CVCL_0039	Male	Skin	Melanoma	Cutaneous melanoma		ACH-000810	SKMEL30_SKIN	3.66869	14.6	MSS	Adherent	1.09316	19.8	R	0.931628	5097	0.318002	0.584866	0.566468	0.579792	0.535431	0.0428758	-2.0621	-0.975775	0.783991	1.35645	-0.17835	-0.28186	-0.499521	0.224073	0.946789	-0.0123343	0.99976	4.21773	-0.0940637	-1.45187	0.354903
SIDM00474	SIDM00474;OV-7	OV-7	ECACC	CVCL_2675	Female	Ovary	Ovarian Carcinoma			ACH-000688	OV7_OVARY	1.85358	5.3	MSS	Adherent	1.09203	18.6	D/F12	0.91208	4844	0.396547	0.622069	0.536887	0.154715	0.510744	0.0439106	-0.620236	-1.86218	-1.02889	-2.98965	-0.569039	0.869206	-0.244267	-0.548367	0.742621	-1.84342	-0.76011	-0.401496	0.204984	-1.0538	0.560609
SIDM00877	SIDM00877;HCC1599	HCC1599	ATCC	CVCL_1256	Female	Breast	Breast Carcinoma	Ductal Breast Carcinoma		ACH-000196	HCC1599_BREAST	2.99508	4.43333	MSS	Suspension	0.566996	14.4	R	0.916637	4711	0.198035	0.577228	0.562869	0.534519	0.461748	0.0982754	0.60798	1.72672	0.869918	-1.31448	0.454071	-0.0475828	-0.518397	-2.76706	0.674643	0.766541	0.185042	-0.493012	1.32455	-1.21496	0.138181
SIDM00859	SIDM00859;Farage	Farage	ATCC	CVCL_3302	Female	Haematopoietic and Lymphoid	B-Cell Non-Hodgkin's Lymphoma	Diffuse large B-cell lymphoma	B lymphoid	ACH-001498	FARAGE_HAEMATOPOIETIC_AND_LYMPHOID_TISSUE	1.97528	35.7	MSS	Suspension	1.14224	11.4	R	0.912308	4247	0.410526	0.55901	0.549898	0.00185548			0.493985	-0.21393	-1.75843	-0.235244	-0.575967	-0.139853	1.37064	0.393584	0.816108	0.891501	1.97932	-0.14003	0.361098	-1.8583	0.758524
SIDM00495	SIDM00495;A3-KAW	A3-KAW	JCRB	CVCL_1062	Female	Haematopoietic and Lymphoid	B-Cell Non-Hodgkin's Lymphoma	Diffuse large B-cell lymphoma	B lymphoid	ACH-000697	A3KAW_HAEMATOPOIETIC_AND_LYMPHOID_TISSUE	2.04382	18.9333	MSS	Suspension	2.09467	12.8	R	0.922003	4649	0.292367	0.648509	0.53057	0.144158	0.459551	0.0732109	0.135597	-0.145147	3.27195	-3.32489	1.97404	-0.892268	0.699728	6.18873	0.932754	-0.246217	-0.833424	-0.0850968	0.764804	-2.26319	-0.859085
SIDM01007	SIDM01007;KARPAS-45	KARPAS-45	ECACC	CVCL_1326	Male	Haematopoietic and Lymphoid	T-Lymphoblastic Leukemia	Childhood T acute lymphoblastic leukemia	T lymphoid	ACH-002256	KARPAS45_HAEMATOPOIETIC_AND_LYMPHOID_TISSUE	3.68062	152.067	MSS	Suspension	0.109766	12	R	0.898357	4369	0.317081	0.562019	0.548213	0.241853	0.50067	0.0284192	-0.257544	0.798783	-0.0739618	1.22938	-0.350001	0.612236	-1.32092	-2.10447	-2.13277	-1.30981	0.317399	-0.301167	0.00837947	1.35561	0.448508
SIDM00151	SIDM00151;IGROV-1	IGROV-1	NCI	CVCL_1304	Female	Ovary	Ovarian Carcinoma	Ovarian endometrioid adenocarcinoma		ACH-000966	IGROV1_OVARY	3.98669	59.3667	MSI	Unknown	1.0421	16.2	R	0.914844	4791	0.349977	0.616438	0.528629	0.204857	0.454255	-0.00104497	-0.032008	0.253169	1.76373	0.53264	0.164035	-0.784484	-0.144896	-1.6297	-0.573694	0.358828	1.79056	-1.24844	-1.26283	-0.664667	0.186456
SIDM00528	SIDM00528;MDA-MB-361	MDA-MB-361	ECACC	CVCL_0620	Female	Breast	Breast Carcinoma	Breast adenocarcinoma		ACH-000934	MDAMB361_BREAST	2.65479	30.5667	MSS	Adherent	0.300891	15	D/F12	0.903013	4906	0.350904	0.645161	0.515822	0.59106	0.453705	0.0745942	1.17332	1.74629	1.31388	0.116012	0.350206	2.28087	-1.20152	-1.51955	0.509543	-1.15195	1.64114	-0.480414	1.72135	-0.513228	0.0684439
SIDM01058	SIDM01058;GRANTA-519	GRANTA-519	DSMZ	CVCL_1818	Female	Haematopoietic and Lymphoid	B-Cell Non-Hodgkin's Lymphoma	Mantle cell lymphoma	B lymphoid	ACH-000073	GRANTA519_HAEMATOPOIETIC_AND_LYMPHOID_TISSUE	1.89087	4.56667	MSS	Suspension	0.310675	11.8	D/F12	0.923738	4284	0.50173	0.596917	0.57534	0.128669	0.426524	0.027804	0.0831369	-0.298949	-1.86653	-3.90161	-0.250451	0.75791	1.14009	-0.222606	1.07713	1.81931	1.83585	0.0715348	-0.183661	0.218856	-0.269606
SIDM00111	SIDM00111;U251	U251	NCI	CVCL_0021	Male	Central Nervous System	Glioma	Low Grade Glioma		ACH-000232	U251MG_CENTRAL_NERVOUS_SYSTEM	2.1192	5.93333	MSS	Adherent	1.19237	15.5	D/F12	0.923924	5084	0.304046	0.665839	0.579908	0.228698	0.472692	0.00738097	-2.09808	-1.17251	-0.0975683	1.22411	-0.813669	0.909034	-0.40406	1.88468	-0.159086	0.344641	-0.0469196	0.277305	0.128151	0.573124	-0.317892
SIDM00874	SIDM00874;HCC1937	HCC1937	ATCC	CVCL_0290	Female	Breast	Breast Carcinoma	Ductal Breast Carcinoma		ACH-000223	HCC1937_BREAST	4.23847	3.63333	MSS	Semi-Adherent	0.518404	18.3	R	0.921719	4814	0.339322	0.657918	0.527758	0.492031	0.479776	0.0767772	1.87362	-0.0990172	0.215052	0.0228858	-0.130171	0.876273	-0.102423	-2.07982	-1.09104	0.296777	1.19861	-0.48294	1.66631	0.776878	-0.129682
SIDM01160	SIDM01160;SW780	SW780	ATCC	CVCL_1728	Female	Bladder	Bladder Carcinoma			ACH-000384	SW780_URINARY_TRACT	3.58005	5.63333	MSS	Adherent	0.749266	15.1	D/F12	0.894259	4727	0.24303	0.584833	0.526919	0.427871	0.428852	0.0470165	1.99674	0.0727941	1.36956	0.130625	0.0399715	0.115352	-0.261334	1.49951	-0.752298	1.05358	1.35827	0.182705	0.872971	0.0411891	-0.306054
SIDM00684	SIDM00684;LN-229	LN-229	ATCC	CVCL_0393	Female	Central Nervous System	Glioblastoma			ACH-000595	LN229_CENTRAL_NERVOUS_SYSTEM	3.67617	9.23333	MSS	Adherent	0.492164	14.8	D/F12	0.895229	4414	0.340897	0.595017	0.525905	0.586026	0.448692	0.0633727	-2.2754	-1.42656	-0.00300981	2.07444	0.0394263	1.36801	-0.36815	1.25952	-1.11774	-0.157475	-0.312915	2.19647	0.200923	-0.528846	0.258866
SIDM00485	SIDM00485;BICR22	BICR22	ECACC	CVCL_2310	Male	Head and Neck	Head and Neck Carcinoma	Tongue Squamous Cell Carcinoma		ACH-000794	BICR22_UPPER_AERODIGESTIVE_TRACT	1.89791	6.83333	MSS	Adherent	0.708682	14.8	D/F12	0.885209	3723	0.344092	0.236726	0.437256	0.258801	0.300412	0.098996	3.21909	-1.71146	-1.71974	1.53848	0.13222	-0.709175	0.264034	0.180887	-0.445709	0.301138	0.0757155	1.1379	2.7273	0.0312695	-0.789887
SIDM00281	SIDM00281;DJM-1	DJM-1	RIKEN	CVCL_1172	Female	Skin	Other Solid Carcinomas	Skin squamous cell carcinoma		ACH-002100	DJM1_SKIN	1.95658	18.2667	MSS	Adherent	1.28263	16.7	D/F12	0.890487	5621	0.35934	0.599514	0.501462	0.281285	0.431157	0.103426	2.08198	-1.35531	-0.183794	-0.749643	0.138452	-1.79358	0.337662	-1.59938	-1.54594	0.82564	-0.501644	0.205135	1.86094	1.16119	-0.287562
SIDM00187	SIDM00187;LB1047-RCC	LB1047-RCC	Ludwig Institute for Cancer Research, Brussels branch	CVCL_1364	Female	Kidney	Kidney Carcinoma			ACH-002150	LB1047RCC_KIDNEY	2.45811	2.26667	MSI	Unknown	0.764819	16.4	D/F12	0.89053	5916	0.387593	0.61556	0.57094	0.376948	0.505812	0.0678208	-0.0257316	-1.77141	1.72136	-2.62497	-0.00963284	-0.123185	0.779135	-1.22819	0.272378	1.02737	0.990086	-1.46977	-1.67722	1.56784	0.354893
SIDM00363	SIDM00363;P31-FUJ	P31-FUJ	JCRB	CVCL_1632	Male	Haematopoietic and Lymphoid	Acute Myeloid Leukemia	Childhood Acute Myeloid Leukemia	Myeloid	ACH-000770	P31FUJ_HAEMATOPOIETIC_AND_LYMPHOID_TISSUE	2.04339	22.7333	MSI	Unknown	0.693208	11.3	R	0.910843	5266	0.445465	0.696579	0.579079	0.165611	0.453292	0.0496086	0.199347	-0.318421	1.40744	1.0379	0.554774	0.836152	-1.61906	0.178479	-1.25936	-1.04227	-2.22411	0.316604	-0.571637	1.17158	-0.359788
SIDM00449	SIDM00449;RCH-ACV	RCH-ACV	DSMZ	CVCL_1851	Female	Haematopoietic and Lymphoid	B-Lymphoblastic Leukemia	Childhood B acute lymphoblastic leukemia	B lymphoid	ACH-000922	RCHACV_HAEMATOPOIETIC_AND_LYMPHOID_TISSUE	2.03578	33.2	MSS	Suspension	1.23335		R	0.914836	5433	0.369538	0.657902	0.573446	0.0571648	0.511332	0.0353461	-0.339766	-0.0460767	-2.24109	-3.13695	-0.677014	0.274334	-1.22449	-1.27221	-0.615536	0.122072	3.08314	0.0895808	-0.127929	1.00766	0.14389
SIDM00772	SIDM00772;HCC2218	HCC2218	ATCC	CVCL_1263	Female	Breast	Breast Carcinoma	Ductal Breast Carcinoma		ACH-000755	HCC2218_BREAST	3.92543	7.4	MSS	Suspension	-0.0285688	18.2	R	0.907238	5319	0.34666	0.646431	0.535016	0.345218	0.497547	0.0160489	1.83962	2.25307	1.44875	0.356967	0.149259	2.26931	-2.6911	-2.41382	3.17505	-0.300763	1.52713	-0.379639	2.47447	-1.46806	0.0691497
SIDM00632	SIDM00632;IM-9	IM-9	JCRB	CVCL_1305	Female	Haematopoietic and Lymphoid	Non-Cancerous	Non-Cancerous (B-lymphoblastoid)	B lymphoid	ACH-002247	IM9_HAEMATOPOIETIC_AND_LYMPHOID_TISSUE	1.96836	5.26667	MSS	Suspension	2.1103	14	R	0.897717	5290	0.391301	0.69048	0.60428		0.446343	0.0322553	0.181249	-0.556806	1.73358	-0.880509	0.109117	-1.0823	1.29813	3.55436	1.46509	0.477342	-0.955648	0.228068	0.142009	0.487703	-0.513981
SIDM01184	SIDM01184;T24	T24	ATCC	CVCL_0554	Female	Bladder	Bladder Carcinoma			ACH-000018	T24_URINARY_TRACT	3.53505	5.83333	MSS	Adherent	0.575798	15.3	D/F12	0.882773	5457	0.405378	0.653313	0.559551	0.496426	0.517405	0.0123362	-0.41832	-1.88642	-2.39992	2.9156	0.0525489	0.292457	-0.330899	1.41595	-1.23552	-0.315912	0.149144	-0.430389	0.255015	-0.369987	0.45987
SIDM01070	SIDM01070;HCC-366	HCC-366	DSMZ	CVCL_2059	Female	Lung	Non-Small Cell Lung Carcinoma	Adenosquamous lung carcinoma		ACH-000840	HCC366_LUNG	3.4459	16.4667	MSS	Adherent	0.687236	18.3	R	0.904234	5667	0.310471	0.64377	0.575909	0.477443	0.470276	0.0434716	0.779359	-1.3203	0.0484639	-0.149783	-0.631867	0.406711	0.735504	-0.0513113	-1.48503	-0.889247	-0.593672	-0.821693	-0.15803	-0.684421	0.0366792
SIDM00337	SIDM00337;MEL-HO	MEL-HO	DSMZ	CVCL_1402	Female	Skin	Melanoma			ACH-000450	MELHO_SKIN	3.13066	7.43333	MSS	Adherent	0.591542	18.8	R	0.900064	5517	0.323643	0.686434	0.597174	0.459114	0.529279	0.0413921	-1.7014	-0.640126	2.12093	-0.883708	-0.469859	-0.328042	-0.25003	1.38429	0.637143	-0.180854	1.3935	5.2033	-0.551819	-1.51136	0.470707
SIDM01059	SIDM01059;IPC-298	IPC-298	DSMZ	CVCL_1307	Female	Skin	Melanoma	Cutaneous melanoma		ACH-000915	IPC298_SKIN	3.44012	32.2	MSS	Adherent	1.1887	15.5	R	0.892146	5441	0.328061	0.605449	0.595417	0.557551	0.507317	0.00906505	-1.76434	-0.989978	0.625811	-2.38937	-0.146096	-0.328665	-0.201792	1.19666	1.00177	-0.204206	0.191702	3.88939	-0.319703	-2.15734	0.376459
SIDM00607	SIDM00607;KNS-42	KNS-42	JCRB	CVCL_0378	Male	Central Nervous System	Glioblastoma			ACH-000622	KNS42_CENTRAL_NERVOUS_SYSTEM	3.07195	11.9	MSS	Unknown	0.444489	18.4	D/F12	0.895575	5204	0.34207	0.418854	0.489261	0.621784	0.372189	0.086167	-2.37134	-0.0836638	-0.259715	1.17058	0.48	1.5721	0.155864	0.936028	-0.566167	0.427147	0.626188	0.0821357	-0.495275	0.248323	-0.0724413
SIDM00585	SIDM00585;HuH-7	HuH-7	JCRB	CVCL_0336	Male	Liver	Hepatocellular Carcinoma			ACH-000480	HUH7_LIVER	2.43533	11.5333	MSS	Unknown	0.333166	15.7	D/F12	0.900347	5302	0.353219	0.674287	0.524609	0.47121	0.493445	0.0780116	-0.516413	0.619499	2.55159	-1.60801	0.0728171	-0.0162228	-0.332903	5.22923	-0.355176	-0.151834	1.42905	-0.958829	-1.94977	1.73177	0.107491
SIDM00349	SIDM00349;TE-10	TE-10	JCRB	CVCL_1760	Male	Esophagus	Esophageal Carcinoma	Esophageal Squamous Cell Carcinoma		ACH-000318	TE10_OESOPHAGUS	2.6928	10.6667	MSS	Unknown	0.957589	15.5	D/F12	0.856354	4662	0.410389	0.505644	0.471781	0.603414	0.455652	0.088272	1.49117	-0.275491	0.9823	-1.37328	0.22633	-0.616938	0.700874	-0.39492	-0.732536	0.617023	0.858563	0.182879	2.66366	0.471649	0.292131
SIDM00515	SIDM00515;COLO-800	COLO-800	ECACC	CVCL_1135	Male	Skin	Melanoma	Cutaneous melanoma		ACH-000401	COLO800_SKIN	2.75176	7.4	MSS	Adherent		14.8	R	0.871212	4659	0.388432	0.628939	0.536961	0.651983	0.482819	0.0828872	-2.11492	-1.23503	2.05036	-0.0611307	-1.12443	-0.0533198	-0.335348	0.787981	-0.158267	0.284038	0.757425	3.90296	-0.577398	-0.023717	0.209048
SIDM00742	SIDM00742;NCI-H1693	NCI-H1693	ATCC	CVCL_1488	Female	Lung	Non-Small Cell Lung Carcinoma	Lung Adenocarcinoma		ACH-000021	NCIH1693_LUNG	2.73017	9.33333	MSS	Adherent	0.352495	18.4	R	0.904431	5518	0.373748	0.640147	0.575383	0.703598	0.500482	0.0642703	-0.480709	-0.259418	0.866922	0.402206	0.215054	0.0106348	1.18728	-2.48606	0.676474	0.149746	-1.57355	-1.30953	0.121407	-0.70008	0.293386
SIDM00303	SIDM00303;JHOS-4	JHOS-4	RIKEN	CVCL_4649	Female	Ovary	Ovarian Carcinoma	High grade ovarian serous adenocarcinoma		ACH-000584	JHOS4_OVARY	3.93426	12.7667	MSS	Adherent	0.608466	14.8	D/F12	0.902056	5199	0.273316	0.56844	0.511394	0.566883	0.405321	0.0719875	0.856767	0.419684	1.34261	-3.0975	-0.45237	0.233702	0.205472	-2.40231	-0.153125	0.172611	1.24434	-0.800765	-0.0183495	0.15577	-0.114584
SIDM00305	SIDM00305;JHOS-2	JHOS-2	RIKEN	CVCL_4647	Female	Ovary	Ovarian Carcinoma	High grade ovarian serous adenocarcinoma		ACH-000132	JHOS2_OVARY	2.75819	9.43333	MSS	Adherent	0.927584	14.7	D/F12	0.911106	4951	0.375453	0.438659	0.477195	0.63585	0.380636	0.0444854	0.956862	-0.860224	0.336028	-3.0367	0.043448	1.64368	0.900924	-2.0099	-0.340461	-0.131805	-0.983983	-0.746869	0.0600802	0.842005	-0.0384883
SIDM00473	SIDM00473;PE-CA-PJ15	PE-CA-PJ15	ECACC	CVCL_2678	Male	Head and Neck	Head and Neck Carcinoma	Tongue Squamous Cell Carcinoma		ACH-000619	PECAPJ15_UPPER_AERODIGESTIVE_TRACT			MSS	Adherent	1.13423	16.3	D/F12	0.900989	4965	0.293704	0.535055	0.497936		0.371194	0.114561	2.53019	-0.913496	-0.428238	-0.418238	-0.511307	-1.00827	0.498315	-1.51545	-1.55869	0.496561	0.357635	0.622349	1.59493	0.689834	-0.486764
SIDM00046	SIDM00046;H3255	H3255	NCI	CVCL_6831	Female	Lung	Non-Small Cell Lung Carcinoma	Lung Adenocarcinoma		ACH-000109	NCIH3255_LUNG	2.5134	5.26667	MSS	Unknown	0.48193	21.4	R	0.901681	5225	0.332818	0.586428	0.515446				1.62206	0.39807	1.26092	0.432161	-2.186	2.21053	0.163597	1.09776	0.569333	1.94264	-0.364314	-0.0486061	0.989458	2.29937	-0.465822
SIDM00231	SIDM00231;NCC010	NCC010	National Cancer Center Singapore	CVCL_X505	Male	Kidney	Kidney Carcinoma			ACH-002167	NCC010_KIDNEY	1.77186	11.7667	MSS	Unknown	0.661203	18.2	R	0.913074	5540	0.420223	0.683022	0.581622	0.177955	0.523746	0.0271604	-0.304768	-2.04249	-0.171755	0.636738	-0.930536	1.51508	0.634176	-0.298104	0.889798	0.379949	0.997674	-0.715994	-2.29221	1.13379	0.546677
SIDM00663	SIDM00663;Hs-939-T	Hs-939-T	ATCC	CVCL_1036	Female	Skin	Melanoma			ACH-000814	HS939T_SKIN	1.94164	15.4333	MSS	Adherent	0.899853	15.6	D/F12	0.914327	5485	0.390653	0.680472	0.561764	0.152954	0.502006	-0.00919056	-1.74136	-1.59217	0.817944	-1.63961	-0.236343	1.12592	-0.125729	1.29967	-0.136608	-0.351349	0.398511	4.11415	-0.207259	-1.70962	0.13491
SIDM00672	SIDM00672;Hep3B2-1-7	Hep3B2-1-7	ATCC	CVCL_0326	Male	Liver	Hepatocellular Carcinoma			ACH-000625	HEP3B217_LIVER	3.69714		MSS	Adherent	1.25287	14.1	D/F12	0.916447	5589	0.377866	0.711663	0.576927	0.45079	0.48283	0.0469667	0.106482	1.275	2.36455	0.610163	0.0223422	-0.572946	-0.818972	4.16544	-0.308128	-0.0126194	2.28923	-0.584849	-1.86337	2.4475	0.0917864
SIDM00578	SIDM00578;NB1	NB1	JCRB	CVCL_1440	Male	Peripheral Nervous System	Neuroblastoma			ACH-000804	NB1_AUTONOMIC_GANGLIA	1.94023	13.6	MSS	Unknown	0.435049	14.2	R	0.899237	5680	0.408117	0.673063	0.541618	0.156945	0.446131	0.0180257	-3.12102	1.79502	-1.67133	0.394653	5.20405	0.174702	-0.970713	-1.48842	0.348824	-0.336987	0.673805	-0.144121	0.137835	-0.541936	0.445186
SIDM01172	SIDM01172;THP-1	THP-1	ATCC	CVCL_0006	Male	Haematopoietic and Lymphoid	Acute Myeloid Leukemia	Acute Monocytic leukemia	Myeloid	ACH-000146	THP1_HAEMATOPOIETIC_AND_LYMPHOID_TISSUE	2.12562	7.76667	MSS	Suspension	0.278842	12.3	R	0.911109	5137	0.460088	0.678774	0.552712	0.191552	0.494331	0.0387544	0.106897	-0.673225	1.36507	-5.64713	0.354886	0.548147	-2.46034	-3.01656	-0.298812	-0.0321317	-1.7754	0.498545	-0.380624	0.839423	-0.183442
SIDM00128	SIDM00128;JHU-011	JHU-011	Massachusetts General Hospital	CVCL_5986	Male	Head and Neck	Head and Neck Carcinoma	Laryngeal squamous cell carcinoma		ACH-002249	JHU011_UPPER_AERODIGESTIVE_TRACT	3.27588	6.96667	MSS	Unknown	1.60535	17	R	0.912223	5250	0.30453	0.692582	0.48846	0.591554	0.367483	0.0885389	2.82057	-1.12332	-0.50489	1.80386	0.125498	-1.26453	-0.167926	-0.169971	-0.441531	0.986485	0.802596	0.927632	2.48911	1.69211	-0.990627
SIDM00126	SIDM00126;K2	K2	Massachusetts General Hospital	CVCL_AT85	Unknown	Skin	Melanoma			ACH-002147	K2_SKIN	2.84953	20.6		Unknown	0.611039	18.4	D/F12	0.911106	5457	0.401459	0.679154	0.561902				-1.5405	-0.149059	1.47186	-0.164713	0.432722	0.551064	-0.718178	-2.74878	0.826915	-0.821205	1.58951	4.01689	-0.829338	-1.78087	0.324469
SIDM00882	SIDM00882;HCC1419	HCC1419	ATCC	CVCL_1251	Female	Breast	Breast Carcinoma	Ductal Breast Carcinoma		ACH-000277	HCC1419_BREAST	3.55541	7.76667	MSS	Adherent	0.198576	19.2	R	0.911306	4852	0.259915	0.679414	0.480104	0.504404	0.450428	0.0469537	1.10594	2.4527	1.67419	0.740628	-0.350898	3.63596	-2.0319	-0.373289	1.81564	0.19461	1.26179	-0.764673	2.50128	-0.900305	0.0253731
SIDM00383	SIDM00383;SCH	SCH	JCRB	CVCL_1687	Male	Stomach	Gastric Carcinoma	Gastric choriocarcinoma		ACH-002198	SCH_STOMACH	2.62955	13.2	MSS	Unknown	1.00084	15.6	R	0.896474	5260	0.295394	0.695267	0.521388	0.510952	0.503752	0.0662033	1.08591	0.745487	2.35654	-2.47479	0.314086	-0.677304	-0.357871	-0.00990758	-0.911985	0.793363	1.79478	-0.837568	0.323573	-0.307631	-0.0706247
SIDM01242	SIDM01242;MMAc-SF	MMAc-SF	RIKEN	CVCL_1420	Female	Skin	Melanoma			ACH-002162	MMACSF_SKIN	3.21832	8.63333	MSS	Adherent	0.0794667	17.2	D/F12	0.916105	5100	0.325362	0.613555	0.55461	0.709792	0.478951	0.0441463	-1.93197	-1.05121	1.61135	2.55651	0.362687	0.915388	-0.0641762	-3.70708	0.724518	0.555777	1.19081	4.70888	-0.582299	-2.20559	-0.12753
SIDM00575	SIDM00575;NMC-G1	NMC-G1	JCRB	CVCL_1608	Female	Central Nervous System	Glioma	Low Grade Glioma		ACH-000200	NMCG1_CENTRAL_NERVOUS_SYSTEM	2.26327	7.26667	MSS	Unknown	0.44259	17.5	D/F12	0.910371	4778	0.398986	0.57245	0.548765	0.228165	0.484464	0.00730493	-1.71155	-2.13337	-0.844278	-1.99087	-0.410976	2.19712	-0.0286585	0.358204	-0.316686	-0.12696	0.166382	0.313599	-0.444606	1.11524	0.0941961
SIDM00665	SIDM00665;Hs-746T	Hs-746T	ATCC	CVCL_0333	Male	Stomach	Gastric Carcinoma	Gastric adenocarcinoma		ACH-000616	HS746T_STOMACH	2.05979	11.2333	MSS	Adherent	0.552075	20.2	D/F12	0.926508	4949	0.366008	0.597335	0.505553	0.404109	0.366245	0.0775371	-0.961897	-1.96057	-1.56397	4.15914	-0.489521	0.610886	0.218055	1.8565	-0.60861	0.586498	-2.11143	0.0863548	0.550724	-0.215134	0.228054
SIDM00518	SIDM00518;NCI-H290	NCI-H290	NCI-Navy Medical Oncology Branch	CVCL_A555	Male	Lung	Mesothelioma	Malignant Pleural Mesothelioma				3.10327	6.03333	MSS	Unknown	0.876913	18.8	R	0.91529	5031	0.281686	0.374675	0.527377	0.493981	0.362386	0.0475088	-1.03582	-1.46244	1.81847	-0.27904	0.784137	-0.629721	0.591582	2.54655	0.136016	1.15983	0.341809	-0.290466	-0.443993	1.63693	0.160227
SIDM00878	SIDM00878;HCC1569	HCC1569	ATCC	CVCL_1255	Female	Breast	Breast Carcinoma	Ductal Breast Carcinoma		ACH-000930	HCC1569_BREAST	2.94847	46.1	MSI	Semi-Adherent	0.403472	18.5	R	0.916282	5145	0.31568	0.419593	0.497004	0.500878	0.39645	0.0456808	-0.0433322	0.360573	0.665597	1.4016	-0.273726	0.344732	-0.920814	-2.47611	-0.599476	-0.116891	0.628513	0.59909	0.610234	-1.98622	0.0342403
SIDM00207	SIDM00207;D-542MG	D-542MG	Duke University Medical Center	CVCL_1164	Female	Central Nervous System	Glioblastoma			ACH-002230	D542MG_CENTRAL_NERVOUS_SYSTEM	4.41107	2.36667	MSS	Unknown	0.605252	15.9	D/F12	0.91095	5215	0.420903	0.573688	0.556084	0.606774	0.448655	0.00237673	-2.53742	-1.65476	-0.486872	0.362059	-1.4417	2.3915	-0.862567	1.60216	-1.25427	-0.238258	-0.496889	0.185893	0.234704	0.820052	-0.363831
SIDM01178	SIDM01178;SW962	SW962	ATCC	CVCL_1733	Female	Vulva	Vulvar carcinoma	Vulvar Carcinoma		ACH-002200	SW962_VULVA	3.45982	6.6	MSS	Adherent	-0.363651	17.1	D/F12	0.901364	4678	0.376932	0.5728	0.57929	0.575403	0.433005	0.034086	0.566225	-2.27069	-1.49575	0.300057	0.176432	0.778301	-0.47457	-2.05034	-0.98368	0.11891	-0.533081	-0.137943	1.39019	-0.22089	-0.291641
SIDM00188	SIDM00188;HA7-RCC	HA7-RCC	Ludwig Institute for Cancer Research, Brussels branch	CVCL_1241	Male	Kidney	Kidney Carcinoma			ACH-002139	HA7RCC_KIDNEY	3.66204	2.93333	MSS	Unknown	0.917886	19.4	D/F12	0.910212	4983	0.316352	0.605824	0.571687	0.628344	0.500366	0.0288285	0.235445	-1.8756	0.736306	-0.721076	-1.08456	0.86331	1.18936	-0.579568	0.893048	-0.00925832	1.89445	-1.12177	-2.02904	0.720557	0.113307
SIDM00986	SIDM00986;BHY	BHY	DSMZ	CVCL_1086	Male	Head and Neck	Head and Neck Carcinoma	Head and Neck Squamous Cell Carcinoma		ACH-000548	BHY_UPPER_AERODIGESTIVE_TRACT	2.92631	11.7667	MSS	Adherent	0.598272	19.2	D/F12	0.903177	4942	0.327729	0.402449	0.488098	0.647946	0.317529	0.0730463	2.34104	-1.40655	-0.952395	1.37558	0.246859	-1.57403	0.467933	0.966624	-2.39597	0.774234	-0.411911	0.865116	1.78777	1.24389	-0.953031
SIDM01039	SIDM01039;JAR	JAR	DSMZ	CVCL_0360	Female	Placenta	Other Solid Carcinomas	Gestational choriocarcinoma		ACH-001529	JAR_PLACENTA	3.02822	14.9333	MSS	Adherent	1.28285	16.2	R	0.914525	4942	0.320279	0.622649	0.553875				1.37663	1.79198	0.159806	6.21019	0.859762	-1.72945	-0.40692	-0.722353	-1.34702	-5.33203	0.792153	-0.35973	0.366722	-2.78181	37.5958
SIDM01240	SIDM01240;451Lu	451Lu	Rockland	CVCL_6357	Male	Skin	Melanoma	Cutaneous melanoma		ACH-001002	451LU_SKIN	3.90164	14.7	MSS	Adherent	0.880986	16.8	D/F12	0.913988	4910	0.287371	0.565354	0.535753	0.585876	0.491028	0.0499826	-1.60523	-0.59908	1.488	2.73598	-0.325989	-0.686579	-0.499693	-2.55637	-0.243804	-1.65472	0.532893	4.68578	-0.52503	-3.21438	0.292805
SIDM00608	SIDM00608;KMS-11	KMS-11	JCRB	CVCL_2989	Female	Haematopoietic and Lymphoid	Plasma Cell Myeloma		B lymphoid	ACH-000714	KMS11_HAEMATOPOIETIC_AND_LYMPHOID_TISSUE	3.09049	17.9333		Unknown	1.25694	15.4	R	0.919762	5437	0.296451	0.669844	0.58664				-0.281082	0.244392	2.84228	-1.82507	-0.140958	0.532371	1.50811	0.736353	-0.0306113	0.317805	-0.508865	0.176765	-0.074524	0.601108	0.021831
SIDM00442	SIDM00442;ML-1	ML-1	DSMZ	CVCL_H525	Female	Thyroid	Thyroid Gland Carcinoma	Thyroid gland follicular carcinoma		ACH-000058	ML1_THYROID	1.71075	4.06667	MSS	Adherent	0.388477	16.7	D/F12	0.899097	4575	0.323468	0.361981	0.489435				-1.32666	-0.988156	1.02711	-3.08507	0.0193606	0.667465	0.196285	-0.308582	0.409258	0.425958	0.996409	-0.589858	-0.378325	0.0861352	-0.615446
SIDM00476	SIDM00476;OV-17R	OV-17R	ECACC	CVCL_2672	Female	Ovary	Ovarian Carcinoma	Ovarian adenocarcinoma		ACH-001373	OV17R_OVARY	3.01995	4.26667	MSS	Adherent	0.299037	16.1	D/F12	0.896321	4309	0.306171	0.314874	0.425052	0.712375	0.343615	0.10047	-0.614317	0.00828568	0.755981	-5.53846	0.145029	-0.62279	0.495106	-0.0146912	-0.958174	0.47532	1.05788	-0.704188	-0.570831	0.385898	0.0668146
SIDM00193	SIDM00193;SNU-81	SNU-81	KCLB	CVCL_5098	Male	Large Intestine	Colorectal Carcinoma	Colon adenocarcinoma		ACH-000991	SNU81_LARGE_INTESTINE	1.95006	236.533	MSS	Adherent	0.364091	14.3	R	0.910659	4951	0.272653	0.598311	0.493966	0.0495525	0.430895	0.066951	3.13041	1.34317	-1.19891	2.60268	-1.0319	0.152644	-1.31094	0.0250561	1.08031	0.177184	-0.231875	0.445106	-2.01948	-1.00519	0.0311707
SIDM00481	SIDM00481;OAW-28	OAW-28	ECACC	CVCL_1614	Female	Ovary	Ovarian Carcinoma	High grade ovarian serous adenocarcinoma		ACH-000116	OAW28_OVARY	2.28333	4.63333	MSS	Adherent	0.0525248	16.6	D/F12	0.894587	4996	0.237732	0.435907	0.508278	0.43503	0.395448	0.0676319	0.536608	0.742999	1.39631	-3.61911	0.149322	0.715875	-0.10171	-1.10981	-1.44657	-0.0206906	1.76188	-0.78441	0.445171	0.761671	-0.31014
SIDM00263	SIDM00263;ES5	ES5	St Jude Children's Research Hospital	CVCL_1201	Male	Bone	Ewing's Sarcoma			ACH-002106	ES5_BONE	3.56053	5.3	MSS	Unknown	0.911742	14.3	R	0.923093	5525	0.324299	0.594195	0.581802	0.587931	0.421524	0.0603719	-2.6497	2.10476	0.0486103	-2.21567	-3.76015	-2.72245	-2.03795	0.779541	-0.174164	1.53505	1.49279	-0.311244	-0.202944	2.25751	-0.564251
SIDM00355	SIDM00355;RERF-LC-MS	RERF-LC-MS	JCRB	CVCL_1655	Male	Lung	Non-Small Cell Lung Carcinoma	Lung Adenocarcinoma		ACH-000062	RERFLCMS_LUNG	4.33277	7.83333	MSS	Unknown	1.51279	16.3	D/F12	0.924704	5108	0.396241	0.695747	0.581554	0.325185	0.498529	0.0395214	-1.01344	-0.895328	1.99153	-0.275011	-0.0306564	-0.780636	0.542955	-1.42184	0.398856	0.129752	-0.199678	-0.894772	-0.373728	-1.38919	-0.296017
SIDM00195	SIDM00195;EW-24	EW-24	IARC	CVCL_1215	Unknown	Bone	Ewing's Sarcoma			ACH-002117	EW24_BONE	2.33444	5.5	MSS	Unknown	0.314922	13.3	R	0.923333	5638	0.338481	0.686917	0.5653	0.412643	0.462108	0.0673955	-2.5588	1.47932	-0.705921	-2.0554	-3.65687	-1.81879	-1.26437	-0.903263	1.0816	1.50513	0.618173	-0.0818453	-0.119404	1.59594	-0.0865993
SIDM00282	SIDM00282;CW-2	CW-2	RIKEN	CVCL_1151	Female	Large Intestine	Colorectal Carcinoma	Colon adenocarcinoma		ACH-000998	CW2_LARGE_INTESTINE	1.97431	237.833	MSI	Adherent	0.664803	14.4	R	0.931112	5642	0.348104	0.615814	0.564648	0.00176425	0.474798	0.0378628	2.80896	1.46771	-0.880761	2.44472	-0.461426	0.191801	-1.20387	0.588524	0.388994	-1.77338	0.350523	0.290718	-2.3015	0.372676	0.156576
SIDM00700	SIDM00700;NCI-H2135	NCI-H2135	ATCC	CVCL_1533	Unknown	Lung	Non-Small Cell Lung Carcinoma			ACH-001363	NCIH2135_LUNG	3.68407	22.8667	MSS	Adherent	0.122816	17	D/F12	0.925482	5653	0.317007	0.683666	0.580358	0.692588	0.51806	0.00965602	1.07122	-0.361106	-1.25619	3.55989	0.353499	-1.44712	0.671777	-1.3632	2.33316	-1.74536	-2.46974	-0.439187	-0.0282514	-2.3619	0.215727
SIDM00390	SIDM00390;SU-DHL-1	SU-DHL-1	DSMZ	CVCL_0538	Male	Haematopoietic and Lymphoid	T-Cell Non-Hodgkin's Lymphoma	Anaplastic Large Cell Lymphoma	T lymphoid	ACH-000664	SUDHL1_HAEMATOPOIETIC_AND_LYMPHOID_TISSUE	3.31881	12.1	MSS	Suspension	1.46439	17.5	R	0.903772	4990	0.349824	0.662148	0.592381	0.413075	0.476822	-0.00342164	-0.175246	-0.50424	0.790163	3.77996	1.20517	-1.19298	0.676171	-0.0111097	0.508655	0.321322	-2.96671	-0.100236	0.410309	0.0825309	0.0382658
SIDM00939	SIDM00939;CAL-12T	CAL-12T	DSMZ	CVCL_1105	Male	Lung	Non-Small Cell Lung Carcinoma			ACH-000826	CAL12T_LUNG	2.40428	19.5667	MSS	Adherent	1.39744	15	D/F12	0.873811	4737	0.320025	0.590986	0.409372	0.487044	0.366961	0.0721348	2.07707	-0.839599	0.305096	0.761353	0.605876	-1.00536	-0.00253294	-0.472591	-0.673328	0.114853	0.341655	-0.718628	1.10549	0.624614	0.292102
SIDM00270	SIDM00270;PCI-15A	PCI-15A	The University of Hong Kong	CVCL_C184	Male	Head and Neck	Head and Neck Carcinoma	Pyriform fossa squamous cell carcinoma		ACH-002294	PCI15A_UPPER_AERODIGESTIVE_TRACT	3.71676	6.86667	MSS	Unknown	0.863255	16.4	R	0.915163	5375	0.255255	0.617666	0.548603	0.675282	0.483827	0.0506651	2.01744	-0.624375	0.307642	-0.497658	0.00190645	-1.92045	0.672245	-2.17765	-1.67663	0.0468272	1.12917	-0.0317646	1.4958	0.555621	-0.759294
SIDM00240	SIDM00240;OMC-1	OMC-1	RIKEN	CVCL_1623	Female	Cervix	Cervical Carcinoma	Cervical Squamous Cell Carcinoma		ACH-002180	OMC1_CERVIX	3.89037	17.9333	MSS	Adherent	0.444311	14.1	D/F12	0.894515	4725	0.359996	0.465483	0.52007	0.257042	0.410255	0.0616978	2.78752	-0.464397	-0.773917	-1.52524	-0.424872	-0.795766	0.142972	0.262867	-1.54671	0.71751	0.251376	0.648779	2.27438	0.0680897	-0.0729189
SIDM00410	SIDM00410;YT	YT	DSMZ	CVCL_1797	Male	Haematopoietic and Lymphoid	Other Blood Cancers	Natural Killer Cell Lymphoblastic Leukemia or Lymphoma	NK lymphoid	ACH-002317	YT_HAEMATOPOIETIC_AND_LYMPHOID_TISSUE	3.67469	18.6333	MSS	Suspension	0.703342	17.1	D/F12	0.909988	5332	0.480413	0.604341	0.57865	0.447675	0.454348	-0.0172893	0.130631	-0.0952303	1.88316	4.4109	0.558733	0.610226	1.26077	0.00996836	-0.469265	-0.209282	-1.84201	0.433085	0.389438	0.313	-0.208289
SIDM00697	SIDM00697;NCI-H1436	NCI-H1436	ATCC	CVCL_1471	Male	Lung	Small Cell Lung Carcinoma			ACH-000830	NCIH1436_LUNG	2.01522	20.4	MSS	Suspension	0.410825	11.7	D/F12	0.90544	5237	0.361801	0.533462	0.545141	0.173346	0.409595	0.0521591	-1.3846	3.79979	-1.74344	-1.08321	-0.450517	1.19079	2.58541	0.773613	-1.77271	-0.642697	-1.7363	0.104458	-0.0651349	0.488844	-0.123342
SIDM00958	SIDM00958;CML-T1	CML-T1	DSMZ	CVCL_1126	Female	Haematopoietic and Lymphoid	Chronic Myelogenous Leukemia		T lymphoid	ACH-000920	CMLT1_HAEMATOPOIETIC_AND_LYMPHOID_TISSUE	1.96453	57.8333	MSS	Suspension	0.954539	11.5	D/F12	0.913671	5010	0.483704	0.677385	0.562397	0.0160918	0.44995	0.0945302	-0.238592	0.647988	0.0223691	-0.0576148	-0.0293008	-0.173317	-0.679668	-2.244	-1.31581	0.211971	-0.708856	-0.085003	-0.412193	1.27113	-0.543565
SIDM00622	SIDM00622;D-247MG	D-247MG	Duke University Medical Center	CVCL_1153	Female	Central Nervous System	Glioblastoma			ACH-002224	D247MG_CENTRAL_NERVOUS_SYSTEM	4.12992	6.6	MSS	Unknown	0.50579	15.8	D/F12	0.902428	5068	0.342247	0.600044	0.593014	0.152273	0.436344	0.00886225	-2.34865	-2.17407	-1.83054	-0.716755	-0.414283	2.23165	-1.45719	1.56565	-0.077519	-0.185706	0.399763	-0.205705	-0.111138	0.87062	0.248461
SIDM01259	SIDM01259;GR-ST	GR-ST	RIKEN	CVCL_1236	Male	Haematopoietic and Lymphoid	B-Lymphoblastic Leukemia	Childhood B acute lymphoblastic leukemia	B lymphoid	ACH-002238	GRST_HAEMATOPOIETIC_AND_LYMPHOID_TISSUE	2.04826	90.1333	MSI	Suspension	1.76719	11.1	R	0.918434	4874	0.396205	0.640729	0.582574	0.192056	0.355998	0.0301824	-0.246348	0.796033	-0.304839	3.53422	-0.974736	0.291017	1.22934	0.129761	-0.0930138	1.46236	0.999609	0.11242	0.220618	-0.347314	-0.0478458
SIDM00387	SIDM00387;MHH-NB-11	MHH-NB-11	DSMZ	CVCL_1412	Male	Peripheral Nervous System	Neuroblastoma			ACH-000078	MHHNB11_AUTONOMIC_GANGLIA	2.39528	4.03333	MSS	Adherent	0.463514	11.2	R	0.908497	5273	0.28699	0.635364	0.552907	0.332203	0.400017	0.03022	-3.34254	2.69355	-1.45254	-2.12542	6.94855	-1.70064	-1.15312	0.429976	0.520967	0.415313	-0.287429	-0.332315	-0.130877	1.15774	-0.622023
SIDM01090	SIDM01090;RKO	RKO	ATCC	CVCL_0504	Unknown	Large Intestine	Colorectal Carcinoma			ACH-000943	RKO_LARGE_INTESTINE	2.1265	81.4333	MSI	Adherent	1.66309	12.5	D/F12	0.928671	5361	0.262387	0.566067	0.583519	0.136478	0.470191	0.0114193	0.443524	0.230513	-1.13887	6.11041	0.055953	-2.34276	-0.968918	-0.674966	0.0571363	-0.175047	-1.47419	0.201889	-0.934786	-2.62004	0.326437
SIDM00548	SIDM00548;LK-2	LK-2	JCRB	CVCL_1377	Male	Lung	Non-Small Cell Lung Carcinoma	Squamous Cell Lung Carcinoma		ACH-000769	LK2_LUNG	2.68878	12.7667	MSS	Adherent	0.572316	14.2	R	0.918178	5084	0.292703	0.524307	0.560602	0.604106	0.493596	0.0906166	0.0910775	2.21731	-0.323832	-1.75322	0.0815106	-1.70271	0.710769	-0.274212	0.177621	0.0299282	-0.622687	0.688668	-0.0771081	1.23601	0.484564
SIDM00895	SIDM00895;BC-3	BC-3	ATCC	CVCL_1080	Male	Haematopoietic and Lymphoid	B-Cell Non-Hodgkin's Lymphoma	Primary effusion lymphoma	B lymphoid	ACH-002215	BC3_HAEMATOPOIETIC_AND_LYMPHOID_TISSUE	2.03064	23.5667	MSS	Suspension	0.038774	13.3	R	0.92558	5049	0.326153	0.625616	0.55595	0.168982	0.479608	-0.00272842	0.419502	-0.20642	1.5509	-2.29779	0.446135	0.250053	0.516529	5.92571	0.641228	0.215186	-0.5418	-0.400661	0.222479	0.0326585	-0.193511
SIDM00970	SIDM00970;DSH1	DSH1	Cancer Research UK Clinical Centre in Leeds	CVCL_1182	Male	Bladder	Bladder Carcinoma			ACH-002235	DSH1_URINARY_TRACT	3.43929	10.5333	MSS	Adherent	0.688864	18.3	R	0.906373	4806	0.27349	0.51704	0.515837	0.495278	0.464634	0.0172748	2.4893	0.558295	0.406968	-0.685662	-0.0380538	0.656003	-1.29027	0.233381	-0.749295	0.406054	1.21407	0.528554	0.704955	0.330581	0.0770061
SIDM00490	SIDM00490;Becker	Becker	JCRB	CVCL_1093	Male	Central Nervous System	Glioma	Low Grade Glioma		ACH-001016	BECKER_CENTRAL_NERVOUS_SYSTEM	2.68149	8.26667	MSS	Adherent	0.898683	15	D/F12	0.910805	5184	0.352001	0.611608	0.589477	0.525228	0.459331	0.0705669	-1.89277	-1.50754	-1.01622	-0.334155	-0.226215	1.01373	-0.692234	2.55571	0.974555	-0.243611	0.469884	0.0383615	0.669493	0.270759	-1.07995
SIDM00723	SIDM00723;NCI-H2444	NCI-H2444	ATCC	CVCL_1552	Male	Lung	Non-Small Cell Lung Carcinoma			ACH-000186	NCIH2444_LUNG	2.36122	6.53333	MSS	Adherent	-0.114798	16.8	R	0.904878	4811	0.33513	0.550997	0.552059	0.373239	0.485625	0.0528266	1.31207	-0.897858	0.315472	-1.04347	-0.730135	0.847446	1.41375	-2.65062	-0.152011	-0.835466	-0.733109	-0.436116	0.63582	0.988023	-0.245924
SIDM00203	SIDM00203;EW-11	EW-11	IARC	CVCL_1209	Female	Bone	Ewing's Sarcoma			ACH-002111	EW11_BONE	3.5553	8.33333	MSS	Unknown	0.484539	16.6	R	0.9136	5259	0.275365	0.61531	0.561804	0.556382	0.466931	0.0291295	-3.10142	2.04893	0.00647266	-1.12155	-4.51264	-2.07236	-1.8385	-1.24434	0.417133	1.27114	1.55793	-0.0862764	0.0140552	2.25363	0.165897
SIDM00922	SIDM00922;Calu-3	Calu-3	ATCC	CVCL_0609	Male	Lung	Non-Small Cell Lung Carcinoma	Lung Adenocarcinoma		ACH-000392	CALU3_LUNG	2.86178	6.63333	MSS	Adherent	0.344048	16.5	D/F12	0.913327	5051	0.418076	0.567682	0.517843	0.610871	0.521254	0.0575852	2.21432	-0.0916535	0.688485	-2.53917	0.0620003	0.584412	0.872512	-0.714233	1.11574	0.54425	-0.249068	0.0270084	-1.45311	0.682775	0.155287
SIDM00499	SIDM00499;22RV1	22RV1	DSMZ	CVCL_1045	Male	Prostate	Prostate Carcinoma			ACH-000956	22RV1_PROSTATE	2.03909	57.9667	MSI	Adherent	0.691063	13.2	R	0.901685	5466	0.403968	0.571511	0.583993	0.116288	0.429363	0.00858231	-0.0493091	3.17108	1.19225	-1.96644	-0.159382	0.602696	0.42661	2.24831	1.08316	0.429337	-0.467891	-0.099241	-0.0393029	-0.62874	0.158735
SIDM00367	SIDM00367;SBC-3	SBC-3	JCRB	CVCL_1678	Male	Lung	Small Cell Lung Carcinoma			ACH-002197	SBC3_LUNG	2.15069	10.6333	MSS	Unknown	1.66251	12.7	D/F12	0.913407	5841	0.306179	0.702289	0.631055	0.160024	0.50097	0.0316588	-1.45259	1.07586	-0.342531	4.31323	0.247112	-2.18507	-1.21852	-0.930061	-0.617063	0.434693	0.682911	-0.978625	-0.092517	-0.673359	-0.0453676
SIDM00889	SIDM00889;C-33-A	C-33-A	ATCC	CVCL_1094	Female	Cervix	Cervical Carcinoma	Cervical Squamous Cell Carcinoma		ACH-001333	C33A_CERVIX	1.97226	59.6667	MSI	Adherent	1.55363	13.4	D/F12	0.901622	4705	0.272268	0.449685	0.52854	0.118556	0.431882	0.0207955	-2.06814	1.36961	1.67427	0.560409	0.0550389	-2.33207	-0.686185	-1.12633	-0.240658	0.388526	1.29948	-1.4895	-0.307355	-2.17267	0.612347
SIDM00342	SIDM00342;LOUCY	LOUCY	DSMZ	CVCL_1380	Female	Haematopoietic and Lymphoid	T-Lymphoblastic Leukemia	Adult T acute lymphoblastic leukemia	T lymphoid	ACH-000104	LOUCY_HAEMATOPOIETIC_AND_LYMPHOID_TISSUE	3.76359	6.03333	MSS	Suspension	0.588985	10.4	R	0.901651	4957	0.411509	0.604452	0.532134	0.0630763	0.407922	0.0403505	-0.477499	0.410373	0.298242	1.93129	0.211871	0.435839	-1.34338	-2.63292	-3.2633	-0.193324	-1.34399	0.304273	-0.447181	-0.314912	-0.224959
SIDM00547	SIDM00547;LU-65	LU-65	JCRB	CVCL_1392	Male	Lung	Non-Small Cell Lung Carcinoma	Lung giant cell carcinoma		ACH-000438	LU65_LUNG	4.43112	10.9667	MSS	Unknown	1.28385	15.1	R	0.906262	5112	0.333007	0.617116	0.582524	0.328311	0.503136	0.0330386	1.47433	0.0711286	-1.44997	4.84746	0.127368	-1.20081	-0.511543	0.40221	1.18256	-0.333913	-0.499139	-0.189425	-0.547909	-0.40567	0.408524
SIDM00416	SIDM00416;VAL	VAL	DSMZ	CVCL_1819	Female	Haematopoietic and Lymphoid	B-Cell Non-Hodgkin's Lymphoma	Diffuse large B-cell lymphoma	B lymphoid	ACH-001703	VAL_HAEMATOPOIETIC_AND_LYMPHOID_TISSUE	2.10255	7.36667	MSS	Suspension	0.897699	10.2	R	0.910984	5174	0.363016	0.674307	0.588671	0.0909717	0.456035	-0.0366918	0.0343458	0.0396017	-2.18448	1.55383	-0.27165	0.00640777	1.70764	-0.324089	2.79	1.63338	2.719	-0.0513505	0.6177	-1.04424	-0.402998
SIDM00613	SIDM00613;KALS-1	KALS-1	JCRB	CVCL_1323	Female	Central Nervous System	Glioblastoma			ACH-000231	KALS1_CENTRAL_NERVOUS_SYSTEM	3.0551	9.3	MSS	Unknown	0.792563	19	R	0.909393	4900	0.451042	0.560145	0.537279	0.654167	0.429925	0.0477627	-2.12375	-1.59478	0.0514502	-0.669556	-1.15574	1.83985	-0.756735	0.654767	-1.02959	0.684986	-0.212985	-0.343546	0.277249	0.632452	-0.111049
SIDM00467	SIDM00467;QIMR-WIL	QIMR-WIL	ECACC	CVCL_1645	Female	Haematopoietic and Lymphoid	Acute Myeloid Leukemia	Adult Acute Myeloid Leukemia	Myeloid	ACH-002299	QIMRWIL_HAEMATOPOIETIC_AND_LYMPHOID_TISSUE	1.97653	5.36667	MSS	Suspension	1.16806	12.5	D/F12	0.92984	5218	0.428219	0.610629	0.557095	0.0318093	0.456539	0.0437337	0.166658	-0.181176	1.04834	1.81827	0.147223	-0.472691	1.2516	0.745541	0.536526	0.259164	-0.0426858	0.0211496	-0.0236578	0.487344	-0.13025
SIDM00194	SIDM00194;SNU-61	SNU-61	KCLB	CVCL_5078	Male	Large Intestine	Colorectal Carcinoma	Rectal adenocarcinoma		ACH-000532	SNU61_LARGE_INTESTINE	2.69557	10.5	MSS	Adherent	0.448055	15.8	R	0.914265	4475	0.154892	0.410303	0.441682	0.593705	0.374388	0.0793781	3.68726	0.896301	-0.693171	0.729275	-0.120959	0.424142	-0.936146	0.647036	0.376239	0.224096	1.02708	0.597415	-2.35226	-0.931121	0.441732
SIDM00096	SIDM00096;SR	SR	NCI	CVCL_1711	Male	Haematopoietic and Lymphoid	T-Cell Non-Hodgkin's Lymphoma	Anaplastic large cell lymphoma	T lymphoid	ACH-000338;ACH-000338	SR786_HAEMATOPOIETIC_AND_LYMPHOID_TISSUE;SR786_HAEMATOPOIETIC_AND_LYMPHOID_TISSUE	2.10397	4.83333	MSS	Suspension	1.36222	12.6	R	0.914278	5313	0.349354	0.627475	0.591488	0.135539	0.464464	0.026295	0.242413	-1.22261	0.150095	1.68161	0.663576	0.0842377	0.159105	-1.13623	-0.016935	-0.819984	-1.92991	-0.0512633	0.247026	0.0150743	0.325935
SIDM00210	SIDM00210;A2780	A2780	ICLC	CVCL_0134	Female	Ovary	Ovarian Carcinoma	Ovarian endometrioid adenocarcinoma		ACH-000657	A2780_OVARY	2.00094	12.6667	MSS	Adherent	1.42075	14.1	R	0.91214	5051	0.412809	0.534299	0.561452	0.0382279	0.45496	0.0214455	-2.21898	1.1122	0.873201	-0.147989	-0.189296	-1.99762	-1.65543	-1.38139	-0.176429	-0.283352	1.35194	-1.7973	-0.488565	-1.61927	0.260745
SIDM00794	SIDM00794;A388	A388	ATCC	CVCL_1063	Male	Skin	Other Solid Carcinomas	Skin squamous Cell Carcinoma		ACH-001442	A388_SKIN	2.03151	9.6	MSS	Adherent	1.09185	15.3	D/F12	0.893031	4288	0.374634	0.283788	0.477333	0.210708	0.328236	0.0770399	2.69102	-1.1617	-1.00634	3.79576	0.501314	-1.23291	0.193686	-0.0278939	-0.0565181	0.67562	-0.376762	0.736836	3.01411	0.269894	-0.795224
SIDM00095	SIDM00095;SNB75	SNB75	NCI	CVCL_1706	Female	Central Nervous System	Glioblastoma			ACH-000504	SNB75_CENTRAL_NERVOUS_SYSTEM	2.63631	5.96667	MSS	Unknown	0.428632	18.4	R	0.922207	4951	0.476264	0.592372	0.50044	0.588021	0.425094	0.04102	-2.43294	-1.85685	0.145087	0.0332914	-1.101	2.48621	-0.822137	0.629487	-1.18919	-0.202473	-0.241782	0.995496	0.415109	1.00107	-0.167555
SIDM01155	SIDM01155;SW1088	SW1088	ATCC	CVCL_1715	Male	Central Nervous System	Glioma	Low Grade Glioma		ACH-000437	SW1088_CENTRAL_NERVOUS_SYSTEM	4.55284	5.36667	MSS	Adherent	0.621722	17.7	D/F12	0.876652	4661	0.36303	0.491434	0.529703	0.493836	0.414729	0.0409319	-2.16404	-2.11425	-1.18448	-0.53708	-0.522705	1.89783	-0.679953	1.30851	-0.772291	0.0355592	0.327308	-0.295296	-0.148848	-0.209352	0.117125
SIDM00315	SIDM00315;YKG-1	YKG-1	JCRB	CVCL_1796	Female	Central Nervous System	Glioblastoma			ACH-000570	YKG1_CENTRAL_NERVOUS_SYSTEM	3.1642	12.6333	MSS	Adherent	0.637793		D/F12	0.900512	5211	0.410937	0.564342	0.573387	0.506319	0.379483	0.0486743	-2.55563	-0.948645	-0.534802	-1.46464	-0.163727	1.45066	-0.832589	2.85174	-0.171142	-0.164138	0.451586	-0.0354312	-0.313844	0.154792	-0.400483
SIDM00179	SIDM00179;MZ2-MEL	MZ2-MEL	Ludwig Institute for Cancer Research, Brussels branch	CVCL_1435	Unknown	Skin	Melanoma			ACH-002165	MZ2MEL_SKIN	1.8856	11.1333	MSS	Unknown	1.01922	14	D/F12	0.895877	5190	0.384862	0.589076	0.578102	0.179185	0.465307	0.0117675	-1.93868	-0.685421	1.26937	3.82221	1.11518	-0.515254	-0.437218	-1.6326	-0.396704	0.081434	-0.199014	3.5792	-0.220566	-2.94587	0.30978
SIDM00734	SIDM00734;NCI-H1437	NCI-H1437	ATCC	CVCL_1472	Male	Lung	Non-Small Cell Lung Carcinoma	Lung Adenocarcinoma		ACH-000589	NCIH1437_LUNG	2.84869	7.7	MSS	Adherent		14.8	R	0.923074	5657	0.336205	0.662639	0.574625	0.537638	0.535968	0.0722869	1.90181	0.878776	0.0183217	-1.76937	0.207145	-0.0439459	0.115114	3.32643	1.7298	0.306857	-0.00339229	-0.818992	0.949815	-2.43926	-0.139481
SIDM00560	SIDM00560;MKN7	MKN7	JCRB	CVCL_1417	Male	Stomach	Gastric Carcinoma	Gastric tubular adenocarcinoma		ACH-000678	MKN7_STOMACH	3.01677	11	MSS	Unknown	0.546321	15.8	R	0.890771	4556	0.392701	0.384793	0.521281	0.539231	0.395041	0.098327	1.73913	-1.00727	0.849527	0.793983	0.178258	0.147968	0.276504	-0.423154	-1.30675	0.22547	0.301072	-0.458843	0.317456	0.247693	0.117757
SIDM00129	SIDM00129;G-MEL	G-MEL	Massachusetts General Hospital	CVCL_W798	Male	Skin	Melanoma	Cutaneous melanoma		ACH-002121	GMEL_SKIN	2.75086	16.1667	MSS	Unknown	1.52187	17.4	D/F12	0.909341	5932	0.422944	0.664348	0.563704	0.528069	0.416972	0.0178891	-0.879315	-0.875783	1.93388	-2.7342	1.24679	-1.04488	-0.772658	4.53399	0.104163	-5.48666	3.02188	4.59162	-0.154636	-1.63563	-0.815656
SIDM00526	SIDM00526;MEG-01	MEG-01	ECACC	CVCL_0425	Male	Haematopoietic and Lymphoid	Chronic Myelogenous Leukemia		Myeloid	ACH-000072	MEG01_HAEMATOPOIETIC_AND_LYMPHOID_TISSUE	2.53479	8.33333	MSS	Semi-Adherent	0.637636	14.7	R	0.911068	5071	0.485341	0.595478	0.555141	0.491581	0.463343	0.00916864	-0.181897	-0.187964	3.044	-3.99245	0.390396	-1.024	-1.32061	0.767744	0.254853	-0.759798	-2.49071	0.129677	-0.220095	0.265013	0.0670891
SIDM00837	SIDM00837;SW48	SW48	ATCC	CVCL_1724	Female	Large Intestine	Colorectal Carcinoma	Colon adenocarcinoma		ACH-000958	SW48_LARGE_INTESTINE	2.04597	66.0667	MSI	Adherent	1.28989	13.6	D/F12	0.903027	5200	0.305187	0.662793	0.578263	0.091261	0.446151	0.0351663	1.97903	1.29548	-0.457389	5.71326	-0.00396173	-1.75498	-0.916093	-1.26988	-0.0904779	-0.0877068	-0.894687	0.443813	-1.23939	-1.90616	-0.246326
SIDM00819	SIDM00819;RCC-FG2	RCC-FG2	CLS	CVCL_5873	Male	Kidney	Kidney Carcinoma	Clear cell renal cell carcinoma		ACH-002189	RCCFG2_KIDNEY	2.06356	13.6333	MSS	Adherent	0.966496	17.5	D/F12	0.895264	4959	0.386249	0.67757	0.574265	0.162656	0.565965	0.0696124	-0.11554	-1.97446	0.447642	-1.32288	-1.10249	1.33108	1.86544	-2.5635	1.49623	-1.15812	0.616339	-0.856147	-1.79275	0.685493	0.366184
SIDM00429	SIDM00429;NALM-6	NALM-6	DSMZ	CVCL_0092	Male	Haematopoietic and Lymphoid	B-Lymphoblastic Leukemia	Adult B acute lymphoblastic leukemia	B lymphoid	ACH-000938	NALM6_HAEMATOPOIETIC_AND_LYMPHOID_TISSUE	1.93997	53.0667	MSI	Suspension	1.26475	11.6	R	0.897464	5085	0.454003	0.649522	0.588717	0.00429881	0.38425	0.0620896	-0.380242	0.529581	-1.54874	2.44887	-0.363835	-0.0202041	-0.613899	-0.754669	-1.52899	0.161611	0.159415	0.133592	-0.202478	0.657257	-0.105197
SIDM00447	SIDM00447;REH	REH	DSMZ	CVCL_1650	Female	Haematopoietic and Lymphoid	B-Lymphoblastic Leukemia	Childhood B acute lymphoblastic leukemia	B lymphoid	ACH-000960	REH_HAEMATOPOIETIC_AND_LYMPHOID_TISSUE	1.95355	47.1	MSI	Suspension	0.590808	12.3	R	0.904819	5122	0.350467	0.632844	0.555405	0.0689099	0.446273	0.0377677	-0.30719	0.34191	-1.6464	0.0894457	-0.0459086	0.0917001	-0.612602	-1.95846	-2.00132	-0.0134156	1.39656	-0.0852012	-0.10098	-0.0146503	0.197464
SIDM00525	SIDM00525;MG-63	MG-63	ECACC	CVCL_0426	Male	Bone	Osteosarcoma			ACH-000359	MG63_BONE	3.03489	7.03333	MSS	Adherent	1.01338	17.1	D/F12	0.892395	4775	0.351161	0.522268	0.59398	0.523698	0.518959	0.0116992	-1.93323	-1.45973	0.0478825	0.507983	-0.651262	-0.181555	-0.78204	-1.46749	0.399335	-0.391884	-0.0433065	-0.589054	0.428371	0.409433	0.292554
SIDM00659	SIDM00659;M059J	M059J	ATCC	CVCL_0400	Male	Central Nervous System	Glioblastoma			ACH-001118	M059J_CENTRAL_NERVOUS_SYSTEM	4.23948	4.73333	MSS	Adherent	0.817409	16.2	D/F12	0.880165	4621	0.425122	0.421367	0.511869	0.5773	0.341802	0.0230072	-1.57269	-2.25205	-0.481701	0.729627	-1.22537	1.97729	-0.451268	2.2618	-1.30454	-0.489331	-0.349994	-0.491637	0.506617	2.15097	0.325223
SIDM00555	SIDM00555;KS-1	KS-1	JCRB	CVCL_1343	Female	Central Nervous System	Glioblastoma			ACH-000631	KS1_CENTRAL_NERVOUS_SYSTEM	3.47651	12.1	MSS	Adherent	0.952023	18	D/F12	0.890722	4959	0.368786	0.535484	0.568994	0.421568	0.450396	0.0558683	-2.03841	-2.02839	-2.4148	5.83261	1.13869	1.21818	-0.782312	1.68338	-0.0551092	-0.19524	0.296964	0.00703924	0.388419	-0.72446	0.17221
SIDM00196	SIDM00196;EW-22	EW-22	IARC	CVCL_1214	Unknown	Bone	Ewing's Sarcoma			ACH-002116	EW22_BONE	2.40422	4.06667	MSS	Unknown	0.814093	13.8	R	0.889248	4916	0.244281	0.478563	0.53338	0.42798	0.421737	0.0551198	-2.86927	2.06898	-0.731566	-3.49405	-4.52474	-2.54764	-1.7207	1.26592	0.467736	1.49606	1.4287	-0.262946	-0.0286056	2.11462	0.00544833
SIDM00681	SIDM00681;LS1034	LS1034	ATCC	CVCL_1382	Male	Large Intestine	Colorectal Carcinoma	Cecum adenocarcinoma		ACH-000252	LS1034_LARGE_INTESTINE	3.0582	3.76667	MSS	Adherent		15.4	R	0.887533	4115	0.219285	0.354012	0.439894	0.452235	0.392517	0.0456974	3.39506	1.22141	-1.00481	2.50762	0.0678992	-0.38078	-1.1734	1.93299	0.660764	-0.653692	0.282121	0.743752	-3.24799	-0.544153	-0.148831
SIDM01261	SIDM01261;YMB-1-E	YMB-1-E	JCRB	CVCL_2815	Female	Breast	Breast Carcinoma	Invasive Ductal Carcinoma of No Special Type		ACH-002208	YMB1E_BREAST	3.22617	7.53333	MSS	Unknown	0.555195		R	0.910622	4931	0.264403	0.657341	0.530229				1.22894	2.72921	2.03329	1.89931	-0.230564	3.35358	-1.68259	-1.25748	3.27985	0.166186	0.692892	-0.0417969	2.72978	-1.42628	-0.480245
SIDM01186	SIDM01186;UACC-893	UACC-893	ATCC	CVCL_1782	Female	Breast	Breast Carcinoma	Invasive Ductal Carcinoma of No Special Type		ACH-000554	UACC893_BREAST	2.9475	8.26667	MSS	Adherent	0.260424	18.8	D/F12	0.899937	5254	0.355993	0.617379	0.49389	0.642736	0.409566	0.0554976	2.14267	2.02901	1.53469	0.788754	0.827284	2.75384	-1.59964	-0.161139	1.54288	0.527651	0.98171	-0.265999	2.24834	-0.50768	0.187021
SIDM00687	SIDM00687;KATOIII	KATOIII	ATCC	CVCL_0371	Male	Stomach	Gastric Carcinoma	Gastric signet ring cell adenocarcinoma		ACH-000793	KATOIII_STOMACH	3.58409	16.2333	MSS	Semi-Adherent	0.631805	13.6	D/F12	0.866249	4674	0.276747	0.564093	0.541991	0.582554	0.441623	0.0310725	3.42887	0.989642	-1.26189	6.91395	-0.103081	-0.0107637	-0.58403	5.62098	-0.151415	-0.259228	0.477512	0.951752	-2.24979	-2.57557	0.520884
SIDM00100	SIDM00100;NCI-H2595	NCI-H2595	NCI-Navy Medical Oncology Branch	CVCL_A545	Male	Lung	Mesothelioma	Pleural Epithelioid Mesothelioma		ACH-002127	H2595_PLEURA	3.08627	4.83333	MSS	Unknown	-0.185876	19.7	R	0.88551	5260	0.319601	0.664979	0.483043	0.50151	0.46713	0.0663479	-0.283502	-0.79486	1.81609	-0.885321	-1.06137	1.04878	0.44287	-1.57295	-1.21394	0.535328	0.762564	-1.00456	-0.425194	1.18808	0.210758
SIDM00543	SIDM00543;GAK	GAK	JCRB	CVCL_1225	Female	Skin	Melanoma	Vulvar melanoma		ACH-002120	GAK_SKIN	2.57727	8.83333	MSS	Adherent	0.782303	18.6	D/F12	0.873448	5087	0.309768	0.44541	0.511215	0.457533	0.390041	0.0819433	-1.53151	-0.759118	1.69379	0.810064	0.292366	-0.368424	-0.167321	2.02839	1.5369	0.208554	1.53266	4.32764	-0.478818	-2.59546	-0.658682
SIDM00993	SIDM00993;AMO-1	AMO-1	DSMZ	CVCL_1806	Female	Haematopoietic and Lymphoid	Plasma Cell Myeloma		B lymphoid	ACH-000838	AMO1_HAEMATOPOIETIC_AND_LYMPHOID_TISSUE	3.49653	16.3	MSS	Suspension	1.60717	14.2	R	0.90849	5360	0.48817	0.678752	0.580426	0.540699	0.511558	0.0107184	0.0601507	0.0753597	1.80878	0.998172	0.535876	-0.555406	1.35753	-0.112616	0.687169	-1.07353	-0.626638	-0.167136	-0.021207	-1.34118	0.0402053
SIDM00255	SIDM00255;NB17	NB17	St Jude Children's Research Hospital	CVCL_1445	Female	Peripheral Nervous System	Neuroblastoma			ACH-002282	NB17_AUTONOMIC_GANGLIA	2.97323	14.4	MSS	Unknown	0.891828	11.5	D/F12	0.919906	5701	0.316565	0.636062	0.558295	0.504086	0.462916	0.0528056	-3.05665	3.07165	-0.398858	-3.01519	6.80742	-0.683923	0.188445	-1.24684	-0.775384	0.505808	0.503296	-0.17764	-0.2684	0.266639	0.10003
SIDM00322	SIDM00322;T-T	T-T	JCRB	CVCL_3174	Male	Esophagus	Esophageal Carcinoma	Esophageal Squamous Cell Carcinoma		ACH-000561	TT_OESOPHAGUS	3.4361	13.1	MSS	Unknown	0.913016	14.4	D/F12	0.891899	5438	0.331472	0.53757	0.55343	0.661471	0.458039	0.0828754	1.94432	0.708581	0.895193	-0.65167	-0.389915	-1.70729	0.413292	-1.90943	0.00206222	1.26712	0.670446	0.598507	2.11838	0.495255	-0.592931
SIDM00483	SIDM00483;SK-GT-4	SK-GT-4	ECACC	CVCL_2195	Male	Esophagus	Esophageal Carcinoma	Esophageal Adenocarcinoma		ACH-001654	SKGT4_OESOPHAGUS	2.45453	7.3	MSS	Adherent	0.960038	16.9	R	0.891359	5442	0.359894	0.624301	0.574668	0.55273	0.512574	0.0887447	2.41197	-0.745992	-1.10734	0.592677	0.565974	0.218932	0.242926	-1.20654	-1.07688	-0.508648	-0.672028	0.161218	-0.408934	-0.0171384	-0.20554
SIDM00598	SIDM00598;HARA	HARA	JCRB	CVCL_2914	Male	Lung	Non-Small Cell Lung Carcinoma	Squamous Cell Lung Carcinoma		ACH-000843	HARA_LUNG	2.77608	24.6333	MSS	Unknown	1.56446	14.7	R	0.883211	4822	0.226647	0.412199	0.516387	0.520897	0.466882	0.0459632	1.13191	0.166329	-0.0409172	-0.556533	-0.557331	-1.90792	0.840277	-0.789271	0.320905	0.801473	0.261708	0.0718573	1.44335	1.0671	0.516487
SIDM00296	SIDM00296;LU-134-A	LU-134-A	RIKEN	CVCL_1387	Male	Lung	Small Cell Lung Carcinoma			ACH-002051	LU134A_LUNG	2.51327	12.8667	MSS	Suspension	0.376514	10.9	R	0.887602	5254	0.208074	0.568953	0.502181	0.466029	0.394561	0.0235755	-1.13464	3.2353	-1.51141	-3.11808	-1.56561	1.36167	2.22895	1.16779	-2.02936	-1.26717	-2.92807	0.775735	0.704787	-0.239683	-0.0657248
SIDM00930	SIDM00930;CAL-72	CAL-72	DSMZ	CVCL_1113	Male	Bone	Osteosarcoma			ACH-001715	CAL72_BONE	2.36236	12	MSS	Adherent	0.86252	18.7	D/F12	0.860209	4532	0.280492	0.315201	0.449203	0.362732	0.388431	0.0994129	-1.6911	-2.61239	0.0538926	0.0813077	0.311373	-0.132487	0.259264	0.842745	1.87399	0.00113006	-1.9899	-0.0487072	0.386408	0.824114	1.13759
SIDM00249	SIDM00249;TE-15	TE-15	RIKEN	CVCL_1763	Female	Esophagus	Esophageal Carcinoma	Esophageal Squamous Cell Carcinoma		ACH-000353	TE15_OESOPHAGUS	2.59857	10.9	MSS	Adherent	0.963728	16.6	D/F12	0.874798	5283	0.299067	0.561603	0.528109	0.612989	0.457384	0.062036	2.69261	-1.03186	-1.5303	-0.106229	0.416843	-1.08817	0.526705	2.64166	-1.69971	0.659542	0.57977	0.0658224	2.08515	-0.861419	0.260972
SIDM00472	SIDM00472;PEO1	PEO1	ECACC	CVCL_2686	Female	Ovary	Ovarian Carcinoma	Ovarian cystadenocarcinoma		ACH-001630	PEO1_OVARY	1.77314	7.76667	MSS	Adherent	0.00497725	13.5	R	0.848938	4735	0.323854	0.252896	0.521194	0.431967	0.445437	0.0731324	1.13059	-0.702773	-0.130714	-2.54328	0.43613	0.497393	0.464806	-1.73592	-0.354238	-0.0232026	0.287713	-0.59586	0.354895	-0.0687965	0.483719
SIDM00569	SIDM00569;NY	NY	JCRB	CVCL_1613	Male	Bone	Osteosarcoma			ACH-002178	NY_BONE	3.54004	12.7667	MSS	Unknown	0.376953	18.1	D/F12	0.881503	5175	0.319973	0.599818	0.566094	0.663861	0.476461	0.0571344	-1.5313	-1.69342	0.571973	1.76348	-0.17325	0.126792	-0.399803	4.56779	-0.700265	-0.572156	-1.45691	-0.718799	1.2305	-0.55568	0.152547
SIDM00545	SIDM00545;Mewo	Mewo	JCRB	CVCL_0445	Male	Skin	Melanoma	Cutaneous melanoma		ACH-000987	MEWO_SKIN	1.92984	143.167	MSS	Adherent	0.652462	15.2	R	0.851509	4941	0.318979	0.566071	0.547323	0.126956	0.476407	0.0583098	-1.63467	-0.301822	1.11086	2.85478	-0.255983	-0.353074	-0.659337	-1.66974	0.250513	0.000864996	0.845313	3.67709	-0.336736	-1.80766	0.311255
SIDM00222	SIDM00222;MPP-89	MPP-89	ICLC	CVCL_1427	Male	Lung	Mesothelioma	Pleural Epithelioid Mesothelioma		ACH-000319	MPP89_PLEURA	2.30149	6.5	MSS	Adherent	0.659699	17	D/F12	0.868291	4779	0.332114	0.592379	0.566652	0.324301	0.513791	0.0925991	-1.00209	-1.6949	-0.0308256	-1.90432	-0.23775	0.542012	0.0156837	-1.17747	-0.266359	-0.0535832	-0.897386	-1.15156	0.491038	0.348002	0.155663
SIDM00782	SIDM00782;T84	T84	ATCC	CVCL_0555	Male	Large Intestine	Colorectal Carcinoma	Colon adenocarcinoma		ACH-000381	T84_LARGE_INTESTINE	2.69503	9.23333	MSS	Adherent	0.998941	14.6	D/F12	0.917915	5137	0.298644	0.580682	0.513909	0.564836	0.436041	0.0420351	3.41621	0.886464	0.0802422	0.676666	-0.611613	0.0108384	-1.11973	2.2441	0.280558	0.20445	0.499549	0.309797	-2.3815	0.213006	0.308081
SIDM01052	SIDM01052;EFO-21	EFO-21	DSMZ	CVCL_0029	Female	Ovary	Ovarian Carcinoma	Ovarian Cystadenocarcinoma		ACH-000308	EFO21_OVARY	2.85049	8.3	MSS	Adherent	0.357789	16.9	R	0.885876	5362	0.358427	0.555801	0.53138	0.647459	0.387887	0.0789902	0.326427	-0.677789	0.702267	-2.93705	-0.0732076	-0.243826	0.813863	-1.12725	0.697331	2.15288	0.600755	-1.11332	-0.954413	0.784947	-0.377543
SIDM01009	SIDM01009;KELLY	KELLY	DSMZ	CVCL_2092	Female	Peripheral Nervous System	Neuroblastoma			ACH-000259	KELLY_AUTONOMIC_GANGLIA	1.99444	6.56667	MSS	Adherent	0.903296	13.6	R	0.916435	5675	0.352369	0.608971	0.589244	0.247866	0.495959	0.0624983	-2.907	2.97275	-1.04156	-4.04352	7.5779	-1.59897	0.011924	2.76641	-0.185505	0.0458431	0.54422	0.0897888	0.169275	0.247626	0.138511
SIDM00946	SIDM00946;DND-41	DND-41	DSMZ	CVCL_2022	Male	Haematopoietic and Lymphoid	T-Lymphoblastic Leukemia	Childhood T acute lymphoblastic leukemia	T lymphoid	ACH-000981	DND41_HAEMATOPOIETIC_AND_LYMPHOID_TISSUE	3.8411	67.7	MSI	Suspension	0.436244	11.8	R	0.937782	5178	0.490757	0.706619	0.559548	0.138287	0.489107	0.0087285	-0.446537	0.285053	0.110646	2.3643	-0.264029	0.58908	-1.25622	-1.97407	-1.95197	-1.41376	-0.845289	0.0979366	-0.133285	0.255965	0.275172
SIDM00540	SIDM00540;DOK	DOK	ECACC	CVCL_1180	Male	Head and Neck	Head and Neck Carcinoma	Oral Dysplasia		ACH-002234	DOK_UPPER_AERODIGESTIVE_TRACT	3.51096	5.4	MSS	Adherent	0.590705	18.5	D/F12	0.879245	4114	0.309813	0.365442	0.45123	0.527434	0.349521	0.0263967	2.45357	-1.41538	-0.970072	-1.33049	0.0844619	-0.569941	-0.306625	0.633567	-0.559754	0.579333	1.14491	0.830895	2.79412	0.686114	-0.56353
SIDM01248	SIDM01248;CGTH-W-1	CGTH-W-1	DSMZ	CVCL_1120	Male	Thyroid	Thyroid Gland Carcinoma	Thyroid gland squamous cell carcinoma		ACH-001023	CGTHW1_THYROID	3.16919	5.76667	MSS	Unknown	0.564316	15.2	R	0.903522	5079	0.397783	0.625213	0.591793	0.514873	0.471456	0.00322534	-1.88971	-1.18001	-1.22158	0.824893	-0.0760695	-0.431611	-0.114867	-0.540829	-0.251723	0.050975	-1.94717	0.0400707	1.07954	0.27351	-0.53658
SIDM00529	SIDM00529;MDA-MB-157	MDA-MB-157	ECACC	CVCL_0618	Female	Breast	Breast Carcinoma			ACH-000621	MDAMB157_BREAST	2.81175	10.1667	MSS	Adherent	0.162323	14.6	D/F12	0.908074	5238	0.352697	0.61135	0.536057	0.703281	0.373322	0.0433816	-1.39275	-0.127466	1.25803	-1.71266	-0.0488111	0.528782	-0.0281943	-1.9385	-1.09373	-0.202224	-0.139545	-0.907287	0.690777	-1.57166	-0.153117
SIDM00813	SIDM00813;RPMI-6666	RPMI-6666	ATCC	CVCL_1665	Male	Haematopoietic and Lymphoid	Non-Cancerous	Non-Cancerous (B-lymphoblastoid)	B lymphoid	ACH-001182	RPMI6666_HAEMATOPOIETIC_AND_LYMPHOID_TISSUE	1.95239	3.86667	MSS	Suspension	0.5409	12.1	R	0.910583	5029	0.382473	0.614144	0.549828	0.00208487	0.44769	0.0381865	0.480653	-1.15545	0.267903	-5.94022	0.148464	0.363672	1.11348	2.77737	2.15585	0.178019	0.976703	0.0336808	0.0349333	0.275	-0.76403
SIDM00477	SIDM00477;OE33	OE33	ECACC	CVCL_0471	Female	Esophagus	Esophageal Carcinoma	Barrett Adenocarcinoma		ACH-000383	OE33_OESOPHAGUS	3.55024	6.96667	MSS	Adherent	0.680184	17.6	R	0.89247	5111	0.373867	0.619551	0.53109	0.686729	0.425563	0.0489668	3.49625	-0.670159	-1.45534	3.18156	-0.0513452	-0.0503104	-0.195553	-0.0965006	-0.259087	0.0115741	-0.0106984	0.30614	-1.28226	-0.513828	0.207887
SIDM01084	SIDM01084;Saos-2	Saos-2	ATCC	CVCL_0548	Female	Bone	Osteosarcoma			ACH-000410	SAOS2_BONE	2.59383	8.76667	MSS	Adherent	0.456206	16.5	R	0.874038	5012	0.410496	0.667497	0.494419	0.492833	0.374185	0.0698039	-2.32291	-0.70194	-0.0881798	-0.767349	0.0818643	1.09952	-0.794841	4.46335	-1.48935	0.565805	-0.352995	-0.557361	0.517701	0.264095	0.384446
SIDM01068	SIDM01068;HCC-78	HCC-78	DSMZ	CVCL_2061	Male	Lung	Non-Small Cell Lung Carcinoma	Lung Adenocarcinoma		ACH-000562	HCC78_LUNG	3.94242	8.8	MSS	Adherent	0.504624	15.5	R	0.879992	5216	0.292916	0.593084	0.535183	0.432472	0.533771	0.0223911	2.11341	-0.60927	-1.5537	1.86059	-0.495049	0.699237	0.155279	0.0669822	1.38705	-0.832188	-0.482689	-0.658699	-0.0947073	0.508709	0.0815437
SIDM00338	SIDM00338;ME-1	ME-1	DSMZ	CVCL_2110	Male	Haematopoietic and Lymphoid	Acute Myeloid Leukemia	Adult Acute Myeloid Leukemia	Myeloid	ACH-000439	ME1_HAEMATOPOIETIC_AND_LYMPHOID_TISSUE	2.03222	9.76667	MSS	Suspension	-0.000766973	13.8	R	0.904307	5017	0.484537	0.644168	0.510964	0.215382	0.436059	0.0448946	0.289193	-0.430669	0.297006	-3.03357	0.84033	0.0852041	-3.20122	-1.78483	-0.211739	-2.26058	-1.62017	0.436927	-0.749948	1.18699	-0.110474
SIDM00863	SIDM00863;EB2	EB2	ATCC	CVCL_1186	Female	Haematopoietic and Lymphoid	Burkitt's Lymphoma		B lymphoid	ACH-001064	EB2_HAEMATOPOIETIC_AND_LYMPHOID_TISSUE	3.57746	18.9667	MSS	Suspension	1.08222	13.5	R	0.899069	5165	0.372915	0.638744	0.546896	0.458852	0.417118	-0.0058066	-0.0135318	-0.433414	0.284933	3.16053	-0.325189	0.786217	2.32218	0.262577	1.82266	1.61058	0.415046	0.11591	0.491679	0.313662	-0.418824
SIDM00488	SIDM00488;CaR-1	CaR-1	JCRB	CVCL_1116	Male	Large Intestine	Colorectal Carcinoma	Rectal adenocarcinoma		ACH-002345	CAR1_LARGE_INTESTINE	2.77321	8.93333	MSS	Adherent	0.41078	15.9	D/F12	0.911932	5782	0.413736	0.642966	0.572064	0.584792	0.484864	0.0136742	2.44938	-1.00137	-0.673597	-0.483842	0.318972	0.22991	0.49315	-1.44302	-0.560392	0.654956	-0.328365	0.162409	-0.222735	0.400666	-0.184022
SIDM00793	SIDM00793;EB-3	EB-3	ATCC	CVCL_1185	Male	Haematopoietic and Lymphoid	Burkitt's Lymphoma		B lymphoid	ACH-002236	EB3_HAEMATOPOIETIC_AND_LYMPHOID_TISSUE	1.9706	11.0667	MSS	Suspension	1.0827	11.5	R	0.925223	5231	0.389825	0.667688	0.593837	0.0351778	0.425711	0.0466983	-0.325976	0.357499	-0.564239	1.15607	-0.933817	0.301322	1.85814	-0.81723	0.991449	2.01016	1.79194	-0.116878	0.408221	0.907705	-0.325161
SIDM00803	SIDM00803;769-P	769-P	ATCC	CVCL_1050	Female	Kidney	Kidney Carcinoma	Clear Cell Renal Cell Carcinoma		ACH-000411	769P_KIDNEY	1.9698	6.46667	MSS	Adherent	1.3314	16.1	R	0.910746	5504	0.296004	0.590104	0.5867	0.143881	0.525187	-0.00819239	-0.292446	-1.44288	0.598349	0.926618	0.0957142	0.301656	0.850509	-1.54302	2.16737	-0.0927198	1.29342	-0.828218	-2.15908	1.69702	0.494626
SIDM00532	SIDM00532;MOG-G-CCM	MOG-G-CCM	ECACC	CVCL_2613	Unknown	Central Nervous System	Glioma	Low Grade Glioma		ACH-001125	MOGGCCM_CENTRAL_NERVOUS_SYSTEM	1.97812	3.86667	MSS	Adherent	0.69294	18.4	D/F12	0.903873	5179	0.441807	0.627705	0.520323	0.220033	0.480832	-0.00160618	-2.13078	-1.95473	-0.544982	-1.97504	-1.62534	2.28641	-0.808408	2.1443	-0.419501	-0.3319	-0.296127	-0.488205	0.316136	0.810803	-0.00681182
SIDM00776	SIDM00776;LS-123	LS-123	ATCC	CVCL_1383	Female	Large Intestine	Colorectal Carcinoma	Colon adenocarcinoma		ACH-000501	LS123_LARGE_INTESTINE	2.72426	8.03333	MSS	Adherent	0.843519	18.5	D/F12	0.884559	4743	0.360139	0.440917	0.4191	0.667177	0.364095	0.0509857	2.65847	-0.361036	-0.434403	1.00872	0.223252	0.775705	-0.34346	-1.58593	-1.67411	-0.706469	0.304787	0.00820058	-0.921494	-0.0727469	-0.111561
SIDM00848	SIDM00848;A673	A673	ATCC	CVCL_0080	Female	Bone	Ewing's Sarcoma			ACH-000052	A673_BONE	1.95144	3.5	MSS	Adherent	1.20894	12.4	D/F12	0.922159	5659	0.334846	0.721072	0.579797	0.0848532	0.478044	0.055643	-2.76024	0.995464	-1.50989	-2.8728	-0.180479	-1.18717	-1.29365	-0.0283619	0.312731	0.458794	0.827483	-0.486149	0.444787	1.05696	0.0096686
SIDM00932	SIDM00932;CAL-54	CAL-54	DSMZ	CVCL_1111	Male	Kidney	Kidney Carcinoma			ACH-000457	CAL54_KIDNEY	2.34508	6.76667	MSS	Adherent	0.891314	17.3	D/F12	0.909975	5484	0.322685	0.603296	0.560556	0.361459	0.42968	0.0756257	0.235293	-1.32137	-0.471532	-0.865354	0.345313	0.171898	1.09938	-1.71879	0.863343	0.646313	1.03004	-0.763234	-2.47859	1.34574	-0.736692
SIDM00655	SIDM00655;NCCIT	NCCIT	ATCC	CVCL_1451	Male	Testis	Other Solid Carcinomas	Testicular embryonal carcinoma		ACH-001578	NCCIT_TESTIS	2.50028	10	MSS	Adherent	0.629972	17.7	R	0.89427	5123	0.366406	0.574642	0.55806				-1.20955	0.647553	-0.195648	-3.04782	2.19314	-1.63282	-0.426012	-1.11887	-1.33624	-17.9384	3.13696	-1.75659	-0.9152	0.288675	2.00845
SIDM00920	SIDM00920;CAMA-1	CAMA-1	ATCC	CVCL_1115	Female	Breast	Breast Carcinoma	Breast adenocarcinoma		ACH-000783	CAMA1_BREAST	1.93283	10.6667	MSS	Adherent	0.34893	17.2	D/F12	0.917955	5488	0.290255	0.680281	0.561291	0.228345	0.409295	0.0345566	0.70919	2.49402	0.0924117	1.70817	0.110902	2.48523	-1.5845	-2.27462	1.86272	-0.0974158	0.813293	-0.771985	2.45209	-1.39015	0.129517
SIDM00568	SIDM00568;OCUM-1	OCUM-1	JCRB	CVCL_3084	Female	Stomach	Gastric Carcinoma	Gastric signet ring cell adenocarcinoma		ACH-000247	OCUM1_STOMACH	2.29752	10.2667	MSS	Unknown	0.620517	14.5	D/F12	0.917647	5512	0.333497	0.606696	0.528085	0.287759	0.437285	0.0230835	3.16652	1.008	-0.461385	0.271053	0.00997846	1.10334	-1.71258	4.14444	1.50344	-0.166892	0.0975812	0.537988	-2.38582	-0.706583	0.122406
SIDM01247	SIDM01247;Ramos-2G6-4C10	Ramos-2G6-4C10	ATCC	CVCL_1646	Male	Haematopoietic and Lymphoid	Burkitt's Lymphoma		B lymphoid	ACH-002300	RAMOS2G64C10_HAEMATOPOIETIC_AND_LYMPHOID_TISSUE	1.93954	9.96667	MSS	Suspension	0.780116	10.6	R	0.930911	5463	0.392144	0.629595	0.585416	0.0802031	0.395486	0.0463419	0.10712	0.454082	-2.16196	3.27984	-0.732079	-0.0188494	2.26003	2.41631	1.83616	2.37492	2.80673	-0.0575203	0.865692	-1.61741	0.148116
SIDM00735	SIDM00735;NCI-H2029	NCI-H2029	ATCC	CVCL_1516	Female	Lung	Small Cell Lung Carcinoma			ACH-000298	NCIH2029_LUNG	1.87526	8.53333	MSS	Adherent	0.0647768	13.6	D/F12	0.903053	5670	0.33988	0.594652	0.474885	0.314405	0.358963	0.0345934	-0.428195	3.76904	-0.376287	-2.64607	-2.3213	2.3769	2.2051	0.637147	-0.567341	-1.07726	-2.51937	0.978063	0.166026	0.9934	-0.151028
SIDM00269	SIDM00269;ES7	ES7	St Jude Children's Research Hospital	CVCL_1203	Male	Bone	Ewing's Sarcoma			ACH-002108	ES7_BONE	3.14956	6	MSS	Unknown	1.12594	15.4	R	0.904194	5577	0.325942	0.659674	0.5983	0.44922	0.444093	0.0421261	-2.63869	0.756229	-0.651347	-3.06106	-3.58536	-2.3443	-1.98749	1.38201	0.965413	1.3378	0.824638	-0.308762	0.403193	0.614541	-0.422884
SIDM01148	SIDM01148;NCI-H929	NCI-H929	ATCC	CVCL_1600	Female	Haematopoietic and Lymphoid	Plasma Cell Myeloma		B lymphoid	ACH-000050	NCIH929_HAEMATOPOIETIC_AND_LYMPHOID_TISSUE	1.89915	7.16667	MSS	Suspension	0.621084	15.1	R	0.908873	4995	0.467705	0.634351	0.551674	0.16784	0.507892	0.00775165	0.249111	-0.194485	2.29002	-1.23053	0.386732	0.221314	1.36519	0.78792	1.5059	-0.29244	-0.983347	0.0342414	0.637448	-1.4007	-0.199131
SIDM00969	SIDM00969;DOV13	DOV13	Merck	CVCL_6774	Female	Ovary	Ovarian Carcinoma	Ovarian adenocarcinoma				1.90087	6.26667	MSS	Adherent	1.18267	14.2	D/F12	0.89719	5262	0.373744	0.591753	0.592426	0.0936804	0.507125	0.0503949	-0.319259	-1.73343	-0.598134	-1.42996	0.0511914	0.624137	0.0323151	-1.57911	-0.198973	0.521381	0.269155	-1.1247	-1.08463	0.200864	-0.156724
SIDM01197	SIDM01197;SNU-C1	SNU-C1	ATCC	CVCL_1708	Male	Large Intestine	Colorectal Carcinoma	Colon adenocarcinoma		ACH-000722	SNUC1_LARGE_INTESTINE	3.22733	14.6667	MSS	Suspension	0.733857	16.8	R	0.914177	5202	0.260939	0.608245	0.576703	0.515859	0.500609	0.0502101	3.57804	1.61409	-0.763203	-0.037825	0.128194	0.732008	-1.49005	5.38044	1.76324	-0.322891	0.289768	1.26764	-2.27054	-0.434652	0.127235
SIDM00530	SIDM00530;KYAE-1	KYAE-1	ECACC	CVCL_1825	Male	Esophagus	Esophageal Carcinoma	Esophageal Adenocarcinoma		ACH-001544	KYAE1_OESOPHAGUS	3.18288	12.6	MSS	Adherent	0.119153	17.9	R	0.914555	5215	0.323424	0.590195	0.528655	0.638267	0.443463	0.0540473	3.1661	0.537804	1.22754	-0.698887	-0.258504	-0.13122	-0.602249	3.10144	0.341014	0.491636	0.151791	0.334596	-1.47692	-1.17832	-0.025396
SIDM01112	SIDM01112;SJSA-1	SJSA-1	ATCC	CVCL_1697	Male	Bone	Osteosarcoma			ACH-000748	SJSA1_BONE	2.00883	8.9	MSS	Adherent	1.06433	13.6	R	0.912513	5410	0.328006	0.637253	0.562741	0.138225	0.490315	0.0178561	-2.25243	-1.85815	-0.98834	-0.396898	0.240503	1.53351	-0.76192	0.37097	-0.273791	-0.158242	-0.260183	-0.126085	0.10866	1.51011	0.278111
SIDM00842	SIDM00842;COLO-320-HSR	COLO-320-HSR	ATCC	CVCL_0220	Female	Large Intestine	Colorectal Carcinoma	Colon adenocarcinoma				2.27027	6.6	MSS	Semi-Adherent	1.18436	13.4	R	0.932096	5433	0.319404	0.685774	0.578868	0.320344	0.449938	0.0590881	-1.2443	2.00734	0.421311	0.448413	0.508826	-2.68399	-0.397813	0.798228	1.65303	0.560697	-0.803228	0.0283039	-0.869482	-0.396799	0.0484886
SIDM00649	SIDM00649;NCI-H1299	NCI-H1299	ATCC	CVCL_0060	Male	Lung	Non-Small Cell Lung Carcinoma	Lung large cell carcinoma		ACH-000510	NCIH1299_LUNG	4.7504	10.4333	MSS	Adherent	1.57736	18.4	R	0.924823	4917	0.264975	0.644127	0.588579	0.677262	0.518965	0.0552651	-1.45575	-0.375739	0.644379	1.3398	0.0366165	-1.85518	0.542311	-1.58049	-0.23538	-0.136903	-0.730399	-1.25489	-0.0373661	-1.32696	0.384778
SIDM00330	SIDM00330;LAN-6	LAN-6	DSMZ	CVCL_1363	Male	Peripheral Nervous System	Neuroblastoma			ACH-001355	LAN6_AUTONOMIC_GANGLIA	1.92638	8.46667	MSS	Semi-Adherent	-0.110461	10.4	R	0.920154	5566	0.358718	0.596532	0.544052	0.189672	0.424448	0.0534948	-2.57452	2.37969	-0.0445151	-2.72238	6.9646	0.957289	0.313377	1.08272	0.391768	-0.10075	-0.104617	0.496346	0.205895	1.06342	-0.425942
SIDM00612	SIDM00612;KINGS-1	KINGS-1	JCRB	CVCL_1328	Male	Central Nervous System	Glioma	Low Grade Glioma		ACH-002257	KINGS1_CENTRAL_NERVOUS_SYSTEM	1.8325	8.33333	MSS	Unknown	0.725648	15.4	R	0.927102	5353	0.454822	0.563771	0.539432	0.146528	0.503106	0.0289495	-2.39491	-1.77177	-0.721436	-1.58516	-0.479969	2.2795	-0.964322	2.39988	-0.546512	0.116344	0.069156	0.602463	-0.277956	0.647077	0.161866
SIDM00611	SIDM00611;KMRC-1	KMRC-1	JCRB	CVCL_2983	Male	Kidney	Kidney Carcinoma	Clear cell renal cell carcinoma		ACH-000684	KMRC1_KIDNEY	3.25367	10.6333	MSS	Adherent	0.566499	20.8	D/F12	0.928741	4935	0.425574	0.632955	0.560275	0.495667	0.570471	0.00308984	-0.430535	-2.77469	-0.507408	-0.733479	0.0110566	1.06684	1.52173	-1.58182	2.17342	-0.148762	-0.739619	-0.721342	-1.14954	1.0052	0.763819
SIDM00135	SIDM00135;Hs-578-T	Hs-578-T	NCI	CVCL_0332	Female	Breast	Breast Carcinoma	Invasive Ductal Carcinoma of No Special Type		ACH-000148	HS578T_BREAST	2.60326	6.26667	MSS	Adherent	0.840133	20.4	D/F12	0.91719	4382	0.45029	0.462508	0.497055	0.6133	0.444626	0.0531009	-2.45433	-2.97314	-0.450784	2.35687	-0.251733	0.875953	-1.24308	5.55322	-0.678446	-0.412099	-1.11868	-0.301346	1.32989	-0.109926	-0.393042
SIDM00614	SIDM00614;JHH-7	JHH-7	JCRB	CVCL_2805	Male	Liver	Hepatocellular Carcinoma			ACH-000848	JHH7_LIVER	2.98351	20.3667	MSS	Adherent	0.95033	15.3	D/F12	0.920098	5370	0.293121	0.621441	0.563384	0.500568	0.49664	0.0593156	0.0461379	1.38075	1.02364	3.87673	0.118404	-1.2129	-0.255048	0.560685	-0.720171	0.0256168	1.55102	-0.773559	-2.26913	0.800381	0.222625
SIDM00123	SIDM00123;ACHN	ACHN	NCI	CVCL_1067	Male	Kidney	Kidney Carcinoma	Papillary renal cell carcinoma		ACH-000046	ACHN_KIDNEY	2.33779	3.13333	MSS	Adherent	1.54492	17.1	R	0.929392	5483	0.33384	0.589775	0.568109	0.284277	0.494308	0.0594687	-0.173556	-1.89648	-0.370483	-1.08488	0.268092	0.148308	1.52271	-1.99056	0.932121	1.15605	0.977866	-1.25882	-2.33591	1.02389	0.24831
SIDM00313	SIDM00313;L-1236	L-1236	DSMZ	CVCL_2096	Male	Haematopoietic and Lymphoid	Hodgkin's Lymphoma		B lymphoid	ACH-000702	L1236_HAEMATOPOIETIC_AND_LYMPHOID_TISSUE	2.81299	16.1	MSS	Unknown	0.613099	14.3	R	0.937513	5402	0.37469	0.632647	0.596522	0.497368	0.489789	-0.0137458	-0.176362	-0.247694	1.60891	2.27083	0.574635	0.149782	1.69116	-1.04574	-0.712801	-1.21376	-1.1381	-0.274949	0.211273	-1.08928	-0.398584
SIDM00718	SIDM00718;NCI-H358	NCI-H358	ATCC	CVCL_1559	Male	Lung	Non-Small Cell Lung Carcinoma	Lung Adenocarcinoma		ACH-000860	NCIH358_LUNG	2.83778	28.9667	MSS	Adherent	0.889917	19.3	R	0.934604	5230	0.34706	0.575521	0.552533	0.389628	0.472221	0.0468	1.89353	0.298842	-0.221023	1.1878	0.0568882	-0.589413	0.216907	-1.03566	-0.845215	0.0184928	-1.37489	-0.190473	0.874856	-1.05159	0.26765
SIDM00457	SIDM00457;OPM-2	OPM-2	DSMZ	CVCL_1625	Female	Haematopoietic and Lymphoid	Plasma Cell Myeloma		B lymphoid	ACH-000024	OPM2_HAEMATOPOIETIC_AND_LYMPHOID_TISSUE	3.22617	14.3333	MSS	Suspension	0.46365	14.9	R	0.932785	5284	0.42986	0.57914	0.579879	0.497268	0.45025	0.0185738	-0.149518	0.264568	1.8875	2.73657	-0.00949796	0.735653	0.930134	2.44569	1.15034	0.0927371	-1.09791	0.00652961	0.470079	0.512853	-0.555127
SIDM00094	SIDM00094;SN12C	SN12C	NCI	CVCL_1705	Male	Kidney	Kidney Carcinoma			ACH-002199	SN12C_KIDNEY	2.83767	19.9333	MSS	Adherent	0.321777	17	D/F12	0.933399	5537	0.338152	0.709464	0.596382	0.596741	0.521027	0.0464937	-0.889876	-2.04147	0.254796	-0.370492	0.580057	0.49778	-0.124115	1.0184	-0.921428	-0.269371	-0.894526	-1.59633	-0.124295	-0.053148	0.982103
SIDM00145	SIDM00145;MOLT-4	MOLT-4	NCI	CVCL_0013	Male	Haematopoietic and Lymphoid	T-Lymphoblastic Leukemia	Adult T acute lymphoblastic leukemia	T lymphoid	ACH-001127	MOLT4_HAEMATOPOIETIC_AND_LYMPHOID_TISSUE	4.08014	142.733	MSI	Suspension	0.576837	12.2	R	0.932489	5348	0.412553	0.658641	0.578104	0.30393	0.496548	0.0137774	-0.415085	0.783338	-0.0335258	-1.3827	-0.771938	0.167978	-1.46184	-1.81217	-1.80365	0.0916357	-0.422698	0.0325086	-0.434556	1.31847	0.329769
SIDM00627	SIDM00627;ME-180	ME-180	ATCC	CVCL_1401	Female	Cervix	Cervical Carcinoma	Human Papilloma Virus-Related Cervical Squamous Cell Carcinoma		ACH-001359	ME180_CERVIX	2.67385	6.26667	MSS	Adherent	0.449512	14.6	D/F12	0.930357	5413	0.349334	0.621588	0.570078	0.516457	0.492809	0.0412517	2.31575	-0.168519	0.270239	0.0173717	-0.439815	-0.231103	0.324056	-1.31361	-1.41703	0.427699	0.825884	0.323202	2.32474	1.92798	-0.332462
SIDM00833	SIDM00833;SW837	SW837	ATCC	CVCL_1729	Male	Large Intestine	Colorectal Carcinoma	Rectal adenocarcinoma		ACH-000421	SW837_LARGE_INTESTINE	1.82741	7	MSS	Adherent	0.720603	14.4	D/F12	0.935471	5529	0.312944	0.615	0.561109	0.331474	0.433281	0.0261219	3.08065	0.428146	-0.828263	0.844366	-0.280254	0.193446	-0.264044	-1.78108	-0.839399	0.14288	-0.332999	-0.136263	-1.8205	-1.25263	-0.304859
SIDM00326	SIDM00326;TE-8	TE-8	JCRB	CVCL_1766	Male	Esophagus	Esophageal Carcinoma	Esophageal Squamous Cell Carcinoma		ACH-000452	TE8_OESOPHAGUS	2.40524	10.2	MSS	Unknown	0.985015	14.9	D/F12	0.926733	5559	0.360287	0.58639	0.554693	0.51044	0.455772	0.083009	0.483288	-0.782316	-0.48739	-0.924674	-0.0397555	-0.716959	0.424004	-2.90655	-1.86857	-0.105487	0.17241	-0.505109	1.52259	-0.544824	-0.499923
SIDM00181	SIDM00181;LB831-BLC	LB831-BLC	Ludwig Institute for Cancer Research, Brussels branch	CVCL_1370	Male	Bladder	Bladder Carcinoma			ACH-002266	LB831BLC_URINARY_TRACT	3.12496	4.6	MSS	Unknown	0.700154	16.6	D/F12	0.928653	5092	0.445897	0.477606	0.533173	0.579996	0.411433	0.0490738	-0.441599	-1.73119	-1.50507	-0.344671	-1.00332	1.29176	-0.453963	1.13061	-0.844086	-0.102298	-0.734852	-0.0764376	0.551835	-1.11267	0.307954
SIDM00262	SIDM00262;ES6	ES6	St Jude Children's Research Hospital	CVCL_1202	Male	Bone	Ewing's Sarcoma			ACH-002107	ES6_BONE	3.22562	5.6	MSS	Unknown	0.68855	14.6	R	0.933367	5061	0.409246	0.430739	0.535455	0.643977	0.439798	0.0373655	-2.0626	0.564419	-0.481866	-2.62559	-1.01876	-0.855069	-1.12497	1.34405	-1.22183	0.875767	1.81401	-0.86287	-1.12679	0.500322	0.199034
SIDM00673	SIDM00673;HCC70	HCC70	ATCC	CVCL_1270	Female	Breast	Breast Carcinoma	Ductal Breast Carcinoma		ACH-000668	HCC70_BREAST	4.24339	6.23333	MSS	Adherent	0.266777	16.3	R	0.896191	5567	0.333576	0.556355	0.542562	0.743228	0.430837	0.0795027	2.09696	0.181857	0.137825	-3.88713	-0.164333	1.53228	-0.614743	2.62863	-0.514405	-0.140294	-0.592364	0.509491	2.16338	-0.260633	0.0598702
SIDM01228	SIDM01228;CHL-1	CHL-1	ATCC	CVCL_1122	Female	Skin	Melanoma			ACH-001024	CHL1_SKIN	3.49065	24.2	MSS	Adherent	0.921061	15	D/F12	0.924832	5679	0.35522	0.628328	0.611786	0.449289	0.527049	0.0246514	-2.00382	0.0341531	0.664485	1.67662	-0.344952	-0.1712	-0.352764	0.803691	0.24709	0.298555	0.399377	1.88314	-0.720427	1.15443	0.355385
SIDM00284	SIDM00284;COLO-679	COLO-679	RIKEN	CVCL_1130	Female	Skin	Melanoma	Cutaneous melanoma		ACH-000805	COLO679_SKIN	2.09472	15.9	MSS	Adherent	0.695941	17.5	R	0.914821	5519	0.256581	0.666419	0.586641	0.197023	0.482286	0.00456879	-1.67863	-0.514527	0.947808	-0.886046	-0.0378578	-0.559434	0.242357	0.802542	0.614136	-0.194071	0.397548	4.09544	-0.827706	-2.22674	0.226048
SIDM00157	SIDM00157;KP-N-YS	KP-N-YS	Kyoto Prefectural University of Medicine	CVCL_1342	Male	Peripheral Nervous System	Neuroblastoma			ACH-002261	KPNYS_AUTONOMIC_GANGLIA	1.79596	10.1667	MSS	Unknown	0.727176	13.2	R	0.925491	5421	0.333551	0.651753	0.587388	0.296961	0.482988	0.0388128	-2.76685	2.43873	-0.653867	-2.84562	4.68665	-0.940878	0.0450829	-0.905693	-1.30402	0.527936	0.401802	-0.339746	-0.185575	1.8352	0.0563714
SIDM01006	SIDM01006;KARPAS-620	KARPAS-620	Ximbio	CVCL_1823	Female	Haematopoietic and Lymphoid	Plasma Cell Myeloma		B lymphoid	ACH-000193	KARPAS620_HAEMATOPOIETIC_AND_LYMPHOID_TISSUE	2.8939	5.66667	MSS	Suspension	0.321401	14.4	R	0.924197	4998	0.26404	0.657461	0.552693	0.550962	0.469215	0.0618328	0.521767	0.391498	1.73639	-1.64077	-0.018723	0.529576	0.699312	2.35713	0.0715743	-0.284396	-0.198695	0.317486	0.229406	1.0252	-0.0552576
SIDM00259	SIDM00259;NB10	NB10	St Jude Children's Research Hospital	CVCL_1441	Male	Peripheral Nervous System	Neuroblastoma			ACH-002278	NB10_AUTONOMIC_GANGLIA	3.38515	6.86667	MSS	Unknown	0.792386	13.6	D/F12	0.923354	5445	0.336206	0.647814	0.575811	0.462006	0.436945	0.02912	-2.64536	1.99684	-0.585924	-2.49826	5.65083	-1.03169	-0.967301	-0.205882	2.45255	1.02604	0.443925	-0.171717	0.429285	0.542936	-0.260362
SIDM01175	SIDM01175;SW684	SW684	ATCC	CVCL_1726	Male	Soft Tissue	Other Sarcomas	Fibrosarcoma		ACH-002309	SW684_SOFT_TISSUE	3.2185	142.067	MSS	Adherent	0.617895	17.9	D/F12	0.932094	4969	0.261136	0.631317	0.540121	0.498512	0.451469	0.0281479	-1.68974	-1.85087	-0.125745	3.61898	-0.833538	2.01005	-0.816591	1.61684	0.632743	-0.0562642	-1.0433	1.84458	0.6901	-0.45631	0.606249
SIDM00743	SIDM00743;NCI-H1666	NCI-H1666	ATCC	CVCL_1485	Female	Lung	Non-Small Cell Lung Carcinoma	Lung Adenocarcinoma		ACH-000448	NCIH1666_LUNG	2.95784	9.56667	MSS	Semi-Adherent	0.358573	17.3	D/F12	0.939759	5390	0.341832	0.675939	0.544539	0.512263	0.451223	0.0417662	2.12054	-0.3076	0.248478	-0.400216	0.246617	-1.46265	0.204938	-1.43817	0.724369	0.373123	-0.0578467	0.367126	1.41601	-0.371768	-0.225456
SIDM00678	SIDM00678;HT-1376	HT-1376	ATCC	CVCL_1292	Female	Bladder	Bladder Carcinoma			ACH-000724	HT1376_URINARY_TRACT	4.99278	8.53333	MSS	Adherent	0.124443	18.6	D/F12	0.914774	4761	0.296564	0.431459	0.455331	0.656884	0.402855	0.0371889	1.86113	-0.0186503	1.36375	-2.80376	0.0630133	0.416868	-0.286631	7.13955	-1.50777	-0.132682	1.00931	-0.176237	1.81891	-0.447953	-0.0422546
SIDM00291	SIDM00291;HMV-II	HMV-II	RIKEN	CVCL_1282	Female	Skin	Melanoma	Mucosal melanoma		ACH-002040	HMVII_SKIN	2.73842	14	MSS	Adherent	1.05325	16.4	R	0.939761	5708	0.364491	0.660453	0.565556	0.512176	0.433267	0.0309197	-1.71519	-0.273806	2.29083	3.16476	0.551224	-0.615989	0.083048	-1.87493	0.00567353	-2.08414	1.44745	4.91108	-0.136996	-2.93811	-0.655478
SIDM00146	SIDM00146;MDA-MB-231	MDA-MB-231	NCI	CVCL_0062	Female	Breast	Breast Carcinoma	Breast adenocarcinoma		ACH-000768	MDAMB231_BREAST	2.77728	11.7667	MSS	Adherent	1.28731	17.1	D/F12	0.934951	5719	0.349401	0.681691	0.61454	0.442923	0.493482	0.0362309	0.475391	-2.09876	-1.46111	2.38197	0.179645	0.74911	-0.26518	0.280354	-0.205178	-0.251463	-0.812162	-1.07847	0.0151208	-0.253048	0.404405
SIDM00520	SIDM00520;NCI-H2818	NCI-H2818	NCI-Navy Medical Oncology Branch	CVCL_V000	Male	Lung	Mesothelioma	Pleural Epithelioid Mesothelioma		ACH-002134	H2818_PLEURA	3.37667	3.9	MSS	Unknown	0.270791	20.4	R	0.923343	4959	0.38406	0.53313	0.565153	0.353865	0.48319	0.0528014	-0.582923	-2.58746	-0.440558	-1.38502	0.00740831	2.10902	0.104068	-0.10132	0.924146	0.497981	0.115092	-0.662316	-0.564377	0.0392592	0.0251783
SIDM00361	SIDM00361;PC-3_[JPC-3]	PC-3_[JPC-3]	JCRB	CVCL_S982	Female	Lung	Non-Small Cell Lung Carcinoma	Lung Adenocarcinoma		ACH-002184	PC3JPC3_LUNG			MSS	Unknown	0.842168	15.8	D/F12	0.918573	5104	0.312175	0.627772	0.54396				4.37647	0.13183	0.751496	-0.146149	-0.465662	0.996716	0.687512	-1.18424	-0.55287	1.05709	1.18593	-0.716409	1.05307	2.9455	-0.320271
SIDM00360	SIDM00360;QGP-1	QGP-1	JCRB	CVCL_3143	Male	Pancreas	Other Solid Carcinomas	Pancreatic somatostatinoma		ACH-000347	QGP1_PANCREAS	3.83686	11.9667	MSS	Unknown	0.88407	18	R	0.935484	5045	0.356002	0.504215	0.484792	0.611721	0.397441	0.0562426	0.12264	2.42292	0.190351	-0.658274	-0.263026	1.19235	1.65453	-1.65456	0.911827	0.0522735	-1.23155	0.16174	-0.57982	-0.938534	-0.320107
SIDM00316	SIDM00316;YH-13	YH-13	JCRB	CVCL_1795	Male	Central Nervous System	Glioblastoma			ACH-000469	YH13_CENTRAL_NERVOUS_SYSTEM	2.01232	9.03333	MSS	Unknown	0.804251	16.3	D/F12	0.917652	5403	0.404539	0.65022	0.565585	0.193477	0.484858	0.0361986	-2.29144	-1.85136	-1.78673	-2.35232	-0.58046	1.72205	-1.14071	1.60253	0.190821	0.0515935	0.235899	0.168139	0.444694	-0.275619	-0.10352
SIDM00055	SIDM00055;201T	201T	UPMC	CVCL_X481	Male	Lung	Non-Small Cell Lung Carcinoma	Lung Adenocarcinoma		ACH-002089	201T_LUNG	3.16885	11.7	MSS	Unknown	1.20055	17.4	R	0.935873	5413	0.270963	0.690516	0.5814	0.543552	0.520632	0.0304048	1.11013	-0.129945	1.7432	-2.7781	-0.616732	-0.319444	0.908929	-0.158858	4.01393	0.929837	-0.395083	-0.515662	-1.12192	0.857221	0.00107215
SIDM00931	SIDM00931;CAL-62	CAL-62	DSMZ	CVCL_1112	Female	Thyroid	Thyroid Gland Carcinoma	Thyroid gland anaplastic carcinoma		ACH-000174	CAL62_THYROID	2.52647	5.13333	MSS	Adherent	1.51032	14.4	D/F12	0.938753	5562	0.333179	0.565004	0.586007	0.591702	0.460106	0.0481434	-0.0834466	-0.840299	-1.50144	-0.231344	-0.256223	-0.505841	0.156698	-1.17607	-0.0501964	-0.716383	-0.671439	-0.801983	0.313022	-0.54993	0.121192
SIDM00317	SIDM00317;VMRC-RCZ	VMRC-RCZ	JCRB	CVCL_1791	Unknown	Kidney	Kidney Carcinoma			ACH-000171	VMRCRCZ_KIDNEY	1.88772	5.7	MSS	Unknown	0.470858	18.9	D/F12	0.935055	5818	0.435202	0.656296	0.57554	0.302974	0.50166	0.00596179	-0.64546	-1.78839	0.303464	-0.933544	-0.0759302	1.69012	0.791271	-1.39734	0.766018	0.597711	0.876333	-1.35722	-1.88483	1.0862	0.0920279
SIDM00413	SIDM00413;WSU-DLCL2	WSU-DLCL2	DSMZ	CVCL_1902	Male	Haematopoietic and Lymphoid	B-Cell Non-Hodgkin's Lymphoma	Diffuse large B-cell lymphoma	B lymphoid	ACH-000534	WSUDLCL2_HAEMATOPOIETIC_AND_LYMPHOID_TISSUE	2.01055	6.96667	MSS	Suspension	1.21237	11.5	R	0.933918	5385	0.394582	0.623533	0.589218	0.0819966	0.43129	0.022939	0.0333558	-0.0297131	-2.38849	-0.404924	-0.821878	0.224182	1.65498	1.947	0.823306	0.677864	2.75734	-0.436615	0.711622	-2.73126	-0.0545515
SIDM00562	SIDM00562;MRK-nu-1	MRK-nu-1	JCRB	CVCL_1428	Female	Breast	Breast Carcinoma			ACH-002163	MRKNU1_BREAST	3.82021	26.5667	MSS	Unknown	0.895382	16.2	D/F12	0.901113	5400	0.276297	0.64417	0.561868	0.485207	0.537604	0.00291223	1.72012	2.15732	2.4777	0.284935	-0.322862	0.481854	-1.51632	0.0552888	2.6014	-0.49589	0.222981	-0.864712	1.92964	-2.66932	0.84934
SIDM00806	SIDM00806;HOS	HOS	ATCC	CVCL_0312	Female	Bone	Osteosarcoma			ACH-000613	HOS_BONE	2.14809	9.23333	MSS	Adherent	1.13144	15.1	D/F12	0.913785	5802	0.246976	0.627087	0.642479	0.314502	0.528406	0.0497084	-1.32249	-0.792825	-0.705226	-2.26908	0.0515252	-1.72325	-0.345192	-1.27626	-0.441631	0.345724	-0.24498	-0.782049	0.261029	-0.474069	0.478836
SIDM00580	SIDM00580;NOMO-1	NOMO-1	JCRB	CVCL_1609	Female	Haematopoietic and Lymphoid	Acute Myeloid Leukemia	Adult acute monocytic leukemia	Myeloid	ACH-000168	NOMO1_HAEMATOPOIETIC_AND_LYMPHOID_TISSUE	2.05664	8.23333	MSS	Unknown	0.852272	13.7	R	0.924434	5397	0.438699	0.631811	0.557839	0.13889	0.509477	0.0305393	0.663476	-0.726743	0.987066	-4.30311	0.368256	0.18688	-2.06662	-2.13116	-0.164167	-1.2294	-2.268	0.469563	-0.617422	0.43226	-0.32691
SIDM00600	SIDM00600;IHH-4	IHH-4	JCRB	CVCL_2960	Male	Thyroid	Thyroid Gland Carcinoma	Thyroid gland papillary carcinoma		ACH-001528	IHH4_THYROID	2.00132	14.3667	MSS	Unknown	1.92307	12.1	D/F12	0.928642	5625	0.375972	0.680339	0.5929	0.0435875	0.456403	0.0417121	-0.862144	-1.45958	-0.368071	5.32169	0.595048	-2.73991	-0.362583	2.42393	1.04594	0.828297	-1.97877	-0.388449	0.405751	-1.95543	-0.000434141
SIDM01117	SIDM01117;NCI-H748	NCI-H748	ATCC	CVCL_1588	Male	Lung	Small Cell Lung Carcinoma			ACH-002176	NCIH748_LUNG	2.69691	20.2667	MSS	Suspension	0.309995	11.1	R	0.929628	5740	0.311024	0.703091	0.543421	0.556251	0.535882	0.026369	-1.40723	3.29132	-0.72448	-3.38496	-0.320753	0.980407	2.29671	0.319818	-1.6433	-3.04753	-1.37107	-0.086203	0.217535	1.32003	0.238314
SIDM01071	SIDM01071;HCC-33	HCC-33	DSMZ	CVCL_2058	Male	Lung	Small Cell Lung Carcinoma			ACH-000515	HCC33_LUNG	2.88844	10.8667	MSS	Adherent	0.642357	12.5	R	0.929255	5531	0.364606	0.672032	0.53808	0.468295	0.398208	0.0491241	-1.97881	4.25858	-1.36532	-3.27762	0.592107	-0.0309886	1.95823	0.287915	-1.30179	0.52922	-1.8553	0.52903	0.0709954	1.68636	-0.0734198
SIDM00952	SIDM00952;CRO-AP2	CRO-AP2	DSMZ	CVCL_1147	Male	Haematopoietic and Lymphoid	B-Cell Non-Hodgkin's Lymphoma	Primary effusion lymphoma	B lymphoid	ACH-002220	CROAP2_HAEMATOPOIETIC_AND_LYMPHOID_TISSUE	2.24616	13.5667	MSS	Suspension	1.03283	14.3	R	0.934292	5280	0.534163	0.606536	0.561898	0.288748	0.483891	0.00206484	0.402015	-0.0182295	1.7546	3.56455	0.43922	0.179257	1.59044	4.54026	1.15324	-0.136207	0.736595	0.134467	0.645798	-0.0414446	0.0950598
SIDM00758	SIDM00758;NCI-H1993	NCI-H1993	ATCC	CVCL_1512	Female	Lung	Non-Small Cell Lung Carcinoma	Lung Adenocarcinoma		ACH-001137	NCIH1993_LUNG	4.19421	13.9333	MSS	Adherent	0.78022	19.9	R	0.92419	5552	0.371115	0.708388	0.560399	0.621809	0.507266	0.0168741	2.66509	0.076314	1.03588	-0.711125	-0.59782	0.513988	0.520004	-0.949904	3.10716	-0.478172	-1.13387	-0.144563	0.370483	0.0680488	-0.317505
SIDM00273	SIDM00273;GI-1	GI-1	RIKEN	CVCL_1231	Male	Central Nervous System	Glioblastoma			ACH-000756	GI1_CENTRAL_NERVOUS_SYSTEM	4.34803	13.3333	MSS	Adherent	0.526189	17.9	D/F12	0.924258	5700	0.448402	0.701114	0.583083	0.442666	0.479546	0.0407893	-2.64232	-1.09926	-0.731523	0.683265	0.614249	-0.175369	-1.31469	2.63787	0.170843	0.240053	-0.0739967	-0.115347	0.36464	0.770322	0.245975
SIDM01066	SIDM01066;IGR-37	IGR-37	DSMZ	CVCL_2075	Male	Skin	Melanoma			ACH-000650	IGR37_SKIN	1.66275	11.2333	MSS	Adherent	0.977527	17	D/F12	0.922702	5613	0.380604	0.595355	0.562667	0.382952	0.456547	0.0461732	-2.12536	-0.292235	1.14136	-0.016395	0.0553743	-0.595091	0.0430132	-1.23777	0.350204	-0.0452047	0.886214	4.54904	-0.372162	-1.96431	0.464337
SIDM01027	SIDM01027;KYSE-450	KYSE-450	DSMZ	CVCL_1353	Male	Esophagus	Esophageal Carcinoma	Esophageal Squamous Cell Carcinoma		ACH-000865	KYSE450_OESOPHAGUS	2.26739	20.3333	MSS	Adherent	1.13123	14.7	R	0.92158	4859	0.256825	0.473775	0.568877	0.415959	0.447497	0.0647562	0.96759	0.199314	1.06413	0.0438592	-0.167054	-2.52953	0.809435	-2.13194	-0.0162351	-0.0699135	0.923848	0.0406499	1.16821	0.0610704	-0.075908
SIDM01010	SIDM01010;KARPAS-299	KARPAS-299	ECACC	CVCL_1324	Male	Haematopoietic and Lymphoid	T-Cell Non-Hodgkin's Lymphoma	Anaplastic Large Cell Lymphoma	T lymphoid	ACH-000053	KARPAS299_HAEMATOPOIETIC_AND_LYMPHOID_TISSUE	1.8991	5.2	MSS	Suspension	1.1911	13	R	0.902905	5149	0.335196	0.611067	0.54057	0.127803	0.459708	0.0709153	0.42162	-1.30981	0.608658	1.24382	0.188865	0.775338	0.412205	-0.778753	-0.127184	-0.000270217	-1.42741	-0.0213253	0.116457	-0.327488	-0.435015
SIDM00783	SIDM00783;HCT-116	HCT-116	NCI	CVCL_0291	Male	Large Intestine	Colorectal Carcinoma			ACH-000971	HCT116_LARGE_INTESTINE	1.97599	70.6333	MSI	Adherent	1.70121	13.1	R	0.945261	5847	0.335558	0.643765	0.608673	0.0675389	0.497202	0.0326316	1.22104	0.401563	-0.839003	3.95451	-0.000266046	-1.99776	0.303419	-1.38388	0.40967	-0.230803	-1.22171	-0.510846	-0.561138	-0.898153	0.187111
SIDM01182	SIDM01182;UM-UC-3	UM-UC-3	ATCC	CVCL_1783	Male	Bladder	Bladder Carcinoma			ACH-000522	UMUC3_URINARY_TRACT	3.39253	9.2	MSS	Adherent	0.773879	15.9	D/F12	0.920254	5664	0.341384	0.672588	0.580203	0.57954	0.477206	0.0388514	-1.68261	-0.972439	0.287423	4.43667	-0.396012	-1.03898	-0.184402	0.393364	0.328462	-0.0822383	-1.64617	-1.06669	0.160859	0.596814	0.575684
SIDM00738	SIDM00738;NCI-H1755	NCI-H1755	ATCC	CVCL_1492	Female	Lung	Non-Small Cell Lung Carcinoma	Lung Adenocarcinoma		ACH-000282	NCIH1755_LUNG	3.00925	8.73333	MSS	Semi-Adherent	0.949479	16.9	R	0.920815	5343	0.33075	0.625661	0.582166	0.499404	0.479371	0.0273186	-0.348298	-0.251234	0.693268	-4.54163	0.245605	0.112695	0.956862	2.25041	-0.0922849	-0.341701	-1.17908	-0.0701963	-0.673828	-0.998378	0.131988
SIDM00056	SIDM00056;K5	K5	UWCM	CVCL_1322	Male	Thyroid	Thyroid Gland Carcinoma	Thyroid gland papillary carcinoma		ACH-002148	K5_THYROID	3.97617	7.66667	MSS	Unknown	1.77561	18.7	D/F12	0.912038	5364	0.349124	0.656881	0.5894	0.222619	0.46884	0.0232763	-0.941507	-2.71881	-0.94014	1.35135	0.00503787	0.502699	-0.21542	2.07734	0.665505	0.417361	-0.835632	0.0558635	0.144639	1.98291	-0.212322
SIDM00274	SIDM00274;GCIY	GCIY	RIKEN	CVCL_1228	Female	Stomach	Gastric Carcinoma	Gastric adenocarcinoma		ACH-000047	GCIY_STOMACH	2.65353	8.93333	MSS	Adherent	0.866413	19.9	D/F12	0.903039	5270	0.216296	0.553532	0.484968	0.545635	0.297533	0.0302375	0.589658	0.153596	1.64066	-1.49545	-0.989655	-0.91492	0.386463	0.364334	-1.14409	1.48108	0.689657	-1.01494	-1.70439	-1.15871	-0.548136
SIDM00680	SIDM00680;LS-180	LS-180	ATCC	CVCL_0397	Female	Large Intestine	Colorectal Carcinoma	Colon adenocarcinoma		ACH-000957	LS180_LARGE_INTESTINE	1.93259	66.5333	MSI	Adherent	1.35115	13.1	D/F12	0.926811	5166	0.329162	0.569852	0.579942	0.00184347	0.487215	0.0629334	3.09215	1.3388	-0.781794	1.21927	-0.179762	-0.22097	-1.52622	2.93455	1.29502	0.187761	0.181973	0.538049	-2.32542	-0.243002	-0.0277542
SIDM00617	SIDM00617;JHH-2	JHH-2	JCRB	CVCL_2786	Male	Liver	Hepatocellular Carcinoma			ACH-000577	JHH2_LIVER		11.3333	MSS	Unknown	0.782674	21.2	D/F12	0.918467	4930	0.486232	0.55644	0.558608				-0.392665	-1.96356	1.03798	0.385954	0.00356367	1.45835	0.304637	5.41761	-0.657985	-1.14625	0.269031	-1.03107	-0.174992	-0.927899	-0.344448
SIDM01080	SIDM01080;SCC-9	SCC-9	ATCC	CVCL_1685	Male	Head and Neck	Head and Neck Carcinoma	Tongue Squamous Cell Carcinoma		ACH-000181	SCC9_UPPER_AERODIGESTIVE_TRACT	3.14102	6.56667	MSS	Adherent	0.371899	14.4	D/F12	0.908082	4469	0.37095	0.258361	0.478975	0.500053	0.327715	0.0679474	1.69088	-1.1676	-0.435503	-2.65369	0.218581	-0.73314	-0.0249604	3.72443	-1.59858	1.32227	-0.0383799	0.56551	2.14914	-0.865979	-0.59523
SIDM00865	SIDM00865;DMS-114	DMS-114	ATCC	CVCL_1174	Male	Lung	Small Cell Lung Carcinoma			ACH-000530	DMS114_LUNG	2.89337	8.13333	MSS	Adherent	0.371838	17.5	D/F12	0.929409	5766	0.252923	0.665951	0.580884	0.567909	0.438974	0.0213181	-2.52988	1.46563	0.634877	-2.9302	-0.2418	-0.972523	-0.206556	-3.47314	-0.61476	-0.0813734	0.197168	-1.83536	-0.132054	-2.68882	-0.0720654
SIDM00199	SIDM00199;CS1	CS1	Massachusetts General Hospital	CVCL_T023	Male	Bone	Chondrosarcoma			ACH-002099	CS1_BONE	2.8654	6.63333	MSS	Adherent	0.996971	16.5	R	0.926399	5553	0.395822	0.649756	0.614465	0.521707	0.477449	0.0337034	-1.45726	-2.57749	0.764477	3.59195	0.103447	-0.349124	0.160155	3.87684	0.836965	0.128723	-1.99538	0.316253	0.624873	0.375735	0.24533
SIDM00852	SIDM00852;H4	H4	ATCC	CVCL_1239	Male	Central Nervous System	Glioma	Low Grade Glioma		ACH-000389	H4_CENTRAL_NERVOUS_SYSTEM	3.06626	8.26667	MSS	Adherent	1.42762	16.2	D/F12	0.927555	5712	0.406401	0.694983	0.60285	0.408324	0.510087	-0.00253651	-1.94372	-1.37014	0.339789	3.22901	-0.610206	-0.283055	0.0563845	0.52495	-0.0444796	0.042957	-0.0950957	0.051817	0.329807	1.17641	-0.41319
SIDM00629	SIDM00629;MDA-MB-436	MDA-MB-436	ATCC	CVCL_0623	Female	Breast	Breast Carcinoma	Invasive Ductal Carcinoma of No Special Type		ACH-000573	MDAMB436_BREAST	2.97319	9.5	MSS	Adherent	0.735293	16.4	D/F12	0.928934	5428	0.290517	0.584701	0.582676	0.791713	0.513343	0.0573215	-1.31212	-1.16565	0.362405	0.0945579	0.00343051	-0.667732	0.512415	-2.28006	0.354662	-0.470957	-0.178128	-0.38382	0.206032	-0.733573	0.0482071
SIDM00925	SIDM00925;NCI-H441	NCI-H441	ATCC	CVCL_1561	Male	Lung	Non-Small Cell Lung Carcinoma	Lung Adenocarcinoma		ACH-000638	NCIH441_LUNG	2.67045	15.3667	MSS	Adherent	0.450253	16.6	R	0.923058	5562	0.341694	0.589569	0.539429	0.584174	0.446239	0.0436353	2.21598	0.168544	-1.41995	4.85625	0.128198	1.27815	0.629831	0.0738059	1.12731	-0.196819	-1.82714	-0.199977	0.285442	-0.292255	0.00139302
SIDM00591	SIDM00591;HO-1-u-1	HO-1-u-1	JCRB	CVCL_2784	Male	Head and Neck	Head and Neck Carcinoma	Oral Cavity Squamous Cell Carcinoma		ACH-002045	HO1U1_UPPER_AERODIGESTIVE_TRACT	2.62129	11.1	MSS	Unknown	1.5079	15.4	D/F12	0.927064	5103	0.28941	0.472857	0.551473	0.647551	0.45696	0.112893	1.91258	-0.150192	1.20873	1.18835	0.253164	-2.53933	0.861703	-2.18634	-1.13836	0.0519116	-0.233682	0.295581	1.09083	0.901411	0.239564
SIDM00149	SIDM00149;LOXIMVI	LOXIMVI	NCI	CVCL_1381	Male	Skin	Melanoma	Cutaneous melanoma		ACH-000750	LOXIMVI_SKIN	3.16431	15.1333	MSS	Unknown	1.52101	16.6	R	0.928828	5153	0.31842	0.596622	0.587529	0.494648	0.454713	0.087107	-1.28811	-1.89347	-0.558254	5.41367	-0.339027	-2.9039	-0.249593	1.33112	0.703143	0.0193854	-1.72232	0.658874	0.573751	-0.086079	0.404998
SIDM01113	SIDM01113;SK-UT-1	SK-UT-1	ATCC	CVCL_0533	Female	Soft Tissue	Leiomyosarcoma	Uterine Corpus Leiomyosarcoma		ACH-000939	SKUT1_SOFT_TISSUE	1.967	55.8	MSI	Adherent	1.08829	17.3	D/F12	0.930368	5636	0.328699	0.709033	0.627472	0.0571012	0.484586	0.013029	-1.28832	-0.238879	-0.329041	-0.92587	-0.0994409	-0.867683	-0.965645	-3.1725	-1.43684	0.0295934	0.717017	-1.89244	-0.404029	-0.628685	0.363035
SIDM01099	SIDM01099;SK-N-FI	SK-N-FI	ATCC	CVCL_1702	Male	Peripheral Nervous System	Neuroblastoma			ACH-000341	SKNFI_AUTONOMIC_GANGLIA	2.04916	6.7	MSS	Adherent	0.454093	15.7	D/F12	0.917484	5773	0.43459	0.582479	0.554885	0.192824	0.383352	0.0344957	-2.81833	2.00965	0.0279979	-2.82644	5.95634	0.283822	0.61585	1.89475	-0.939308	-0.0299279	-0.345346	-0.207628	-0.352719	-0.00857728	-0.0840392
SIDM00561	SIDM00561;MLMA	MLMA	JCRB	CVCL_1419	Female	Haematopoietic and Lymphoid	Hairy Cell Leukemia	Hairy Cell Leukemia	B lymphoid	ACH-002274	MLMA_HAEMATOPOIETIC_AND_LYMPHOID_TISSUE	2.01852	11.6333	MSS	Unknown	0.525836	10.9	R	0.905064	5430	0.334776	0.69467	0.556329	0.217339	0.456185	0.0164296	0.499374	0.0390944	-2.03198	-1.31514	-0.488606	0.913828	1.6275	-0.272686	0.123544	1.34908	2.97543	-0.180174	0.016547	-1.2389	0.101109
SIDM00116	SIDM00116;NCI-H522	NCI-H522	NCI	CVCL_1567	Male	Lung	Non-Small Cell Lung Carcinoma	Lung Adenocarcinoma		ACH-000343	NCIH522_LUNG	2.46583	6.63333	MSS	Adherent	0.207415	15.1	R	0.921283	5059	0.308157	0.489363	0.486625	0.442327	0.323483	0.0101597	-2.16615	1.47175	1.56689	-1.80121	-0.00196204	-1.2993	-0.186034	-1.16493	-1.2468	0.163697	0.814598	-1.95382	-0.672311	-1.95138	-0.244136
SIDM00201	SIDM00201;EW-7	EW-7	IARC	CVCL_1217	Female	Bone	Ewing's Sarcoma			ACH-002119	EW7_BONE	2.43185	9.66667	MSS	Unknown	0.890289	13.2	R	0.936768	5644	0.315337	0.633165	0.564846	0.371197	0.433514	-0.0135748	-2.43076	1.55614	0.984456	1.72842	-3.87835	-1.70493	-1.34489	-2.2013	0.0265288	1.41602	0.334645	-0.0265721	0.0863744	-0.366955	-0.1893
SIDM00698	SIDM00698;NCI-H146	NCI-H146	ATCC	CVCL_1473	Male	Lung	Small Cell Lung Carcinoma			ACH-000506	NCIH146_LUNG	2.92123	9.7	MSS	Suspension	0.661948	15.1	R	0.916004	5763	0.321692	0.609016	0.546192	0.603157	0.449561	0.0306253	-1.25526	3.49618	-0.862431	-3.0627	-0.155666	0.59098	2.71628	1.99246	-1.07054	-0.18313	-0.543267	0.30902	-0.292242	0.702945	0.226268
SIDM00200	SIDM00200;EW-12	EW-12	IARC	CVCL_1210	Female	Bone	Ewing's Sarcoma			ACH-002112	EW12_BONE	2.34477	5.4	MSS	Unknown	0.494194	12.5	R	0.92024	5660	0.293097	0.627189	0.552036	0.4185	0.441374	0.0383617	-2.75963	2.31474	-0.387806	-2.75465	-5.14276	-2.85272	-2.00743	1.24282	0.331878	1.5357	1.32315	-0.138096	0.0630516	2.02796	-0.182413
SIDM00127	SIDM00127;JHU-022	JHU-022	Massachusetts General Hospital	CVCL_5991	Male	Head and Neck	Head and Neck Carcinoma	Oral Cavity Squamous Cell Carcinoma		ACH-002250	JHU022_UPPER_AERODIGESTIVE_TRACT	2.94286	6.3	MSS	Unknown	0.994681	13.6	R	0.897965	4543	0.292739	0.41701	0.517518	0.441984	0.386845	0.106344	2.51425	-0.575387	0.61566	-0.626006	-0.297776	0.0464845	0.369261	0.510146	-2.23141	0.354866	1.26884	0.420032	1.85426	2.7119	-0.0655862
SIDM00266	SIDM00266;ES1	ES1	St Jude Children's Research Hospital	CVCL_1198	Female	Bone	Ewing's Sarcoma			ACH-002103	ES1_BONE	1.94287	6.23333	MSS	Unknown	1.62476	13.3	R	0.907273	5878	0.3005	0.618054	0.596868	0.100828	0.427477	0.0670585	-2.2396	0.995603	-0.165543	-2.27409	-3.80365	-3.26047	-1.45627	-0.168311	1.5618	1.17127	-0.224813	-0.470902	0.400887	0.0578116	-0.216309
SIDM00156	SIDM00156;NB7	NB7	St Jude Children's Research Hospital	CVCL_8824	Male	Peripheral Nervous System	Neuroblastoma			ACH-002285	NB7_AUTONOMIC_GANGLIA	3.03808	8.03333	MSS	Unknown	0.763838	18.2	D/F12	0.925147	5268	0.127226	0.431635	0.536595	0.510113	0.410112	0.0736221	-1.53441	1.55057	0.139978	-1.9671	2.21816	-1.4126	-0.463988	-1.6825	0.484009	1.22757	1.78739	-0.633965	-0.589378	0.139114	-0.0606612
SIDM01043	SIDM01043;ESS-1	ESS-1	DSMZ	CVCL_1205	Female	Soft Tissue	Other Sarcomas	Endometrial Stromal Sarcoma		ACH-000913	ESS1_ENDOMETRIUM	2.00602	32.4	MSS	Adherent	1.08625	17.8	R	0.90602	5015	0.401353	0.500952	0.559447	0.0378475	0.413416	0.00381788	-0.748921	-1.51096	-0.682393	-2.95147	-0.569388	0.233377	-0.0874219	-0.240092	-0.745567	1.13467	0.0541558	-0.552801	-0.175247	1.52547	0.241254
SIDM00740	SIDM00740;NCI-H1703	NCI-H1703	ATCC	CVCL_1490	Male	Lung	Non-Small Cell Lung Carcinoma	Squamous Cell Lung Carcinoma		ACH-000747	NCIH1703_LUNG	2.31551	16.6	MSS	Adherent	0.800335	17.1	R	0.928075	5030	0.350595	0.416902	0.538032	0.351553	0.40834	0.0318778	-1.54832	-0.170352	2.19852	0.633066	-0.169536	-0.910267	0.195607	-3.16399	-0.217855	-0.172454	-0.0859954	-1.78987	-0.0626474	-2.085	0.409104
SIDM00535	SIDM00535;H-EMC-SS	H-EMC-SS	ECACC	CVCL_1238	Female	Bone	Chondrosarcoma			ACH-001519	HEMCSS_BONE	1.97789	10.0333	MSS	Adherent	0.505337	15.5	D/F12	0.91472	4991	0.394678	0.535843	0.469162				-2.29204	0.550823	0.530396	1.24686	0.205602	-0.508983	-1.37742	-2.84282	1.5282	0.895899	1.49149	-1.82575	-0.0243111	-1.49624	-0.297002
SIDM00864	SIDM00864;DoTc2-4510	DoTc2-4510	ATCC	CVCL_1181	Female	Cervix	Cervical Carcinoma	Cervical Carcinoma		ACH-001341	DOTC24510_CERVIX	3.15689	10.8333	MSS	Adherent	0.194451	14.9	D/F12	0.923659	5460	0.303049	0.548891	0.538449	0.682305	0.446035	0.0554546	3.1077	0.0193979	-0.8332	-2.87368	0.0658356	-1.06824	0.622388	-1.37954	-2.21622	0.1225	-0.401611	0.13186	1.58254	-1.30923	-0.174569
SIDM00812	SIDM00812;SW1417	SW1417	ATCC	CVCL_1717	Female	Large Intestine	Colorectal Carcinoma	Colon adenocarcinoma		ACH-000236	SW1417_LARGE_INTESTINE	3.01259	7.06667	MSS	Adherent	0.447064	16.9	D/F12	0.92002	5449	0.263535	0.53898	0.526482	0.530029	0.433771	0.0413189	2.50557	0.76978	-0.384825	1.43928	0.0195486	0.0386733	-0.657356	0.896321	-0.574562	0.0305468	0.524295	0.80464	-2.21837	-0.582394	0.07178
SIDM00247	SIDM00247;MKN45	MKN45	RIKEN	CVCL_0434	Female	Stomach	Gastric Carcinoma	Gastric adenocarcinoma		ACH-000356	MKN45_STOMACH	1.81501	8.53333	MSS	Adherent	1.41083	13.5	R	0.932647	5731	0.265805	0.595777	0.573701	0.398362	0.481725	0.0591085	2.23447	1.08544	-0.541475	1.23408	-0.136743	-0.737298	-0.525313	-2.14078	0.454139	-0.0139886	0.0322609	-0.0707177	-1.33582	-0.707079	0.289556
SIDM00652	SIDM00652;NCI-H1105	NCI-H1105	ATCC	CVCL_1455	Male	Lung	Small Cell Lung Carcinoma			ACH-000780	NCIH1105_LUNG	3.24136	21.5667	MSS	Suspension	0.129343	15.4	D/F12	0.931822	5769	0.423088	0.66954	0.551958	0.531193	0.381669	0.0345553	-2.00399	4.16689	-1.3145	-0.378383	-1.86968	1.20513	2.27105	-1.76077	-3.12157	-0.624142	-1.56895	0.400154	0.349707	1.47603	-0.398142
SIDM00407	SIDM00407;SU-DHL-6	SU-DHL-6	DSMZ	CVCL_2206	Male	Haematopoietic and Lymphoid	B-Cell Non-Hodgkin's Lymphoma	Diffuse large B-cell lymphoma	B lymphoid	ACH-000611	SUDHL6_HAEMATOPOIETIC_AND_LYMPHOID_TISSUE	1.9916	10.4333	MSS	Suspension	0.615518	11.8	R	0.928558	5372	0.375701	0.605101	0.591577	0.170538	0.459306	0.0442979	-0.222357	0.44306	-1.77186	1.06095	-0.0287635	-0.159752	1.36964	1.13155	0.000383589	-0.12987	1.73612	-0.0997921	0.49306	-1.89418	0.261353
SIDM00325	SIDM00325;TE-9	TE-9	JCRB	CVCL_1767	Male	Esophagus	Esophageal Carcinoma	Esophageal Squamous Cell Carcinoma		ACH-000694	TE9_OESOPHAGUS	2.95195	15.8	MSS	Unknown	0.382889	15.6	D/F12	0.909914	4684	0.416631	0.193963	0.456577	0.523129	0.353692	0.133029	2.3394	-0.119903	0.912145	1.02722	-0.723464	-1.79831	0.6121	-1.3135	-0.836068	0.774834	1.03228	0.510804	2.2413	1.76723	-0.269892
SIDM00376	SIDM00376;MHH-CALL-4	MHH-CALL-4	DSMZ	CVCL_1410	Male	Haematopoietic and Lymphoid	B-Lymphoblastic Leukemia	Childhood B acute lymphoblastic leukemia	B lymphoid	ACH-000156	MHHCALL4_HAEMATOPOIETIC_AND_LYMPHOID_TISSUE	1.93165	4.76667	MSS	Suspension	0.161397	10.3	R	0.938138	5455	0.29445	0.657395	0.566998	0.00666001	0.424051	0.0562039	-0.219038	0.257658	-1.80342	0.0260696	-0.645333	0.699681	-1.67784	-1.37591	-1.51268	0.545278	1.61377	0.211298	-0.423315	1.23929	-0.135366
SIDM00722	SIDM00722;NCI-H2452	NCI-H2452	ATCC	CVCL_1553	Male	Lung	Mesothelioma	Pleural Biphasic Mesothelioma		ACH-000092	NCIH2452_PLEURA	3.30963	3.8	MSS	Adherent	0.805748	18.7	R	0.932658	5368	0.378312	0.587034	0.565569	0.405302	0.484832	0.0670864	-0.810642	-2.16027	-0.21568	-1.75333	-1.09215	0.751894	0.122223	0.0741731	0.676529	0.667948	0.328115	-0.89528	-0.368074	0.699473	0.223794
SIDM00727	SIDM00727;NCI-H2342	NCI-H2342	ATCC	CVCL_1549	Male	Lung	Non-Small Cell Lung Carcinoma	Lung Adenocarcinoma		ACH-000951	NCIH2342_LUNG	3.66389	60.2667	MSS	Adherent	0.324939	18.8	D/F12	0.931235	5569	0.350271	0.722424	0.542556	0.703154	0.495592	0.0556309	1.91617	1.0044	1.222	-1.74189	-0.668299	1.21278	-0.303065	-0.403587	0.00691998	0.210164	0.810772	-0.845975	0.681359	0.604177	0.0755531
SIDM00335	SIDM00335;MFE-280	MFE-280	DSMZ	CVCL_1405	Female	Endometrium	Endometrial Carcinoma	Endometrial adenocarcinoma		ACH-000192	MFE280_ENDOMETRIUM	2.48872	5.73333	MSS	Adherent	0.586925	14.5	D/F12	0.927727	5494	0.265385	0.545155	0.51088	0.488648	0.409126	0.113773	-0.826051	1.74506	0.871767	-1.61292	-0.081211	-0.0969875	0.443044	-1.12197	-1.5719	0.38626	1.46652	-0.951217	-0.072166	1.5302	-0.479852
SIDM00391	SIDM00391;SK-MM-2	SK-MM-2	DSMZ	CVCL_1699	Male	Haematopoietic and Lymphoid	Plasma Cell Myeloma		B lymphoid	ACH-000363	SKMM2_HAEMATOPOIETIC_AND_LYMPHOID_TISSUE	1.90091	7.33333	MSS	Suspension	0.254469	12.1	R	0.924833	5342	0.334779	0.605313	0.586822	0.23526	0.43572	0.0164304	0.309986	-0.0281567	1.05854	-6.13578	1.50195	1.23777	0.570906	5.34921	1.0824	-0.118232	-0.306734	-0.337378	0.304457	-1.44149	-0.209511
SIDM00667	SIDM00667;Hs-633T	Hs-633T	ECACC	CVCL_0832	Female	Soft Tissue	Other Sarcomas	Fibrosarcoma		ACH-002246	HS633T_SOFT_TISSUE			MSS	Adherent	1.78093	14.7	D/F12	0.91248	5360	0.418451	0.642985	0.607726				-1.26071	-2.37491	0.218724	0.61582	0.398733	-0.948507	-0.689415	3.58048	-0.213551	0.114001	-0.648371	0.00248717	-0.337926	2.00182	-0.234746
SIDM00732	SIDM00732;D-263MG	D-263MG	Duke University Medical Center	CVCL_1154	Female	Central Nervous System	Glioblastoma			ACH-002225	D263MG_CENTRAL_NERVOUS_SYSTEM	3.19438	4.66667	MSS	Unknown	1.05813	15.8	D/F12	0.926837	4817	0.326385	0.56107	0.576297	0.560938	0.45106	0.0595072	-1.99543	-1.92279	-1.3771	-1.68567	-0.0100431	0.142329	-1.28133	1.18612	0.508809	0.116927	-0.987417	-0.282415	0.845476	-0.415478	-0.0412278
SIDM00120	SIDM00120;DU-145	DU-145	NCI	CVCL_0105	Male	Prostate	Prostate Carcinoma			ACH-000979	DU145_PROSTATE	2.66397	84.7	MSI	Adherent	0.485259	16.1	D/F12	0.922858	5390	0.352544	0.641957	0.576464	0.497829	0.535566	0.0580422	0.931518	-0.98348	-0.367615	-0.47457	0.045883	-0.0191974	1.04045	-2.52019	0.211302	0.0463691	-0.400005	-1.32981	0.239461	-0.221319	0.487934
SIDM00771	SIDM00771;NCI-H1792	NCI-H1792	ATCC	CVCL_1495	Male	Lung	Non-Small Cell Lung Carcinoma	Lung Adenocarcinoma		ACH-000496	NCIH1792_LUNG	2.16392	7.83333	MSS	Adherent	1.15965	17.6	R	0.918155	5485	0.333069	0.647488	0.603189	0.441502	0.485891	0.0640961	-0.0437427	-1.27604	-0.10094	-2.22752	0.149288	-0.638281	0.242659	0.733521	1.44872	0.20059	-1.83391	-0.205335	-0.357195	-0.127105	0.502929
SIDM01109	SIDM01109;SK-LMS-1	SK-LMS-1	ATCC	CVCL_0628	Female	Soft Tissue	Leiomyosarcoma	Vulvar Leiomyosarcoma		ACH-000145	SKLMS1_SOFT_TISSUE	2.13185	4.26667	MSS	Adherent	1.30171	16.4	D/F12	0.925336	5787	0.420324	0.691609	0.597464	0.321516	0.475173	0.0225199	-1.93202	-2.31799	-2.116	1.33468	-0.665271	0.721548	-0.794214	3.88458	0.368931	-0.532313	-0.758369	-0.704143	0.490834	0.75018	-0.180835
SIDM00377	SIDM00377;SKN	SKN	JCRB	CVCL_3167	Female	Soft Tissue	Leiomyosarcoma	Uterine Corpus Leiomyosarcoma		ACH-001655	SKN_ENDOMETRIUM	2.60365	11.7667	MSS	Unknown	1.04004	17.5	D/F12	0.910944	5153	0.381952	0.616792	0.591345	0.414454	0.469794	0.0222132	-1.65645	-2.56487	-0.427068	3.78306	0.299762	1.15431	-0.876991	1.23675	-0.319462	-0.633592	-0.512451	-0.714559	0.606695	0.573493	0.384205
SIDM00989	SIDM00989;BFTC-905	BFTC-905	DSMZ	CVCL_1083	Female	Bladder	Bladder Carcinoma	Urothelial carcinoma		ACH-000802	BFTC905_URINARY_TRACT	2.66024	14.5333	MSS	Adherent	1.22874	14.4	D/F12	0.929147	5315	0.327461	0.465171	0.497119	0.486475	0.382657	0.0679028	2.23361	-0.406143	-0.35054	-2.23385	0.944708	-2.41384	0.00330444	0.392771	-0.0493783	1.01819	0.235335	0.397558	1.54106	1.36177	-0.125041
SIDM00225	SIDM00225;IST-MEL1	IST-MEL1	ICLC	CVCL_1308	Male	Skin	Melanoma			ACH-002143	ISTMEL1_SKIN	3.36202	10.3667	MSS	Adherent	1.23374	14.7	R	0.924358	5328	0.355685	0.613071	0.57954	0.371022	0.48912	0.00721426	-2.10802	-1.13381	1.23434	-0.125128	-0.574222	0.602854	-0.877476	0.337045	-1.79122	0.00271983	0.442833	2.14905	-0.179048	1.12245	0.115328
SIDM00102	SIDM00102;NCI-H2461	NCI-H2461	NCI-Navy Medical Oncology Branch	CVCL_A536	Male	Lung	Mesothelioma	Pleural Epithelioid Mesothelioma		ACH-002125	H2461_PLEURA	4.692	4.66667	MSS	Unknown	0.821504	17.1	R	0.921251	4939	0.326633	0.546268	0.58486	0.691639	0.514533	0.0832245	-0.800259	-2.12075	0.64621	-1.52124	0.302335	0.850689	0.358978	-2.53506	2.29466	0.38887	0.45253	-0.524944	-0.431853	1.48812	-0.0750053
SIDM00592	SIDM00592;HO-1-N-1	HO-1-N-1	JCRB	CVCL_1284	Male	Head and Neck	Head and Neck Carcinoma	Oral Cavity Squamous Cell Carcinoma		ACH-002244	HO1N1_UPPER_AERODIGESTIVE_TRACT	3.45641	9.63333	MSS	Adherent	1.61473	19.2	D/F12	0.913884	5058	0.409147	0.56957	0.48077	0.539397	0.377848	0.0846467	3.03449	-2.18116	-1.36115	-2.12052	0.0636925	-1.0608	0.310631	3.09986	-1.46267	0.0108314	0.577046	0.454031	2.17499	0.015964	-0.60526
SIDM00503	SIDM00503;FU97	FU97	JCRB	CVCL_2908	Female	Stomach	Gastric Carcinoma	Gastric adenocarcinoma		ACH-000633	FU97_STOMACH	2.78936	11.8667	MSS	Adherent	0.439501	17.1	D/F12	0.916714	4448	0.394815	0.403654	0.391953	0.577484	0.363666	0.00728411	0.234446	0.525588	1.17454	-1.5438	0.716675	-0.312102	-0.900204	0.558947	-0.260994	0.968375	1.83248	-1.301	-2.06073	-0.835694	0.284049
SIDM00224	SIDM00224;IST-MES1	IST-MES1	ICLC	CVCL_1311	Female	Lung	Mesothelioma	Pleural Epithelioid Mesothelioma		ACH-000569	ISTMES1_PLEURA	3.28528	6.53333	MSS	Adherent	0.507223	19.5	D/F12	0.925742	5585	0.350226	0.668316	0.574721	0.60257	0.480921	0.0318085	-1.09101	-1.38166	-0.129205	-0.551739	-0.409264	1.35756	-0.0488953	-1.90577	0.507079	0.171564	0.327201	-0.723844	0.0357828	1.76222	0.13036
SIDM00888	SIDM00888;D-283MED	D-283MED	ATCC	CVCL_1155	Male	Central Nervous System	Other Solid Carcinomas	Medulloblastoma		ACH-000055	D283MED_CENTRAL_NERVOUS_SYSTEM	1.99418	4.4	MSS	Suspension	1.37115	12.7	D/F12	0.918993	5917	0.340676	0.679415	0.595945	0.166891	0.488616	0.0600233	-2.58764	2.55532	-0.145019	-0.511082	1.33086	-2.71023	-1.02857	-0.478703	0.790855	0.624242	-0.114713	-0.0638191	0.301487	0.793637	0.115526
SIDM01024	SIDM01024;KYSE-70	KYSE-70	DSMZ	CVCL_1356	Male	Esophagus	Esophageal Carcinoma	Esophageal Squamous Cell Carcinoma		ACH-000784	KYSE70_OESOPHAGUS	2.4405	16.7	MSS	Adherent	0.704667	14.2	R	0.921267	5673	0.335749	0.653392	0.558122	0.511859	0.453965	0.0491148	-0.208372	0.606348	1.63881	3.78836	-0.368275	-2.09808	0.581356	-0.514424	-0.380163	0.381432	1.72896	-0.186392	0.957104	1.32784	-0.670547
SIDM01008	SIDM01008;KARPAS-422	KARPAS-422	ECACC	CVCL_1325	Female	Haematopoietic and Lymphoid	B-Cell Non-Hodgkin's Lymphoma	Diffuse large B-cell lymphoma	B lymphoid	ACH-000315	KARPAS422_HAEMATOPOIETIC_AND_LYMPHOID_TISSUE	2.08048	10.7667	MSS	Suspension	1.32398	13	R	0.925152	5416	0.404563	0.682633	0.577803	0.197491	0.401635	0.0460017	-0.166245	0.259723	-1.24754	2.63046	-0.298477	0.201394	1.62984	0.867612	0.56512	0.140025	1.5401	0.0365378	0.63778	-1.80507	-0.222074
SIDM00218	SIDM00218;RO82-W-1	RO82-W-1	ICLC	CVCL_0582	Female	Thyroid	Thyroid Gland Carcinoma	Thyroid gland follicular carcinoma		ACH-001384	RO82W1_THYROID	3.28543	4.8	MSS	Adherent	0.278055	20.5	D/F12	0.888189	5009	0.439921	0.57587	0.557766	0.448802	0.45675	0.0218701	-1.13606	-2.98078	-1.65318	2.90844	1.45301	0.776097	-0.610164	2.77311	1.23739	-0.888153	-1.17423	-1.13969	1.11734	1.52535	-0.14551
SIDM01064	SIDM01064;HDLM-2	HDLM-2	DSMZ	CVCL_0009	Male	Haematopoietic and Lymphoid	Hodgkin's Lymphoma		B lymphoid	ACH-000267	HDLM2_HAEMATOPOIETIC_AND_LYMPHOID_TISSUE	1.89009	8.5	MSS	Suspension	0.317951	12.7	R	0.898	5128	0.326985	0.608748	0.54942	0.271613	0.463178	0.0199236	0.141096	-0.766595	0.801609	1.72803	0.193081	0.937826	1.09212	-1.53222	-1.06547	-0.62252	-2.14965	-0.270929	0.0898221	-2.1135	-0.0815829
SIDM00744	SIDM00744;NCI-H1651	NCI-H1651	ATCC	CVCL_1484	Male	Lung	Non-Small Cell Lung Carcinoma	Lung Adenocarcinoma		ACH-000893	NCIH1651_LUNG	2.90545	27.3	MSS	Adherent	0.796013	17	D/F12	0.925998	5194	0.335739	0.546615	0.563508	0.656566	0.425849	0.0826476	-0.335097	-0.318975	2.03876	-1.54832	-0.99361	0.297615	0.968381	-1.31294	-0.0541754	0.746751	0.181734	-0.574261	-0.946522	0.43374	-0.0636096
SIDM01173	SIDM01173;TE-441-T	TE-441-T	ATCC	CVCL_1754	Female	Soft Tissue	Rhabdomyosarcoma			ACH-000772	TE441T_SOFT_TISSUE	2.03055	7	MSS	Adherent	0.489197	14.2	D/F12	0.938475	5373	0.383176	0.619192	0.549376	0.0702705	0.481439	0.0339487	-2.58506	0.67408	0.958143	2.51612	0.973419	0.370868	-2.18581	-1.36728	-1.20793	-0.311076	1.82488	-0.743855	0.0144591	0.226149	0.0615871
SIDM00306	SIDM00306;IA-LM	IA-LM	RIKEN	CVCL_1302	Male	Lung	Non-Small Cell Lung Carcinoma	Lung large cell carcinoma		ACH-000672	IALM_LUNG	2.31124	15.6667	MSS	Adherent	0.122509	16.5	D/F12	0.92877	5236	0.390536	0.601428	0.564555	0.329654	0.482403	0.0443415	-0.172294	-1.09317	-1.19905	2.3902	0.0464431	-0.856631	-0.0774351	-0.455872	0.813327	0.0870972	-1.00074	-0.953192	0.391476	0.509646	-0.0739103
SIDM00997	SIDM00997;8305C	8305C	JCRB	CVCL_1053	Female	Thyroid	Thyroid Gland Carcinoma	Thyroid gland anaplastic carcinoma		ACH-001306	8305C_THYROID	3.09478	10.0667	MSS	Adherent	0.545529	19.4	R	0.935168	5270	0.370853	0.506203	0.547175	0.573627	0.492649	0.0159189	-0.996148	-2.49429	-1.22077	-0.925621	0.525342	0.343264	-0.242142	3.00465	-0.0128173	0.0238328	0.124006	-0.16663	0.847125	0.194628	0.0803911
SIDM01056	SIDM01056;EFM-19	EFM-19	DSMZ	CVCL_0253	Female	Breast	Breast Carcinoma	Ductal Breast Carcinoma		ACH-000330	EFM19_BREAST	2.83764	7.43333	MSS	Adherent	0.101476	15.6	R	0.928426	5148	0.237592	0.519106	0.524006	0.648229	0.400195	0.0474887	1.45357	2.39645	0.248128	0.721715	-0.0427968	1.46811	-2.5433	-0.0800531	-0.230725	0.182754	0.755415	-1.17726	2.27994	-0.926178	0.0172419
SIDM00202	SIDM00202;EW-3	EW-3	IARC	CVCL_1216	Male	Bone	Ewing's Sarcoma			ACH-002118	EW3_BONE	2.09376	5.7	MSS	Unknown	0.461061	12.2	R	0.925519	5354	0.32554	0.512576	0.535258	0.135958	0.386996	0.0143741	-2.77921	2.1529	-1.24414	-3.65014	-3.63463	-2.14689	-1.49517	-0.246411	1.46942	1.78535	0.266545	-0.197156	0.133572	1.02032	-0.058422
SIDM00286	SIDM00286;CHP-126	CHP-126	RIKEN	CVCL_1123	Female	Peripheral Nervous System	Neuroblastoma			ACH-000136	CHP126_AUTONOMIC_GANGLIA	2.01426	5	MSS	Adherent	0.0569773	11.3	R	0.914853	5338	0.344686	0.570202	0.540065	0.104799	0.433167	0.0624303	-3.78128	3.35122	-1.01069	0.169079	8.15232	-1.18099	-0.313778	0.0364206	0.0956104	0.889602	1.07204	-0.00542298	-0.0177849	2.04663	-0.182062
SIDM00675	SIDM00675;HCC38	HCC38	ATCC	CVCL_1267	Female	Breast	Breast Carcinoma	Ductal Breast Carcinoma		ACH-000276	HCC38_BREAST	1.82282	3.83333	MSS	Semi-Adherent	0.189187	17.4	R	0.934946	5574	0.379151	0.592147	0.545493	0.345971	0.450019	0.0734958	0.141877	-0.261931	-0.104693	-2.09159	0.143828	1.03237	-0.0551615	-2.10127	-1.47275	0.170975	-0.00396401	-0.717144	0.809244	0.220326	-0.239523
SIDM00884	SIDM00884;HCC1395	HCC1395	ATCC	CVCL_1249	Female	Breast	Breast Carcinoma	Ductal Breast Carcinoma		ACH-000699	HCC1395_BREAST	2.6916	9.06667	MSS	Adherent	0.261051	15.7	R	0.932151	5379	0.470092	0.667344	0.53911	0.655744	0.459363	0.0791931	-1.16866	-0.766334	0.745816	0.730612	-0.229726	0.198355	-0.379291	-1.78924	-0.584253	-0.282504	0.105356	0.143064	1.52313	0.429266	-0.0627571
SIDM00098	SIDM00098;NCI-H2731	NCI-H2731	NCI-Navy Medical Oncology Branch	CVCL_U995	Male	Lung	Mesothelioma	Pleural Sarcomatoid Mesothelioma		ACH-002129	H2731_PLEURA	2.51083	4.93333	MSS	Unknown	0.646055	16	R	0.938166	5423	0.251589	0.659959	0.580804	0.608437	0.537824	0.102542	-0.908066	-1.27147	0.290092	-0.32684	-0.941558	0.697849	0.41028	-3.68667	0.000850949	0.258201	0.136464	-0.664803	-0.47756	1.98244	0.311434
SIDM00834	SIDM00834;SW1463	SW1463	ATCC	CVCL_1718	Female	Large Intestine	Colorectal Carcinoma	Rectal adenocarcinoma		ACH-000470	SW1463_LARGE_INTESTINE	3.40225	6.66667	MSS	Adherent	0.932999	16.9	D/F12	0.936029	5381	0.326782	0.622804	0.531796	0.615315	0.49709	-0.000841396	3.61687	1.64519	-1.55077	2.11303	-0.600477	-0.0148158	-1.26999	0.31483	1.2369	-0.558082	-0.382358	0.912511	-3.24651	-0.363143	0.196999
SIDM00252	SIDM00252;TGBC1TKB	TGBC1TKB	RIKEN	CVCL_1769	Female	Biliary Tract	Biliary Tract Carcinoma	Gallbladder carcinoma		ACH-001861	TGBC1TKB_BILIARY_TRACT	2.86	8.96667	MSS	Adherent	0.367667	17.5	D/F12	0.92487	5224	0.285619	0.579828	0.558647	0.584947	0.479003	0.0655216	2.07153	-0.803024	2.32014	-1.11653	0.0810259	0.370724	0.765139	3.11617	-1.36364	-0.0258414	-0.0836404	-0.796834	-0.457184	0.706498	0.325259
SIDM01126	SIDM01126;NCI-H64	NCI-H64	ATCC	CVCL_1573	Female	Lung	Small Cell Lung Carcinoma			ACH-001599	NCIH64_LUNG	3.56875	16.9667	MSS	Suspension	0.57554	12.2	R	0.933016	5786	0.314503	0.624595	0.517633	0.542497	0.43052	0.0529268	-1.7116	3.83769	-1.166	-2.4275	-1.0117	0.404695	1.7918	0.378735	-2.33845	-0.468367	-1.43811	0.147974	0.248408	1.56331	-0.0360793
SIDM00711	SIDM00711;NCI-H2066	NCI-H2066	ATCC	CVCL_1520	Female	Lung	Non-Small Cell Lung Carcinoma	Squamous Cell Lung Carcinoma		ACH-000727	NCIH2066_LUNG	2.40858	16.2667	MSS	Adherent	0.352038	20.6	D/F12	0.932247	5445	0.391929	0.639037	0.51813	0.487526	0.319068	0.0143307	-0.589618	2.34179	1.24586	-1.43128	-0.350551	0.558693	1.70135	0.301402	-0.683843	-0.0874085	-1.18692	-0.0978207	-1.03298	0.568033	-0.212558
SIDM00292	SIDM00292;LU-165	LU-165	RIKEN	CVCL_1391	Male	Lung	Small Cell Lung Carcinoma			ACH-002077	LU165_LUNG	1.84633	15.5667	MSS	Suspension	0.472064	11.6	R	0.936251	5736	0.351974	0.636341	0.494516	0.31549	0.427594	0.0479342	-1.72799	3.06441	-0.852989	-2.63881	-1.09769	1.52868	2.70635	-1.92056	-0.927818	-0.947812	-2.50054	0.776917	0.213267	0.163161	-0.42199
SIDM01078	SIDM01078;SHP-77	SHP-77	ATCC	CVCL_1693	Male	Lung	Small Cell Lung Carcinoma			ACH-000790	SHP77_LUNG	2.0197	16.2	MSS	Semi-Adherent	1.08813	14.9	R	0.928416	5373	0.326202	0.409605	0.567038	0.385825	0.471547	0.11914	-1.67579	2.65978	0.0870294	-2.43813	0.177812	-0.116205	1.96363	5.38537	0.799789	-0.20905	0.130061	0.25409	0.307094	-0.570107	0.0237372
SIDM00623	SIDM00623;Mo-T	Mo-T	ATCC	CVCL_1439	Male	Haematopoietic and Lymphoid	Hairy Cell Leukemia	Hairy Cell Leukemia	B lymphoid	ACH-002339	MOT_HAEMATOPOIETIC_AND_LYMPHOID_TISSUE	1.96178	4.33333	MSS	Suspension	0.768976	10.9	D/F12	0.940118	5207	0.421554	0.627768	0.571161	0.0136008	0.483057	0.0375518	0.448832	-0.599264	1.98118	-1.29578	1.02832	-0.0547246	1.11131	0.462594	-0.579642	-1.12384	-0.43527	-0.176898	0.0944451	-1.25454	-0.411083
SIDM00858	SIDM00858;G-292-Clone-A141B1	G-292-Clone-A141B1	ATCC	CVCL_2909	Female	Bone	Osteosarcoma			ACH-000082	G292CLONEA141B1_BONE			MSS	Adherent	0.427426	18.7	R	0.933089	5336	0.354005	0.619296	0.551226	0.404927			-2.83342	-1.50754	-0.9728	0.486124	0.734759	0.503447	-1.12328	2.73561	0.0186332	0.293115	-0.886832	-0.166995	1.07192	0.974837	0.655223
SIDM00506	SIDM00506;COR-L88	COR-L88	ECACC	CVCL_1141	Male	Lung	Small Cell Lung Carcinoma			ACH-000508	CORL88_LUNG	3.28922	12.0333	MSS	Semi-Adherent	-0.0231756	12.6	R	0.93086	5454	0.379465	0.577029	0.519091	0.711041	0.41154	0.0406573	-0.341758	3.93428	-1.79378	-2.48878	0.0883617	1.4589	2.66387	1.41052	-1.6031	-0.337156	-2.39428	0.548111	-0.00612606	0.391692	0.0224768
SIDM00417	SIDM00417;U-266	U-266	DSMZ	CVCL_0566	Male	Haematopoietic and Lymphoid	Plasma Cell Myeloma		B lymphoid	ACH-000626	U266B1_HAEMATOPOIETIC_AND_LYMPHOID_TISSUE	2.00716	10.4	MSS	Suspension	0.136847	13.5	R	0.921758	5122	0.367881	0.596374	0.524522	0.302801	0.40754	0.0280913	0.258634	-0.0491181	2.3844	-2.10107	1.07861	1.29052	1.76225	5.42257	0.207352	0.0228033	-0.47109	-0.737935	0.346359	-1.56557	-0.0599169
SIDM01220	SIDM01220;LNZTA3WT4	LNZTA3WT4	ATCC	CVCL_3540	Male	Central Nervous System	Glioma	Low Grade Glioma		ACH-002269	LNZTA3WT4_CENTRAL_NERVOUS_SYSTEM	3.29044	13.2667	MSS	Adherent	1.51048	16.6	D/F12	0.928559	5902	0.384425	0.635567	0.584979	0.390014	0.432491	0.0289056	-1.86541	-1.39736	-0.920227	3.75431	-1.01703	1.42394	-1.11259	3.20028	-0.232695	-0.159444	-0.374673	0.027817	0.684996	0.641419	0.0567198
SIDM00574	SIDM00574;no-10	no-10	JCRB	CVCL_3075	Male	Central Nervous System	Glioblastoma			ACH-001605	NO10_CENTRAL_NERVOUS_SYSTEM	2.46803	10.6667	MSS	Adherent	1.04706	15.4	D/F12	0.9383	5491	0.401177	0.656551	0.552223	0.52246	0.471667	0.0115043	-1.42067	-1.69111	-1.12331	1.65624	-1.06392	1.88144	-0.849169	3.63217	-0.685333	-0.545096	-1.20309	-1.26801	0.722618	-0.93331	-0.0245009
SIDM00832	SIDM00832;SW948	SW948	ATCC	CVCL_0632	Female	Large Intestine	Colorectal Carcinoma	Colon adenocarcinoma		ACH-000680	SW948_LARGE_INTESTINE	2.9299	11.2667	MSS	Adherent	1.09609	14.3	D/F12	0.915666	4904	0.321656	0.593658	0.569154	0.625625	0.473173	0.0297691	3.14697	1.38844	-1.10574	1.48436	0.00560242	0.0773578	-1.33459	1.15518	0.935463	-0.1553	-0.0190786	0.951992	-3.19666	-0.418257	0.0764439
SIDM00044	SIDM00044;PCI-30	PCI-30	10.1002/hed.20478	CVCL_C757	Male	Head and Neck	Head and Neck Carcinoma	Tongue squamous cell carcinoma		ACH-002295	PCI30_UPPER_AERODIGESTIVE_TRACT	2.46623	9.1	MSS	Unknown	0.82122	16.5	R	0.904609	4803	0.296912	0.521002	0.529778	0.45978	0.465052	0.0539344	-0.152263	-2.3067	-1.2249	4.35774	-0.500712	0.65492	-0.234491	1.83247	-0.889821	-0.159651	-0.912576	-0.337132	1.19055	0.103489	-0.00818014
SIDM00631	SIDM00631;MDA-MB-330	MDA-MB-330	ATCC	CVCL_0619	Female	Breast	Breast Carcinoma	Invasive Lobular Breast Carcinoma		ACH-001358	MDAMB330_BREAST	3.98953	8.76667	MSS	Adherent	-0.0263577	15.8	D/F12	0.92324	5305	0.447543	0.500661	0.522615	0.720555	0.428321	0.0228427	1.83125	2.14743	1.36476	2.98186	-0.0224618	4.06154	-1.30928	-0.567794	1.72336	0.860245	0.621706	-0.626999	2.18321	0.327583	0.238707
SIDM00279	SIDM00279;ECC12	ECC12	RIKEN	CVCL_1189	Male	Stomach	Gastric Carcinoma	Gastric small cell carcinoma		ACH-000225	ECC12_STOMACH	2.22783	11	MSS	Adherent	-0.0772786	12.2	R	0.916993	5967	0.292156	0.593845	0.539169	0.324217	0.434115	0.0174309	-1.02807	2.58236	-0.817278	-2.2108	-0.201689	0.627261	1.26124	1.56207	-0.403638	-0.763376	-1.45776	-0.0702576	-0.875214	-0.164231	-0.115801
SIDM01201	SIDM01201;NK-92MI	NK-92MI	ATCC	CVCL_3755	Male	Haematopoietic and Lymphoid	Other Blood Cancers	Natural Killer Cell Lymphoblastic Leukemia or Lymphoma	NK lymphoid	ACH-002289	NK92MI_HAEMATOPOIETIC_AND_LYMPHOID_TISSUE	3.49426	6.43333	MSS	Suspension	1.06371	16.3	D/F12	0.934308	5469	0.462145	0.570057	0.567503				0.361115	0.293579	1.69172	4.11317	0.877027	0.539147	1.7063	2.19847	-0.238501	-3.63201	-1.32472	0.19203	0.411917	1.68664	0.231938
SIDM01125	SIDM01125;NCI-H647	NCI-H647	ATCC	CVCL_1574	Male	Lung	Non-Small Cell Lung Carcinoma	Adenosquamous lung carcinoma		ACH-000378	NCIH647_LUNG	3.17419	8.96667	MSS	Adherent	1.48216	14.9	R	0.936219	5715	0.310048	0.636497	0.583809	0.47582	0.502073	0.033827	0.494781	-1.35343	-0.0749626	-1.6969	0.20323	-1.03393	0.503762	1.25273	0.334528	-0.0129012	-1.48937	-0.536938	0.0536352	0.0590972	0.273679
SIDM00064	SIDM00064;HLE	HLE	JCRB	CVCL_1281	Male	Liver	Hepatocellular Carcinoma			ACH-001089	HLE_LIVER	2.64669	9.36667	MSS	Unknown	0.927724	18.1	D/F12	0.91903	5509	0.325804	0.516232	0.570449	0.608505	0.441591	0.029783	-1.43909	-1.40639	1.80966	0.754486	0.228843	-0.142201	0.183784	-0.789476	-0.315519	0.415596	-0.274729	-2.23613	-0.998773	-0.0585071	0.568488
SIDM00919	SIDM00919;Caov-3	Caov-3	ATCC	CVCL_0201	Female	Ovary	Ovarian Carcinoma	High grade ovarian serous adenocarcinoma		ACH-000713	CAOV3_OVARY	3.15909	7.8	MSS	Adherent	0.70711	17.3	D/F12	0.927913	5498	0.319032	0.534774	0.528419	0.881145	0.498757	0.0994341	1.10453	-0.259836	0.591801	-6.41321	-0.0427919	0.657772	0.973825	-2.59615	-0.64254	0.0238463	-0.579308	-0.626988	0.488972	-0.891523	0.004065
SIDM00280	SIDM00280;ECC10	ECC10	RIKEN	CVCL_1188	Male	Stomach	Gastric Carcinoma	Gastic small cell neuroendocrine carcinoma		ACH-000560	ECC10_STOMACH	3.58226	14.3333	MSS	Suspension	0.381543	12.6	R	0.91783	5689	0.354966	0.550958	0.537551	0.54678	0.394924	0.0898527	-0.562115	2.9211	-1.76616	2.21459	0.655622	-0.243628	-0.0752868	-2.06946	-2.41878	-1.05416	-1.04953	0.223054	-0.909876	-1.14351	-0.654346
SIDM01121	SIDM01121;NCI-H69	NCI-H69	ATCC	CVCL_1579	Male	Lung	Small Cell Lung Carcinoma			ACH-000358	NCIH69_LUNG	1.60739	9.4	MSS	Suspension	0.479313	12	R	0.935763	5732	0.38807	0.559234	0.560402	0.379727	0.422399	0.0536054	-1.35568	3.88908	-1.14111	-3.25382	-0.191124	0.841162	2.18977	0.508287	-1.05452	-1.38185	-1.81234	0.39785	0.20762	1.66889	0.00347965
SIDM00154	SIDM00154;NCI-H2795	NCI-H2795	NCI-Navy Medical Oncology Branch	CVCL_U996	Male	Lung	Mesothelioma	Pleural Epithelioid Mesothelioma		ACH-002130	H2795_PLEURA	1.93689	3.8	MSS	Unknown	0.302233	15.3	R	0.92909	5469	0.268236	0.639294	0.56019	0.126349	0.472887	0.043982	0.68659	-0.855171	0.661033	-2.17901	0.124745	0.856297	-0.271551	-3.35755	0.0347769	1.09101	0.3964	-0.261212	0.188627	0.93657	-0.194857
SIDM00964	SIDM00964;BPH-1	BPH-1	DSMZ	CVCL_1091	Male	Prostate	Non-Cancerous	SV-40 Transformed Prostatic		ACH-001453	BPH1_PROSTATE	3.22355	3.33333	MSS	Adherent	0.601738	17.7	R	0.919707	4551	0.358917	0.334224	0.459594	0.504509	0.315502	0.0759489	1.46159	-0.690893	-0.251298	-3.55074	-0.373973	-0.10964	0.200514	-1.43424	-1.86044	0.959531	0.910206	0.330058	1.35005	1.57278	-0.194139
SIDM00589	SIDM00589;HSC-3	HSC-3	JCRB	CVCL_1288	Male	Head and Neck	Head and Neck Carcinoma	Tongue Squamous Cell Carcinoma		ACH-000778	HSC3_UPPER_AERODIGESTIVE_TRACT	2.65789	14.1	MSS	Unknown	1.40473	15.2	D/F12	0.925735	4736	0.331854	0.463297	0.517501	0.552046	0.421393	0.0471779	2.09123	-1.7816	-0.931611	1.73737	0.097706	-1.58983	0.719596	-0.196668	-0.566041	0.168196	-1.44721	0.328578	2.21051	1.63759	0.842231
SIDM00401	SIDM00401;RVH-421	RVH-421	DSMZ	CVCL_1672	Male	Skin	Melanoma			ACH-000614	RVH421_SKIN	3.02218	9.9	MSS	Adherent	0.0247434	19.4	R	0.929442	5701	0.324305	0.615883	0.586907	0.383096	0.476167	0.0378172	-1.69166	-1.27937	1.34627	0.0457966	-0.0693373	0.454188	-0.500318	-0.740085	1.09284	-0.239657	0.567799	4.0986	-0.346299	-0.945206	-0.248665
SIDM00258	SIDM00258;NB12	NB12	St Jude Children's Research Hospital	CVCL_1442	Female	Peripheral Nervous System	Neuroblastoma			ACH-002279	NB12_AUTONOMIC_GANGLIA	3.67914	8.06667	MSS	Unknown	0.249476	15.7	D/F12	0.925688	5169	0.313612	0.577279	0.543546	0.431353	0.477181	0.029145	-2.13323	1.80147	-1.47081	-1.85154	4.1218	-1.44953	-0.559042	4.47841	1.2222	1.28103	0.872101	-0.468571	0.0146013	-0.919912	-0.0133407
SIDM01011	SIDM01011;KARPAS-1106P	KARPAS-1106P	ECACC	CVCL_1821	Female	Haematopoietic and Lymphoid	B-Cell Non-Hodgkin's Lymphoma	Diffuse large B-cell lymphoma	B lymphoid	ACH-002254	KARPAS1106P_HAEMATOPOIETIC_AND_LYMPHOID_TISSUE	2.0912	10.2	MSS	Suspension	0.436804	10.4	R	0.935222	5221	0.439722	0.565776	0.547111	0.172208	0.489738	-0.0259706	0.44309	-0.272729	-0.410678	0.546288	-0.224734	0.60441	2.09253	1.22171	0.346671	0.48398	1.41754	-0.067852	0.138154	-1.28753	0.15698
SIDM00995	SIDM00995;A431	A431	DSMZ	CVCL_0037	Female	Skin	Other Solid Carcinomas	Vulvar Squamous Cell Carcinoma		ACH-001328	A431_SKIN	3.30172	13.7667	MSS	Adherent	1.13988	15.5	D/F12	0.933149	4335	0.301021	0.298531	0.506368	0.527544	0.427438	0.045763	2.98939	-1.14812	-0.150527	-1.07007	0.133812	-1.47238	-0.20669	1.70096	-0.742187	0.568204	0.405098	0.663081	2.39138	0.0233205	0.460595
SIDM00831	SIDM00831;Detroit562	Detroit562	ATCC	CVCL_1171	Female	Head and Neck	Head and Neck Carcinoma	Pharyngeal squamous cell carcinoma		ACH-000207	DETROIT562_UPPER_AERODIGESTIVE_TRACT	2.85584	5.46667	MSS	Adherent	1.39507	13.9	D/F12	0.910043	6022	0.392858	0.64334	0.602893	0.539887	0.520971	0.0792893	2.16843	-1.04205	-0.136822	-0.346605	0.0464367	-0.693636	0.935692	-0.655149	0.810168	0.00661192	-0.56401	0.69523	1.87567	2.64494	0.670326
SIDM00463	SIDM00463;P12-ICHIKAWA	P12-ICHIKAWA	DSMZ	CVCL_1630	Male	Haematopoietic and Lymphoid	T-Lymphoblastic Leukemia	Childhood T acute lymphoblastic leukemia	T lymphoid	ACH-000372	P12ICHIKAWA_HAEMATOPOIETIC_AND_LYMPHOID_TISSUE	3.66898	10.9667	MSS	Suspension	1.09929	12.1	R	0.930144	5685	0.424022	0.689577	0.59549	0.362327	0.481191	0.0223646	-0.560149	1.09756	0.647038	1.2821	-1.16796	-0.411894	-1.35463	-1.72055	-2.2076	-0.427271	-0.634118	0.0588722	-0.385021	1.59968	-0.081356
SIDM00981	SIDM00981;DOHH-2	DOHH-2	DSMZ	CVCL_1179	Male	Haematopoietic and Lymphoid	B-Cell Non-Hodgkin's Lymphoma	Diffuse large B-cell lymphoma	B lymphoid	ACH-000056	DOHH2_HAEMATOPOIETIC_AND_LYMPHOID_TISSUE	1.99788	5	MSS	Suspension	0.581876	12.4	R	0.932272	5629	0.485111	0.674184	0.630888	0.0464827	0.490356	0.055629	-0.400491	0.359207	-2.04926	2.60718	-1.04648	-0.282659	1.17821	-1.40926	0.335089	0.79259	2.98166	0.036851	0.279044	0.0867813	0.0339259
SIDM01021	SIDM01021;D-245MG	D-245MG	Duke University Medical Center	CVCL_1152	Male	Central Nervous System	Glioblastoma			ACH-002223	D245MG_CENTRAL_NERVOUS_SYSTEM	3.695	5.76667	MSS	Unknown	0.624226	15.3	D/F12	0.907636	5987	0.39842	0.718271	0.55718				-3.37816	-1.69911	-2.22982	0.532508	0.961655	2.26866	-1.65194	-1.06501	-0.918505	0.0609507	0.252639	-0.324685	0.0398141	-0.187124	-0.0762865
SIDM00393	SIDM00393;SK-GT-2	SK-GT-2	DSMZ	CVCL_2194	Male	Stomach	Gastric Carcinoma	Gastric fundus carcinoma		ACH-001653	SKGT2_STOMACH	2.377	10.4333	MSS	Adherent	0.587591	16.8	R	0.899861	5632	0.299832	0.641103	0.480601	0.4324	0.40462	0.0599845	2.87163	-0.282503	-1.61514	0.327483	0.186378	-0.791683	-0.0549545	0.173245	-0.585321	-0.244054	-0.894731	0.352713	-0.0345257	-1.143	0.0624431
SIDM00276	SIDM00276;ETK-1	ETK-1	RIKEN	CVCL_1206	Female	Biliary Tract	Biliary Tract Carcinoma	Intrahepatic Cholangiocarcinoma		ACH-002237	ETK1_BILIARY_TRACT	2.84863	11.4667	MSS	Unknown	1.33288	16.1	R	0.888392	5666	0.375039	0.675223	0.577882	0.587899	0.509599	0.103491	2.16193	-1.16994	0.814389	-2.44517	-0.435677	0.716583	0.83389	1.94534	-0.976438	-0.922934	0.208213	0.0154301	0.0349883	1.7532	-0.0259964
SIDM00340	SIDM00340;LP-1	LP-1	DSMZ	CVCL_0012	Female	Haematopoietic and Lymphoid	Plasma Cell Myeloma		B lymphoid	ACH-000204	LP1_HAEMATOPOIETIC_AND_LYMPHOID_TISSUE	3.47338	6.53333	MSS	Suspension	0.383561	14.1	D/F12	0.933743	5495	0.36661	0.632397	0.576368	0.450968	0.389664	0.00951026	-0.0817787	-0.367766	0.829383	-0.0203783	1.19552	1.14984	1.20821	-1.61729	2.65977	0.678988	-0.752259	0.26931	0.550589	-1.26199	-0.827757
SIDM00122	SIDM00122;BT-549	BT-549	NCI	CVCL_1858	Female	Breast	Breast Carcinoma	Invasive Ductal Carcinoma of No Special Type		ACH-000288	BT549_BREAST	2.96617	5.2	MSS	Adherent	0.480149	19.2	R	0.909175	5733	0.431742	0.715211	0.548251	0.621982	0.483383	0.0302729	-1.57223	-1.26124	-0.575786	-0.935253	-0.0402076	0.438648	-0.875846	-0.545485	-0.529775	-0.216084	-0.631392	-0.912005	0.928453	-0.492425	0.538077
SIDM00115	SIDM00115;PCI-6A	PCI-6A	The University of Hong Kong	CVCL_C173	Male	Head and Neck	Head and Neck Carcinoma	Tonsillar squamous cell carcinoma		ACH-002298	PCI6A_UPPER_AERODIGESTIVE_TRACT	3.02488	7.63333	MSS	Unknown	1.14897		R	0.928617	5735	0.331135	0.640319	0.597901	0.488989	0.520153	0.0818066	2.52377	-0.380635	-1.91875	0.474669	-0.341565	-2.61452	0.585759	1.69163	-1.13018	0.397443	1.21433	0.620328	2.10271	-2.11878	-0.388837
SIDM00573	SIDM00573;no-11	no-11	JCRB	CVCL_3076	Female	Central Nervous System	Glioblastoma			ACH-001606	NO11_CENTRAL_NERVOUS_SYSTEM	3.30839	10.2333	MSS	Unknown	0.580167	18.2	D/F12	0.926359	5505	0.350386	0.731724	0.551089	0.431933	0.43651	0.0321015	-1.56734	-1.0174	-1.78732	4.01284	-0.985131	2.60499	-1.04533	0.718628	-1.4798	-0.563526	-1.1578	-0.45548	0.315663	-1.09692	-0.197778
SIDM00206	SIDM00206;D-566MG	D-566MG	Duke University Medical Center	CVCL_1166	Male	Central Nervous System	Glioblastoma			ACH-002231	D566MG_CENTRAL_NERVOUS_SYSTEM	3.40623	3.96667	MSS	Unknown	1.07347	18.5	D/F12	0.930855	5448	0.430601	0.696631	0.565892	0.470246	0.525345	0.0219806	-1.91809	-1.86604	0.0953818	-1.64594	-0.287513	0.255693	-1.07236	4.99791	-0.620185	0.329438	-0.0611065	0.007387	0.50552	0.63549	-0.0507053
SIDM00818	SIDM00818;RCC-JF	RCC-JF	CLS	CVCL_5879	Female	Kidney	Kidney Carcinoma	Clear cell renal cell carcinoma		ACH-002190	RCCJF_KIDNEY	1.94287	6.7	MSS	Adherent	1.63733	12.8	D/F12	0.924734	5302	0.360356	0.619875	0.575724	0.0932654	0.5205	0.00525085	-0.264954	-1.49276	0.76083	3.27993	-0.326466	0.866286	0.345074	-2.29995	1.06138	0.301869	1.26694	-1.14048	-2.45911	3.29851	0.338811
SIDM00926	SIDM00926;NCI-H2172	NCI-H2172	ATCC	CVCL_1537	Female	Lung	Non-Small Cell Lung Carcinoma			ACH-000924	NCIH2172_LUNG	4.23009	43.6667	MSS	Adherent	0.307418	18.1	R	0.920613	5502	0.3104	0.722822	0.503266	0.562868	0.429658	0.0133085	-0.371895	-0.257154	1.29223	-1.94491	-0.292839	0.362404	-0.248531	1.7529	0.104031	0.378781	-0.201568	-1.72403	0.619564	-0.420841	0.349077
SIDM00459	SIDM00459;OCI-LY7	OCI-LY7	DSMZ	CVCL_1881	Male	Haematopoietic and Lymphoid	B-Cell Non-Hodgkin's Lymphoma	Diffuse large B-cell lymphoma	B lymphoid	ACH-001617	OCILY7_HAEMATOPOIETIC_AND_LYMPHOID_TISSUE	1.93572	5.66667		Suspension	1.20814	9.3	D/F12	0.923889	5054	0.425398	0.674947	0.573029				0.134892	0.425965	-2.73094	1.66966	-1.20164	0.203499	1.47824	-0.47688	0.249754	0.448823	2.40769	-0.476074	0.446573	-2.18872	0.36905
SIDM00435	SIDM00435;MOLM-16	MOLM-16	DSMZ	CVCL_2120	Female	Haematopoietic and Lymphoid	Acute Myeloid Leukemia	Adult Acute Myeloid Leukemia	Myeloid	ACH-000369	MOLM16_HAEMATOPOIETIC_AND_LYMPHOID_TISSUE	3.33356	9.6		Suspension	0.646642	17.5	R	0.928887	5160	0.408933	0.608426	0.586348				-0.370745	-0.294843	1.22931	-5.29451	-0.122184	-0.524861	-1.87665	1.03042	-0.397072	-0.0709159	-0.207352	-0.444072	-0.530361	0.238391	0.00525557
SIDM00190	SIDM00190;CP66-MEL	CP66-MEL	Ludwig Institute for Cancer Research, Brussels branch	CVCL_1144	Male	Skin	Melanoma			ACH-002097	CP66MEL_SKIN	2.08549	24.9333	MSS	Unknown	0.419524	16	D/F12	0.9033	5883	0.390808	0.704376	0.560751	0.176247	0.487011	0.0563083	-1.59917	-0.272783	2.08194	-1.62619	0.188496	-0.460307	-0.271419	-0.45777	1.73967	0.70638	0.348925	3.97256	-0.327098	-0.701744	0.0636205
SIDM00112	SIDM00112;U031	U031	NCI	CVCL_1911	Female	Kidney	Kidney Carcinoma			ACH-000428	UO31_KIDNEY	2.21102	5.03333	MSS	Unknown	1.26695	17.7	R	0.938048	5767	0.341344	0.675117	0.598186	0.313552	0.522493	0.0454619	-0.00771785	-2.40788	-0.62393	-2.98219	0.775139	1.1823	0.641732	-0.322972	0.319505	0.305421	0.594849	-0.819325	-1.75903	0.936918	-0.227786
SIDM00043	SIDM00043;PCI-4B	PCI-4B	10.1016/B978-0-12-333530-2.50007-1	CVCL_C171	Male	Head and Neck	Head and Neck Carcinoma	Laryngeal squamous cell carcinoma		ACH-002297	PCI4B_UPPER_AERODIGESTIVE_TRACT	3.21883	7.23333	MSS	Unknown	1.04672	15.9	R	0.915106	5109	0.394827	0.522013	0.560901	0.55465	0.440778	0.0260998	2.55274	-1.62777	-0.436412	-1.02015	-0.342643	-0.660425	0.361061	-1.86386	-1.04323	0.928198	0.405969	0.469845	2.14335	1.5953	-0.381624
SIDM00710	SIDM00710;NCI-H2081	NCI-H2081	ATCC	CVCL_1522	Female	Lung	Small Cell Lung Carcinoma			ACH-000394	NCIH2081_LUNG	3.05039	12.0667	MSS	Suspension	0.83999	13.7	D/F12	0.924957	5726	0.356084	0.541582	0.554329	0.626125	0.43865	0.0595227	-1.52766	3.97696	-0.116985	-1.47911	-1.23373	0.392166	2.80448	-1.50912	-0.530593	-1.67565	-2.44316	0.902224	-0.132589	0.606559	-0.34858
SIDM00450	SIDM00450;PL-21	PL-21	DSMZ	CVCL_2161	Male	Haematopoietic and Lymphoid	Acute Myeloid Leukemia	Acute Monocytic leukemia	Myeloid	ACH-000218	PL21_HAEMATOPOIETIC_AND_LYMPHOID_TISSUE	3.79579	10.9667	MSS	Suspension	0.778833	14.5	R	0.890713	3923	0.395254	0.592776	0.559242	0.549815	0.488614	0.0393165	0.145885	-0.235768	-0.214985	0.963797	-0.382575	0.263528	-2.2514	-2.03995	-0.286868	-0.449009	-2.39292	1.04433	-0.263123	-0.151014	-0.119027
SIDM00405	SIDM00405;SU-DHL-4	SU-DHL-4	DSMZ	CVCL_0539	Male	Haematopoietic and Lymphoid	B-Cell Non-Hodgkin's Lymphoma	Diffuse large B-cell lymphoma	B lymphoid	ACH-000365	SUDHL4_HAEMATOPOIETIC_AND_LYMPHOID_TISSUE	2.13002	7.16667	MSS	Suspension	1.57569	14.5	R	0.934784	5068	0.35835	0.595061	0.592611	0.222447	0.476847	0.0186184	-0.313281	0.250596	-2.24544	2.24067	-0.193558	-0.0793929	1.72074	-0.194354	0.667789	0.0619628	3.30361	-0.11299	0.33129	-0.837285	0.0275571
SIDM00382	SIDM00382;SF126	SF126	JCRB	CVCL_1688	Female	Central Nervous System	Glioblastoma			ACH-000609	SF126_CENTRAL_NERVOUS_SYSTEM	1.96046	7.93333	MSS	Unknown	1.84665	13.3	D/F12	0.937194	5576	0.376015	0.713064	0.596761	0.12484	0.518876	0.0329594	-2.00712	-2.53901	-0.492771	4.8288	-0.429824	0.851652	-0.434408	1.65487	-0.69866	-0.635627	-0.53582	-0.787803	0.925171	1.385	0.158689
SIDM00666	SIDM00666;Hs-683	Hs-683	ATCC	CVCL_0844	Male	Central Nervous System	Glioma	Oligodendroglioma		ACH-000067	HS683_CENTRAL_NERVOUS_SYSTEM			MSS	Adherent	1.31446	17.9	D/F12	0.902402	5684	0.402892	0.682561	0.578079	0.17034	0.4523	0.0107597	-2.07811	-2.01643	-0.603715	-2.02108	-1.27814	1.61203	-0.463919	4.58263	-0.39883	0.205425	0.125779	0.515987	-0.0235843	1.3426	-0.0482391
SIDM01157	SIDM01157;SW954	SW954	ATCC	CVCL_1732	Female	Vulva	Vulvar carcinoma	Vulvar Squamous Cell Carcinoma		ACH-001400	SW954_VULVA	1.89177	5.63333	MSS	Adherent	0.741292	15.1	D/F12	0.905232	5404	0.379679	0.571953	0.534655	0.141245	0.411898	0.0290671	2.3974	-1.58795	-1.42221	-0.0451134	0.177676	-1.02638	-0.0880227	-1.14979	-1.43368	0.794043	0.305289	0.743751	2.1484	0.518796	-0.0208937
SIDM00966	SIDM00966;OVCA433	OVCA433	Cancer Science Institute of Singapore	CVCL_0475	Female	Ovary	Ovarian Carcinoma	Ovarian serous adenocarcinoma		ACH-002182	OVCA433_OVARY	2.68034	6.2	MSS	Adherent	1.13898	17.7	D/F12	0.89999	5454	0.392739	0.576622	0.553214	0.576039	0.464435	0.0477737	-0.137085	-2.05612	-0.178495	0.891857	0.330616	0.56318	-0.0891804	-0.528822	-0.71034	0.116845	0.630498	-0.973605	-0.480554	1.95163	-0.299545
SIDM00777	SIDM00777;NCI-H508	NCI-H508	ATCC	CVCL_1564	Male	Large Intestine	Colorectal Carcinoma	Cecum adenocarcinoma		ACH-000360	NCIH508_LARGE_INTESTINE	4.36323	8.36667	MSS	Suspension	1.07459	14.4	R	0.919808	5904	0.280883	0.648244	0.585155	0.546445	0.474836	0.0373847	3.20411	1.47432	-1.28161	1.37751	0.13865	-0.261847	-1.0369	1.15928	2.16043	0.432792	0.0611295	1.13314	-3.01544	-0.940964	-0.545556
SIDM00310	SIDM00310;NCI-H2804	NCI-H2804	NCI-Navy Medical Oncology Branch	CVCL_U998	Male	Lung	Mesothelioma	Malignant Pleural Mesothelioma		ACH-002132	H2804_PLEURA	3.24355	3.9	MSS	Unknown	0.61302	14.8	R	0.876649	5618	0.343077	0.67722	0.594824	0.770939	0.547394	0.0830949	-0.217413	-1.39304	2.07533	-2.28645	-0.706149	0.795488	0.585111	-2.25829	1.02138	-0.258155	1.25456	-0.450304	-0.43281	2.34711	0.202503
SIDM00460	SIDM00460;OCI-LY-19	OCI-LY-19	DSMZ	CVCL_1878	Female	Haematopoietic and Lymphoid	B-Cell Non-Hodgkin's Lymphoma	Diffuse large B-cell lymphoma	B lymphoid	ACH-000124	OCILY19_HAEMATOPOIETIC_AND_LYMPHOID_TISSUE	1.98664	5.36667	MSS	Suspension	0.496781	11.2	D/F12	0.918703	5596	0.533811	0.730922	0.619711	0.0635458	0.464131	0.0467404	-0.266145	0.0654587	-2.77106	1.11531	-0.577046	-0.376103	-0.251996	-0.565233	-0.313259	-0.239029	2.30078	0.0494541	0.12536	-1.28686	-0.0937524
SIDM00690	SIDM00690;JHU-029	JHU-029	ATCC	CVCL_5993	Male	Head and Neck	Head and Neck Carcinoma	Laryngeal squamous cell carcinoma		ACH-002251	JHU029_UPPER_AERODIGESTIVE_TRACT	2.23408	11.6		Adherent	1.01909	17.1	R	0.908872	5489	0.420217	0.599787	0.537826				2.39182	-1.85559	-0.389803	3.1203	-0.577403	-0.478679	0.445524	0.531934	-1.14358	0.375934	0.0688734	1.09727	2.90129	1.4113	-0.311509
SIDM00040	SIDM00040;TMK-1	TMK-1	10.20772/cancersci1985.76.11_1064	CVCL_4384	Male	Stomach	Gastric Carcinoma	Gastric adenocarcinoma		ACH-002202	TMK1_STOMACH	2.66728	11.4333		Unknown	1.33034	14.9	R	0.902662	5136	0.379139	0.669476	0.590022				2.80102	0.48353	1.22939	-1.02738	0.405152	-0.563227	-1.32768	5.40446	2.80008	-0.217303	-0.321977	-1.11457	1.58908	-3.29563	0.293111
SIDM00018	SIDM00018;K052	K052	JCRB	CVCL_1321	Male	Haematopoietic and Lymphoid	Acute Myeloid Leukemia	Adult Acute Myeloid Leukemia	Myeloid	ACH-000498	KO52_HAEMATOPOIETIC_AND_LYMPHOID_TISSUE	2.07286	8.36667	MSS	Suspension		12.6	D/F12	0.937853	5420	0.45445	0.67567	0.560058		0.476073	0.0127759	0.325657	-0.480867	0.183311	-5.75352	-0.0224805	-0.372191	-2.83598	-2.34727	-0.309295	-0.248008	-1.63244	0.192951	-0.862211	1.03727	-0.184462
SIDM00041	SIDM00041;STS-0421	STS-0421	10.1016/j.cell.2016.06.017	CVCL_X508	Unknown	Stomach	Gastric Carcinoma	Gastric adenocarcinoma		ACH-002306	STS0421_SOFT_TISSUE	3.63306	6.46667		Unknown	1.05334	16.3	R	0.907785	5152	0.339173	0.610871	0.576836				-0.434348	-1.64999	-0.0834906	-1.15465	0.182642	-0.0886821	0.184727	0.841261	0.0697252	-0.249021	-1.1364	0.307099	0.127587	-0.683404	0.0608464
SIDM00253	SIDM00253;NB6	NB6	St Jude Children's Research Hospital	CVCL_8823	Male	Peripheral Nervous System	Neuroblastoma			ACH-002284	NB6_AUTONOMIC_GANGLIA	1.98113	5.66667	MSS	Unknown	0.473358	12	D/F12	0.92868	5223	0.317776	0.697837	0.571092	0.114311	0.4889	0.0429673	-3.10834	2.96804	-0.546352	-2.56986	6.41687	-1.6796	0.187677	0.304545	0.0875299	0.670759	0.576148	-0.0876818	-0.297515	1.98242	0.426421
SIDM00048	SIDM00048;EMC-BAC-1	EMC-BAC-1	10.1016/j.cell.2016.06.017	CVCL_X486	Male	Lung	Non-Small Cell Lung Carcinoma			ACH-002101	EMCBAC1_LUNG	1.98305	16.2333	MSS	Unknown	0.547532	15.7	R	0.900644	4683	0.358562	0.486865	0.530964	0.261045	0.493533	0.0598393	2.34339	-1.30229	-0.185831	-2.90705	0.231331	1.1159	-0.0238124	1.16511	-1.05807	0.76571	0.192153	-0.332812	-0.298935	-0.680955	0.0540714
SIDM00404	SIDM00404;SU-DHL-16	SU-DHL-16	DSMZ	CVCL_1890	Male	Haematopoietic and Lymphoid	B-Cell Non-Hodgkin's Lymphoma		B lymphoid	ACH-002307	SUDHL16_HAEMATOPOIETIC_AND_LYMPHOID_TISSUE	2.06839	6.66667	MSS	Suspension	1.60663	10.1	R	0.934975	5170	0.431755	0.626768	0.565137	0.147899	0.440223	0.0308128	0.0637675	0.0203713	-2.69986	0.722947	-0.332866	0.465985	1.73648	-0.189011	1.06165	2.04392	2.56336	-0.171105	0.484643	-2.24507	0.285364
SIDM00237	SIDM00237;PC-14	PC-14	RIKEN	CVCL_1640	Male	Lung	Non-Small Cell Lung Carcinoma	Lung Adenocarcinoma		ACH-000030	PC14_LUNG	3.14227	11.2	MSS	Adherent	1.09381	15.9	R	0.9189	5362	0.305693	0.573482	0.549971	0.542212	0.4722	0.0790039	2.3737	-0.694173	0.380555	-0.238701	-0.0836592	-0.456897	0.0602727	0.610348	-0.524967	0.15985	0.592696	-0.691634	0.539496	0.0480854	-0.071573
SIDM00620	SIDM00620;D-336MG	D-336MG	Duke University Medical Center	CVCL_1156	Male	Central Nervous System	Glioblastoma			ACH-002226	D336MG_CENTRAL_NERVOUS_SYSTEM	3.25539	5.1	MSS	Unknown	1.08615	17.5	D/F12	0.919082	4877	0.397747	0.600515	0.553976	0.63191	0.500555	0.0766879	-1.93324	-1.5836	-0.0380099	-2.13666	-0.965792	1.75174	-0.944466	4.64149	-0.83621	0.720218	0.343933	0.0249352	-0.196719	0.127127	-0.289949
SIDM00396	SIDM00396;SIG-M5	SIG-M5	DSMZ	CVCL_1694	Male	Haematopoietic and Lymphoid	Acute Myeloid Leukemia	Adult Acute Myeloid Leukemia	Myeloid	ACH-000112	SIGM5_HAEMATOPOIETIC_AND_LYMPHOID_TISSUE	3.35632	6.26667	MSS	Suspension	0.725244	15.5	D/F12	0.904905	4679	0.352186	0.66116	0.556716	0.522297	0.548723	0.0564077	0.169503	-0.372807	0.576229	-3.02885	0.13727	-0.991377	-1.83208	-2.07126	0.928335	-0.972527	-1.74576	0.44081	-0.252712	0.821704	0.233525
SIDM01150	SIDM01150;NCI-H838	NCI-H838	ATCC	CVCL_1594	Male	Lung	Non-Small Cell Lung Carcinoma	Lung Adenocarcinoma		ACH-000416	NCIH838_LUNG	2.23214	14.3333	MSS	Adherent	1.61736	15.3	R	0.921885	5160	0.291958	0.508986	0.492785	0.343653	0.41292	0.0769904	-0.251217	-0.904124	0.78788	-0.76696	-0.0663648	-0.424466	0.203455	-1.64821	0.729091	0.172367	-2.23351	-1.18232	0.545903	-1.64997	0.869854
SIDM00348	SIDM00348;TE-11	TE-11	JCRB	CVCL_1761	Male	Esophagus	Esophageal Carcinoma	Esophageal Squamous Cell Carcinoma		ACH-000488	TE11_OESOPHAGUS	2.81545	12.5333	MSS	Unknown	1.86476	15.8	D/F12	0.918747	5172	0.296745	0.552046	0.520352	0.60851	0.469505	0.0534188	2.43792	-0.923179	0.761955	0.693443	-0.118387	-1.35665	0.466026	0.889702	-0.429224	0.228984	0.362572	0.521339	2.62543	1.10325	0.403878
SIDM01191	SIDM01191;U-2-OS	U-2-OS	ATCC	CVCL_0042	Female	Bone	Osteosarcoma			ACH-000364	U2OS_BONE	3.03517	8.16667	MSS	Adherent	0.633241	14.3	R	0.91206	5054	0.309647	0.455439	0.552898	0.588642	0.429138	0.106622	-1.38761	-0.280602	0.766883	2.16181	0.0137799	-0.44193	0.104603	0.334479	-2.578	-0.15305	0.18138	-0.487342	-0.132666	-1.45703	-0.14188
SIDM00184	SIDM00184;LB373-MEL-D	LB373-MEL-D	Ludwig Institute for Cancer Research, Brussels branch	CVCL_1367	Female	Skin	Melanoma			ACH-002153	LB373MELD_SKIN	3.23965	2.4	MSS	Unknown	-0.030264	16.6	D/F12	0.940509	5885	0.294307	0.686114	0.535092	0.455822	0.422844	0.0147875	-1.55428	-0.876336	1.86358	-1.34756	1.07405	0.224396	-0.405479	-0.891747	0.22879	0.362292	1.10372	3.98149	-0.423138	-1.59432	-0.017169
SIDM00051	SIDM00051;CHSA0011	CHSA0011	10.1016/j.cell.2016.06.017	CVCL_X483	Male	Bone	Chondrosarcoma			ACH-002092	CHSA0011_BONE	1.96763	4.83333		Unknown	0.585975	17	R	0.932268	5028	0.510795	0.625094	0.557601				-2.22411	-2.26055	-0.152172	1.63689	0.103206	2.24714	-1.36091	3.05966	0.24729	-0.540766	-0.198589	-0.541841	0.657282	0.915676	-0.0844849
SIDM00023	SIDM00023;TE-12	TE-12	University of Pennsylvania Health System	CVCL_1762	Male	Esophagus	Esophageal Carcinoma	Esophageal Squamous Cell Carcinoma		ACH-002311	TE12_OESOPHAGUS	2.95643	9.9	MSS	Unknown	0.953782	12	D/F12	0.940132	5777	0.297126	0.629433	0.530061	0.567994	0.485749	0.0720833	2.41968	-0.110967	-0.394451	2.46238	0.113419	-1.15202	0.117025	-1.21349	-2.36602	0.0771161	0.550955	0.26786	1.54001	0.306103	-0.0894045
SIDM00086	SIDM00086;RXF393	RXF393	NCI	CVCL_1673	Male	Kidney	Kidney Carcinoma			ACH-002195	RXF393_KIDNEY	2.9059	6.3	MSS	Unknown	0.514735	19.4	R	0.932701	5053	0.396942	0.678357	0.563165	0.49417	0.454739	0.070391	-0.649804	-2.40672	-1.27765	-0.0551985	-0.195484	1.6002	-0.321656	1.03065	-1.22816	-0.761121	-0.200538	-1.37699	-1.12239	-1.12655	-0.583448
SIDM00297	SIDM00297;LC-2-ad	LC-2-ad	RIKEN	CVCL_1373	Female	Lung	Non-Small Cell Lung Carcinoma	Lung Adenocarcinoma		ACH-002157	LC2AD_LUNG	3.37239	12.8	MSS	Adherent	0.673404		R	0.927794	5426	0.314267	0.695843	0.545765	0.427901	0.472631	0.0369432	2.66803	0.0587798	-0.0896068	-2.30579	-0.501089	0.562867	-0.132239	-1.25936	1.23836	0.526716	-0.754816	0.168798	0.394025	0.736843	-0.131884
SIDM00105	SIDM00105;OVCAR-3	OVCAR-3	NCI	CVCL_0465	Female	Ovary	Ovarian Carcinoma	High grade ovarian serous adenocarcinoma		ACH-000001	NIHOVCAR3_OVARY	3.10152	6.06667	MSS	Adherent	0.83582	16.4	R	0.928346	5290	0.214271	0.646983	0.557875	0.575808	0.429384	0.0536489	0.600395	0.567802	0.84239	-3.22313	0.0262543	0.0409967	0.644142	-0.325167	-0.496183	0.475024	0.153248	-0.740031	0.295935	1.04885	-0.177814
SIDM00820	SIDM00820;RCC-ER	RCC-ER	CLS	CVCL_5870	Male	Kidney	Kidney Carcinoma	Clear cell renal cell carcinoma		ACH-002188	RCCER_KIDNEY	2.06117	6	MSS	Adherent	1.20019	16	D/F12	0.90406	5154	0.409249	0.675372	0.525001	0.193054	0.510555	0.0341125	-0.465419	-1.77915	0.228546	0.235908	-1.22244	1.33924	0.984916	-2.33026	1.32447	-2.12184	0.715067	-0.763265	-1.92979	1.05285	-0.500221
SIDM00050	SIDM00050;CHSA0108	CHSA0108	10.1016/j.cell.2016.06.017	CVCL_X484	Male	Bone	Chondrosarcoma			ACH-002093	CHSA0108_BONE	2.86778	4.13333		Unknown	-0.0460558	16.9	R	0.923058	5601	0.395147	0.652129	0.565833				-1.57197	-2.36005	-0.202151	-0.618758	0.517942	1.23436	0.00957962	1.28273	0.480951	0.256387	-0.689694	-0.0685554	-0.179907	0.108708	-0.244747
SIDM00443	SIDM00443;NU-DUL-1	NU-DUL-1	DSMZ	CVCL_1877	Male	Haematopoietic and Lymphoid	B-Cell Non-Hodgkin's Lymphoma	Diffuse large B-cell lymphoma	B lymphoid	ACH-000287	NUDUL1_HAEMATOPOIETIC_AND_LYMPHOID_TISSUE	1.937	8.7	MSS	Suspension	0.991315	9.5	R	0.939529	5295	0.437747	0.676051	0.581369	0.0660982	0.47523	0.0472626	-0.211773	0.422128	-1.44011	2.37476	-0.491143	-0.209874	0.974718	-1.0122	-0.187866	0.738536	2.50449	0.0627974	0.132442	-0.478709	0.185142
SIDM00703	SIDM00703;NCI-H2110	NCI-H2110	ATCC	CVCL_1530	Unknown	Lung	Non-Small Cell Lung Carcinoma			ACH-000929	NCIH2110_LUNG	2.5815	52.2333	MSS	Adherent		13.7	R	0.937234	5650	0.306041	0.723684	0.581222	0.564903	0.484245	0.05506	2.13829	0.359429	0.791281	-0.303806	-0.168269	0.0415064	0.171809	1.19369	0.38841	0.0113129	-0.184306	-0.772344	1.05376	-0.112045	0.00299692
SIDM01023	SIDM01023;MONO-MAC-6	MONO-MAC-6	DSMZ	CVCL_1426	Male	Haematopoietic and Lymphoid	Acute Myeloid Leukemia	Adult Acute Monocytic Leukemia	Myeloid	ACH-000006	MONOMAC6_HAEMATOPOIETIC_AND_LYMPHOID_TISSUE	1.90748	5.23333	MSS	Suspension	1.09141	16.4	R	0.92212	5034	0.426337	0.667119	0.603462	0.2002	0.475443	0.0544475	0.358493	-0.526415	0.220546	-4.80125	0.539234	-0.172794	-2.50618	-1.90871	-0.241483	-0.0339383	-2.77399	0.515133	-0.376662	-0.202506	-0.0404003
SIDM00816	SIDM00816;RCC-MF	RCC-MF	CLS	CVCL_5884	Male	Kidney	Kidney Carcinoma	Clear cell renal cell carcinoma		ACH-002192	RCCMF_KIDNEY	1.75069	5.63333	MSS	Adherent	0.495384	17	D/F12	0.926882	5231	0.36747	0.646931	0.538919	0.261736	0.467872	0.0755378	-0.111758	-1.5787	1.151	2.59465	0.0585726	1.69407	0.723348	-1.41466	2.79035	0.299754	0.601849	-0.921311	-1.76823	0.760632	-0.617357
SIDM00519	SIDM00519;NCI-H2869	NCI-H2869	NCI-Navy Medical Oncology Branch	CVCL_V001	Male	Lung	Mesothelioma	Pleural Biphasic Mesothelioma		ACH-002135	H2869_PLEURA	1.68073	4.43333	MSS	Unknown		16.2	R	0.923228	5040	0.326911	0.56162	0.54426	0.380928	0.491476	0.0915047	-0.180524	-1.33334	1.35001	-4.45505	0.376862	1.24876	0.267802	-3.64728	0.676928	0.773604	1.32483	-0.793499	-1.19033	1.97901	-0.14708
SIDM00299	SIDM00299;MFH-ino	MFH-ino	RIKEN	CVCL_1407	Female	Soft Tissue	Other Sarcomas	Undifferentiated pleomorphic sarcoma		ACH-002271	MFHINO_SOFT_TISSUE	2.75522	10.6	MSS	Adherent	0.838992	17.1	D/F12	0.921981	5573	0.343829	0.570918	0.571889	0.458917	0.473624	0.0415288	-1.21597	-2.25285	-0.472376	1.90688	0.830737	1.48154	-1.07657	0.605738	-0.338929	-0.0199584	-0.0472326	-1.17068	0.425	-0.224102	-0.0179684
SIDM00671	SIDM00671;HH	HH	ATCC	CVCL_1280	Male	Haematopoietic and Lymphoid	T-Cell Non-Hodgkin's Lymphoma	Cutaneous T-Cell Lymphoma	T lymphoid	ACH-000061	HH_HAEMATOPOIETIC_AND_LYMPHOID_TISSUE	1.95423	6.66667	MSS	Suspension	0.0707484	13.6	R	0.916291	5079	0.408226	0.548045	0.544416	0.172537	0.514904	0.0155821	-0.0706043	-0.18109	-0.758579	2.83284	0.115499	-0.177817	1.00818	-0.338446	-0.0128599	-0.774826	-0.331364	-0.206147	0.288007	-1.07418	0.319838
SIDM00144	SIDM00144;NCI-H460	NCI-H460	NCI	CVCL_0459	Male	Lung	Non-Small Cell Lung Carcinoma	Lung large cell carcinoma		ACH-000463	NCIH460_LUNG	2.5353	9.83333	MSS	Adherent	1.90841	15.4	R	0.915999	5419	0.30269	0.690503	0.565658	0.484125	0.550894	0.0514072	-0.96258	-0.448513	1.17302	-1.2796	-0.144244	-1.35301	0.536077	-0.395416	2.20707	0.302714	0.619966	-0.754111	-0.318323	-0.878586	0.813805
SIDM00185	SIDM00185;LB2518-MEL	LB2518-MEL	Ludwig Institute for Cancer Research, Brussels branch	CVCL_1366	Female	Skin	Melanoma			ACH-002152	LB2518MEL_SKIN	3.18528	9.06667	MSS	Unknown	0.573211	16.8	D/F12	0.928443	5706	0.379096	0.626032	0.580379	0.409635	0.480383	0.0238097	-2.26923	-0.0491414	2.36142	0.604599	0.528749	-0.636229	-0.735052	-0.904931	1.4716	0.820317	1.15518	4.72479	-0.653536	-0.719239	0.0858154
SIDM00841	SIDM00841;SW620	SW620	ATCC	CVCL_0547	Male	Large Intestine	Colorectal Carcinoma	Colon adenocarcinoma		ACH-000651	SW620_LARGE_INTESTINE	2.17739	15.2	MSS	Adherent	1.59168	12.3	D/F12	0.941797	5530	0.285593	0.54915	0.551305	0.319763	0.512595	0.0620162	1.35896	1.12779	-1.72344	1.41211	-0.0195478	-1.47691	0.0624233	0.678353	-0.0703673	-0.132666	0.172896	0.248758	-2.03788	-1.47393	0.247241
SIDM01132	SIDM01132;PFSK-1	PFSK-1	ATCC	CVCL_1642	Male	Other tissue	Other Solid Carcinomas	Primitive Neuroectodermal Tumor		ACH-001711	PFSK1_CENTRAL_NERVOUS_SYSTEM	3.65797	3.96667	MSS	Adherent	0.770689	16.9	R	0.93429	5498	0.25384	0.570175	0.578673	0.377658	0.493422	0.00100183	-2.27757	0.274735	1.5461	2.67132	0.441406	-0.69171	-1.70686	0.545773	-0.370325	-1.53441	1.45882	-0.548561	-0.569595	0.758161	-0.0664916
SIDM00791	SIDM00791;K-562	K-562	NCI	CVCL_0004	Female	Haematopoietic and Lymphoid	Chronic Myelogenous Leukemia		Myeloid	ACH-000551	K562_HAEMATOPOIETIC_AND_LYMPHOID_TISSUE	2.96047	11.1	MSS	Suspension	1.13116	15.3	D/F12	0.936928	5479	0.396791	0.673723	0.595843	0.455487	0.484052	0.0355715	0.0620283	0.0193796	2.41133	-2.76597	0.374432	-0.520474	-0.362672	4.91524	0.123668	-0.0870753	-1.94916	-1.41955	-0.473178	-1.35085	-0.291285
SIDM00113	SIDM00113;TK10	TK10	NCI	CVCL_1773	Male	Kidney	Kidney Carcinoma	Clear cell renal cell carcinoma		ACH-001208	TK10_KIDNEY	2.43914	8.96667	MSS	Unknown	0.838604	17.6	R	0.932871	5486	0.323655	0.607476	0.58103	0.417482	0.506921	0.0529418	0.775965	-1.31721	-0.406512	3.66533	0.718162	0.25406	0.833428	-0.96693	-0.14224	-0.347316	-0.0143194	-1.25786	-1.69327	0.105816	0.536997
SIDM00441	SIDM00441;ML-2	ML-2	DSMZ	CVCL_1418	Male	Haematopoietic and Lymphoid	Acute Myeloid Leukemia	Adult Acute Myeloid Leukemia	Myeloid	ACH-002273	ML2_HAEMATOPOIETIC_AND_LYMPHOID_TISSUE	1.97532	5.5	MSS	Suspension	1.18164	12.9	R	0.898596	4737	0.425968	0.528305	0.571158	0.183975	0.525231	0.0656443	0.528744	-0.486137	0.573534	0.485717	0.620984	0.368288	-2.17375	-0.406862	-0.326908	-0.697619	-2.14747	0.368395	-0.40702	0.805907	0.549111
SIDM00789	SIDM00789;HCT-15	HCT-15	NCI	CVCL_0292	Male	Large Intestine	Colorectal Carcinoma	Colon adenocarcinoma		ACH-000997	HCT15_LARGE_INTESTINE	1.9582	183.967	MSI	Adherent	1.86805	12.6	R	0.948252	6089	0.255934	0.683745	0.601099	0.00484138	0.538138	0.0500411	2.18887	1.1175	-0.995572	4.11443	-0.193239	-0.18472	-0.92586	-0.738331	0.306499	-0.141355	-0.102405	-0.356441	-1.60186	-1.39593	0.304119
SIDM00839	SIDM00839;LoVo	LoVo	JCRB	CVCL_0399	Male	Large Intestine	Colorectal Carcinoma	Colon adenocarcinoma		ACH-000950	LOVO_LARGE_INTESTINE	2.1233	56.0667	MSI	Adherent	1.15977	14.9	D/F12	0.933758	5975	0.280947	0.619763	0.574237	0.183877	0.515616	0.0327501	2.04608	1.11404	0.68126	3.54893	-0.621776	-1.33775	-0.544974	0.323305	-0.0650972	0.0847337	0.040819	0.207689	-2.34439	0.0851951	0.0823051
SIDM00955	SIDM00955;COLO-783	COLO-783	DSMZ	CVCL_1997	Female	Skin	Melanoma			ACH-000812	COLO783_SKIN	3.73067	18.2	MSS	Adherent	0.502845	18.4	R	0.946147	5893	0.374318	0.664519	0.55382	0.475617	0.442952	0.00547772	-2.17761	-0.845707	1.59545	-0.557758	-0.588481	0.770655	-0.277603	-1.45686	-0.0144355	0.855274	0.333376	4.41988	-0.611921	-1.53308	-0.00613596
SIDM00953	SIDM00953;CPC-N	CPC-N	DSMZ	CVCL_1146	Male	Lung	Small Cell Lung Carcinoma			ACH-001049	CPCN_LUNG	2.06979	11.0333	MSS	Suspension	1.2002	10.5	R	0.943239	5845	0.36256	0.689048	0.58067	0.23959	0.544227	0.0377315	-2.01233	3.36937	-0.806861	-2.64956	0.448526	-1.34013	1.1655	2.40551	0.454828	-2.69258	-0.632345	0.272807	0.0689685	1.36243	0.122064
SIDM00879	SIDM00879;HCC1500	HCC1500	ATCC	CVCL_1254	Female	Breast	Breast Carcinoma	Ductal Breast Carcinoma		ACH-000349	HCC1500_BREAST	1.66073	6.66667	MSS	Adherent	0.117209	13.5	R	0.945177	5549	0.337163	0.474603	0.480573	0.416014	0.380368	0.0630617	0.471818	2.67494	1.20445	0.946834	-0.244952	2.92546	-1.36449	-0.0613017	0.66042	-0.0724068	-0.451578	-0.757354	2.06972	-1.09535	-0.137315
SIDM00304	SIDM00304;JHOS-3	JHOS-3	RIKEN	CVCL_4648	Female	Ovary	Ovarian Carcinoma	Ovarian serous adenocarcinoma		ACH-002146	JHOS3_OVARY	1.85965	10.4333	MSS	Adherent	0.910396	17.2	D/F12	0.936283	5026	0.26379	0.446296	0.438101	0.45803	0.35421	0.0848239	0.935931	-0.346503	0.23271	-3.75908	-0.411258	0.448998	0.349654	-1.8985	-0.033164	-0.214279	0.119397	-0.370943	0.413854	-0.317579	-0.250223
SIDM00487	SIDM00487;CCK-81	CCK-81	JCRB	CVCL_2873	Female	Large Intestine	Colorectal Carcinoma	Colon adenocarcinoma		ACH-000963	CCK81_LARGE_INTESTINE	3.72642	89.6333	MSI	Adherent	1.05462	15.1	R	0.940565	5921	0.36046	0.576008	0.559054	0.349893	0.50506	0.044233	2.84478	2.12596	0.461398	1.7663	-0.211331	-0.937917	-0.923323	-0.381336	0.631682	-0.140026	0.125958	0.493054	-2.4161	-0.549995	0.399108
SIDM00630	SIDM00630;MDA-MB-415	MDA-MB-415	ATCC	CVCL_0621	Female	Breast	Breast Carcinoma	Breast adenocarcinoma		ACH-000876	MDAMB415_BREAST	2.87508	9.5	MSS	Adherent	0.533187	15.1	D/F12	0.936671	5655	0.359201	0.65931	0.549723	0.457801	0.490094	0.00695709	1.84581	1.02533	0.376803	-2.9396	0.0839241	2.90204	-0.747755	5.51957	1.0883	-0.164515	1.19205	-0.541625	1.41284	-0.729886	-0.350609
SIDM00516	SIDM00516;MZ7-mel	MZ7-mel	University of Mainz	CVCL_1436	Female	Skin	Melanoma			ACH-002166	MZ7MEL_SKIN	2.17168	64.8	MSS	Unknown	0.760428	20.4	R	0.94368	5445	0.311788	0.612214	0.533379	0.313703	0.448394	0.0587017	-1.66966	-0.470369	2.06944	-0.637759	-0.0248364	0.541561	-0.598639	-2.82538	0.233305	0.475117	0.857664	4.86802	-0.398987	-2.61402	0.289187
SIDM00232	SIDM00232;NCC021	NCC021	National Cancer Center Singapore	CVCL_X506	Unknown	Kidney	Kidney Carcinoma			ACH-002168	NCC021_KIDNEY	1.87771	11.5333	MSS	Unknown	0.432906	17.6	D/F12	0.925165	5208	0.387255	0.544496	0.547824	0.270909	0.498019	0.0453067	-0.677042	-1.43949	0.78409	1.88629	-0.75033	1.73163	0.833449	-1.81428	0.323851	-0.428429	0.727587	-0.730561	-1.6078	0.772019	0.22611
SIDM01105	SIDM01105;SK-MEL-3	SK-MEL-3	ATCC	CVCL_0550	Female	Skin	Melanoma	Cutaneous melanoma		ACH-000423	SKMEL3_SKIN	3.79342	8.33333	MSS	Adherent	1.03487	18.4	R	0.931377	5495	0.410929	0.652984	0.551482	0.488376	0.487296	0.0320389	-2.33099	-0.591963	1.28272	1.92879	-0.0850381	-0.00767537	0.237876	-3.6513	0.184991	0.112246	0.923957	4.75954	-0.529738	-2.19358	0.128222
SIDM01029	SIDM01029;KYSE-270	KYSE-270	DSMZ	CVCL_1350	Male	Esophagus	Esophageal Carcinoma	Esophageal Squamous Cell Carcinoma		ACH-000873	KYSE270_OESOPHAGUS	2.86673	21.2333	MSS	Adherent	0.984355	16.5	R	0.924194	5379	0.294462	0.579356	0.542715	0.563841	0.496937	0.0885866	0.732163	0.0296405	0.32379	-1.12558	-0.78893	-2.17786	0.794431	-2.36613	-1.92771	-0.8759	-0.0768745	-0.0485965	0.946372	-0.20028	-0.483813
SIDM00507	SIDM00507;COR-L321	COR-L321	ECACC	CVCL_2414	Female	Lung	Other Solid Carcinomas	Lung Carcinoma		ACH-001490	CORL321_PLEURA	1.78796	16.3667	MSS	Suspension	0.577785		R	0.933129	5604	0.325734	0.584399	0.547926	0.249964	0.463569	0.058608	-0.876795	3.31421	-1.02182	-3.02838	-0.679031	0.243254	2.93679	1.61978	-1.09827	-1.05929	-2.81271	1.2675	0.160796	1.24973	-0.339446
SIDM00415	SIDM00415;ROS-50	ROS-50	DSMZ	CVCL_1887	Male	Haematopoietic and Lymphoid	B-Cell Non-Hodgkin's Lymphoma	Diffuse large B-cell lymphoma	B lymphoid	ACH-001639	ROS50_HAEMATOPOIETIC_AND_LYMPHOID_TISSUE	3.50367	6.13333	MSS	Suspension	0.710763	12	R	0.944893	5052	0.38619	0.65852	0.556884	0.3907	0.493708	-0.00627197	-0.169767	0.32377	-2.04275	0.829867	-0.214906	-0.104991	1.18264	-0.408533	1.21203	0.778143	2.61805	-0.0202645	0.080099	-0.456752	0.500228
SIDM00662	SIDM00662;Hs-940-T	Hs-940-T	ATCC	CVCL_1038	Male	Skin	Melanoma	Cutaneous melanoma		ACH-000135	HS940T_FIBROBLAST	3.14483	3.83333	MSS	Adherent	0.696352	13.9	D/F12	0.924965	4798	0.301501	0.635761	0.55814	0.263227	0.44827	-0.0252197	-2.32986	-2.97051	-0.933956	-3.15089	0.276834	1.89801	-1.36986	2.91614	1.15646	0.577875	0.334777	-0.139838	0.560869	0.175917	-0.393968
SIDM00238	SIDM00238;OVK-18	OVK-18	RIKEN	CVCL_3770	Female	Ovary	Ovarian Carcinoma	Ovarian endometrioid adenocarcinoma		ACH-000947	OVK18_OVARY	2.06771	47.7667	MSI	Adherent	0.655202	12.9	D/F12	0.941319	5504	0.296782	0.729838	0.583694	0.0651932	0.514165	0.0295362	-1.51626	1.08658	1.86097	2.11097	0.162262	-1.2197	-0.925166	0.0102871	0.056281	-2.33956	1.50732	-1.67279	-0.0671964	-3.76927	-0.0825597
SIDM00645	SIDM00645;NCI-H1355	NCI-H1355	ATCC	CVCL_1464	Male	Lung	Non-Small Cell Lung Carcinoma	Lung Adenocarcinoma		ACH-000666	NCIH1355_LUNG	2.30449	11.9333	MSS	Suspension	0.47368	15.9	D/F12	0.909355	5328	0.368571	0.59726	0.540693	0.442559	0.501481	0.052089	-0.167807	0.0622503	2.32404	0.0306899	0.269888	-0.354951	0.603058	-0.953366	0.485903	-0.220921	-1.01915	-1.81766	-0.00812104	-0.869453	0.117216
SIDM00524	SIDM00524;DMS-79	DMS-79	ECACC	CVCL_1178	Male	Lung	Small Cell Lung Carcinoma			ACH-000703	DMS79_LUNG	3.44681	14.0333		Suspension	0.420505	15.2	R	0.932125	6007	0.347322	0.664734	0.527066				-1.24053	3.30663	-1.45659	-2.59446	-0.932435	1.75451	1.8152	-1.27183	-3.06812	-0.477343	-1.7319	-0.0427674	0.471625	0.807157	-0.343624
SIDM00510	SIDM00510;COR-L303	COR-L303	ECACC	CVCL_2411	Female	Lung	Small Cell Lung Carcinoma			ACH-002095	CORL303_LUNG	3.17444	8	MSS	Suspension	0.598705	11.3	R	0.943945	5855	0.34428	0.666749	0.555062	0.593568	0.502044	0.0267228	-1.17191	3.86923	-1.80636	-3.59996	-0.41184	0.959163	2.30696	0.728843	-0.622646	-2.04497	-1.08344	0.404202	-0.290917	1.44816	0.249616
SIDM00078	SIDM00078;BICR31	BICR31	ECACC	CVCL_2312	Male	Head and Neck	Head and Neck Carcinoma	Tongue Squamous Cell Carcinoma		ACH-000228	BICR31_UPPER_AERODIGESTIVE_TRACT	2.93596	4.46667	MSS	Adherent	1.19192	13.7	D/F12	0.923922	4233	0.344485	0.54723	0.577452	0.307312	0.400035	0.14541	2.00901	-1.33549	-0.065181	-3.87204	0.197236	-0.112046	0.686313	0.581957	-1.01386	-0.477623	0.687935	0.157185	1.63139	0.855379	-0.597741
SIDM00502	SIDM00502;A4-Fuk	A4-Fuk	JCRB	CVCL_1064	Female	Haematopoietic and Lymphoid	B-Lymphoblastic Leukemia	Adult B acute lymphoblastic leukemia	B lymphoid	ACH-000157	A4FUK_HAEMATOPOIETIC_AND_LYMPHOID_TISSUE	2.06585	10.5333	MSS	Suspension	0.599098	13.3	R	0.949989	5420	0.356213	0.630724	0.575647	0.0942332	0.490779	0.0232674	0.0339954	-0.0256467	3.52275	-1.78253	0.337441	-0.987621	0.873694	5.99818	0.114768	-0.115065	0.0254434	-0.060503	-0.00869618	0.624015	-0.320979
SIDM00815	SIDM00815;UWB1.289	UWB1.289	ATCC	CVCL_B079	Female	Ovary	Ovarian Carcinoma			ACH-001418	UWB1289_OVARY	3.13813	5.46667	MSS	Unknown	0.964329	17.3	D/F12	0.940211	5508	0.350165	0.662287	0.551793	0.750435	0.499296	0.0830037	1.66647	-0.229587	0.751833	-4.82808	-0.587962	-0.80486	0.597435	-0.728522	-0.368003	0.0171325	0.358723	-0.762652	0.0323155	0.783789	0.130792
SIDM01118	SIDM01118;NCI-H740	NCI-H740	ATCC	CVCL_1586	Male	Lung	Small Cell Lung Carcinoma			ACH-002175	NCIH740_LUNG	3.28619	22.2667	MSS	Suspension	0.312136	12.9	R	0.937036	5522	0.403573	0.55615	0.507995	0.573698	0.447924	0.0318872	-1.20878	3.36045	-1.02418	-3.04973	-1.21987	2.1132	3.07046	-1.22748	-1.21317	-0.501004	-2.8466	0.963169	0.0372226	1.17667	-0.0310452
SIDM00183	SIDM00183;LB647-SCLC	LB647-SCLC	Ludwig Institute for Cancer Research, Brussels branch	CVCL_1368	Male	Lung	Small Cell Lung Carcinoma			ACH-002154	LB647SCLC_LUNG	2.31288	8.46667	MSS	Unknown	0.39834	12.5	R	0.936832	5490	0.19367	0.629195	0.538321	0.26176	0.458924	0.0529051	-1.96994	3.52561	-1.04252	-2.0507	0.728501	-0.242174	1.72046	0.0855287	-1.0199	-0.476614	-1.57743	0.392863	0.370722	2.15574	0.19609
SIDM00728	SIDM00728;NCI-H2291	NCI-H2291	ATCC	CVCL_1546	Male	Lung	Non-Small Cell Lung Carcinoma	Lung Adenocarcinoma		ACH-000718	NCIH2291_LUNG	2.8269	17.9333	MSS	Adherent	0.578063	16.5	R	0.930469	5163	0.370903	0.578977	0.54485	0.537614	0.463317	0.0809392	2.12815	-0.760477	-0.63096	0.788604	-0.344144	1.09305	0.860016	-2.6761	-0.179574	-0.411867	-1.17812	-0.20294	0.0297006	-0.312764	0.0848133
SIDM00504	SIDM00504;MOG-G-UVW	MOG-G-UVW	ECACC	CVCL_2614	Male	Central Nervous System	Glioma	Low Grade Glioma		ACH-001126	MOGGUVW_CENTRAL_NERVOUS_SYSTEM	3.58641	7.56667	MSS	Adherent	1.83736	16.5	D/F12	0.92675	5394	0.382243	0.679952	0.608129	0.544248	0.493597	0.0277748	-1.62278	-1.63842	0.0764604	0.364751	-0.586226	0.226414	-0.681666	4.93823	-0.218821	-0.178313	-0.458154	-0.243594	0.314838	0.42827	-0.59576
SIDM00730	SIDM00730;NCI-H2227	NCI-H2227	ATCC	CVCL_1542	Male	Lung	Small Cell Lung Carcinoma			ACH-000610	NCIH2227_LUNG	2.50888	12.7333	MSS	Semi-Adherent	-0.258257	13.1	R	0.931121	5741	0.30368	0.553567	0.531797	0.471458	0.373425	0.0521028	-2.55183	2.67322	-0.443553	-5.18953	2.25158	0.362957	1.24445	1.05508	-2.23678	-0.670866	-0.153145	-0.715006	-0.421272	-2.02162	-0.467002
SIDM00480	SIDM00480;OAW-42	OAW-42	ECACC	CVCL_1615	Female	Ovary	Ovarian Carcinoma	Ovarian Cystadenocarcinoma		ACH-000704	OAW42_OVARY	3.65586	6.23333	MSS	Adherent	0.4678	20	D/F12	0.939051	5419	0.336678	0.667683	0.542261	0.652508	0.504497	0.000465781	0.0364569	-0.41056	1.67106	0.206527	0.0790587	0.561356	0.394139	-3.53283	0.925124	-0.729521	2.2671	-1.60974	-0.933803	-0.680903	0.504886
SIDM00223	SIDM00223;IST-SL1	IST-SL1	ICLC	CVCL_1313	Male	Lung	Small Cell Lung Carcinoma			ACH-002144	ISTSL1_LUNG	3.24129	10.5667	MSS	Semi-Adherent	0.854786	13.5	R	0.932297	5555	0.386445	0.530449	0.53602	0.722902	0.455879	0.0452162	-0.985456	3.36036	-1.08498	-3.59761	-0.476749	0.419844	2.69621	1.9836	0.186473	-0.342179	-2.12194	0.927995	-0.213246	1.37831	-0.116842
SIDM00739	SIDM00739;NCI-H1734	NCI-H1734	ATCC	CVCL_1491	Female	Lung	Non-Small Cell Lung Carcinoma	Lung Adenocarcinoma		ACH-000675	NCIH1734_LUNG	2.49267	17.7	MSS	Adherent	0.799235	14.3	R	0.939156	5789	0.24963	0.666525	0.574362	0.45503	0.441794	0.060857	0.522347	0.252945	1.00591	-1.69524	-0.947594	1.07394	1.14115	0.879068	-1.16851	-0.47265	-0.830874	-0.299059	-0.307506	1.73056	-0.128642
SIDM00215	SIDM00215;SNU-283	SNU-283	KCLB	CVCL_5044	Female	Large Intestine	Colorectal Carcinoma	Rectal adenocarcinoma		ACH-000708	SNU283_LARGE_INTESTINE	3.52531	10.9	MSS	Adherent	-0.332292	14.7	R	0.918489	5201	0.286655	0.577835	0.506895	0.487996	0.466732	0.0620776	3.67633	1.96262	-1.21183	1.06763	-0.641903	1.4709	-1.80434	0.669769	1.75323	-0.0385071	0.274555	0.575784	-3.05189	-1.34225	0.135455
SIDM00984	SIDM00984;BONNA-12	BONNA-12	DSMZ	CVCL_1090	Male	Haematopoietic and Lymphoid	Hairy Cell Leukemia	Hairy Cell Leukemia	B lymphoid	ACH-001452	BONNA12_HAEMATOPOIETIC_AND_LYMPHOID_TISSUE	2.03884	4.76667	MSS	Adherent	0.335521	11.8	R	0.934097	5526	0.370982	0.659328	0.588609	0.11244	0.515644	0.0225785	0.788886	-1.3901	0.265658	-6.84031	0.446207	0.68963	1.72904	3.53929	3.37816	0.516354	0.511223	-0.0886353	0.111479	0.304522	0.390043
SIDM01185	SIDM01185;U-CH2	U-CH2	ATCC	CVCL_4989	Female	Other tissue	Other Solid Carcinomas	Sacral chordoma		ACH-002204	UCH2_BONE	1.78048	3.4	MSS	Adherent	-0.00565605	14.9	D/F12	0.921533	4997	0.366541	0.608379	0.524091	0.336457	0.484849	0.0440284	-0.870667	-1.79643	-0.967561	-3.74037	-0.217665	2.54691	0.457251	1.23736	0.086562	0.0470998	0.510706	-0.34391	-0.597086	-0.0242244	-0.00479555
SIDM00721	SIDM00721;NCI-H250	NCI-H250	ATCC	CVCL_1554	Male	Lung	Small Cell Lung Carcinoma			ACH-002171	NCIH250_LUNG	2.69826	22.4	MSS	Suspension	-0.000830662	16.2	R	0.941494	5857	0.407614	0.602439	0.520135	0.703027	0.468041	0.0212742	-0.812307	3.04236	0.785272	-2.63331	-0.145511	2.12773	2.32041	0.850176	-2.03199	-1.90898	-1.8521	-0.311836	-0.627605	1.05225	-0.426358
SIDM00719	SIDM00719;NCI-H345	NCI-H345	ATCC	CVCL_1558	Male	Lung	Small Cell Lung Carcinoma			ACH-001364	NCIH345_LUNG	2.69565	24.4	MSS	Semi-Adherent		12.3	D/F12	0.930094	5664	0.30353	0.621129	0.506829	0.520224	0.440909	0.0605161	-1.38707	3.70831	-0.539473	-1.94379	-0.876717	2.38254	2.68443	-1.79118	-1.6802	-1.53462	-2.06767	0.249612	0.214745	0.72908	-0.0688798
SIDM00359	SIDM00359;RCM-1	RCM-1	JCRB	CVCL_1648	Female	Large Intestine	Colorectal Carcinoma	Rectal adenocarcinoma		ACH-000565	RCM1_LARGE_INTESTINE	3.08037	9.73333	MSS	Unknown	0.905171	16.3	R	0.900568	4835	0.203884	0.504412	0.436904	0.499296	0.343168	0.0214425	3.19933	0.605994	-0.613203	1.35574	0.0214188	-0.725925	-0.831941	2.00696	0.48784	0.640371	-0.349388	0.86495	-2.67834	-0.956196	-0.534537
SIDM00835	SIDM00835;SW1116	SW1116	ATCC	CVCL_0544	Male	Large Intestine	Colorectal Carcinoma	Colon adenocarcinoma		ACH-000489	SW1116_LARGE_INTESTINE	2.69201	8.86667	MSS	Adherent	0.509259	16.9	D/F12	0.889774	4758	0.362463	0.322954	0.414583	0.55376	0.334189	0.0547088	3.85812	0.360409	-0.923612	1.50429	0.219207	0.184055	-0.80488	0.350944	-0.115614	0.347619	0.330419	0.737799	-2.98718	-0.697578	-0.306165
SIDM00521	SIDM00521;COR-L95	COR-L95	ECACC	CVCL_2418	Male	Lung	Small Cell Lung Carcinoma			ACH-000743	CORL95_LUNG	2.86508	11.4333	MSS	Suspension	0.377424	11.2	R	0.925024	5569	0.331607	0.60349	0.483282	0.483312	0.402714	0.00354156	-0.695762	3.23603	-1.03247	-0.990697	-1.97498	2.56045	2.46303	0.576462	-1.614	-2.52774	-2.35458	1.10492	-0.212457	1.77367	-0.379713
SIDM00508	SIDM00508;COR-L32	COR-L32	ECACC	CVCL_2413	Unknown	Lung	Uncertain			ACH-001489	CORL32_LUNG	2.73827	10.5	MSS	Suspension	0.181838		R	0.901012	5542	0.293305	0.641247	0.509659	0.424973	0.468798	0.0225507	-0.895869	3.64622	-1.20296	-1.16831	-1.58239	2.96392	2.09492	-0.561625	-1.20238	-2.40047	-2.69079	0.0653577	0.0911001	1.86194	0.0756745
SIDM00927	SIDM00927;NCI-H510A	NCI-H510A	ATCC	CVCL_1565	Male	Lung	Small Cell Lung Carcinoma			ACH-000871	NCIH510_LUNG	2.68942	33.2	MSS	Semi-Adherent	-0.240446	12.8	D/F12	0.939103	5713	0.208376	0.631079	0.520946	0.588982	0.411743	0.0399445	-0.550261	3.26848	0.0347373	-4.21388	0.493701	0.551712	2.03181	0.831097	-1.78648	-1.10582	-1.75996	0.215555	-0.169699	-0.192569	-0.235173
SIDM00733	SIDM00733;NCI-H2171	NCI-H2171	ATCC	CVCL_1536	Male	Lung	Small Cell Lung Carcinoma			ACH-000525	NCIH2171_LUNG	1.80961	6.8	MSS	Suspension	0.564907		D/F12	0.940314	5651	0.305183	0.577384	0.527738	0.370075	0.46457	0.0848154	-1.78904	3.87214	-0.621923	-1.64203	-0.0993811	-1.33586	2.19734	-0.701785	-1.82181	-1.35925	-0.40329	0.0148298	0.831117	1.93757	-0.130718
SIDM00557	SIDM00557;KP-N-RT-BM-1	KP-N-RT-BM-1	JCRB	CVCL_1339	Female	Peripheral Nervous System	Neuroblastoma			ACH-000345	KPNRTBM1_AUTONOMIC_GANGLIA	1.91275	10.8333	MSS	Unknown	0.0390222	12.2	R	0.925084	5604	0.215726	0.633422	0.549783	0.0514657	0.354202	0.06403	-3.71977	3.15562	-0.985491	-1.70161	6.56627	-0.588721	-0.711022	-0.925098	-0.712205	0.843324	0.870275	0.000751771	-0.325954	1.45052	-0.394994
SIDM01123	SIDM01123;NCI-H660	NCI-H660	ATCC	CVCL_1576	Male	Prostate	Prostate Carcinoma	Prostate small cell carcinoma		ACH-000177	NCIH660_PROSTATE	3.16681	8.03333	MSS	Suspension	0.0709586	11.3	D/F12	0.934328	5570	0.342733	0.603618	0.505571	0.682781	0.39155	0.0477104	-0.191269	2.8788	-0.507393	-1.26819	-1.61571	2.30732	1.32446	-0.0826964	-1.76321	-0.603605	-1.7913	-0.0928148	0.235212	0.541702	-0.451989
SIDM00770	SIDM00770;NCI-H1836	NCI-H1836	ATCC	CVCL_1498	Male	Lung	Small Cell Lung Carcinoma			ACH-000559	NCIH1836_LUNG	3.15343	12.2667	MSS	Suspension	0.321693	12.2	D/F12	0.937094	5498	0.416545	0.604857	0.503507	0.571497	0.444133	0.0187749	-0.926225	3.92988	-0.762079	-0.466367	-1.39783	1.67955	1.73819	1.55219	-1.58264	-1.81652	-2.58771	-0.0963997	-0.144785	1.36103	-0.143769
SIDM01196	SIDM01196;SNU-475	SNU-475	ATCC	CVCL_0497	Male	Liver	Hepatocellular Carcinoma			ACH-000422	SNU475_LIVER	2.95492	12.3667	MSS	Adherent			R	0.939894	5188	0.307205	0.646393	0.548755	0.444752	0.475119	0.0511285	-1.06357	-1.41027	1.84478	-2.16495	-0.498206	0.563677	-0.137227	1.90639	-0.808019	-0.0517535	0.096446	-0.955039	-0.32317	0.23425	-0.123335
SIDM00318	SIDM00318;VMRC-RCW	VMRC-RCW	JCRB	CVCL_1790	Male	Kidney	Kidney Carcinoma			ACH-000484	VMRCRCW_KIDNEY	2.09392	6.06667	MSS	Unknown	0.326456	16.6	R	0.916812	5342	0.352469	0.573385	0.56255	0.315767	0.460794	0.0262737	0.0281552	-1.17239	0.0387614	5.00351	-0.0821846	0.226844	1.0511	-2.12939	0.940208	-0.118104	-0.160477	-0.950948	-2.27155	1.67704	-0.647578
SIDM00648	SIDM00648;NCI-H1304	NCI-H1304	ATCC	CVCL_1462	Female	Lung	Small Cell Lung Carcinoma			ACH-002169	NCIH1304_LUNG	2.62951	7.16667	MSS	Suspension			D/F12	0.923464	5524	0.289812	0.621517	0.553941	0.505736	0.497207	0.025547	-1.54898	3.44982	-1.91526	-1.03449	-1.38963	-0.277786	1.44903	0.311467	0.115544	-1.7267	-2.05804	0.032151	0.393321	2.09291	0.334611
SIDM00400	SIDM00400;SC-1	SC-1	DSMZ	CVCL_1888	Male	Haematopoietic and Lymphoid	B-Cell Non-Hodgkin's Lymphoma	Follicular lymphoma	B lymphoid	ACH-002392;ACH-002303	SC1_HAEMATOPOIETIC_AND_LYMPHOID_TISSUE;SCI1_HAEMATOPOIETIC_AND_LYMPHOID_TISSUE	2.00132	5.3	MSS	Suspension			R	0.934485	5073	0.461555	0.675297	0.606329		0.380568	0.0277517	-0.233181	0.999906	-3.1225	2.95939	-1.02209	-0.0650066	1.42541	-1.1129	0.338356	1.77065	1.88756	-0.350324	0.333861	-2.33796	0.0597205
SIDM01082	SIDM01082;SCC-25	SCC-25	ATCC	CVCL_1682	Male	Head and Neck	Head and Neck Carcinoma	Tongue Squamous Cell Carcinoma		ACH-000188	SCC25_UPPER_AERODIGESTIVE_TRACT	1.85755	4.66667	MSS	Adherent		20.2	D/F12	0.905941	4668	0.426824	0.41217	0.482766	0.295867	0.406089	0.115845	1.7179	-2.11953	-0.365094	-2.10654	0.650138	-0.766185	0.750212	1.71866	-1.03683	0.345811	0.471746	0.497632	2.45735	1.15898	0.0181746
SIDM00319	SIDM00319;VMRC-MELG	VMRC-MELG	JCRB	CVCL_1789	Male	Skin	Melanoma			ACH-001704	VMRCMELG_SKIN	3.28197	6.56667	MSS	Adherent	-0.419722	18.9	D/F12	0.910048	5129	0.385177	0.594467	0.493068	0.671456	0.440278	0.0386159	-0.752831	-2.05704	1.42747	-3.52849	0.461903	0.8415	0.0118382	2.3191	-0.0580913	-0.328881	0.575722	1.0158	0.00100623	0.282748	-0.0399982
SIDM00230	SIDM00230;IST-SL2	IST-SL2	ICLC	CVCL_1314	Male	Lung	Small Cell Lung Carcinoma			ACH-002145	ISTSL2_LUNG	2.01077	11.9333	MSS	Suspension	0.0696971	14.8	R	0.902484	5349	0.298901	0.624747	0.515047	0.254259	0.433628	0.0706185	-0.0613929	3.27606	-0.538772	0.499016	-1.80985	0.732505	-0.3528	-2.26451	0.197689	-0.205764	-0.350937	0.303783	1.64343	0.607377	0.173349

## Sheet: Replicate level sample info
Table S1 Sample and data processing information. Related to Figure 1
Automatic_MS_filename	Batch	Date	Instrument	Cell_line	SIDM	Tissue_type	Cancer_type	Cancer_subtype	Project_Identifier
180822_e0022_p02_hek_h002_qc_s_m04_1	P02	2018-08-22	M04	Control_HEK293T_std_H002	Control_HEK293T	Control_HEK293T	Control_HEK293T		Control_HEK293T;Control_HEK293T_std_H002
180822_e0022_p02_8078_1_s_m04_1	P02	2018-08-22	M04	BC-1	SIDM00896	Haematopoietic and Lymphoid	B-Cell Non-Hodgkin's Lymphoma	Primary effusion lymphoma	SIDM00896;BC-1
180822_e0022_p02_8078_2_s_m04_1	P02	2018-08-22	M04	BC-1	SIDM00896	Haematopoietic and Lymphoid	B-Cell Non-Hodgkin's Lymphoma	Primary effusion lymphoma	SIDM00896;BC-1
180822_e0022_p02_8078_3_s_m04_1	P02	2018-08-22	M04	BC-1	SIDM00896	Haematopoietic and Lymphoid	B-Cell Non-Hodgkin's Lymphoma	Primary effusion lymphoma	SIDM00896;BC-1
180822_e0022_p02_3090_1_s_m04_1	P02	2018-08-22	M04	L-363	SIDM00312	Haematopoietic and Lymphoid	Plasma Cell Myeloma		SIDM00312;L-363
180822_e0022_p02_3090_2_s_m04_1	P02	2018-08-22	M04	L-363	SIDM00312	Haematopoietic and Lymphoid	Plasma Cell Myeloma		SIDM00312;L-363
180822_e0022_p02_3090_3_s_m04_1	P02	2018-08-22	M04	L-363	SIDM00312	Haematopoietic and Lymphoid	Plasma Cell Myeloma		SIDM00312;L-363
180822_e0022_p02_8329_1_s_m04_1	P02	2018-08-22	M04	EoL-1-cell	SIDM00277	Haematopoietic and Lymphoid	Acute Myeloid Leukemia	Chronic Eosinophilic Leukemia	SIDM00277;EoL-1-cell
180822_e0022_p02_8329_2_s_m04_1	P02	2018-08-22	M04	EoL-1-cell	SIDM00277	Haematopoietic and Lymphoid	Acute Myeloid Leukemia	Chronic Eosinophilic Leukemia	SIDM00277;EoL-1-cell
180822_e0022_p02_8329_3_s_m04_1	P02	2018-08-22	M04	EoL-1-cell	SIDM00277	Haematopoietic and Lymphoid	Acute Myeloid Leukemia	Chronic Eosinophilic Leukemia	SIDM00277;EoL-1-cell
180822_e0022_p02_7431_1_s_m04_1	P02	2018-08-22	M04	NCI-H727	SIDM01119	Lung	Carcinoid Tumour	Lung Carcinoid Tumor	SIDM01119;NCI-H727
180822_e0022_p02_7431_2_s_m04_1	P02	2018-08-22	M04	NCI-H727	SIDM01119	Lung	Carcinoid Tumour	Lung Carcinoid Tumor	SIDM01119;NCI-H727
180822_e0022_p02_7431_3_s_m04_1	P02	2018-08-22	M04	NCI-H727	SIDM01119	Lung	Carcinoid Tumour	Lung Carcinoid Tumor	SIDM01119;NCI-H727
180822_e0022_p02_7741_1_s_m04_1	P02	2018-08-22	M04	MV-4-11	SIDM00657	Haematopoietic and Lymphoid	Acute Myeloid Leukemia	Acute Monocytic leukemia	SIDM00657;MV-4-11
180822_e0022_p02_7741_2_s_m04_1	P02	2018-08-22	M04	MV-4-11	SIDM00657	Haematopoietic and Lymphoid	Acute Myeloid Leukemia	Acute Monocytic leukemia	SIDM00657;MV-4-11
180822_e0022_p02_7741_3_s_m04_1	P02	2018-08-22	M04	MV-4-11	SIDM00657	Haematopoietic and Lymphoid	Acute Myeloid Leukemia	Acute Monocytic leukemia	SIDM00657;MV-4-11
180822_e0022_p02_hek_122_s_m04_1	P02	2018-08-22	M04	Control_HEK293T_lys	Control_HEK293T	Control_HEK293T	Control_HEK293T		Control_HEK293T;Control_HEK293T_lys
180822_e0022_p02_hek_h002_qc_s_m04_2	P02	2018-08-22	M04	Control_HEK293T_std_H002	Control_HEK293T	Control_HEK293T	Control_HEK293T		Control_HEK293T;Control_HEK293T_std_H002
180822_e0022_p02_2921_1_s_m04_1	P02	2018-08-22	M04	HSC-39	SIDM00045	Stomach	Gastric Carcinoma	Gastric signet ring cell adenocarcinoma	SIDM00045;HSC-39
180822_e0022_p02_2049_2_s_m04_1	P02	2018-08-22	M04	RPMI-8402	SIDM00403	Haematopoietic and Lymphoid	T-Lymphoblastic Leukemia	Childhood T acute lymphoblastic leukemia	SIDM00403;RPMI-8402
180822_e0022_p02_6456_3_s_m04_1	P02	2018-08-22	M04	MDA-MB-453	SIDM00272	Breast	Breast Carcinoma	Breast adenocarcinoma	SIDM00272;MDA-MB-453
180822_e0022_p02_6390_1_s_m04_1	P02	2018-08-22	M04	ES8	SIDM00261	Bone	Ewing's Sarcoma		SIDM00261;ES8
180822_e0022_p02_6456_1_s_m04_1	P02	2018-08-22	M04	MDA-MB-453	SIDM00272	Breast	Breast Carcinoma	Breast adenocarcinoma	SIDM00272;MDA-MB-453
180822_e0022_p02_2921_3_s_m04_1	P02	2018-08-22	M04	HSC-39	SIDM00045	Stomach	Gastric Carcinoma	Gastric signet ring cell adenocarcinoma	SIDM00045;HSC-39
180822_e0022_p02_2495_2_s_m04_1	P02	2018-08-22	M04	NKM-1	SIDM00576	Haematopoietic and Lymphoid	Acute Myeloid Leukemia	Adult Acute Myeloid Leukemia	SIDM00576;NKM-1
180822_e0022_p02_2049_3_s_m04_1	P02	2018-08-22	M04	RPMI-8402	SIDM00403	Haematopoietic and Lymphoid	T-Lymphoblastic Leukemia	Childhood T acute lymphoblastic leukemia	SIDM00403;RPMI-8402
180822_e0022_p02_6456_2_s_m04_1	P02	2018-08-22	M04	MDA-MB-453	SIDM00272	Breast	Breast Carcinoma	Breast adenocarcinoma	SIDM00272;MDA-MB-453
180822_e0022_p02_hek_123_s_m04_1	P02	2018-08-22	M04	Control_HEK293T_lys	Control_HEK293T	Control_HEK293T	Control_HEK293T		Control_HEK293T;Control_HEK293T_lys
180822_e0022_p02_2495_3_s_m04_1	P02	2018-08-22	M04	NKM-1	SIDM00576	Haematopoietic and Lymphoid	Acute Myeloid Leukemia	Adult Acute Myeloid Leukemia	SIDM00576;NKM-1
180822_e0022_p02_6390_3_s_m04_1	P02	2018-08-22	M04	ES8	SIDM00261	Bone	Ewing's Sarcoma		SIDM00261;ES8
180822_e0022_p02_6390_2_s_m04_1	P02	2018-08-22	M04	ES8	SIDM00261	Bone	Ewing's Sarcoma		SIDM00261;ES8
180822_e0022_p02_2049_1_s_m04_1	P02	2018-08-22	M04	RPMI-8402	SIDM00403	Haematopoietic and Lymphoid	T-Lymphoblastic Leukemia	Childhood T acute lymphoblastic leukemia	SIDM00403;RPMI-8402
180822_e0022_p02_2495_1_s_m04_1	P02	2018-08-22	M04	NKM-1	SIDM00576	Haematopoietic and Lymphoid	Acute Myeloid Leukemia	Adult Acute Myeloid Leukemia	SIDM00576;NKM-1
180822_e0022_p02_2921_2_s_m04_1	P02	2018-08-22	M04	HSC-39	SIDM00045	Stomach	Gastric Carcinoma	Gastric signet ring cell adenocarcinoma	SIDM00045;HSC-39
180822_e0022_p02_hek_h002_qc_s_m04_3	P02	2018-08-22	M04	Control_HEK293T_std_H002	Control_HEK293T	Control_HEK293T	Control_HEK293T		Control_HEK293T;Control_HEK293T_std_H002
180824_e0022_p02_hek_h002_qc_s_m04_1	P02	2018-08-24	M04	Control_HEK293T_std_H002	Control_HEK293T	Control_HEK293T	Control_HEK293T		Control_HEK293T;Control_HEK293T_std_H002
180824_e0022_p02_ 8064_2 _s_m04_1	P02	2018-08-24	M04	KURAMOCHI	SIDM00554	Ovary	Ovarian Carcinoma	High grade ovarian serous adenocarcinoma	SIDM00554;KURAMOCHI
180824_e0022_p02_ 8064_3 _s_m04_1	P02	2018-08-24	M04	KURAMOCHI	SIDM00554	Ovary	Ovarian Carcinoma	High grade ovarian serous adenocarcinoma	SIDM00554;KURAMOCHI
180824_e0022_p02_ 7052_3 _s_m04_1	P02	2018-08-24	M04	UACC-62	SIDM00107	Skin	Melanoma		SIDM00107;UACC-62
180824_e0022_p02_ 8497_3 _s_m04_1	P02	2018-08-24	M04	Ca9-22	SIDM00489	Head and Neck	Head and Neck Carcinoma	Gingival squamous cell carcinoma	SIDM00489;Ca9-22
180824_e0022_p02_ 6452_1 _s_m04_1	P02	2018-08-24	M04	COLO-684	SIDM00142	Endometrium	Endometrial Carcinoma	Endometrial adenocarcinoma	SIDM00142;COLO-684
180824_e0022_p02_ 6452_2 _s_m04_1	P02	2018-08-24	M04	COLO-684	SIDM00142	Endometrium	Endometrial Carcinoma	Endometrial adenocarcinoma	SIDM00142;COLO-684
180824_e0022_p02_ 2166_3 _s_m04_1	P02	2018-08-24	M04	SW13	SIDM00814	Adrenal Gland	Other Solid Carcinomas	Adrenal cortex carcinoma	SIDM00814;SW13
180824_e0022_p02_ 2522_2 _s_m04_1	P02	2018-08-24	M04	SF539	SIDM00083	Central Nervous System	Glioblastoma		SIDM00083;SF539
180824_e0022_p02_ 8064_1 _s_m04_1	P02	2018-08-24	M04	KURAMOCHI	SIDM00554	Ovary	Ovarian Carcinoma	High grade ovarian serous adenocarcinoma	SIDM00554;KURAMOCHI
180824_e0022_p02_ 8497_2 _s_m04_1	P02	2018-08-24	M04	Ca9-22	SIDM00489	Head and Neck	Head and Neck Carcinoma	Gingival squamous cell carcinoma	SIDM00489;Ca9-22
180824_e0022_p02_ 7052_2 _s_m04_1	P02	2018-08-24	M04	UACC-62	SIDM00107	Skin	Melanoma		SIDM00107;UACC-62
180824_e0022_p02_ 2166_2 _s_m04_1	P02	2018-08-24	M04	SW13	SIDM00814	Adrenal Gland	Other Solid Carcinomas	Adrenal cortex carcinoma	SIDM00814;SW13
180824_e0022_p02_ 2522_3 _s_m04_1	P02	2018-08-24	M04	SF539	SIDM00083	Central Nervous System	Glioblastoma		SIDM00083;SF539
180824_e0022_p02_ 8497_1 _s_m04_1	P02	2018-08-24	M04	Ca9-22	SIDM00489	Head and Neck	Head and Neck Carcinoma	Gingival squamous cell carcinoma	SIDM00489;Ca9-22
180824_e0022_p02_ 2522_1 _s_m04_1	P02	2018-08-24	M04	SF539	SIDM00083	Central Nervous System	Glioblastoma		SIDM00083;SF539
180824_e0022_p02_ hek_140 _s_m04_1	P02	2018-08-24	M04	Control_HEK293T_lys	Control_HEK293T	Control_HEK293T	Control_HEK293T		Control_HEK293T;Control_HEK293T_lys
180824_e0022_p02_ 6452_3 _s_m04_1	P02	2018-08-24	M04	COLO-684	SIDM00142	Endometrium	Endometrial Carcinoma	Endometrial adenocarcinoma	SIDM00142;COLO-684
180824_e0022_p02_ 2166_1 _s_m04_1	P02	2018-08-24	M04	SW13	SIDM00814	Adrenal Gland	Other Solid Carcinomas	Adrenal cortex carcinoma	SIDM00814;SW13
180824_e0022_p02_ 7052_1 _s_m04_1	P02	2018-08-24	M04	UACC-62	SIDM00107	Skin	Melanoma		SIDM00107;UACC-62
180914_e0022_p02_hek_h002_qc_s_m04_1	P02	2018-09-14	M04	Control_HEK293T_std_H002	Control_HEK293T	Control_HEK293T	Control_HEK293T		Control_HEK293T;Control_HEK293T_std_H002
180914_e0022_p02_ 7949_3 _s_m04_1	P02	2018-09-14	M04	MDA-MB-175-VII	SIDM00633	Breast	Breast Carcinoma	Invasive Ductal Carcinoma of No Special Type	SIDM00633;MDA-MB-175-VII
180914_e0022_p02_ 7949_1 _s_m04_1	P02	2018-09-14	M04	MDA-MB-175-VII	SIDM00633	Breast	Breast Carcinoma	Invasive Ductal Carcinoma of No Special Type	SIDM00633;MDA-MB-175-VII
180914_e0022_p02_ 3382_3 _s_m04_1	P02	2018-09-14	M04	NCI-H524	SIDM01129	Lung	Small Cell Lung Carcinoma		SIDM01129;NCI-H524
180914_e0022_p02_ 3382_1 _s_m04_1	P02	2018-09-14	M04	NCI-H524	SIDM01129	Lung	Small Cell Lung Carcinoma		SIDM01129;NCI-H524
180914_e0022_p02_ 3382_2 _s_m04_1	P02	2018-09-14	M04	NCI-H524	SIDM01129	Lung	Small Cell Lung Carcinoma		SIDM01129;NCI-H524
180914_e0022_p02_ 7949_2 _s_m04_1	P02	2018-09-14	M04	MDA-MB-175-VII	SIDM00633	Breast	Breast Carcinoma	Invasive Ductal Carcinoma of No Special Type	SIDM00633;MDA-MB-175-VII
180914_e0022_p02_ hek_113 _s_m04_1	P02	2018-09-14	M04	Control_HEK293T_lys	Control_HEK293T	Control_HEK293T	Control_HEK293T		Control_HEK293T;Control_HEK293T_lys
180914_e0022_p02_ 3477_2 _s_m04_1	P02	2018-09-14	M04	BxPC-3	SIDM00132	Pancreas	Pancreatic Carcinoma	Pancreatic ductal adenocarcinoma	SIDM00132;BxPC-3
180914_e0022_p02_ 3409_1 _s_m04_1	P02	2018-09-14	M04	NCI-H847	SIDM01149	Lung	Small Cell Lung Carcinoma		SIDM01149;NCI-H847
180914_e0022_p02_ 2879_1 _s_m04_1	P02	2018-09-14	M04	Hs-766T	SIDM00664	Pancreas	Pancreatic Carcinoma	Pancreatic adenocarcinoma	SIDM00664;Hs-766T
180914_e0022_p02_ 6577_3 _s_m04_1	P02	2018-09-14	M04	MSTO-211H	SIDM00640	Lung	Mesothelioma	Pleural Biphasic Mesothelioma	SIDM00640;MSTO-211H
180914_e0022_p02_ 2879_2 _s_m04_1	P02	2018-09-14	M04	Hs-766T	SIDM00664	Pancreas	Pancreatic Carcinoma	Pancreatic adenocarcinoma	SIDM00664;Hs-766T
180914_e0022_p02_ 2879_3 _s_m04_1	P02	2018-09-14	M04	Hs-766T	SIDM00664	Pancreas	Pancreatic Carcinoma	Pancreatic adenocarcinoma	SIDM00664;Hs-766T
180914_e0022_p02_ 8213_3 _s_m04_1	P02	2018-09-14	M04	LC4-1	SIDM00549	Haematopoietic and Lymphoid	B-Lymphoblastic Leukemia	Childhood B acute lymphoblastic leukemia	SIDM00549;LC4-1
180914_e0022_p02_hek_h002_qc_s_m04_2	P02	2018-09-14	M04	Control_HEK293T_std_H002	Control_HEK293T	Control_HEK293T	Control_HEK293T		Control_HEK293T;Control_HEK293T_std_H002
180914_e0022_p02_ 8736_2 _s_m04_1	P02	2018-09-14	M04	PA-TU-8902	SIDM00455	Pancreas	Pancreatic Carcinoma	Pancreatic adenocarcinoma	SIDM00455;PA-TU-8902
180914_e0022_p02_ 6429_2 _s_m04_1	P02	2018-09-14	M04	VCaP	SIDM01077	Prostate	Prostate Carcinoma		SIDM01077;VCaP
180914_e0022_p02_ 6577_1 _s_m04_1	P02	2018-09-14	M04	MSTO-211H	SIDM00640	Lung	Mesothelioma	Pleural Biphasic Mesothelioma	SIDM00640;MSTO-211H
180914_e0022_p02_ 6429_1 _s_m04_1	P02	2018-09-14	M04	VCaP	SIDM01077	Prostate	Prostate Carcinoma		SIDM01077;VCaP
180914_e0022_p02_ 8213_1 _s_m04_1	P02	2018-09-14	M04	LC4-1	SIDM00549	Haematopoietic and Lymphoid	B-Lymphoblastic Leukemia	Childhood B acute lymphoblastic leukemia	SIDM00549;LC4-1
180914_e0022_p02_ 6577_2 _s_m04_1	P02	2018-09-14	M04	MSTO-211H	SIDM00640	Lung	Mesothelioma	Pleural Biphasic Mesothelioma	SIDM00640;MSTO-211H
180914_e0022_p02_ 8736_3 _s_m04_1	P02	2018-09-14	M04	PA-TU-8902	SIDM00455	Pancreas	Pancreatic Carcinoma	Pancreatic adenocarcinoma	SIDM00455;PA-TU-8902
180914_e0022_p02_ hek_112 _s_m04_1	P02	2018-09-14	M04	Control_HEK293T_lys	Control_HEK293T	Control_HEK293T	Control_HEK293T		Control_HEK293T;Control_HEK293T_lys
180914_e0022_p02_ 3477_3 _s_m04_1	P02	2018-09-14	M04	BxPC-3	SIDM00132	Pancreas	Pancreatic Carcinoma	Pancreatic ductal adenocarcinoma	SIDM00132;BxPC-3
180914_e0022_p02_ 3477_1 _s_m04_1	P02	2018-09-14	M04	BxPC-3	SIDM00132	Pancreas	Pancreatic Carcinoma	Pancreatic ductal adenocarcinoma	SIDM00132;BxPC-3
180914_e0022_p02_ 2636_2 _s_m04_1	P02	2018-09-14	M04	DAN-G	SIDM00950	Pancreas	Pancreatic Carcinoma	Pancreatic adenocarcinoma	SIDM00950;DAN-G
180914_e0022_p02_ 8736_1 _s_m04_1	P02	2018-09-14	M04	PA-TU-8902	SIDM00455	Pancreas	Pancreatic Carcinoma	Pancreatic adenocarcinoma	SIDM00455;PA-TU-8902
180914_e0022_p02_ 3409_2 _s_m04_1	P02	2018-09-14	M04	NCI-H847	SIDM01149	Lung	Small Cell Lung Carcinoma		SIDM01149;NCI-H847
180914_e0022_p02_ 6429_3 _s_m04_1	P02	2018-09-14	M04	VCaP	SIDM01077	Prostate	Prostate Carcinoma		SIDM01077;VCaP
180914_e0022_p02_ 8213_2 _s_m04_1	P02	2018-09-14	M04	LC4-1	SIDM00549	Haematopoietic and Lymphoid	B-Lymphoblastic Leukemia	Childhood B acute lymphoblastic leukemia	SIDM00549;LC4-1
180914_e0022_p02_ 3409_3 _s_m04_1	P02	2018-09-14	M04	NCI-H847	SIDM01149	Lung	Small Cell Lung Carcinoma		SIDM01149;NCI-H847
180914_e0022_p02_ 2636_1 _s_m04_1	P02	2018-09-14	M04	DAN-G	SIDM00950	Pancreas	Pancreatic Carcinoma	Pancreatic adenocarcinoma	SIDM00950;DAN-G
180914_e0022_p02_ 2636_3 _s_m04_1	P02	2018-09-14	M04	DAN-G	SIDM00950	Pancreas	Pancreatic Carcinoma	Pancreatic adenocarcinoma	SIDM00950;DAN-G
180917_e0022_p02_hek_h002_qc_s_m04_2	P02	2018-09-17	M04	Control_HEK293T_std_H002	Control_HEK293T	Control_HEK293T	Control_HEK293T		Control_HEK293T;Control_HEK293T_std_H002
180917_e0022_p02_ hek_139 _s_m04_1	P02	2018-09-17	M04	Control_HEK293T_lys	Control_HEK293T	Control_HEK293T	Control_HEK293T		Control_HEK293T;Control_HEK293T_lys
180917_e0022_p02_6832_3_s_m04_1	P02	2018-09-17	M04	CAL-148	SIDM00938	Breast	Breast Carcinoma		SIDM00938;CAL-148
180917_e0022_p02_2639_2_s_m04_1	P02	2018-09-17	M04	DB	SIDM00886	Haematopoietic and Lymphoid	B-Cell Non-Hodgkin's Lymphoma	Diffuse large B-cell lymphoma	SIDM00886;DB
180917_e0022_p02_2211_1_s_m04_1	P02	2018-09-17	M04	TGW	SIDM00324	Peripheral Nervous System	Neuroblastoma		SIDM00324;TGW
180917_e0022_p02_2287_2_s_m04_1	P02	2018-09-17	M04	WSU-NHL	SIDM00412	Haematopoietic and Lymphoid	B-Cell Non-Hodgkin's Lymphoma	Follicular Lymphoma	SIDM00412;WSU-NHL
180917_e0022_p02_7210_1_s_m04_1	P02	2018-09-17	M04	SK-MEL-2	SIDM00082	Skin	Melanoma		SIDM00082;SK-MEL-2
180917_e0022_p02_6832_2_s_m04_1	P02	2018-09-17	M04	CAL-148	SIDM00938	Breast	Breast Carcinoma		SIDM00938;CAL-148
180917_e0022_p02_4141_2_s_m04_1	P02	2018-09-17	M04	COR-L279	SIDM00511	Lung	Small Cell Lung Carcinoma		SIDM00511;COR-L279
180917_e0022_p02_6832_1_s_m04_1	P02	2018-09-17	M04	CAL-148	SIDM00938	Breast	Breast Carcinoma		SIDM00938;CAL-148
180917_e0022_p02_3287_2_s_m04_1	P02	2018-09-17	M04	NCI-H1581	SIDM00748	Lung	Non-Small Cell Lung Carcinoma	Lung large cell carcinoma	SIDM00748;NCI-H1581
180917_e0022_p02_3093_3_s_m04_1	P02	2018-09-17	M04	LAMA-84	SIDM00346	Haematopoietic and Lymphoid	Chronic Myelogenous Leukemia		SIDM00346;LAMA-84
180917_e0022_p02_2639_3_s_m04_1	P02	2018-09-17	M04	DB	SIDM00886	Haematopoietic and Lymphoid	B-Cell Non-Hodgkin's Lymphoma	Diffuse large B-cell lymphoma	SIDM00886;DB
180917_e0022_p02_hek_h002_qc_s_m04_3	P02	2018-09-17	M04	Control_HEK293T_std_H002	Control_HEK293T	Control_HEK293T	Control_HEK293T		Control_HEK293T;Control_HEK293T_std_H002
180917_e0022_p02_7210_2_s_m04_1	P02	2018-09-17	M04	SK-MEL-2	SIDM00082	Skin	Melanoma		SIDM00082;SK-MEL-2
180917_e0022_p02_hek_88_s_m04_1	P02	2018-09-17	M04	Control_HEK293T_lys	Control_HEK293T	Control_HEK293T	Control_HEK293T		Control_HEK293T;Control_HEK293T_lys
180917_e0022_p02_2211_2_s_m04_1	P02	2018-09-17	M04	TGW	SIDM00324	Peripheral Nervous System	Neuroblastoma		SIDM00324;TGW
180917_e0022_p02_7210_3_s_m04_1	P02	2018-09-17	M04	SK-MEL-2	SIDM00082	Skin	Melanoma		SIDM00082;SK-MEL-2
180917_e0022_p02_8229_3_s_m04_1	P02	2018-09-17	M04	NCI-H3122	SIDM00137	Lung	Non-Small Cell Lung Carcinoma	Lung Adenocarcinoma	SIDM00137;NCI-H3122
180917_e0022_p02_8229_1_s_m04_1	P02	2018-09-17	M04	NCI-H3122	SIDM00137	Lung	Non-Small Cell Lung Carcinoma	Lung Adenocarcinoma	SIDM00137;NCI-H3122
180917_e0022_p02_3093_2_s_m04_1	P02	2018-09-17	M04	LAMA-84	SIDM00346	Haematopoietic and Lymphoid	Chronic Myelogenous Leukemia		SIDM00346;LAMA-84
180917_e0022_p02_2211_3_s_m04_1	P02	2018-09-17	M04	TGW	SIDM00324	Peripheral Nervous System	Neuroblastoma		SIDM00324;TGW
180917_e0022_p02_3287_3_s_m04_1	P02	2018-09-17	M04	NCI-H1581	SIDM00748	Lung	Non-Small Cell Lung Carcinoma	Lung large cell carcinoma	SIDM00748;NCI-H1581
180917_e0022_p02_2287_1_s_m04_1	P02	2018-09-17	M04	WSU-NHL	SIDM00412	Haematopoietic and Lymphoid	B-Cell Non-Hodgkin's Lymphoma	Follicular Lymphoma	SIDM00412;WSU-NHL
180917_e0022_p02_4141_3_s_m04_1	P02	2018-09-17	M04	COR-L279	SIDM00511	Lung	Small Cell Lung Carcinoma		SIDM00511;COR-L279
180917_e0022_p02_2639_1_s_m04_1	P02	2018-09-17	M04	DB	SIDM00886	Haematopoietic and Lymphoid	B-Cell Non-Hodgkin's Lymphoma	Diffuse large B-cell lymphoma	SIDM00886;DB
180917_e0022_p02_3287_1_s_m04_1	P02	2018-09-17	M04	NCI-H1581	SIDM00748	Lung	Non-Small Cell Lung Carcinoma	Lung large cell carcinoma	SIDM00748;NCI-H1581
180917_e0022_p02_3093_1_s_m04_1	P02	2018-09-17	M04	LAMA-84	SIDM00346	Haematopoietic and Lymphoid	Chronic Myelogenous Leukemia		SIDM00346;LAMA-84
180917_e0022_p02_8229_2_s_m04_1	P02	2018-09-17	M04	NCI-H3122	SIDM00137	Lung	Non-Small Cell Lung Carcinoma	Lung Adenocarcinoma	SIDM00137;NCI-H3122
180917_e0022_p02_hek_h002_qc_s_m04_4	P02	2018-09-17	M04	Control_HEK293T_std_H002	Control_HEK293T	Control_HEK293T	Control_HEK293T		Control_HEK293T;Control_HEK293T_std_H002
180917_e0022_p02_2287_3_s_m04_1	P02	2018-09-17	M04	WSU-NHL	SIDM00412	Haematopoietic and Lymphoid	B-Cell Non-Hodgkin's Lymphoma	Follicular Lymphoma	SIDM00412;WSU-NHL
180917_e0022_p02_hek_87_s_m04_1	P02	2018-09-17	M04	Control_HEK293T_lys	Control_HEK293T	Control_HEK293T	Control_HEK293T		Control_HEK293T;Control_HEK293T_lys
180917_e0022_p02_4141_1_s_m04_1	P02	2018-09-17	M04	COR-L279	SIDM00511	Lung	Small Cell Lung Carcinoma		SIDM00511;COR-L279
180921_e0022_p02_hek_h002_qc_s_m04_1	P02	2018-09-21	M04	Control_HEK293T_std_H002	Control_HEK293T	Control_HEK293T	Control_HEK293T		Control_HEK293T;Control_HEK293T_std_H002
180921_e0022_p02_7029_1_s_m04_1	P02	2018-09-21	M04	SK-PN-DW	SIDM01097	Other tissue	Other Solid Carcinomas	Primitive Neuroectodermal Tumor	SIDM01097;SK-PN-DW
180921_e0022_p02_hek_82_s_m04_1	P02	2018-09-21	M04	Control_HEK293T_lys	Control_HEK293T	Control_HEK293T	Control_HEK293T		Control_HEK293T;Control_HEK293T_lys
180921_e0022_p02_4093_2_s_m04_1	P02	2018-09-21	M04	MDA-MB-468	SIDM00628	Breast	Breast Carcinoma	Breast adenocarcinoma	SIDM00628;MDA-MB-468
180921_e0022_p02_7013_3_s_m04_1	P02	2018-09-21	M04	RF-48	SIDM01092	Haematopoietic and Lymphoid	B-Cell Non-Hodgkin's Lymphoma		SIDM01092;RF-48
180921_e0022_p02_3248_3_s_m04_1	P02	2018-09-21	M04	NAMALWA	SIDM00641	Haematopoietic and Lymphoid	Burkitt's Lymphoma		SIDM00641;NAMALWA
180921_e0022_p02_7289_1_s_m04_1	P02	2018-09-21	M04	Caov-4	SIDM00918	Ovary	Ovarian Carcinoma	High grade ovarian serous adenocarcinoma	SIDM00918;Caov-4
180921_e0022_p02_4093_1_s_m04_1	P02	2018-09-21	M04	MDA-MB-468	SIDM00628	Breast	Breast Carcinoma	Breast adenocarcinoma	SIDM00628;MDA-MB-468
[truncated: 6,740 more rows]

## Sheet: Variable isolation windows
Table S1 Sample and data processing information. Related to Figure 1
Start (m/z)	stop (m/z)	CES (Collision Energy Spread)
399.5	406.5	5
[truncated: 99 more rows]

## Sheet: Complete DIANN input file list
Table S1 Sample and data processing information. Related to Figure 1
[truncated: 6,982 more rows]

[truncated: 1 more sheets: DIA-NN parameters]
