# Supplementary material for: Pan-cancer proteomic map of 949 human cell lines
Source: Cancer Cell. 2022 Aug 8;40(8):835–849.e8. doi: 10.1016/j.ccell.2022.06.010 (PMC9387775; doi:10.1016/j.ccell.2022.06.010)
Supplement: Table S2. Protein matrix, related to Figure 1 [file mmc3.xlsx]

## Sheet: Full protein matrix
Table S2 Protein matrix. Related to Figure 1
Project_Identifier	Q9Y651;SOX21_HUMAN	P37108;SRP14_HUMAN	Q96JP5;ZFP91_HUMAN	Q9Y4H2;IRS2_HUMAN	P36578;RL4_HUMAN	Q6SPF0;SAMD1_HUMAN	O76031;CLPX_HUMAN	Q8WUQ7;CATIN_HUMAN	A6NIH7;U119B_HUMAN	Q9BTD8;RBM42_HUMAN	Q9P258;RCC2_HUMAN	P17542;TAL1_HUMAN	Q8TCS8;PNPT1_HUMAN	Q68DK7;MSL1_HUMAN	Q96L91;EP400_HUMAN	P52701;MSH6_HUMAN	P55036;PSMD4_HUMAN	A1X283;SPD2B_HUMAN	P05154;IPSP_HUMAN	Q9BQE4;SELS_HUMAN	Q8WWH5;TRUB1_HUMAN	Q96MA1;DMRTB_HUMAN	Q96D53;COQ8B_HUMAN	P59768;GBG2_HUMAN	Q6P2E9;EDC4_HUMAN	Q9UNF1;MAGD2_HUMAN	Q9NZQ3;SPN90_HUMAN	Q9NQP4;PFD4_HUMAN	O15357;SHIP2_HUMAN	P30260;CDC27_HUMAN	O15042;SR140_HUMAN	Q01780;EXOSX_HUMAN	O15405;TOX3_HUMAN	P02786;TFR1_HUMAN	P07954;FUMH_HUMAN	Q9Y490;TLN1_HUMAN	O94826;TOM70_HUMAN	Q96L58;B3GT6_HUMAN	Q8N4T8;CBR4_HUMAN	P35221;CTNA1_HUMAN	Q96C19;EFHD2_HUMAN	Q9BUP0;EFHD1_HUMAN	Q9H3U1;UN45A_HUMAN	Q9GZT9;EGLN1_HUMAN	Q8WVQ1;CANT1_HUMAN	Q15149;PLEC_HUMAN	Q96T51;RUFY1_HUMAN	Q5VSL9;STRP1_HUMAN	O14497;ARI1A_HUMAN
SIDM00018;K052		7.10955	3.38802		7.86661	3.77937	4.19666		2.6775	3.07932	7.35806	3.48165	4.8419	1.85347	2.68829	4.48175	5.76968	2.2383			2.42153		2.65058		4.81306	2.7416	2.98056	3.97191	3.10628	1.81935	6.89289	4.31719		6.52012	5.94256	7.75124	5.57424	2.23887	2.86621	7.34617	6.45078		3.41066	1.84375		4.77392	4.25233	3.21506	4.41321
SIDM00023;TE-12		6.82802	4.14346	2.21578	7.62878	3.2399	4.60902		2.88893	3.69535	5.7079		5.59156	3.00986	2.05532	4.7821	4.84735			1.93072	3.1201		2.40987		4.93301	2.55848	2.57711	3.03065	1.88989	2.52224	7.27754	4.37018		5.66465	6.8607	5.35645	6.65081		4.46812	7.60585	5.49271		4.49794		3.51489	10.218	2.20557	1.80682	3.32793
SIDM00040;TMK-1		7.01426	3.85803	2.27808	8.12459	3.01438	4.76881			3.48951	5.52283		5.45306		1.84527	3.65187	6.13175	3.66845		0.89989	3.35129		2.0756		4.56622	3.32322		4.56714	3.16967	2.56422	6.34613	4.13997		6.94615	6.00832	6.36343	6.48692			6.43841	4.57933	2.03015	4.28536	3.00562	2.66992	7.40266	2.75892
SIDM00041;STS-0421		5.28591	3.51695		7.97268	3.25532	4.52092		2.79756	3.3745	4.29429		5.42624		2.41393	4.18004	5.87577	3.75819		3.33076	3.30362		2.77007		4.00042	4.02404	3.37042	3.2855	3.17165		6.30882	4.22069		6.52364	6.37939	7.36403	6.38648	2.5042	2.83077	4.58925	5.27597		4.14346	2.678	2.6383	9.22314	3.62842	2.06259	4.05955
SIDM00042;PL4		5.70786	2.03732		6.22574	1.28246	4.49579			3.71758			6.29238			1.77513	3.2981			1.04672	2.19599		2.5988	1.61678	2.65127						6.08866	3.79282		8.68618	6.70342	3.48427	5.92093	2.1174		7.05604	3.00798		1.51246		2.99355	10.3993	0.81984		2.60246
SIDM00043;PCI-4B		6.73965	4.42066		7.47364	3.16983	4.83053		3.4333	3.22048	4.16805		6.02046	1.22243	1.98161	3.80564	4.744	3.97599	2.50431	2.74233	1.85986		2.18861		3.79419		2.29024	2.51684		2.3392	6.44519	4.49617		8.76622	6.29723	4.87332	6.28603	1.86939	0.95836	7.50795	4.59115		3.30549		3.25044	9.41722	2.25001	1.99764	3.81751
SIDM00044;PCI-30		6.04591	3.69356	4.20704	7.07092	3.39673	3.98113		2.96288	3.51065	4.34237		5.3091	0.39754	1.95234	4.48704	5.48142	6.02893		2.2281	1.94387				4.53903	3.91983	3.53295	3.00811	1.72206	3.1307	6.36687	3.92557		8.59126	7.10909	7.18893	4.62891			5.47712	6.54964		4.32117	3.10334	2.79183	8.47266	3.30464	4.04965	3.68807
SIDM00045;HSC-39		6.20582	3.02683	1.43653	8.25336	3.42897	5.09923		1.39163	3.84767	6.01081		6.32096	1.10137	0.97982	4.33914	4.72131			-0.08658	3.99196		1.14034		4.69437	3.55294	0.98404	3.74596	0.60583	1.47312	6.70498	4.1667		8.9115	6.77313	6.44448	6.30815		2.71515	5.59673	4.68601		3.27919	1.42335	4.14263	7.71832	2.12046	2.87825	3.31887
SIDM00046;H3255	3.01561	6.53547	3.12836	2.91259	6.47861	1.50503	4.72033	1.28822		2.84433	5.07465		5.54813	1.40921	2.11702	4.23812	4.8649	3.3064		2.48853	3.13692		2.54081		4.07069	2.10739	2.61673	3.4823	3.11332	2.17699	6.20205	3.30973		8.27305	6.70402	5.67049	6.26081	1.64766	3.01165	7.41705	3.46316	2.79853	3.0954		4.07575	7.84673	1.70706	1.66245	4.03053
SIDM00047;EMC-BAC-2	2.11824	6.80469	2.99699		7.58653	2.23464	5.43356		2.5957	2.89773	5.12233		6.40682	1.37175	2.84332	3.46963	5.35184	2.44535		2.18581	2.66644		2.46326		3.65135	3.72561	1.79922	3.40237	1.53269	3.14396	6.61249	4.61623		8.79662	6.8474	6.25691	6.31472	1.19312	2.84122	5.50462	4.186		4.51529	3.04133	3.52025	9.03441	3.28581	4.65927	2.72219
SIDM00048;EMC-BAC-1	1.48488	6.16159	4.12505		7.54488	2.62358	4.1441			3.28956	5.37485		5.59387	2.60282	1.69821	3.78764	5.33248	3.63445			3.39578		3.27716		3.58685			3.76555	2.12512	3.55381	6.34588	3.49653		7.36171	6.20352	5.56599	5.07897			7.25659	5.24446		3.89216		3.51839	9.75911	4.16771	2.92478	3.17049
SIDM00049;DiFi		6.28591	3.58577	2.3222	6.98525	3.6175	4.74122		2.89921	3.5171	5.81359		5.71923	1.35842	0.53498	4.19764	5.18268			1.69784	3.35527		2.6396		4.27841	2.1698	2.81394	3.57931	2.73288	2.50907	6.76575	3.46182		7.84622	6.31857	6.42406	6.35676	2.32612	3.11922	3.56979	5.49544		4.70214		3.21691	7.93995	2.68612	2.49223	3.45011
SIDM00050;CHSA0108		6.08504	3.89979		7.9359	2.52497	4.40745		3.41932	2.45677	3.6811		5.4331		2.68203	3.84269	5.75223	3.27023		1.31402	3.39635		1.50988		4.29199	4.04479	2.88977	3.93577	2.46419	2.28922	6.59947	3.79574		7.68163	5.70876	5.97712	6.70574	1.84011		5.23034	5.26431		3.67525	2.82725	3.78319	8.92669	3.03851		3.22404
SIDM00051;CHSA0011		6.32153	2.90056		8.08571	2.75431	4.26419			2.94661	4.4204		4.88814		2.9985	3.56693	5.22601	2.84109		2.9257	2.80436		1.71958	2.13578	3.77896	4.43152	2.89755	2.88325	2.28923	2.56185	6.20766	3.19058		7.34351	6.00114	7.50581	5.77085	1.82991		6.69208	4.60873		3.65763	2.23965	2.86733	9.66619	3.33178	3.22938	3.41495
SIDM00052;HCE-4		6.01318	3.57314		7.11728	2.95	4.25089	0.48563	2.03042	2.40669	5.62851		5.00551	1.86738	2.72166	3.56496	6.08784	3.20932		1.43631	3.23534		1.78903		4.21611	4.09666		4.3356	4.71204	2.60419	6.31685	4.31311		7.75086	5.91739	6.71855	6.16968		2.71109	6.51959	5.2988		3.8248		3.05011	9.07626	2.85801	3.47465	3.87549
SIDM00053;MZ1-PC		7.0439	3.45027	1.64002	7.61522	1.72703	4.78488			3.26562	4.92063		5.10749	2.01512	2.06685	3.56095	4.65358	4.78173		2.41066	2.7578		1.5506		3.87544			4.11569	2.88801	2.28842	7.05713	3.61855		8.63299	6.34628	4.75096	6.42197		3.82739	6.74268	4.24134		3.48945		4.17899	9.9832	2.92978		4.89928
SIDM00055;201T		6.82553	3.63077		8.02132	3.14794	5.06255		2.41493	4.4548	4.91833		5.6855		2.49838	3.98821	6.08602			3.01817	5.11994		1.17184		3.94431	3.769	2.57244	3.6179	5.15781	2.40514	6.26066	4.18053		8.53458	7.17278	7.18847	6.28539			4.43658	3.52209		3.78303	2.08874	2.64468	8.81315	4.62238	3.00794	3.29767
SIDM00056;K5		6.33636	3.43556	2.28982	7.64711	2.13006	3.40492		1.04122	3.08678	4.49419		4.82897		1.52463	3.80886	5.48039	3.11088		2.60172	3.18465		0.4176	2.90888	3.88915	4.34188	1.13495	4.32744	2.78498	1.63377	6.13044	3.9259		7.6938	6.01733	8.55102	5.72151	0.61427		5.77439	6.57221		4.46697	2.68471	3.10287	8.65716	2.65121	2.35836	3.13911
SIDM00064;HLE		6.59723	3.44065		7.86298	3.77503	4.70724	0.92995		3.77576	3.93045		5.81181	0.51748	1.36125	3.35852	5.07325	3.14781	3.76157	2.82918	2.99887		2.91644		3.49986	3.83887		3.46753	2.36774	2.91805	6.32802	4.63457		7.37164	5.91197	5.43361	6.66467	0.46209		5.20105	3.59722	2.32365	2.75155	0.57355	4.18601	8.77888	2.79946	2.353	3.41197
SIDM00078;BICR31		3.90535			8.12525	2.51556	4.08716		3.03683	3.46366	4.8768		4.98401	1.10577	2.31515	4.33925	5.33296	4.02529						2.54084	4.49994			3.8838	2.41691	2.64345	6.61068	3.43537		6.23476	5.61454	6.73573	5.95388			4.27138	4.45193		3.77324			8.95451	3.08448		3.05607
SIDM00079;SK-OV-3		6.55353	2.3517	1.85318	7.38146	3.75051	4.93737		1.70487	3.55323	5.2318		5.40735		1.58691	3.91196	5.74399	1.27073		2.37758	2.52633		2.81554		5.22661	3.42103		3.57988	3.20761		6.33412	3.56471		7.83955	6.10881	8.08176	6.035	1.28354	3.45698	6.1678	5.30641		3.80934	2.74716	2.53185	9.64721	3.47272	3.59335
SIDM00080;SK-MEL-5		5.60024	3.67491	3.72935	7.24588	2.94525	5.14977	1.09275		3.21796	4.05036		6.29646	1.21267	2.30444	3.84958	5.38057	5.35503		2.97683	3.7856		3.40589	3.2128	3.90317	3.7819		3.83303	4.48802	3.20396	6.64616	4.31544		7.32748	6.70752	6.01231	6.57525	2.0751		5.56813	4.56297		3.82106	3.00584	3.44386	7.16413	2.99581	2.92947	3.33088
SIDM00081;SK-MEL-28		5.76435	2.31397		7.48635	-0.62999	4.78151			2.81814	3.64423		6.03222	0.0628	2.03669	3.15486	4.45449			3.31224	1.98611		3.83249	3.40018	1.66637	5.16783	1.61867	3.12526		3.03425	6.62655	4.2965		8.67393	6.94206	5.34185	6.0257	2.3551	2.30564	4.62562	3.66137		3.34384		2.28786	8.20726	1.8136	0.61526	2.93708
SIDM00082;SK-MEL-2		6.58648	2.84887	1.22341	7.42123	1.79289	4.48229		1.71248	3.59312	5.15889		5.81253	1.37709	2.2894	4.0752	5.66551	4.59081		1.60427	2.66115		2.14358	4.17188	4.34479	6.37863	3.53602	3.43455	2.5633	0.22715	6.29486	4.09645		7.73715	5.95254	6.60922	7.48966		2.32952	4.21691	4.46391		3.58538	2.31449	3.0201	7.3316	2.86865	3.32854	2.83051
SIDM00083;SF539		6.41108	2.44951		7.52374	0.30414	4.50358			3.00764	3.50961		5.92657		2.50208	2.16789	3.61922	1.07106		4.08373	1.45494		2.59701		3.63917	4.38268			1.79978	2.33996	6.96176	3.94493		8.87987	5.95512	5.4186	6.92054	3.10827		5.47833	1.26777		2.70144		3.37427	8.25279	2.21707		3.38045
SIDM00084;SF295		5.65553	3.50258		7.95923	1.87264	4.76139	0.78462	1.64821	3.22602	4.33953		5.0114		3.66084	3.45469	5.17043	2.28038		1.45585	1.36759		2.43792	3.93237	4.58241	4.59079	3.12426	3.29181	1.82439	2.89864	6.32953	3.99492		7.59647	6.31348	6.78875	6.18524	1.34042		5.54035	5.01504		3.44264		4.04239	8.05972	2.92345	2.31764	2.94486
SIDM00085;SF268		5.93612	3.5612		7.09016	3.5719	4.8195	1.40239		2.90971	3.89724		6.04266		2.43544	2.63518	3.66819	0.35625		1.90216	2.9682				3.80223			2.41091	2.65522	3.25002	6.21798	3.7881		8.99211	6.80235	6.10766	5.86225	2.78521		5.95676	4.20665		2.66575	2.08367	2.49377	9.15929	2.96854		4.14833
SIDM00086;RXF393		6.33154	3.46383	3.40399	7.60343	3.22687	3.9578			3.04337	5.31942		4.63888		2.01082	3.66586	5.31727	3.92643		2.64662	3.05628		1.43544		4.31421	4.39868	3.10349	3.50938	2.49689	2.40035	6.5487	3.54318		7.6722	5.6689	7.20574	5.01202	2.59074		6.56697	6.54372		3.93486	2.95069	2.08529	8.46003	3.4561	2.19789	3.3255
SIDM00087;RPMI-8226		6.58876	3.81537	1.72203	7.34084	3.56075	4.58158			3.12048	6.60516		6.00132	1.05056	1.27729	4.30928	5.18071	1.67562		1.96549	2.96197		2.30762		5.06206	3.8918		3.60005	4.36703		6.2313	4.25626		6.83426	7.85409	6.25327	5.91694		1.98518	3.44676	4.3325		4.28288			6.07441	3.28976	3.4623	3.8417
SIDM00088;PC-3		6.6166	4.15168		6.74411	3.60492	4.56991	1.16501	1.87216	2.96392	4.31259		6.40765	1.03436	3.57183	3.18238	4.47568			2.04293	3.83223		1.8706		3.4819	2.93029	1.70892	4.2341	1.87541	1.80137	6.49337	4.04331		8.32116	7.87383	5.6443	7.08262	1.32517	1.76228		4.68946		3.54894		4.3383	10.697	2.89098	2.91053	3.9599
SIDM00090;OVCAR-8		5.89409	3.1326	-0.41724	7.42997	3.69831	4.5625			2.56522	4.31982		5.76565			3.99829	4.02932	3.04781		1.90968	2.88515		2.42409		3.60948	3.71538		4.12446	3.99327	3.06535	6.22249	3.97014		7.62383	6.67985	5.90734	5.12147		2.81622	5.75857	4.03717		3.54408		2.57266	8.34252	3.34666	2.31394	2.68027
SIDM00091;OVCAR-5		6.71533	3.79414		7.68573		3.99567		1.78987	2.79001	4.46239		5.65008	2.13607	2.42209	4.04656	5.80577	1.47037		1.60159	2.81189		0.26022	3.93592	3.74899	1.55788	3.40789	3.76706		2.63783	6.33268	3.31573		9.4475	6.11301	5.85944	5.78171		1.9938	4.92229	6.25612		3.59981	2.05849	4.40054	9.56933	3.2293		3.63356
SIDM00092;OVCAR-4		5.02545	2.9475		6.82929	3.06162	4.63247			2.65877	4.25574		5.07186	0.79284	1.55317	2.9957	3.38422			1.10772	3.88262		3.3536		3.13079	4.00983		1.60524			6.55826	3.28428		8.938	7.37152	4.4423	6.27214		3.1447	7.30533	3.94217	4.20481	2.31734		2.89732	8.76884	2.39096	2.3711	3.77152
SIDM00094;SN12C		6.47989	3.87031	1.34946	7.84693	3.34095	4.08871		0.44958	4.21997	4.9555		5.77788	1.88789	1.94142	4.88273	5.72831	2.78643		2.20978	3.33163		2.44946		5.43256	3.85167	3.51751	4.75893	1.4164	3.07932	6.47217	4.43349		7.28888	5.88826	6.97096	5.77949			5.48743	6.0934		3.8209	2.65071	2.44666	4.78929	2.63962	2.40617	4.28408
SIDM00095;SNB75		5.59945	2.73968		7.11722	2.42976	4.31166	1.50824		3.25034	4.05043		5.13808		1.91786	2.92901	4.67617	2.85179		2.85343	2.47441		1.54795	4.03706	3.68947	3.63263	2.58252	2.32857			6.57403	3.63731		9.02778	6.68444	7.90686	6.57881	2.31117		5.77504	4.35788	4.16561			2.73504	8.62253	2.62586	2.19104	3.4944
SIDM00096;SR		6.69444	3.17475		7.96287	2.97901	4.52341	1.32519	3.52925	3.60354	5.05135		5.67098	0.39374	2.19698	3.84178	5.60128	3.62779		1.60283	1.99166		1.79593	2.20153	4.78202	3.20484	2.06238	3.64834	1.72164	2.34983	6.24609	3.92864		7.52919	5.4062	6.45646	5.67874		1.02476	3.62029	5.49357		4.18934		2.26176	7.00182	4.02525	1.49002	3.36205
SIDM00097;T47D		6.33883	3.94893		7.03146	2.7787	4.5767		2.64562	2.63694	4.75797		5.60845	1.13999	2.2746	3.54456	5.57771			0.90407	3.39284		2.8627		4.58372	4.82284	1.23348	2.97985	2.86372	0.70102	6.83016	3.95603		9.62601	7.11748	5.47338	7.21965		3.43952	6.65627	2.89498	5.32303	4.37391		3.14348	7.33752	3.56312	1.91825	3.88038
SIDM00098;NCI-H2731		6.28593	2.76157	2.50571	7.65059	2.74275	4.04162	1.12625	2.58337	3.46492	5.74715		5.07946	1.71088	2.39452	4.74666	5.77171	2.71666		2.23394	3.03154		1.32611		4.41835	2.78362	2.79252	3.57617	2.67693	3.14521	6.31367	3.99996		8.16522	5.81205	7.4385	6.09831			4.35493	5.85086		3.87808		2.77786	8.61198	4.49086	2.84351	3.12473
SIDM00099;NCI-H2722		6.50786	2.59453		6.82502	1.5027	4.69769			3.00093	3.23948		5.7231		0.19052	2.22698	4.66791	3.24826		2.62376	2.36085		1.31256		3.39054	3.78692		1.43147	1.48152		6.46956	2.66644		7.62104	6.74156	5.98064	6.45732			7.09202	3.20416		2.83515	3.0218	2.90698	9.12851	4.49651	2.57637	3.09004
SIDM00100;NCI-H2595		6.34545	3.51734	-0.14426	7.02535	2.82398	4.76484	2.60693	3.03126	3.80259	5.24485		5.00943	2.93469	0.75844	4.04485	4.99869	3.74806		1.5219	2.52061		3.18505		4.57227	1.87317	1.82658	3.47298	1.25948	2.38091	5.94122	3.74927		8.55203	6.26093	5.94658	6.54614	2.18829	2.82949	6.89856	4.16898		3.46744		4.14373	10.4701	3.31506		4.23383
SIDM00101;NCI-H2591		6.30562	3.59462	-0.9715	7.75345	3.43519	5.17608		0.92049	2.81982	4.52758		5.87824		2.89816	4.41345	5.40885	3.06419		2.19096	3.67845		2.98574		4.93153	4.73784	2.35958	3.74582	3.12606	2.15297	5.9616	3.79082		6.94606	7.11101	6.44132	5.49584			5.86961	4.62748		4.57504	2.7073	3.28156	8.31865	4.26709	2.75316	3.04185
SIDM00102;NCI-H2461		6.28447	3.57923		7.60156	3.05103	4.47017		4.6895	3.04052	4.35506		5.48732	0.46267	2.19633	3.95389	5.74432	4.47049		1.42236	3.64602		1.49794		4.79303	2.87004	2.79139	3.10733	2.86156	3.08372	6.37907	3.82731		7.31631	6.3615	7.63737	6.05069		2.03832	5.84291	3.97502		4.30808	2.43882	2.2381	9.27736	3.93539	2.86455	3.23222
SIDM00103;NCI-H2373		5.85896	3.12196	2.41556	7.7783	0.94863	4.85409			2.29476	2.61685		5.42406			3.31637	5.56927	2.37891		1.7093	3.32957		1.57779		4.09338	4.16984	3.29985	3.18555	3.25334	1.83012	6.30968	3.48281		7.36612	6.21536	8.2288	6.0844		0.60102	5.89487	4.28006		4.28152	2.60221	2.80483	9.52389	2.47027	2.77528	2.67041
SIDM00104;NCI-H2369		6.19875	3.52982		7.00183	2.19012	4.02369		2.30586	2.42963	4.24988		4.67828	1.60538	2.23947	3.12274	5.83211	2.9323		2.07427	3.4566		1.89108		4.38729	4.79678		4.63837	3.73736	2.4867	5.78154	3.60371		6.80015	6.80005	7.03826	5.58845	2.02552		6.12173	5.98017		4.14953	2.30312	3.11115	8.77547	3.74563	1.12802	2.98472
SIDM00105;OVCAR-3		6.38908	3.32912	3.17568	7.80635	3.21937	4.80412		1.23841	3.77724	4.98242		5.95413	1.27345	2.55051	3.98577	5.3579	2.05245			3.3553		3.24605		3.94464	3.77884		3.35084	2.61802	2.92116	6.82732	3.76571		8.80369	6.85392	6.08271	7.1899	2.36325	3.10252	6.87348	3.95944	4.18305	3.44263		2.4905	8.23406	3.27768	3.33575	3.82241
SIDM00107;UACC-62		5.73061	3.70183	-1.217	7.63633	2.95382	5.21441		2.21019	3.67487	5.27371		6.32325		1.92413	3.69692	6.13046	3.08011		3.13331	3.32521		2.93501	5.22652	4.31027	5.19829	2.65488	4.13013	3.08119	2.08276	6.33287	4.16521		7.60756	6.60052	6.34357	6.12166	1.09473	2.22892	4.7992	4.92164		3.93606	3.00677	2.87861	8.25463	2.5098	3.41926	3.45602
SIDM00108;UACC-257		6.95859	4.01232		6.71389	3.41174	5.25056		1.93097	4.22577	4.90133		6.24218	1.10242		3.84125	5.40573	2.67895		2.93177	3.08219		3.44837	3.34435	3.97327	5.61478		3.67895	3.29429	3.08817	5.94849	4.12166		7.59549	7.09725	6.57022	6.56846	2.74094	2.16445	6.08388	4.80586	3.28217	3.84071	2.52726	2.24777	6.45447	2.76772	4.16945	3.33389
SIDM00111;U251		6.32748	3.20167		7.34867	2.95369	4.60903		4.28804	2.20954	6.04114		4.8847		2.20149	4.22572	5.71667	4.55778		2.2237	3.14353		1.41559		4.58445	3.70393	3.46028	3.99931	2.9612	3.05883	5.77492	4.29913		6.93704	6.24668	7.28185	5.18247			5.67761	6.3461	3.56504	4.84877	2.95178	2.86336	7.85996	3.57292	2.78459	4.138
SIDM00112;U031		5.58267	3.10245		7.93421	3.25416	4.51648		2.48986	3.02602	4.54172		5.27419	0.68523	2.52663	3.36087	5.9066	1.81485		1.83582	4.12471		2.36102		4.36259	3.86613	2.88144	4.01176	2.66846	2.55324	6.64328	3.96557		8.7498	6.01742	7.5584	6.03558			6.76104	6.1286		4.00496	3.4484	2.64794	9.08746	2.33315	2.48111	2.8808
SIDM00113;TK10		6.36254	3.94489		7.83656	2.93241	4.17269		2.97229	3.39821	4.73714		5.82977	1.96511	2.37206	4.38421	5.68314	3.51827		1.00522	3.62211		2.69838		4.65571		2.44167	3.91631	2.98457		6.79046	4.33639		7.78846	5.99141	6.23664	5.90371	1.81236	2.09005	6.20058	5.12963		4.17248	2.69161	3.31857	8.28816	3.83499	1.71778	3.1843
SIDM00114;NCI-H513		6.42318	4.11046		6.92114	3.02417	4.43041	0.28663		3.34806	4.89511		5.54685	0.96007	2.27579	3.93362	5.57515			2.74553	3.46211		2.68787		4.56442	2.97145		4.00658		1.92165	6.65983	3.99703		9.21578	7.27339	6.55659	6.23248	1.33593		7.12938	5.20992		4.19604		3.10224	9.30942	3.898	2.54806	3.24692
SIDM00115;PCI-6A		6.3445	3.52249		7.90429	2.40428	4.48708	0.98807		3.4547	5.59942		6.21841	1.63266	1.46064	4.58416	5.35487	3.75786		1.74579	3.59359		2.18348		4.60254	3.15565	3.23294	3.96022	1.09268	2.11574	6.73403	3.67869		7.89785	6.05518	5.48399	6.33997		2.66777	7.01283	5.22507		4.52451		3.056	8.3803	2.9747	2.27748	3.47047
SIDM00116;NCI-H522		6.74702	3.5607	0.94699	6.47413	3.32525	4.3097	1.45237	1.9385	3.2819	4.34397		6.0343	2.18556	1.49971	3.45458	3.79052	2.03174		1.13393	3.66503		4.07406		3.29861	3.20322		2.75532	1.77974	1.87118	6.68136	4.75246		8.9646	6.38036	4.26374	6.32475	2.68683	2.17919	3.75914	2.36203	2.25527			2.36278	6.10138	2.2874	2.14628	2.42649
SIDM00117;NCI-H322M		6.22423	2.66404		6.92906	2.37936	3.88362	1.36529	3.16483	3.06062	4.79862		4.48121		1.73082	3.50227	5.04039			3.88824	3.40133		3.61716		3.88594			2.94196	2.09993	2.86312	6.3304	3.92886		5.95618	7.25482	4.7898	6.1437			8.74708	3.12319	3.32797	4.32101		2.90894	10.0204	3.12362	2.38529	3.56239
SIDM00118;HCC2998		6.60846	3.6489	2.18804	7.66566	2.29682	5.15266		-1.61874	2.98212	4.56727		4.93015	1.59005	1.67881	3.60061	5.57107	0.30623		0.85557	3.06227		1.3915		3.82721		3.64788	3.52254	2.63534	1.8787	6.89506	4.57166		7.76329	7.0699	6.12818	7.26913		2.6332	6.60827	4.84959		3.81412		2.92212	7.83015	3.23984	1.715	3.25154
SIDM00119;EKVX	2.50162	6.16818	3.04416	2.66124	6.55483	3.55637	4.97908			2.76878	3.88288		5.77012		2.57829	3.27516	4.86069	3.0017		3.01032	3.7491		3.35974		4.10378	3.44311		3.68064	2.75853	2.237	6.21601	3.39159		7.76249	6.73122	6.16788	5.8028	0.93505	2.15222	6.9899	2.8141	3.5047	3.63918		2.74361	9.89111	4.01438	3.45891	2.67607
SIDM00120;DU-145		6.84686	3.6458	3.69905	7.59294	3.31674	4.577		2.77895	4.25765	4.46579	-0.44286	5.73847	1.28226	2.34787	3.6185	5.59282	2.8222		0.85065	3.59321		2.60179		3.68841	4.08845	2.83334	4.08904		1.92458	6.68809	4.53136		7.56801	6.1701	7.58541	5.88646			5.7784	7.70699		3.85957	2.9301	2.47204	8.80631	2.86087	3.31667	3.59921
SIDM00121;CCRF-CEM		7.20054	3.58498	3.04417	7.03895	3.776	4.12539	0.78521	3.08214	3.21064	5.97149	3.55354	4.80045	1.86619	1.91024	4.83812	5.92604			-0.17478	2.69383		0.63603	5.58706	5.02617	3.60023	2.6476	4.87395	1.875	2.55484	6.49395	4.31206		8.18874	6.0765	7.39665	5.23444		0.96644	2.97574	5.59396		3.70989	0.55182	1.03606	4.73211	3.00523	3.03427	4.41399
SIDM00122;BT-549	2.73871	5.6102	3.14722		6.96398	3.38582	4.30554			3.66178	4.68572		5.00669	1.43775	1.95055	4.03218	5.26363	3.78668		1.25086	2.67103		0.78818	1.13816	4.15408	4.17503	2.97937	3.46454	1.56404	2.64385	6.38931	4.36052		9.4906	6.36248	7.2944	6.17595	2.08759		6.4728	4.55153		2.93298	2.71307	2.97286	8.04906	3.59588	2.92251	3.93352
SIDM00123;ACHN		6.54919	3.26848	1.8784	7.58112	3.23058	4.93161		2.71774	2.90655	4.30737		6.30602	2.02638	2.60089	4.0867	5.47488	3.53288			5.11808		1.66344		4.99984	3.68538	2.38938	3.33398	3.02622	2.17647	6.43566	4.0713		6.76856	6.45173	7.38251	5.88729		3.30499	6.35251	6.20456		3.22815	2.68098	2.56951	8.19849	3.46633	1.94564	2.70364
SIDM00124;A498		4.39253		4.01517	6.49719		4.00712		3.04108	1.79182	3.197		4.38384			3.05827	5.02522	2.86969		0.96423	4.8738		1.29125	3.13486	4.86502	4.638	2.49398	3.11492	2.81984		5.42982	2.93474		4.39072	6.02631	7.47364	5.50143			5.46992	5.25075		3.73473	2.52072	2.07808	9.74985	3.24023		2.47732
SIDM00125;786-0		6.09805	2.80171	3.18107	7.28522	3.25155	4.30091		3.60548	2.49903	4.65362		5.31115		3.35421	3.74602	5.76629	2.26669		1.75997	3.71431		1.39382		4.06031	4.26597	2.91197	3.80553	2.48841	2.57929	6.14016	3.96614		8.10426	6.29566	7.34871	6.23543	1.40107		6.50179	5.39521		4.23329	2.24958	3.63704	9.11941	3.18468	2.71395	3.83685
SIDM00126;K2		6.1698	4.26237	2.92551	7.42036		4.76276		1.88996	2.44734	4.94441		4.24274		2.24587	4.20409	5.60271	2.20045		2.62603	3.9783		2.09449	3.00833	4.47601	5.72243	3.51018	4.28027	3.69831	2.28808	5.57882	3.54649		8.01215	6.90723	6.65103	4.59674	1.42333	2.46169	4.11981	4.17308	3.49738	4.16638	2.64566	3.0381	6.44077	3.80442	2.66704	3.09307
SIDM00127;JHU-022		6.44396	4.28388	2.58044	6.60719	3.15263	4.20634		3.58718	3.16428	3.4526		5.24748	2.00751	2.62097	3.3714	4.35238	4.58306		2.53895	2.55946		3.09347		4.8143				2.77448	2.23804	6.50594	4.58044		8.49164	6.51673	3.3518	6.72361	1.69289	2.68104	6.83441	2.17021	0.59685	2.83294		3.79711	10.9706	2.51639		3.98149
SIDM00128;JHU-011	2.96622	6.46401	4.12494		6.63531	3.9628	4.28915	2.02635		3.72402	4.61531		5.55076	2.32418	2.06155	3.27472	4.31029			1.79131	3.1403		2.53721	3.16058	3.75054		1.72596	2.78019		2.61041	7.29998	4.49065		7.51283	6.00885	4.73544	5.8663		2.63603	8.10389	5.07049		3.08011		2.47291	8.92164	2.03334		4.04673
SIDM00129;G-MEL		6.51179	4.07034	1.80206	7.10508	1.8592	4.86621	-0.18425	2.1256	3.05463	5.08552		6.53746	1.58001	2.36984	4.08246	5.18337	4.87896		2.45548	2.91097		3.40678	2.94799	4.09147	5.06422	2.82562	3.84575	3.78895	2.17437	5.98075	3.75225		8.61834	7.30278	7.23771	5.36434	0.6681	3.13633	5.50383	4.75267		4.27867	2.82261	2.99004	7.73851	2.68718	0.98338	3.41731
SIDM00130;CFPAC-1	1.96639	6.85376	3.07708	1.57113	7.13992	2.81039	4.40122			3.26338	5.16468		5.55074	1.66548	1.95486	3.64185	3.96095	2.50838		3.12237	4.44195		1.31683	2.68265	3.97849		0.57751	3.70187			6.79626	3.90254		8.41333	6.77791	3.83322	6.82152	0.96343	3.79984	7.32261	4.97823		3.11439		3.64186	9.05561	1.84852	2.49673	2.32811
SIDM00132;BxPC-3		4.53278	3.55608		6.65009	1.32713	5.04803	1.33386		3.52542	4.88202		6.05747		1.50368	2.78106	3.84928			3.46335	3.10771		2.66914		3.57738	2.3659	1.67774			0.93476	6.69325	3.62778		9.08372	6.17138	4.29724	6.32483	1.58413	2.3321	7.90639	4.74204		2.75248		3.07061	9.91154	2.12864	2.35102	3.46018
SIDM00133;HOP-62		6.76265	3.17045		8.05821	2.04061	4.57814		3.54167	2.72306	4.85212		5.84618	0.98044	2.16859	3.94442	5.43029	1.20139		3.05915	1.23688		0.86256	2.63271	4.19623	4.4595		3.65636	0.27207	2.55839	6.32414	4.29731		8.78437	6.4731	6.88497	6.10813	1.02634		5.93099	5.34204		3.83993		2.73969	8.91271	2.90272	2.45739	3.6294
SIDM00134;HOP-92		5.98487	3.79359		5.97921	3.13442	4.17563			3.22555	2.7887		6.46519		1.43937	3.1546	3.88708	1.93703		2.75491	3.20131		2.33601	2.82985	3.25004	3.27291	2.95258	2.07801			6.81024	4.25536		8.55022	6.86015	5.62282	6.73124	-0.26186		2.32842	4.09832	6.65355	2.50209		3.25129	7.2814	1.99587		3.20565
SIDM00135;Hs-578-T		5.8206	3.7805		7.5649	3.34276	3.73427		3.99499	2.63937	4.2338		5.11048			3.70641	3.93216	3.48134		2.7507	1.91671				4.39469	5.26754	2.62175	2.77156	2.43435		6.24856	2.93067		8.59926	5.479	7.37085	6.80169			6.78486	4.23323		3.02438		3.15367	9.80776	2.23866		3.644
SIDM00136;HT-29		6.85369	4.17301		7.40243	2.38698	5.16964			3.33008	5.79323		6.185	1.16197	1.92877	3.75059	5.0889	0.01858	1.61232	1.76616	2.84875		2.51673		4.22926	3.30425		3.59923	1.8188		6.74464	4.22695		7.51238	6.27009	5.43802	6.5852		2.94366	7.75798	4.94809		3.80894		3.30897	8.37252	2.92072		3.66407
SIDM00137;NCI-H3122	1.40237	6.96985	3.58328		7.62572	2.71209	4.74628	0.20407		3.6287	5.37494		6.28122	1.02498	1.99215	3.74414	6.10556	2.2614		0.70853	2.83204		2.06071		3.27463			2.95869	2.2475		6.33853	4.17101		7.10417	6.03438	5.31309	5.83698		2.86957	7.02341	3.57708		3.70355		4.91866	9.01014	2.71764	2.91265	4.3748
SIDM00138;NCI-H23		6.03432	3.73077		6.72264	3.39546	5.01707		1.26949	3.31717	4.99247		6.93912		3.30901	5.73822	5.8197	3.25846		0.86036	3.86665		1.08233		4.52559	4.0701		5.12807	3.34594	2.61537	6.49268	3.95307		7.78093	6.22011	7.05032	6.28834			4.81553	5.00003		3.86173		2.59201	7.68668	3.24961	3.64495	4.15839
SIDM00139;NCI-H226		5.23157	2.83071		7.80811	2.1487	4.92939		0.17786	3.61412	2.81111		6.49529		2.55349	2.90964	5.1314	2.55522	3.35767	2.88263	1.6451		3.02473		2.30177	3.72914		2.57994	2.06122	2.722	6.26707	2.49945		9.45358	5.44163	5.34537	6.52606		2.71563	6.31232	4.27229		3.05407	0.26811	2.34833	9.45308	2.8993		2.05379
SIDM00140;COLO-792		6.73691	4.49174	1.40596	7.40332	2.0841	4.75924		2.63577	4.13241	4.76322		6.05427	0.11779	2.35854	3.78316	4.72119	5.13533		2.16442	3.16614		3.09535	4.54289	4.33354	4.54268	2.92439	3.66284	3.22207	2.04452	6.23595	3.38098		8.81955	6.1572	6.91743	5.95391	1.61511	3.07625	5.20792	4.91966	4.36777	4.41822	2.40223		6.21927	2.30607	1.68479	3.57347
SIDM00142;COLO-684		7.01342	3.66948		7.89984	3.4832	4.48223	1.00003	2.20681	3.95673	5.636		5.86205	1.11639	2.37219	5.24946	5.88502			0.59172	3.05727		2.99364		4.366	4.46309	2.71132	3.93469	2.2019	0.62031	6.62999	3.99927		7.28015	7.28245	4.52966	6.61731	1.10492	1.37503	4.0616	2.26222		3.63486	2.48035		5.33402	3.36245	2.44652	3.93076
SIDM00143;COLO-668	1.6604	6.87092	3.73153	2.48649	7.23115	3.23336	4.53405		2.38031	2.93721	6.9716		6.36134	0.43509	2.13023	4.71557	5.24759			1.68942	3.03178		2.77452		4.51792	2.36013	2.17331	3.5525	1.99031	2.33013	6.38852	4.08806	1.32121	7.26596	7.40495	5.52408	5.8657	1.80015	3.96535	3.87411	4.83387		4.21031	1.17734	2.47466	5.09219	3.33689	2.55588	4.16573
SIDM00144;NCI-H460		6.31218	3.9145	3.59418	7.97168	2.83117	5.22555	1.13217	3.20772	3.73626	4.46201		6.76226			4.21614	5.40187	2.57872		1.34561	3.88329		2.95114		4.52441	4.15672		3.24287	2.58782		6.42534	4.24724		8.40399	7.14378	5.4524	6.49562		2.49536	5.28177	6.68693		3.27591		1.9274	7.70793	3.36826	0.92213	3.14082
SIDM00145;MOLT-4		7.46443	3.64943		7.92227	3.04973	4.13659	1.95318	1.90541	4.0357	6.82826		4.3572	1.50318	2.50057	4.99001	5.45293		1.25079	-0.43777	3.09805			5.15271	4.93379	3.55612	2.15117	4.43022	1.65421	2.11124	6.78835	4.19325		7.60125	6.10064	6.49865	5.5325		2.91946	1.40904	4.15332		3.73023	2.69317	1.55539	3.01759	3.74192	2.79029	4.16651
SIDM00146;MDA-MB-231		5.87047	2.6843	1.03184	8.00034	3.25225	4.75633	1.28004	1.89406	3.97645	4.45868		5.13479	-0.65642	0.0239	3.7198	5.0787	3.26796		2.19208	2.64789		2.14422	1.37866	4.31493	4.3945	2.67846	3.35355	1.5183	2.50141	6.61437	4.43585		7.72432	6.56535	7.62827	5.88488	1.33292		5.21278	5.54008	0.38124	3.62758	1.95899	2.99711	8.40237	3.38204	2.84444	3.27385
SIDM00148;MCF7		6.04663	3.52992		6.77012	4.98828	5.58545		2.28733	3.17816	4.62375		6.02973	2.72132	2.9226	3.96342	5.42751	1.89813		2.44859	3.36759		2.30685		4.28557	3.12269		3.43801	1.2352		6.81484	4.11015		7.60228	6.66474	4.07603	6.86101		3.01953	6.78768	2.33523	2.65638	3.97419		3.50171	7.35586	4.42005	2.10034	3.84429
SIDM00149;LOXIMVI	0.38905	6.70091	3.89544		7.95423	2.08769	5.06956	1.84977		3.90368	3.93442		6.63892	1.27653	2.03294	3.62588	5.15728	2.57404		1.18675	2.45155		2.32271		3.68128	1.75772		3.57167	-0.60078	1.56192	7.0254	4.70108		8.29898	6.43147	6.32682	6.59404		1.63901	4.28281	4.37932		2.51067	1.23823	3.07709	8.93883	3.112	2.03312	2.37686
SIDM00150;KM12		6.23084	3.23324	1.71023	7.14071	2.96785	4.58	0.46442	3.21468	3.07082	5.86244		5.91225	1.34192	2.60809	3.17282	5.07352	3.42586		0.82432	3.99433		1.82486		4.54557	2.00016	1.8958	3.05783	1.34901		6.71769	3.82543	-0.00277	8.09387	7.0626	6.02602	6.28086		2.19397	6.7454	4.74683		3.6972	0.93747	3.31053	7.05396	2.97172	3.36058	3.18832
SIDM00151;IGROV-1		6.10173	3.21014		6.82673	3.69698	4.92212	1.58866	1.00443	3.69544	5.27289		5.4931		3.12142	4.70489	4.39705	2.27319			3.02642		2.99043		4.16856	4.60808	3.17328	2.9682	2.7798	3.27569	7.31331	4.20882	-0.40076	8.73348	6.06402	5.47653	6.07814	-0.1229	3.74469	4.17783	4.08581		2.94562		0.77433	7.8525	2.24501	2.70643
SIDM00154;NCI-H2795		6.53542	2.9554		7.81494	3.23155	4.62348		2.13007	3.25617	4.49591		5.52638	2.25601	1.18814	3.83833	5.27101	4.58458	2.33682	2.6201	2.01904		3.56486		4.46174	2.85461		3.07007	2.64261	2.61144	6.7599	3.30557		9.73439	5.71441	6.54628	5.98562		3.48107	6.66329	4.2136		3.9051		3.62677	10.1401	3.00908	3.14907	2.0682
SIDM00156;NB7	2.50625	7.23116	3.16553		7.08614	3.40543	5.64657	0.30756		3.13348	4.10539		6.42805		2.12649	3.52626	4.15422	1.15875		0.7003	3.31791		3.37344		3.77255	3.29667	0.89376	-0.21096	1.73961		6.84969	4.56052		8.45106	7.18984	4.46548	6.52766	1.28419	2.83466	5.94606	1.42501		2.75647		3.41514	6.85766	0.45758	0.96622	3.40958
SIDM00157;KP-N-YS		7.2757	3.3282		7.41075	4.91626	4.1532	1.2209	2.34436	4.48272	6.45304		5.28879		2.28496	5.63958	5.4432	3.28362		1.32243	3.13561		3.39479	3.38644	4.53998	4.40977		4.50724	1.51516	2.29835	6.8681	3.93745		7.50608	6.47154	5.17932	5.98322	0.43095		5.20118	3.10295		3.45516		2.3729	4.46241	1.92586	3.14232	4.63424
SIDM00172;BB30-HNC		4.80403	2.25218		5.71484	1.33765	3.46254	1.65413		1.45407	1.95844		6.31462	1.19226	1.56318	6.90171	3.7252			3.25223	1.68651		2.93382		3.56881						5.7458	1.96679		6.87115	5.96781	3.79383	6.51075		2.37112	7.67288	2.68016		2.38563		3.46061	9.68427	1.11033		2.26676
SIDM00175;CP50-MEL-B		6.40515	3.2691	2.30458	7.68749	2.15747	5.03811		2.95686	1.42377	4.67199		5.89028		2.37365	3.23321	5.65188	4.102	0.81294	1.99933	3.02941		2.78695	5.49531	3.86328	5.45497	1.99544	3.93942	2.13555	2.30427	5.87055	3.60068		7.50713	6.86229	6.54546	6.60702		2.91885	4.89381	4.06383		3.76728	3.05316		8.94176	2.59756	3.53509	2.89962
SIDM00176;CHSA8926		5.56615	2.83906		7.16703	2.71825	4.09419	-0.03432		3.32001	3.7731		4.18368			3.70251	4.8487	2.06543		2.43338	3.84081		1.32964		3.71064	4.25578	2.03879	3.16691	3.06317		5.95098	4.20071		7.17179	5.28526	7.8024	5.71407	3.05571		6.73781	4.57606		3.43809	3.07729	3.26614	10.0168	3.04352		2.92962
SIDM00179;MZ2-MEL		6.10347	3.97837	3.0696	7.80277	2.3062	4.96721			2.9823	4.99607		6.04808	0.76841	2.4119	3.88288	5.33122	2.00192		1.44895	3.18295		2.88799	5.07295	4.00148	5.07648	3.46564	3.48465	1.85119	2.32915	6.21168	4.54152		8.47877	6.27099	6.16251	6.60619	2.29025	3.11657	5.23456	4.30295		3.15384		2.33163	7.43579	3.22217		3.45971
SIDM00180;LB996-RCC		6.07923	2.80437	1.46876	7.91449	2.38025	4.75484		3.06959	2.76629	4.437		5.22277	0.66543		3.5744	4.83152			1.94031	3.5361		2.40525		3.96041	4.23242		3.85519	2.54646	3.00083	6.53228	2.74661		7.57582	6.6269	5.22338	4.87804		3.48641	6.04008	4.95158		3.72805	2.60155	2.09211	9.14632	3.23864	2.33281	2.88375
SIDM00181;LB831-BLC		5.23132	2.6344		7.5271	2.9371	4.66173	2.03782		3.10525	3.58639		5.34768		2.42354	2.92367	3.84062	3.11797		2.51036	2.33323		1.17825		2.94986	4.57889	1.93601	2.08895	0.84165	1.02928	6.73523	3.66276		9.67624	6.46954	6.87525	6.85899	2.00668	0.38336	3.89708	2.76217		2.89613		3.43616	8.34576	2.8296	2.23977	4.07777
SIDM00182;LB771-HNC	3.37591	6.33619	3.5907	3.34668	7.64464	4.20897	5.60098	1.36677		3.62747	5.83881		6.13895	1.66059	1.55559	4.78933	4.94003	3.30611		2.02321	3.85538		4.44459		3.85084	3.12158		3.13507			6.991	3.94408		9.45386	6.08158	6.30435	6.41673		2.95044	5.90515	3.68947		4.46533	2.2393	2.49472	8.40873	2.35755		3.91049
SIDM00183;LB647-SCLC	2.39361	7.37676	3.73199	1.91634	7.17964	4.70107	4.24608	1.16685	3.34797	3.94355	7.33191		5.03551	2.05018	3.24517	5.59471	5.21659	2.93551			2.7853		2.11351	4.80865	4.89825	2.92406		4.45452	2.15295	2.30225	6.68454	3.95405		6.84986	6.30715	5.44921	5.78136	1.3681		4.22245	3.57297	1.15824	4.10963	1.48019	2.892	3.51072	2.27708	3.06839	4.35396
SIDM00184;LB373-MEL-D	1.47843	6.09422	3.94879	2.82872	8.00794	1.78886	5.26875		2.82208	3.44807	5.51305		6.16702	0.91656	2.18943	3.64006	5.32796	2.8769		1.50731	3.65655		3.57295	4.91736	4.03639	2.43026	3.15287	3.87571	2.31571	2.41691	6.67429	4.31033		8.58007	6.972	5.99638	7.16236	1.56774	3.91481	4.20363	4.0721		3.65956	2.6416	1.84207	7.02319	2.2256	2.22685	3.06515
SIDM00185;LB2518-MEL	1.74773	5.83401	3.60317	3.96016	8.00271	3.43305	4.63445		3.34407	3.9048	5.54356		5.84758	1.50688	2.2562	3.59953	5.83197	2.27799			3.41994		2.27742	3.80175	4.46222	5.23199	3.39025	4.35295	2.83495	2.02298	6.12705	3.94798		6.48843	5.54329	6.73789	6.8052	2.12537	1.46755	5.12647	4.90004		3.95609	1.66613		7.85708	3.38132	2.70198	3.90596
SIDM00186;LB2241-RCC		5.73337	3.51668	2.72829	7.05454		3.76784		2.21066	2.58819	3.91586		5.40497		1.11493	3.49355	5.51412	3.84717	2.45367	1.60199	3.67098		2.56875		4.59767	4.97576		5.50333	2.90328	1.14814	5.58849	3.97795		7.08526	6.11364	8.55273	5.85498			5.44846	5.53067		3.41442	3.8149	2.32737	7.77141	3.63057	1.77642	1.93732
SIDM00187;LB1047-RCC		6.89669	3.63275	3.09834	7.64372	2.09865	4.71314		2.42693	3.31781	5.37656		5.65635	1.78876	2.23066	4.32942	5.23783	2.74647		1.66359	3.15887		2.2779		4.34412	4.8162	3.02125	4.40548	1.99678	2.67529	6.12412	3.51412		8.40068	6.97885	6.836	5.63585	2.36623	2.35309	5.95925	7.41105		3.9096	2.58531	3.21493	8.86016	2.73988	2.31931
SIDM00188;HA7-RCC		6.0476	3.06475	2.67846	7.84551	3.0401	4.67927		2.83818	2.70316	4.64225		4.95077			3.89501	5.10891	5.01396		1.0963	3.27313		2.94942		4.36725	4.22824		4.82991	1.38923		6.14164	4.0214		6.55062	6.1897	6.47012	6.26114		2.39292	6.4697	6.84683	4.00916	4.12335	2.89171	2.27469	8.3012	4.13911	0.66763	3.54888
SIDM00190;CP66-MEL	1.18498	6.65133	3.64477	1.38106	8.11738	2.38335	4.46705		2.26222	2.57124	5.94627		5.67596	2.06896	2.07947	3.0291	5.77443	6.11869		0.77721	1.70883		3.11443	2.06658	3.69613	4.76509	2.47435	3.97583	3.17359	2.68811	5.74505	3.43041		7.57916	5.92001	6.95576	5.86824		2.30051	5.19858	4.52849		4.84726	2.39854	3.24306	7.64161	3.30703	1.73591	2.9996
SIDM00191;BB65-RCC		6.91487	2.75947	3.97877	7.21375	2.91378	3.83961		2.8761	3.41485	4.54228		5.10072	1.88022	1.75736	3.90295	5.71231			2.78839	3.64834		1.16405		4.73088	4.75113	2.37481	4.51038	2.57629	2.61539	6.3415	4.19967		8.40065	6.60324	6.83641	5.49948		2.58883	5.30495	6.41481		3.818	3.15301	2.76988	8.45368	3.42863		3.03625
SIDM00193;SNU-81	0.28694	6.3477	3.96108	3.80229	7.31893		4.39474	0.34842		3.50905	5.21883		6.43846	1.57266	1.95947	1.56408	4.88824	2.5833		2.95187	2.95179		1.32279		4.3135			3.77285			6.22987	3.64827		7.25815	7.06281	4.75778	7.12486		2.9018	7.02281	4.73564		3.58196		3.86608	9.77054	4.24475	2.97792	3.34466
SIDM00194;SNU-61		6.10059	3.04722	-0.54247	6.16806	1.98238	4.59807	-0.40081		2.78929	2.67591		6.56139	3.78052	1.94962	2.3676	3.51055	2.96049		2.29628	1.64876		2.05984		2.71852	2.89123		2.68726			6.16235	3.24358		6.47866	7.32125	2.44627	7.2382	0.73649	3.3202	7.36213	2.68267		1.5982		4.70402	9.44085	2.77239		3.15857
SIDM00195;EW-24	2.17306	7.51685	3.33929	2.51086	7.77934	4.19535	4.80484		3.01142	3.17707	6.10863		4.80123	2.27768	2.13018	4.52738	5.35862	2.92871		-0.61243	3.53257		2.57962	2.75297	4.8601	4.118	2.23307	3.70013	2.3275	2.76001	6.58052	4.19902		6.60312	6.80493	5.87884	5.7056	0.55458	2.56419	4.76871	2.82231		4.01245	1.11969	2.21926	4.84111	3.03584	2.3955	4.08642
SIDM00196;EW-22	3.57751	6.90424	3.44304	2.90687	7.58727	4.9575	4.93367	2.52066		2.75644	6.29103		5.64754	2.16585	2.84584	4.70844	4.79827	3.38685		1.91094	3.70594		3.12807		4.97746	4.55523		4.38011	2.24676	2.32007	6.36962	4.55212		7.34002	6.81063	5.42599	5.79273	3.23555		4.60617	3.58605		2.91504	0.66441	2.63999	5.5776	2.62456	3.19516	4.98291
SIDM00197;EW-18		6.86515	3.30927	4.55404	6.61283	4.21915	4.39413	2.0613	2.90855	3.11476	5.71245		5.27955	1.21284	1.87072	4.86123	5.46738	4.02567			3.79752		2.38642	1.38858	4.29744	4.01936		4.37437	1.84918		5.91184	3.67792	2.5634	7.14095	6.34029	5.32002	5.41303			3.79877	4.11929		4.06571			3.83758	2.85743	1.40556	4.12868
SIDM00198;EW-16		6.97015	3.30816	1.88573	7.12221	3.75743	4.83137		-0.48115	4.09317	5.19222		5.54938	1.47618	2.58112	3.78266	4.72737	3.70957		1.67386	2.71113		1.52402		3.58296	3.2682		3.25739	3.41423	2.75111	6.79875	4.17944		8.05827	7.04167	6.26161	6.50062	1.41843	2.39413	5.68817	3.83933		2.39415		3.18099	8.08303	1.51508		4.34791
SIDM00199;CS1		5.43213	2.3968		8.15995	2.17299	4.5264		2.94579	3.49847	4.04605		5.91179	1.26125	2.92069	4.23045	5.55086	3.92914		1.81062	3.18578		1.8525	5.02865	4.93104	3.28481	3.31257	3.92745	2.18319	2.41604	6.64849	4.31318		7.93743	6.02807	6.64193	6.55592	1.42467		5.71939	6.13859		3.53929		3.36059	8.10076	2.47216	2.68791	3.47076
SIDM00200;EW-12	2.31336	6.66345	3.15726	4.89186	7.02724	3.94156	4.73339		2.93514	2.7008	6.50007		5.56857	1.24849	1.47201	4.75311	5.60303	3.01147		0.57875	1.63211		2.88585	1.36793	4.60646	4.78129	1.14684	4.44944	2.56872	2.67235	6.15442	3.99214		7.11786	7.07006	6.01971	6.36408	1.91271	2.66045	4.8947	4.03836		3.83859	2.5849	1.77826	4.99	2.30615	1.95143	4.62595
SIDM00201;EW-7		7.03804	3.51784	3.75652	7.41348	3.86425	4.26605		2.90252	3.27818	5.1049		5.1346	2.04479	3.12843	4.99785	5.58601	2.22072		2.00038	3.75572		2.81914		4.30131	4.17857		4.67959	1.53768	2.57334	6.28606	4.24207		6.71635	6.91472	6.47878	6.16094		2.7765	4.69542	3.67644		5.10351	1.39721	2.04502	8.06565	3.68191	3.26784	3.09304
SIDM00202;EW-3		6.80786	3.23684		7.09132	5.1066	4.89461	1.49655	3.36657	3.16559	5.03354		5.64405	1.38998	2.42827	3.93275	3.69551	1.89068		1.258	3.59986		3.72114		3.92209	3.40025		3.16948		2.48204	6.70753	3.65742		6.98035	8.71605	5.03086	6.67697	2.14997	2.87915	4.53508	2.66856		2.86938		2.56471	3.45568	2.93568	1.92558	4.58773
SIDM00203;EW-11		7.29914	3.33335	2.72833	7.58609	3.58302	5.05228	0.34749	1.87645	3.51836	5.66445		5.12831	1.65833	0.64202	4.38786	5.37282	4.05355		0.03565	3.02377		1.88681	1.75622	4.63338	4.22656	1.78708	4.34577	2.00517	1.75674	6.63657	4.27268		7.30093	6.94575	5.10402	5.96137	2.30296	3.04783	4.42637	3.58154		3.78783		2.86534	5.34877	3.53934	1.2119	4.44389
SIDM00205;EW-1		6.66323	3.63598	3.0346	7.41924	4.37248	4.44539		2.81516	2.98738	5.64597		5.67041	1.03509	2.60022	4.61461	5.54511	3.15349		0.90804	4.42636		2.1357		5.06328	4.01167		4.78391	1.85407	2.89315	6.39129	4.54252		7.59558	6.73497	7.23486	6.00022		1.19999	4.70933	4.48964		3.97764	1.8051	0.94924	4.97169	3.11117	3.02404	3.71513
SIDM00206;D-566MG	2.28804	6.37607	2.86225		7.93381	3.08162	4.71569			3.04223	5.28738		5.73387	1.54534	1.96346	3.62473	5.47287	3.15943		3.7496	2.56366		1.77953	2.36656	4.68684	4.95085	3.11194	4.0805	2.60714	0.2117	6.81809	4.32603		7.518	6.12411	8.23879	5.74565	1.75936		5.85646	5.3607		3.86184		2.76738	8.33976	2.37932	2.75489	3.83749
SIDM00207;D-542MG		6.21066	3.42402		7.50426	2.4994	4.43994		2.31622	3.93419	5.05325		4.42255	1.05901	2.11132	3.84979	4.91118	3.63268		3.02465	1.6619		1.99408	5.2671	3.70616	4.16949	2.73735	3.55832	1.98416	2.09478	6.50079	3.81359		8.03671	6.82552	6.60829	6.50153	1.73168		5.99364	5.25124	4.13148	3.37952	3.14391	3.2352	8.95078	3.32653	1.09346	4.03294
SIDM00208;D-502MG	0.84918	6.64519	3.83952	2.449	6.96328	2.65499	3.59302		3.31774	3.16995	4.14514		4.28436	0.89104		2.58017	5.68489	4.47364		1.88929	3.70213		3.76079	1.52206	3.98427	3.01496	2.11965	3.75854	3.44038	1.49271	5.8134	3.68694		7.26034	6.76935	7.64035	5.73508		2.11595	6.38628	4.62147		3.3039			8.62167	3.83513	3.53849	2.75516
SIDM00209;D-423MG		6.16296	3.20537		6.95123	2.37169	4.73981		1.33635	2.59215	4.22896		6.29969		0.88824	3.56321	4.55127	1.55292		0.80175	2.95118		1.8267	2.11818	2.86442	4.23524	2.43365	2.09267			6.41712	4.49989		7.83969	6.65066	5.20089	7.22444	0.65282		5.16574	3.81743	2.69201	3.32612		3.01342	8.55197	1.9203		3.45062
SIDM00210;A2780		6.59453	3.38422	1.75477	7.80945	4.39425	5.09961			3.24869	5.09385		5.85615	1.90804	1.51078	3.97348	4.64335	2.34459		0.93108	3.10174		4.00506		4.25439	3.52042		3.92329	1.71062	1.56097	6.90922	4.36674		7.70531	6.90419	4.92464	6.59145	1.86996	1.62262	2.96157	2.88941	2.91962	2.57538		2.3456	5.2015	2.41346	2.23796	0.70381
SIDM00211;ALL-PO		5.67979	3.07973	-1.1042	7.83296	3.07783	4.39091		2.20176	3.35536	6.78752		4.44279	2.31688	2.91228	4.72492	5.55696	2.36347		-0.69671	3.07349		1.44012	3.91876	4.436	3.44437		4.69968	2.57391	2.58275	6.64372	3.71178		7.06811	6.21459	6.51029	5.35805			2.8779	5.56006		3.85568	2.4145		3.46333	3.24849	3.10548	4.26293
SIDM00212;CAS-1		4.94453	3.62793		7.31905	3.32589	4.58029	-0.87111		4.12053	4.07429		5.30593	2.094	2.25796	2.5454	4.77946	2.80742		2.40973			-0.32093	3.99082	4.20633	3.75009	2.30188	3.10112		2.49513	6.73457	3.77746		9.16021	6.29988	7.31327	6.43278	1.85617		6.32239	4.16324		2.53967		3.84546	7.60671	1.70598		3.21054
SIDM00213;FTC-133		5.91861	2.89803		6.65103	3.73979	4.3155			3.47021	4.36714		5.53717	2.39103	2.24467	5.08737	4.34657			3.1889	3.76916		2.1655		4.22644	4.5126	2.67008	4.29375	2.38271		6.16664	3.84322		8.61088	6.44305	6.45403	6.16007	0.31222		6.00679	5.61938		3.9026	2.34921	3.69864	9.16291	2.21383		3.38156
SIDM00214;SNU-407	2.50904	6.51838	3.76199		6.30754	4.13259	5.0296	0.74389	1.31867	2.84581	5.04262		5.82324	0.83812	2.08063	3.41945	5.46553	4.33871		1.8455	3.29242		1.51437		3.93021	3.88119	2.2198	3.47151	4.09835	1.84771	6.70903	3.54873		7.7669	8.16433	5.89939	6.31143		2.13551	3.4453	5.19365		4.03042	2.21497	3.06524	8.47124	4.11564	2.78771	3.70312
SIDM00215;SNU-283	2.53879	7.254	3.25509	1.39012	7.20916	2.8667	4.97596		3.36755	3.07484	4.86376		6.25319	1.45708	0.88454	3.3756	5.89642		4.0398	1.61729	3.37515		2.40482		4.5032		2.49779	4.04323	2.0908		6.23289	3.21239	1.58491	6.43017	7.47464	5.6589	7.08276		2.30019	7.09524	5.9617		4.39061	1.73075	3.36032	7.04333	4.26494	3.05089	3.5689
SIDM00216;SNU-175		7.11329	3.3788	1.75958	7.10114	3.76382	4.68207		0.03224	2.99609	4.42884		5.98637	1.39666	2.50802		5.3302	2.58766		1.22475	3.00123				4.54483			3.79909	2.74245	1.98984	6.52369	4.10152		7.40697	6.85805	6.04115	6.10544		1.52893	5.30053	4.08752		4.3188	3.25042	3.81844	7.49078	3.80569	2.72468	3.34236
SIDM00218;RO82-W-1		6.40212	3.72468		7.90964	3.59695	4.46292		2.58926	3.73352	4.53381		4.50797			3.7129	4.66409	2.84732		3.06423	2.79629		2.88735		4.37827	4.35195	3.38021	3.50357	2.62466		6.67571	3.7044		8.41056	6.0514	7.26073	6.12972			6.93953	4.06933		3.76609	1.50883	2.45091	9.44127	2.68447	2.59726	4.01334
SIDM00220;OC-314		6.28778	2.22274	3.21077	6.92876	3.31126	4.75066		1.5206	4.08639	3.79593		5.70326		1.53603	2.88524	6.4212	2.76128		1.52999	3.85941		2.48349		4.47529	4.76206		4.88988	2.17699	1.81281	5.97709	4.88689		7.10417	6.80605	7.53203	6.31613		2.93074	6.364	6.38807	0.52463	3.25575	2.0696	2.04058	8.70405	3.115
SIDM00222;MPP-89		6.12319	3.80587	2.79026	7.51466	2.96292	4.65602			3.48367	4.71603		6.3114	0.52237	3.30804	3.5684	5.30638			1.35093	3.12483		2.21169		4.61481	4.32811		3.07678	3.44889	2.68145	6.2996	3.76912		8.10452	6.30267	7.48052	6.36136	1.66087		6.02104	3.84334		3.19374			8.86391	3.39023	3.98429	3.16894
SIDM00223;IST-SL1	2.63139	7.88625	4.22894		7.11134	5.4497	4.27866	1.93244	3.05676	3.7906	7.14874		5.67759	2.74991	2.9346	5.47774	5.85642	2.52424		0.83626	2.90242		1.73356	5.05019	4.77769	4.3949		4.83693	6.04586	2.43465	6.62291	4.17256	1.5693	7.57039	6.28711	5.96995	6.74645			5.20716	4.62617		3.92788		2.51623	3.59473	2.46232	3.67836	5.14203
SIDM00224;IST-MES1	0.86293	6.17568	3.48055		7.4275	2.18585	4.86401		2.17819	3.36512	4.83808		6.32805	1.6808	1.32808	3.90521	5.6958	2.90056		2.36679	3.22411		2.9437		4.18405	3.33291	2.51875	3.39918	3.32801	2.7764	6.72125	3.43541		8.89259	5.79184	6.54543	6.45807	2.24236		6.26211	4.14992		4.13712	1.86259	2.74476	10.0931	4.26269	2.74898	3.54244
SIDM00225;IST-MEL1		6.82922	3.53573	2.48767	7.77182	3.56116	3.76041		0.56053	3.33318	5.59865		5.53577	2.28082	2.52088	4.82332	5.63406	3.47206		3.5673	3.20103		1.78456	3.48056	4.16586	4.48184	2.9097	4.3669	2.87455	2.89187	6.12048	4.19631		7.84124	6.45796	7.44363	5.45658			5.7701	5.55886		4.03917	2.95386	3.14226	8.45382	2.86384	3.08644	3.98095
SIDM00227;GI-ME-N		6.21744	3.38123	0.99079	7.97024	2.75546	4.58307		1.1745	3.19398	4.01029		5.5924		1.77492	3.84573	4.65722	1.40559		1.69282	2.23133		1.13261	0.55857	3.69017	4.27875		2.48192		2.96466	6.57501	3.45511		9.01519	5.89791	6.20921	6.51865		2.01315	6.58707	2.87865		3.063	2.355	2.92403	8.42261	3.36663		3.0208
SIDM00230;IST-SL2	3.17251	7.72139	4.12181		6.6186	4.4433	4.21495	0.84765	2.20421	4.10819	6.85131		5.81047	1.07491	3.09083	5.38327	4.4288	2.97883			2.88441		-0.39383		4.64212	3.16887		3.25082	3.48261	2.5745	6.58724	3.73161		7.78981	7.79255	5.26868	6.26053	1.69856	3.68284	5.34883	1.67325	1.66875	4.28177	1.66139	2.206	4.36893	3.31961	2.25965	4.06807
SIDM00231;NCC010		6.25495	3.72711	3.33729	7.8935	2.58947	4.16658	1.28789		2.51944	5.24158		5.83392	0.59906	2.32979	2.9409	5.43983	2.52467		3.09163	4.3218		1.5595		4.05149	3.87947	2.03372	4.3737	2.55858	2.69495	6.56368	3.84351		9.01917	6.58877	6.27021	5.8143	1.62069		6.73512	5.1885		3.87409	2.09825	3.2136	6.59577	3.13262	1.75603	3.73995
SIDM00232;NCC021		6.50126	3.92277	3.96766	7.43892	3.35486	4.23025			3.35879	4.83108		5.07938		2.19865	3.69261	4.83173	4.88961	1.51532		4.36167		2.00162		4.65658	4.37255	2.75982	3.33213	2.92488		6.50862	4.41288		7.86765	7.20613	6.93603	5.94303		2.68884	6.56041	5.3492		3.78057	3.00889	3.4961	8.67473	3.96231	2.49029	3.13916
SIDM00233;ATN-1		6.57607	2.87927		7.53447	3.86543	4.31472	1.82123	0.82908	2.7254	6.30611		5.76743	1.04559	2.04465	5.13689	5.47761	2.84053		2.41156	3.59976		0.6039	5.0077	4.94425	3.10265	3.18285	4.03966	1.86589	2.71863	6.37078	4.34326		8.45545	6.53709	7.17643	6.05303		1.78592	2.67674	5.983		4.82335	1.47067	2.20434	6.23046	4.0564	3.08405	3.76417
SIDM00235;RCC10RGB		6.07425	3.39721	5.16358	6.70752	2.39724	3.54306			4.15013	3.76985		4.47368	2.35686	2.54756	3.78203	4.22028			2.45639	3.04168		0.33467		4.57283	4.47751		3.13963			6.24115	3.48063		6.81492	6.22164	6.57302	5.71044	1.97191	2.3408	6.28385	4.19408		2.92899		2.44372	9.2998	3.48505		3.59947
SIDM00237;PC-14		6.07677	4.05827	1.73504	7.48894	2.66128	5.24867	2.68706		3.90564	4.76548		6.29233		2.90384	4.39319	4.9264	2.60388		1.73816	3.17364		2.31651		3.80926	3.92346	3.11083	3.54125			6.85696	4.33917		8.42682	6.77541	4.94729	6.79489		2.25621	5.53158	5.72326	2.47222	4.25536		3.18832	9.13617	3.60364		3.1069
SIDM00238;OVK-18		6.62293	3.70635		7.94915	3.55699	4.64524		2.33477	3.52315	4.12263		5.74437	1.46132	2.70004	4.50432	5.36963	3.63238			4.78046		3.44016		4.88319	3.75974	3.5479	3.98074	1.95289	2.64239	7.1339	4.44553		7.11771	6.67633	6.03943	6.12321	1.28866	2.68057	3.67161	4.01375		4.52693	2.15011	1.9937	5.09229	2.96804	3.168
SIDM00239;OS-RC-2		6.08565	2.24448	3.96569	7.61153	2.1689	4.39593		1.43474	3.21917	4.42507		5.1545	1.38806	0.87722	4.19319	5.59777	3.34526		2.12395	2.96529		2.2743		4.53793	5.23059	2.40029	4.51352	2.35908	2.65557	6.45551	3.68028		8.87641	6.95907	7.16974	5.40323	2.80781	2.05072	6.63728	6.80192		4.14932	2.72473	3.48986	8.18371	2.96462	1.35122	2.82083
SIDM00240;OMC-1		5.59912	3.93375		7.01238	3.17134	4.74632		2.65823	2.94499	3.90188		6.04851	1.27642		2.94384	4.41378			1.5438	3.08409		3.47676		3.69969	2.87599		0.81173			6.09637	3.43113		7.38819	6.77794	4.63592	7.09216		3.94529	7.4236	3.01373		2.57151		3.72873	8.96431			3.20942
SIDM00241;OCUB-M	-0.92116	6.66782	3.31193		7.12749	2.56887	4.89829		1.76533	3.37993	5.15582		6.41654	1.23781	0.9002	4.6822	5.82475	2.95666		1.18223	2.60177		2.34142		3.80334	3.93284		3.04951	2.03696		6.39736	3.32995		7.85466	6.63821	5.39554	6.82303		4.01404	4.57888	4.04514	1.69564	4.59388		4.62356	7.60183	3.65115	3.12616	3.61633
SIDM00242;NOS-1		5.96774	3.8064		6.99238	4.19372	5.04054	-0.47865		3.48797	5.49449		5.94582	1.24209	2.71293	3.43974	4.80448	3.29582		3.34487	3.58071		2.88581	4.0913	3.89832	4.31427		2.62273	2.56427	2.39714	6.90213	4.13544		7.37302	6.73159	4.25356	6.21424			5.16105	3.55267	5.09045	2.43437	1.06582	2.47453	7.74393	1.80371	2.05604	4.56479
SIDM00243;NEC8		6.45255		2.14566	7.07829	2.97143	5.80458	0.8653		3.12989	6.49185		6.23231		2.05838	5.64595	5.82991	3.9877	3.40503	1.9957	3.53787		1.62427		3.99451	3.14415	2.49228	4.27894	0.92918		6.73085	4.42176		7.2159	6.37307	5.22542	6.35181			5.84591	4.10851		3.776		2.25424	7.14425	2.96638	4.06061	3.14951
SIDM00244;NB69		7.29632	3.42204		7.11662	4.36114	4.27438			3.04279	4.7891		6.49629	1.25268	2.69866	4.15727	4.54351	4.13594			3.872		2.93791	2.4011	3.83502			2.76894	0.81605	1.91972	7.07616	4.52382		7.24395	7.17097	5.19824	6.14393	0.70885	1.70405	5.84217			3.06016	2.32598	1.9307	6.42995	2.50305		3.90189
SIDM00245;MS-1		7.15341	3.48062	4.53427	7.46384	4.22095	5.44099		-0.00972	3.01047	6.63025		5.96777	0.54882	1.01189	4.16352	5.1761	4.50362		1.77503	3.16135		2.07899		4.38425	3.60906	2.18073	3.52696	0.37615	2.87981	6.9675	3.96018		7.24649	7.50145	5.25805	6.48476	0.03794	2.84215	3.01538	3.44811		4.57283	2.03724	0.29691	4.85267	2.03816	2.65932	3.40019
SIDM00247;MKN45	0.8695	6.36481	3.87788	1.3479	7.41332	3.84264	5.12484	2.02801	1.50675	3.59629	5.80283		6.67636	1.24736	1.94175	3.04753	5.48617	2.36128		2.56025	3.7515		2.93056		4.6701	3.55532	1.71542	3.67657	2.43079	1.77768	6.58891	4.7471		8.61383	6.33651	4.63476	7.08452	1.82327	2.23962	7.50767	5.26922		3.88481		3.06666	9.10055	2.65632	2.72401	-1.00754
SIDM00249;TE-15	3.012	5.81516	4.276		7.38439	3.36895	4.872		1.78447	2.99366	4.57089		5.53578	3.29763	2.52479	4.29713	4.84103	3.38212		2.02582	3.15511		3.15626		5.0262		2.89835	2.9522	1.27003	2.18131	6.80004	4.19882		7.39426	6.71402	4.66673	6.14887		2.7318	7.4904	3.99862	3.53304	3.85274		3.34904	9.83385	3.24756	1.76658	3.81323
SIDM00250;TE-4	0.55797	7.35955	4.08799	2.99464	7.14113	2.83929	5.79593	-1.59065	2.49367	3.93166	5.46013		6.72117	0.38112	2.51437	4.17185	5.60283	4.21143		3.2002	4.23835		3.14467	2.73428	4.39846			3.55499	2.98043	1.73708	6.32569	3.99601		7.78056	6.95111	5.63531	6.29567		2.57216	7.35095	4.02343		4.54705		2.8929	7.90623	3.72747	3.90851	4.21574
SIDM00251;TGBC11TKB		6.43055	3.78294	1.51804	7.46018	2.61453	4.44037	0.88317	0.87657	3.23585	6.0948		5.76436		1.76118	3.24749	5.96824	3.62298		1.09711	3.81666		0.80079		4.98215			4.10618	2.01897		6.19791	3.65923		6.91415	6.9897	5.51128	6.08747		3.75318	6.51544	4.71581		4.11509	3.01651	2.53334	6.78787	3.95777	3.50847	2.41313
SIDM00252;TGBC1TKB		6.17064	3.81299	1.80675	7.22427	2.3166	4.89548			3.24359	4.1342		6.66879	2.15214	1.45288	4.93923	5.48857	3.97588		2.37394	3.53222		3.54299		4.56023	3.84269	3.14758	4.00788	2.52488	3.07617	6.44383	4.02745		6.98793	6.17858	6.41507	7.09987			6.42466	4.78928		4.13641		3.95213	9.20021	2.4616	2.736	3.69383
SIDM00253;NB6	3.02972	6.85967	4.1241		7.69398	4.40397	4.02682		3.15556	3.91892	7.09373		5.19543	1.80253	1.89896	4.89794	5.31759	3.12895			3.92296		2.67872	1.94465	4.49833	4.29613		5.03935	2.48098	2.45346	6.15104	4.17978		7.49434	5.60315	5.45872	6.26788		2.9094	3.65617	3.04309		3.34422		2.62021	3.81881	2.65643	3.2049	4.41716
SIDM00254;NB5	3.03695	7.08766	3.6484		6.74876	3.53639	4.36486		3.44879	2.6074	4.9005		6.26352	1.22025	1.5346	4.26552	5.0566	4.97487		0.33093	4.79239		1.54546	4.38353	4.65047	4.66326		5.44444	3.37119		6.29063	3.68209		8.50974	5.92946	6.48549	5.55279		2.43682	5.54991	2.87199		3.05506	1.6104	2.48729	7.19863	1.82076	2.78869	3.21704
SIDM00255;NB17	2.75412	6.16414	4.20933	1.97633	7.37865	4.87079	4.22076	1.4828	3.23722	3.50133	5.5972		4.85952	2.23569	2.72887	5.26439	5.70442	3.33093		1.50016	2.88795		2.15635	3.12772	4.85068	4.09973	2.32794	4.90809	2.91391	2.74985	6.71089	3.66431		6.80435	6.29208	4.72613	6.3667	0.71015	0.34734	4.91512	2.74325		3.50535		3.0137	5.35375	1.03348	3.3208	3.52652
SIDM00256;NB14		7.00948	3.28805	0.27993	8.20122	4.24945	3.90591	0.80515	2.33243	3.48644	6.50743		5.58677	1.38622	2.06362	5.13259	5.09262	2.49413		2.06354	4.09816		1.91676	4.2623	4.53023	4.03513		3.425	2.0294	1.75288	6.93648	4.40714		7.77002	5.85396	5.17434	6.35269	0.10398	1.99955	4.72831	2.85872		3.62931	2.42309	2.29763	4.24372	2.467	3.23497	4.05814
SIDM00257;NB13		6.74398	2.91943	0.70728	7.33429	3.76309	4.44293	2.04912	3.02548	3.61185	6.18108		6.1998	1.52492	1.94157	5.40313	6.02655	3.58963		0.23677	3.92997		3.09889		4.8135	3.71687		5.13155	1.45304	1.62502	6.58911	4.17828		6.37345	5.75529	5.46379	6.51834		1.71508	3.89532	3.90109		3.27789		1.19163	4.55891	1.94414	2.86974	4.37018
SIDM00258;NB12	3.0189	8.0258	4.14623		7.29332	4.16477	4.43548		2.93279	2.8871	6.14653		5.29204	1.58998	2.01916	3.95594	5.43987	3.97105		2.18636	2.98011		2.80814	3.49013	4.46807	3.9527		4.52305	2.34927	2.23947	6.41322	4.26146		7.71438	6.87377	6.23496	6.75965		2.7983	6.13856	3.8135		3.90707		2.50714	5.89264	3.04694	3.05844	4.07835
SIDM00259;NB10		7.56396	3.89572		7.69722	4.94418	4.71719	1.54086	2.04765	3.61737	5.97469		5.0494	2.54536	2.87584	4.51794	5.38718	2.30511		2.01316	3.4937		2.55159	6.50494	4.85101	3.50892	1.25877	3.69748	2.00493	2.94067	6.85102	3.08054		6.34021	7.76663	5.51017	6.34388	1.29217		5.52852	2.28837		3.63859	2.9737	2.31753	5.68052	2.82564	2.64615	4.53828
SIDM00260;MKN28		6.57286	3.7123		7.88747	2.29461	5.3235			2.94414	5.75536		6.26186	1.93911	1.5201	4.55274	4.89451			2.75519	3.75767		2.68919		4.45537	1.25243		3.51312	1.44511		6.87126	4.36474		8.44552	5.6986	6.06488	6.55455	2.19434		7.20524	4.21794		4.33551	0.79569	3.27158	9.28142	3.43829	3.55681	3.43707
SIDM00261;ES8	2.01617	6.82493	3.55201	1.522	7.82978	3.95379	4.88701		1.27132	4.42241	5.57833		5.61232	1.40937	1.54005	4.62051	5.21679	2.37555		0.62888	3.46327		1.01005	1.07618	4.42386	4.42267		4.3563	1.79597	2.39566	6.84354	4.62615		7.48803	7.14458	5.74018	5.72812	1.66995	1.14902	5.0646	2.06114	2.52164	2.96822		2.52963	5.96147	2.96684	2.92729	4.34012
SIDM00262;ES6		5.48106	3.41325	2.55351	7.25377	3.32684	4.18704	1.24302	2.47954	3.04902	4.63956		5.88212	0.84604	2.0213	4.70919	4.59453	2.55294		2.564	3.41739		2.50593		4.20297	5.03515	2.53868	1.96043	3.19097	2.11572	6.38295	3.00757		8.01682	6.60974	5.20826	6.70772	0.94365		4.60101	3.56125		3.37362			6.48224	3.09487	2.30806	4.00327
SIDM00263;ES5	2.41039	7.10855	3.44527	2.4255	7.92701	3.3253	5.14663		2.33339	3.43256	6.59566		5.51753	2.1999	2.08181	5.12807	4.87145	3.86478		1.58609	3.17358		2.67495	2.3989	4.73887	4.93747		3.77723	2.46145	1.562	6.64813	4.17327		8.25666	7.17987	5.8257	6.3317	2.48047	1.67783	4.31145	2.83413	0.75942	3.28373		2.70632	4.6995	3.10893	2.92443	4.64695
SIDM00264;ES4		7.55273	3.45197	1.35979	7.12072	3.95344	4.60524		2.6871	2.54009	4.60769		5.70767	1.59829	2.88005	4.20155	6.23356	3.52552			4.1812		1.74385	4.84642	4.47597	4.03151	1.77756	4.35207	2.89841	1.54493	6.29145	4.02236		7.37153	6.37377	6.76178	6.13322	-0.07882	1.46607	5.91077	4.62388		3.99618	2.31274	3.2358	7.44575	4.31753	3.49722	3.99963
SIDM00266;ES1		7.06428	3.87496	3.46357	7.74794	4.63153	4.90966	1.801	1.93796	3.07443	5.4739		6.00789	1.08346	1.96259	4.08501	5.0416	1.30904		1.20721	3.64571		3.21356		3.79987	2.82163		3.55892	1.89861	2.70771	6.54853	4.24813		7.69126	6.89165	5.98076	6.85302	2.13184	2.8686	4.0532	2.5993		3.82226		0.85784	7.95432	2.96905	2.87711	3.05181
SIDM00267;TGBC24TKB		7.15724	3.76126		7.01395	3.70399	5.17579			3.59708	5.21563		5.89157	1.91096	2.32801	4.36933	5.04593			0.32287	3.90824		2.15887		4.23721	2.72008		4.01647	1.42316	1.52729	6.77762	4.05273		7.1141	7.34597	5.18343	6.20056		0.91684	4.30076	3.53583		4.66962		3.1105	8.5975	3.61088	1.93745	3.75245
SIDM00269;ES7		6.60043	3.51731	2.54009	7.61362	4.45899	4.79225	-0.13692	2.44788	3.5572	4.92849		5.69529	1.3684	2.13518	4.52549	5.12619	3.62932		1.38596	3.57712		2.15988		4.47823	4.19282	1.86918	4.45807	2.51716	2.16217	6.77959	3.94193		8.361	5.67059	6.35439	6.27574		2.39136	4.51523	3.85898		3.66149		2.5087	6.06963	2.78636	2.67622	4.23039
SIDM00270;PCI-15A		6.10967	2.91728		7.79811	1.81016	4.82978		1.31622	2.25112	5.4784		6.05083	3.27308	1.5015	4.00585	4.9744	2.98054		2.30953	3.07507		3.10893		4.82757	3.01476		3.43638		1.63303	5.95013	3.33263		6.75408	7.67869	5.21108	6.53091	0.61281	3.7031	7.08663	5.22509		4.5014	3.09196	2.66499	8.60746	3.42138	1.69133	3.97689
SIDM00272;MDA-MB-453		7.43398	3.29196		7.2381	3.58918	4.68507		1.22201	4.11589	5.75836		4.79209	0.96646	1.14988	4.06705	5.25299			1.43317	2.14594		3.24137		4.80884	3.88963	2.01162	2.75801	1.99086		6.38272	4.20598		7.42474	7.7637	5.85437	6.55657		3.18633	3.58103	3.85631	3.96953	3.58401	2.4598	3.70357	7.53357	3.27009	2.40216	3.91529
SIDM00273;GI-1		6.74278	3.85864		7.91837	2.8261	4.23018	-0.6706	3.36497	2.44921	5.60743		5.52909	0.81037	2.12972	4.1979	4.79382	4.16368		2.66614	3.23731		2.10833	2.61839	4.49211	5.03451	3.92002	4.32738	3.24623	2.85108	6.56745	4.06889		7.66355	6.1434	7.15405	6.03057			4.83415	4.60381		4.64251	2.7223	3.4126	5.69443	3.20247	3.06227	3.40443
SIDM00274;GCIY		6.23817	3.43913		7.00144	1.45542	4.79582		2.16759	3.41841	4.39426		6.65121	0.84004	2.44168	3.53908	4.25817	1.15911	2.88853	1.19307	3.41449		4.6864		3.44559	4.01908		2.2927	2.48722	2.66662	6.62725	4.08581		8.53713	6.61525	3.98031	7.18263	1.17469	3.8604	5.68179	2.23757	1.92668	2.45394		2.99549	6.50284	1.81957	2.25983	3.74147
SIDM00276;ETK-1		5.93962	2.99524		7.0224	2.55461	4.34525			3.67082	4.65325		5.38125	3.34967	1.89486	4.08673	4.97251	2.47024	2.43934	1.41255	3.44014		1.44198		3.95967	2.92134	2.46172	3.05778	3.10909	1.99239	6.87173	3.86452		8.70637	6.35406	5.79663	5.69032		2.7041	7.09296	5.20497		3.51985		3.76958	9.99703	2.52289	1.51467	3.48372
SIDM00277;EoL-1-cell		6.17763	3.13069		7.54936	3.66649	4.60098		1.2337	3.73342	5.9429		5.31153	1.29538	2.17382	4.12692	5.69113			-0.1131	2.26901			2.01526	4.76072	3.61693	2.54571	3.50842	2.00818		6.09126	4.35397		6.27452	6.52455	7.61216	5.87952		1.83845	3.66619	4.85379		3.52632	1.4875	1.99096	5.28045	3.85038	1.99918	3.86294
SIDM00278;EC-GI-10		6.26248	4.07591		7.40236	2.85436	5.15984	0.89906	2.03013	3.06832	4.57925		6.10279	2.07483	2.38365	3.70629	5.12215	3.60799		2.27556	3.11832		2.44048		4.09152	3.25519		2.46446		3.07621	6.86656	4.17302		8.45892	6.63431	5.00376	7.13399	1.37406	2.66329	6.86495	3.95666		2.33941	2.92681	2.93717	8.43512	2.94508	0.18596	3.67869
SIDM00279;ECC12	2.08505	7.8662	3.92056	3.02333	7.1512	3.55977	4.15361	0.45855	3.26212	4.36638	4.97438		5.12287	2.16815	2.18336	4.24202	6.03557	3.08064		-0.36479	2.69416		2.59456	2.67193	4.86097	3.19473	1.85919	4.84517	2.83408	1.67335	6.48416	4.07183	1.28366	6.88538	6.82564	6.49463	6.29269		2.31211	5.53432	6.08294		3.30958	0.66427	1.25111	4.45476	4.70948	3.40408	4.43446
SIDM00280;ECC10	3.08853	7.54779	4.46023	1.15805	7.00439	5.11395	4.69099		2.33705	3.33377	5.97138		5.64117	2.53554	1.97113	5.02149	5.69288	2.81345		1.27133	4.09646		2.11432	4.71307	4.22618	3.86471	2.99159	4.47217	2.41749	1.94542	6.75147	3.82423		6.5661	6.1688	6.00351	6.53164		3.46348	1.58045	3.26396		3.88509	2.61542	1.95692	5.99036	3.73556	1.90445	4.01051
SIDM00281;DJM-1		5.64567	4.22784	-1.13855	6.94145	2.69627	4.61934	0.05592		3.66204	4.92465		5.47175	2.41233	0.97822	3.66471	3.86566	2.48648		2.18443	2.63121		2.66698		4.76647	3.76829		2.33353	0.3776	0.98855	6.52959	3.98029		7.82471	6.35981	3.96009	6.50087		2.50748	7.01983	5.10467		2.63641		3.47813	10.0719	2.81444	2.32684	3.55073
SIDM00282;CW-2		6.77288	3.84018	2.46315	8.22894	2.99477	5.21404	1.61921	1.91733	3.57302	5.61865		6.54159	1.58973	1.81677	3.57223	4.58969			2.27227	3.46676		4.24907		3.50338	2.74407	2.63483	3.38089		2.30837	6.41719	4.2714		8.58273	6.67269	5.45388	6.87965		3.54278	3.67906	4.31115		3.48787		3.53266	6.35468	2.92172	2.74272	3.53876
SIDM00283;CTB-1	2.74828	7.6502	3.8887	1.71332	6.12606	4.37679	3.83079	1.48667	3.86317	3.33069	6.07204		4.89523	1.71032	2.58362	4.26131	5.41115	1.75085			3.74176				4.15844	1.84436		4.55438	3.58026	2.06497	6.48888	2.40556		6.16185	6.8583	6.98577	4.69638	0.55583	0.99452	1.82342	5.24128		3.28112	3.2066		5.04288	4.71212	1.82183	3.95412
SIDM00284;COLO-679	2.62105	5.27277	3.2206	2.83219	8.0736	2.62515	5.19231		0.85404	2.88015	4.93098		6.07229			3.1914	5.19326	3.02357		2.35694	3.99044		2.84484	3.30568	3.97714	4.68859	3.0194	3.44865	2.76741	1.89157	5.77028	3.90728		7.28194	7.51808	7.09471	6.11426			5.19665	4.48742	3.81172	4.5409	3.18775	2.64842	7.01595	3.03478	2.712	3.17398
SIDM00286;CHP-126	2.10149	7.39139	3.94959		7.06977	5.01503	4.37147		2.90127	3.59164	5.46892		5.74001	1.28273	2.6798	4.80257	5.20192	3.70475		-0.34236	3.73626		1.50104	4.39207	5.08203	3.70439	1.97282	4.56233	2.58095	1.4189	6.51729	3.70027		7.87848	6.39003	5.36618	6.39054		1.61694	4.20653	1.448		3.3128		1.84568	3.52563	3.46782	3.5679	4.14536
SIDM00287;BALL-1		7.23661	3.49741	2.24861	7.40256	3.83796	4.15503	0.68265	2.55705	3.38554	6.53087		5.01232	1.24144	1.92656	4.57399	5.96419			-0.08555	3.3463		2.50381	4.06358	4.53599	2.86323		3.46807	3.4385	2.42183	6.87372	4.12264		7.27615	6.48238	7.38291	5.43741	-0.36803	1.51639	2.56997	5.42179		3.81564	2.47422	1.78747	5.67206	4.3412	2.89636	3.95034
SIDM00289;HAL-01		7.0068	3.50381	-0.12487	7.50673	3.67512	4.54239		2.26101	3.56673	6.71288		5.5763	1.32437	1.84445	4.67999	5.65437	1.85403			3.52236		1.71821	3.22928	4.74436	2.25808		4.1161	2.87183	1.12583	6.58877	3.00817		7.06363	6.35617	6.88045	5.54653		1.91508	3.10895	5.23755		3.95902	2.65377	1.97492	3.30604	4.20231	2.66669	3.99972
SIDM00290;HGC-27		6.93953	3.47429		7.70838	4.76128	4.44304	-1.30901	1.49992	3.85923	4.91515		5.85334	0.76938	2.75389	4.97655	5.65208	3.69942		2.18888	2.94853		1.09544		4.56489	4.57888		3.86153	2.89839	2.37511	6.27111	4.37446		6.92742	6.41681	6.28582	5.61378		1.79169	4.81704	3.62648	5.78017	3.45002	2.67365		6.58817	3.31758	2.14115	3.61735
SIDM00291;HMV-II		5.71088	3.46349	2.18708	8.05352	2.46903	5.47716		2.06282	3.75405	5.26473		6.24747	1.24113	1.66747	3.67697	5.36951	4.08855		2.15447	3.15978		3.56064	3.98854	3.92163	5.12867	2.14205	4.14749	2.35247	2.34767	6.4104	4.32152		7.42064	6.40273	6.29602	7.08111	0.72214	2.95541	5.50198	4.5168		4.64063	2.37305	1.77679	5.99181	3.28696	2.96043	3.59676
SIDM00292;LU-165		7.62146	3.95766	2.51859	6.33445	3.96121	4.13133	1.16871	3.2249	3.44714	7.43359		5.55885	0.91952	2.32243	4.66127	5.49708	4.21769		1.22181	2.9111		3.13565	5.85322	5.07619	4.11332	2.13677	4.47877	4.97071		6.24768	3.31706		6.17919	7.36478	5.95773	6.3279	2.11366	2.87794	4.45538	5.8096	2.22879	4.96764		2.45101	4.5493	4.2704	3.25874	3.47272
SIDM00293;LU-139	2.03077	7.07156	3.58815		7.491	3.67984	4.39387		0.56134	3.4443	6.67619		5.65293	2.28403	2.29232	5.35478	5.3848			1.3055	3.31301		1.92969	1.71885	5.07646	4.28803	2.81898	4.30774	3.42354	1.92334	6.6991	4.17473	1.29231	7.65878	6.47089	5.26549	6.62785	1.63868	1.68887	3.76547	3.72884		4.02764		3.05101	2.99154	2.86381	2.718	4.3708
SIDM00294;LU-135	3.2863	7.14708	3.87593	0.48741	6.67757	4.89792	3.94694	1.36771	3.31441	3.77534	6.66473		4.94833	1.58032	2.12181	4.96289	5.54784	3.30101		1.15087	3.24008		2.18764	5.1207	4.71529	2.21923		4.54048	1.98271	2.07227	6.6718	3.34356		6.81021	6.07434	6.2105	5.84906			3.22576	3.90797		4.07866			4.15987	2.43948	3.57853	4.75653
SIDM00296;LU-134-A	3.36305	6.47703	4.4215		6.64225	4.61472	3.61363		3.11198	2.80144	6.84554		4.89588	2.49655		5.53318	5.49625	3.2613			3.03622		0.95736	6.27825	4.56668	3.75769	2.39416	3.66854	3.85798		6.42462	3.46099		5.97237	6.28727	5.49781	5.55653	2.80665	3.58643	3.75046	5.17826		3.56587	1.9301		4.78441	2.55476	2.81956	4.29709
SIDM00297;LC-2-ad		6.36833	3.98261		7.5041	2.96025	4.53276			3.6234	5.81944		4.59924	2.15204	2.53136	3.98317	5.08116	3.45553	4.05641		2.67352		2.78081		4.11394		2.69895	2.92923	1.54866	3.1157	6.83317	4.09728		7.87684	6.89298	5.90095	6.67479	1.35873	2.28009	7.25754	4.76923		4.00369		4.11348	9.30936	4.07399		3.6497
SIDM00299;MFH-ino		6.10976	3.72526	-0.19453	7.63273	2.99286	4.8233	2.08474	2.65813	3.48112	3.95802		5.56088	0.75852	2.08967	3.81637	4.80554	2.37037		3.52888	3.58525		1.92195		4.83349	4.24845	3.47207	3.37327	3.71587	3.03106	6.67379	4.24002		6.7278	6.31524	7.65557	6.64368		2.34955	6.14018	3.65026		4.23047		3.00673	9.90784	2.61749	2.19836	4.12223
SIDM00300;LC-1-sq		5.99965	3.15099	2.30121	7.10543	3.75953	5.00822	-1.20412		3.53034	4.88008		6.52372	2.73196	1.93496	4.86033	5.37431	3.19469		1.85705	3.56636		4.13466		4.35485	2.81663		3.70702		2.08922	6.73406	3.90428		8.75424	7.55889	6.64702	6.58341		3.35327	5.86812	4.15755		3.75623		3.0094	7.06124	3.91086	3.52864	3.91025
SIDM00301;KP-4		6.44758	3.40042		7.63551	3.76114	5.87851	1.15888	1.57266	3.01073	4.31451		6.22635	1.66917	2.41205	3.98929	5.7436	2.45303			3.87182		2.92725		4.30263	3.88079		3.89563	2.56844	2.13482	6.7914	4.62737		7.59103	6.09874	6.29747	6.8158	-0.03376	1.34563	4.92443	4.82129		3.04431	1.69023	1.88586	7.3878	2.89038	2.31752	2.43171
SIDM00302;KGN		5.99641	3.26699		7.53698	1.68175	4.21343		2.7447	3.23594	4.44811		4.89323			3.93727	5.64536	1.71956		-0.21378	1.99359		1.45314		3.75979	4.07337	3.25336	3.47329	2.01352	2.10169	6.12951	3.0029		7.84625	6.88409	8.3016	5.83289			6.01483	5.54603		3.86161	2.31262	2.77317	9.36999	3.348	3.26062	2.14677
SIDM00303;JHOS-4		5.42754	3.80184	2.13399	7.37132	2.88569	4.96249		1.32621	3.06483	4.96211		6.60857	1.86375	2.74235	3.94351	4.45637			3.76441	3.95894		3.81888		3.70935	3.27303		2.8321	2.61648	2.46337	6.52714	3.98996		7.73378	8.0293	5.50443	6.71376	1.65178	3.53371	6.40319	3.58918	5.03761	3.55292	1.49268	3.52851	7.8092	3.38218	3.09439	2.85941
SIDM00304;JHOS-3	0.97071	5.37593	3.47979	1.91116	7.06292	2.96701	4.2478	1.38683		4.0094	2.93685		6.05679	1.72847	2.36221	2.32071	4.19155	3.96361		3.12575	1.75073		2.9812		3.42338	2.98921		1.27263	0.05161	0.97529	7.30406	4.06971		6.95406	6.82071	4.06879	6.6673	1.62784	2.7476	7.05752	2.75875	4.37004	2.35467		2.03652	9.606	3.52259	2.473	3.43015
SIDM00305;JHOS-2		5.6769	3.45171		6.96305	2.32876	4.72752		-0.09127	2.86946	3.43942		6.03727	3.29225	1.44124	3.80659	3.76016			1.88492	2.52252		3.05499		3.62971	1.8533		1.66169	1.44693	2.00568	6.17868	4.07521		8.7918	7.0189	4.59182	6.29561	1.20847	2.85334	6.56523	3.47599	1.69836	2.44059		4.34506	10.9573	2.64028		3.26813
SIDM00306;IA-LM		6.77554	3.46048	2.49947	7.61564	3.64485	4.88037	-0.3151		3.28896	4.59458		5.63436	0.60641	2.28702	4.25726	5.78002	3.20816		2.44418	3.31656		1.32252		4.44596	2.87111	2.77992	4.64647	2.87967	3.24488	6.30915	4.01986		7.78823	5.95013	6.16005	6.46703			5.42838	5.82319		4.35546	2.08924	2.48387	9.78204	2.75693	3.55253	3.35519
SIDM00308;KU812		6.91259	2.93143		7.69887	2.82569	4.16527	0.23193		3.3058	6.13405	3.99673	5.12424	1.94932	0.88067	3.40356	6.02323			1.93328	1.75085		1.41346	4.03464	4.01471	2.49963		3.38623	2.19751	1.1059	6.1673	3.72848		10.0836	5.93328	7.78242	5.9607		2.51405	4.36355	4.69795		4.09593	2.31513	2.79339	3.97926	3.51516	2.49631	3.73495
SIDM00309;NCI-H2803		5.54275	2.94492	2.44857	6.76426	4.55406	4.96608			2.85634	3.57599		6.32431	1.72843	0.97914	2.92953	4.9509	2.8323			4.09308		3.21549		3.67873	4.31663	2.15083	2.54063	2.04332		6.13012	3.46508		8.77427	7.40624	5.8113	6.53317	0.64045	1.77613	7.633	3.97132		2.65849	3.07823		8.50592	3.70362		3.13918
SIDM00310;NCI-H2804		6.78461	3.52661		8.0851	3.33149	3.87964		2.92474	2.82104	6.13889		5.20756	1.34665	1.6436	3.63295	5.59514	2.88483		-0.08425	3.48888		0.00091		4.53948	4.15432		4.92117	3.64502	2.70935	5.9222	3.73893		7.68267	6.71771	6.72924	5.72288			5.76076	6.71934		3.76649	3.23946	2.46897	7.90156	4.42559		3.46992
SIDM00311;NCI-H2810		5.62237			7.36853		4.59665			0.87597	4.46033		5.63351			3.61571	5.13376	3.12071						1.99902	4.09586	3.98952	2.58282	3.92666	2.06576		5.49481	3.51318		9.67087	6.03933	7.28752	6.51953			6.68348	4.13993		3.41456		3.40465	8.9096	3.34679		1.7083
SIDM00312;L-363		6.86593	3.08886		7.87077	3.04044	4.12303		0.92577	4.12344	5.41318		5.71647	1.36112	1.11761	4.02119	5.77426			1.95207	2.57067		0.5415		4.87929	3.34713	3.4579	3.90419	1.97247	1.32185	6.24225	3.76639		7.0691	7.58415	6.26244	6.36961		2.39245	2.53204	3.7957		4.18863	1.13032	0.75389	4.28154	2.19545	2.21218	2.986
SIDM00313;L-1236		6.01952	2.56645	-2.44293	7.67027	3.02321	4.61987		3.16736	3.57613	5.85055		6.38893		1.4428	5.17857	5.57132	4.304		1.1934	1.56032		2.2444	5.75075	4.87883	3.88083	2.6659	4.63688	1.63613	2.68104	6.67961	4.43536		7.21161	7.77647	7.5073	6.53154		2.1778	4.3656	4.6439		4.47428	2.20718	2.19835	6.81494	2.71973	2.81578	3.14046
SIDM00315;YKG-1		6.35559	3.36751		7.46539	3.37085	4.54086		1.98702	3.45428	4.03199		5.8899	0.04499	1.46952	3.59585	4.63099	1.6772		3.71073	2.10732		3.11815	3.6591	3.8596	3.47918	1.55748	4.73969	1.66801	2.7043	6.60566	4.03504		8.09574	7.02615	6.10977	6.51675	0.29599		6.14382	4.66431		3.46137		3.33599	9.97543	3.16206		3.55555
SIDM00316;YH-13		6.39283	3.40638		7.79406	2.241	4.22773			4.03335	4.90049		4.7854	2.00594	2.219	3.74883	5.52963	2.84252		1.77793	1.69992		1.74382	3.81408	4.40995	4.16374	3.25311	3.54111	2.12116	1.39805	6.18446	4.00484		7.23337	6.3661	7.81333	6.20639	1.63288		6.46119	5.02672		4.46567	2.5235	3.19106	8.62152	3.55922	2.49048	3.43983
SIDM00317;VMRC-RCZ		6.36276	3.20177	2.70999	7.55726	2.74188	4.04271		2.31338	2.70594	4.29273		4.34635	1.01688	1.51704	4.06976	5.15542			2.84539	2.2947		1.0249		4.48461	4.59396	2.83929	3.28775	2.52103	2.70013	6.39428	3.70591		7.90786	6.18977	6.70582	6.06073		1.50283	6.75918	5.79032		4.15053	2.61117	3.37499	8.32799	3.61097	1.38413	2.42337
SIDM00318;VMRC-RCW		5.91256	3.54989	2.58185	7.79327	1.36203	4.10394		2.53317	3.18175	4.72659		4.81677			3.3262	4.96078				3.42931		0.87058		4.65716	4.31603	3.12061	3.88425	2.98092		5.73577	3.54875		8.45367	6.09547	6.98338	6.74153	0.62354	3.06439	6.17213	6.32073		3.9729	2.57558	2.08424	7.78615	3.93861	2.10582	3.25243
SIDM00319;VMRC-MELG		6.43847	3.25533	2.42808	6.98537	4.04512	4.76309		1.68805	3.74389	3.56374		5.33338		2.02741	3.17122	4.76						2.17674	3.99379	3.64845	4.02807	3.25918	3.1191	2.66513	0.75694	6.25309	3.71675		8.92262	6.75567	5.40433	7.13888	1.87498	2.80321	5.60223	3.79917		3.20234	1.95744	3.42354	8.79292	3.13564	2.98538	3.37905
SIDM00320;VMRC-LCD		5.92989	3.15308		7.69321	2.87192	5.79473	0.53499	0.28964	3.70995	5.31003		6.35651	1.94306	2.1643	3.42434	3.05008			0.44502	3.21944		2.61319		2.96623	2.36771	0.92072	3.01345	2.24554		6.7139	3.95036		8.43119	7.28265	2.95916	7.1348	1.07256	3.02613	6.1362	2.53249		1.341		2.40823	5.51666	1.24317		1.94388
SIDM00321;TYK-nu		6.2363	3.49981		7.17042	3.12797	4.65404	-0.51868	3.05984	4.0581	3.97519		7.32018	1.49153	2.18888	3.90416	5.33264	2.99984		0.99915	3.83311		1.76994		4.28881	3.41083	2.9029	4.01831	0.67819	2.52217	6.89067	4.6364		7.9088	6.59971	6.66357	6.97069	1.80086	1.69462	6.28332	4.97277		3.69647	1.84542	2.77287	7.27061	4.29283	2.68863	4.90012
SIDM00322;T-T	2.0039	6.32507	4.16554		7.71115	3.96762	5.02506			3.31635	5.79378		6.12316	2.47987	2.54751	5.02119	4.73003	3.86308		3.78668	2.86342		2.26728		4.68528	4.35216		3.34942		2.02217	6.89822	4.24508		8.01749	6.18404	4.67284	6.22757	1.63795	3.64779	7.32994	4.69755		4.36044		3.26573	8.42119	3.43581	3.46275	3.95024
SIDM00323;TK	1.15249	7.32773	3.18446		6.91415	3.45084	4.26363	1.84778	1.90366	3.59936	6.11512		5.61029	1.50727	1.26641	5.46768	5.67241	2.67042			2.44289		1.94728		4.34991	2.523		4.07079	0.81222	1.86114	6.54972	3.3732		6.8048	6.88504	6.03541	6.30402		2.93978	2.71942	5.82043		4.2403	2.38706		3.94054	3.27119	2.3234	4.16664
SIDM00324;TGW		6.86276	4.07098	1.74495	6.8044	4.54043	4.17228		2.01896	2.85928	6.46565		5.39389	1.82948	2.83779	4.85246	5.97361	3.81653	2.10996	1.231	3.84537		2.57036	4.98664	5.09265	4.60726		4.78816	3.03612		5.84299	4.2753		7.04446	5.41411	5.85274	5.77276		2.22437	4.81767	3.52762		3.19228	1.58859	2.55	4.19615	1.63108	3.40362	4.63674
SIDM00325;TE-9		5.91988	3.52735		6.64146	3.71674	4.95646			2.41931	2.26216		5.6669	0.76949	2.78609	2.15407	3.51849	4.54132		3.76444	2.55167		1.37492		2.77798	2.53043			1.22853	2.7719	6.18095	3.90824		8.5572	6.7206	4.51331	5.90953	1.96745	2.309	7.16031	3.0429		2.81015		2.09812	9.4683	2.69376		3.45478
SIDM00326;TE-8		6.65858	3.11875		7.95455	3.46749	4.90085	0.76275		4.00341	4.68735		5.6491	-0.2326	2.27335	3.65133	4.5898	2.46163		3.62329	3.8875		2.95738		4.56557	3.81142	2.69653	2.90874	1.64383	1.75248	7.0478	4.10476		7.96754	6.39857	5.96034	6.65611	1.96719		5.88707	3.63217	2.18098	4.29977		2.23024	9.4214	3.11331	1.3111	3.38778
SIDM00327;L-428		7.14432	3.5224	1.27986	7.15116	3.18866	3.96087	2.24852	2.04006	3.17296	5.18581		5.52671	0.39	2.39969	5.68001	6.0659			1.5908	3.08708		1.07259	5.65727	4.63995	3.26494	3.06826	4.20117	2.50876	2.26593	6.2686	4.27304		6.98134	6.75928	7.33251	5.94878		3.04468	4.62199	5.24135		4.01966			6.81383	3.30452	2.2664	3.47024
SIDM00328;TE-6	2.81836	6.79585	2.51547		7.08374	3.35127	4.99056	1.77716		4.58526	5.26608		6.33102	2.58752	2.77856	4.29438	5.19509	3.69657		1.45409	2.83423		3.4097		4.26316		2.33977	3.33893			6.94647	3.86942		6.75444	6.75328	5.10134	6.37485		3.84769	6.88781	3.432		4.56972		5.00446	8.30406	2.72438	2.61112	4.51772
SIDM00329;L-540		5.75717	3.50978	0.20287	7.65621	3.51413	4.55475	1.79896	1.91055	2.89225	5.0741		5.46101	0.75584	1.68669	3.53696	5.96025			2.07824	3.17536		1.85692		4.02508	2.92332		4.32841	2.50285	1.59504	6.23548	4.17912		7.38299	6.51414	8.07468	6.11308		2.025	3.42425	5.72511		4.202		2.72121	5.29967	4.08492	2.96093	3.67341
SIDM00330;LAN-6		7.41224	3.49332		7.07589	4.5099	3.86981	-0.08727	3.667	3.47673	4.47689		5.13119	2.2237	3.18572	4.7236	6.12825	3.32748		2.49278	3.64399		1.3593	5.59404	4.66583	4.59143	3.34256	4.18405	2.65051	1.95647	6.39315	4.07327		7.34177	6.67854	7.01722	7.08939		2.47458	4.89488	3.09772		3.69058	2.23146	2.97865	5.50533	3.33655	3.48189	4.3337
SIDM00332;MFM-223		6.85717	3.34359		7.0976	3.19186	4.08505		0.93217	2.94704	5.67929		4.37062	2.16781	2.97733	4.31849	6.08066			1.7716	2.49607	0.62539			4.29174	6.13627		4.5858	2.88138	1.56111	6.71747	4.14286		6.52866	6.25512	6.60978	7.05991	1.57324		6.25808	5.13249	3.50233	4.38015	2.6607	3.63805	6.03946	4.5286	3.44073	3.11298
SIDM00333;MFE-319		6.54998	2.72723		6.26998	3.80624	4.55589	0.44236		4.04081	3.98233		6.03173	2.18817	2.64947	3.5843	3.78662	1.82725		1.38979	2.52659		3.00224		3.88258	2.77885		2.24501			6.49797	4.09224		7.51013	6.63909	5.56967	6.34272	1.27016	2.55231	6.75226	3.3443	2.81147	3.59116			6.7203	2.09807	2.48609	3.02003
SIDM00334;MFE-296		6.52618	2.33774		7.04806	4.08755	5.36402	1.01887	1.30213	3.25608	4.4904	-1.57676	5.89121	0.80471	2.36145	2.71005	3.97153	1.24921	0.98382	2.01806	3.49543		2.92225		4.70266	4.43782	2.37514	2.99177	1.13884	1.50819	6.82365	4.04825		7.88363	6.90734	5.86214	5.96623	1.78986	-0.37928	3.71558	2.87444	3.35048	3.46866	2.28842	2.70193	6.46804	2.85125	2.09231	2.78713
SIDM00335;MFE-280	-0.07084	6.5108	3.4949		6.67548	3.85752	4.85501	0.53422	3.15439	4.85906	5.1536		5.8131	1.73126	2.27425	3.72273	4.69252	3.72309		1.17601	2.64903		3.83104		4.30482	4.78354	2.51474	2.66568	2.66222	2.09097	7.15915	4.5181		7.63627	6.94404	3.87132	5.37123	0.27581	2.34473	6.4813	1.25198		2.40043		2.04455	6.17918	2.22131	2.50143	3.60976
SIDM00336;MEL-JUSO		6.05622	3.93164	3.50124	7.44276	1.94977	4.08031		3.03363	2.77058	4.86339		5.18118	1.67661	2.38985	4.11004	5.52596	5.69448		2.16666	3.48362		-0.64192	4.54176	4.53737	4.69645	3.72287	4.19987	2.24192	2.89652	6.52363	4.26909		8.40905	6.40172	6.85544	5.90747			5.63969	5.38614		4.66214	3.23139	3.53449	9.06663	2.83201	2.84125	3.61607
SIDM00337;MEL-HO		6.116	3.73615		7.68753	2.23295	4.74374			3.23068	4.41621		5.72718	1.52391	1.3471	3.54882	5.24712	2.78876		1.20668	2.87852		2.82636	2.12596	4.15496	4.53664	2.95985	3.5103	2.05721	2.92012	6.16048	3.49894		7.86062	6.22879	6.04687	5.89408	1.32042	2.03127	5.44601	5.05386		4.63651	3.99946	2.99982	6.90956	2.96053	2.81552	3.54133
SIDM00338;ME-1	2.32724	6.59148	3.66947		6.61447	4.16578	3.74181		1.98501	2.97374	6.41272	3.42508	5.39837	2.24521	1.97838	4.23947	4.75191				3.1561			2.68731	3.75107			4.29038	3.58666	1.47828	6.8006	3.59057		7.72658	6.35134	7.30687	5.75971		3.12024	3.67189	5.00528		3.7647			3.15346	5.72492	3.44977	4.09474
SIDM00339;LXF-289		5.93429	4.06178	1.00232	6.87932	2.09412	4.36611		2.17328	3.5483	4.82671		5.96638		2.12925	4.25672	5.45751	4.4876		1.29732	3.16844				4.73977	4.4416	2.74141	2.97037	2.63689	3.00512	6.60039	4.18767		7.96503	5.35833	6.5864	6.44965			6.25279	4.77006		3.53345	3.17061	2.58746	9.351	2.57467	2.2175	2.77574
SIDM00340;LP-1		6.41765	3.18288		7.23676	2.31525	4.80951		2.58382	2.99287	6.10752		6.14024	0.90366	0.6642	4.24104	5.89973	3.48321		2.32445	2.44945		1.14327		5.54671	0.04512	2.45585	5.4438	2.54642	0.82911	6.30459	4.03762		7.82336	5.86513	6.40457	6.03527	-0.26974	4.4428	1.42162	3.87097		3.60754	1.81072	1.97424	4.56781	2.10207	1.15452	3.82996
SIDM00341;LOU-NH91		5.60907	3.22771		7.30228		4.06554			3.39359	2.90357		5.90057		3.30128	3.72884	4.65257	4.44205		1.49357	2.30567			2.6189	4.0465	4.53997	2.26217	3.26882	0.00436		6.00719	3.44528		8.35614	7.12611	6.59185	6.29362		1.7317	4.79596	5.50285		3.16745		3.46723	8.96889	3.63835		2.25245
SIDM00342;LOUCY	1.74747	7.1328	3.58782		6.80325	4.54095	4.32341	0.67406	2.88948	3.60142	6.53603		4.94616	2.05907	2.35272	5.11954	6.01862	3.15192		0.64752	4.1823		1.60502	5.30987	4.90158	4.00558		4.04357	3.13876	1.8774	6.66231	3.18216		9.56445	5.89002	7.63964	5.70939			3.1644	5.75441		4.23743			3.96198	2.60776	3.58161	4.74409
SIDM00343;LN-405	1.46713	5.78437	2.76853	1.22176	7.17581	3.08164	4.5512			2.81845	3.56263		5.78235		1.32311	3.05598	4.483	2.8423		2.44962	2.67337		2.11009	1.98099	4.15404	4.10903		2.46733	2.80997	1.94992	6.57297	3.87435		8.71375	7.07071	5.89567	6.25364	1.24237		6.47757	3.05177		2.7172	1.72733	3.2104	8.15656	1.20116	2.22985	2.92296
SIDM00344;LCLC-97TM1		6.82242	3.92812		7.72531	2.80394	4.95474	1.93866	2.27658	2.94912	4.59113		6.54289		1.04797	3.89914	4.6729	2.48869		1.8534	3.79689		2.30089		3.79315		3.00364	3.24778	-0.2991	-1.843	6.54288	4.72541		7.75534	6.71536	5.04752	6.81364		2.07365	7.13145	5.71563		3.22641	1.93283	2.85972	9.16798	3.47536	3.4404	3.5448
SIDM00345;LCLC-103H	1.9875	5.88926	2.64961		7.75095	0.61261	4.93598		0.68599	2.95524	4.00717		5.62704		1.64087	3.75671	5.37368	1.44872		2.28596	2.38945		1.23333		3.65324	4.52143	2.20214	2.91357	2.24692	2.67609	6.44476	4.33502		8.62348	5.85438	7.05194	6.75822		2.02859	6.34657	4.7108		3.42439		3.11182	8.41873	2.87608	4.45464	3.51401
SIDM00346;LAMA-84	2.43887	6.93034	3.11631		7.7052	2.39697	4.47198		1.7533	3.9382	6.35386	3.45251	4.7302	1.38646	1.13396	4.25603	5.71911	1.17731			2.43218		0.0767		4.5446		2.65832	2.97139	2.10404	2.2725	6.87886	4.57149		8.43459	6.08505	6.5117	6.14358		1.24289	3.95533	4.14383		3.10919			4.62734	3.98881	2.05403	3.68177
SIDM00347;TE-5		6.04757	4.40065		7.46573	3.45757	4.81044	2.07029	0.19185	3.40292	4.13266		6.20952	1.99142	3.03541	3.69531	4.7492			1.25835	3.19619		1.82383		4.51005	3.0692		2.93906	1.53373		6.76904	4.23102		8.26997	7.39175	5.25269	6.00371		2.62282	7.79369	4.47916		3.32116	2.41698	3.2697	8.51639	3.38784		3.15819
SIDM00348;TE-11		6.82436	4.51127	3.22949	7.13999	3.86403	4.79152			3.01472	5.54929		5.87378	2.65838	1.89755	3.96668	4.86687	2.23499		2.08356	3.1783		2.24879		4.79315		3.28352	3.22205			6.9334	4.02276		7.30605	6.68664	5.23669	6.86076		2.5997	7.89195	4.25314		3.70463		2.34065	9.97149	2.9677	3.33495	4.22567
SIDM00349;TE-10	2.80174	5.95442	3.80344	4.81429	6.31563	2.54562	4.34476			3.01735	4.7188		5.79644	2.37367	1.95916	3.76357	4.02374	3.03083		1.39996	2.98583		2.61105		4.18202	2.39324	2.91938		4.80185	3.00627	5.95932	3.86177		8.95947	6.90634	3.8325	6.07663	2.17402	1.9089	8.09008	4.10881	1.10287	3.18298		3.59688	10.2337	3.19866		4.28396
SIDM00350;SAT		6.28311	3.91865	1.65703	6.78603	2.52982	5.54546	1.33654	1.98212	1.93056	4.4288		6.43937	0.79906	1.96703	3.71767	4.57645			1.89588	2.66577		2.46004		3.84413	3.07071	1.26862	1.68995		2.4577	6.70643	3.63935		8.22147	6.92767	4.03935	7.43854		3.36961	7.34554	3.49924		3.7305		2.88497	9.59382	1.27603	3.21246	2.93205
SIDM00351;SAS	1.58462	6.76196	3.77367	1.77369	7.40311	3.18987	4.91887		1.75979	2.87807	5.53756		7.02819	1.68172	2.78285	4.60889	5.02901			1.36124	3.2244		2.27175		4.84113			3.47537	1.50199	2.59617	6.5303	4.63273		7.4067	6.7142	5.83183	6.49422		2.24887	6.80784	5.70117		3.69859		2.33952	9.63641	2.72625		2.73631
SIDM00352;RMG-I		6.27534	2.84845	2.07611	7.65917	1.31642	4.36426		2.13496	4.00483	4.89351		5.99213	1.26748	0.94476	3.99015	5.32744			2.1227	0.76242		3.38857		4.552	3.07169	1.3031	2.65112	1.49502	2.17516	6.39073	4.00445		6.55282	6.9309	6.09543	6.87416		1.88407	6.6695	4.15207	2.66703	3.36783	1.48049	2.65387	8.10211		2.861	1.8724
SIDM00353;RKN		5.95577	2.99769		8.00312	2.07853	4.45945	0.33444	2.77924	3.04645	3.44404		5.90033	0.31849	1.70127	2.84248	3.79692	2.39939		1.93002	2.57732		1.09859	2.67477	3.62659	3.65317		2.99293	2.95565	1.91684	6.89708	3.99443		9.80002	6.11274	7.04195	6.08017	1.19118	2.47189	4.95844	4.40681		2.9537		3.08745	9.28488	2.24088	3.28993	3.28247
SIDM00354;RERF-LC-Sq1	1.40777	6.86756	3.61026		7.44855	3.39347	5.15696	0.33974	2.23167	3.15265	6.06132		6.58653	1.69994	2.84781	4.72714	5.27728	4.30888		3.5286	2.791		3.23802		4.45817			2.79555	1.83101	2.5814	6.94101	4.21797		8.63145	6.84353	4.64857	6.30865		3.42104	6.55818	3.78175		4.72096		2.10856	8.83014	3.07939	2.63295	2.64331
SIDM00355;RERF-LC-MS		6.30758	3.12399		8.3767	2.97085	4.71144		3.5453	2.70377	4.79171		5.95388			4.37577	5.51993	2.81542		1.47503	2.15253		4.43279		4.22536	4.75625	3.5149	2.83457	2.22095	1.50081	6.00339	4.21353		8.84669	7.36505	5.91726	5.95152			4.74163	3.86991		2.86324	3.01526	2.62565	8.62453	3.31458	2.67086	3.54527
SIDM00356;RERF-LC-KJ		6.29247	2.72665	-0.25573	6.76973	2.73768	3.6793		0.94185	2.35066	3.49358		5.08573	2.17717		3.72864	5.19506	1.09475		1.55996	1.89794		2.26397	0.75186	3.47644	3.42872		3.17333	3.84834	2.35284	5.67922	3.44094		6.98341	6.62416	5.14203	5.79776		3.41289	6.83816	2.0737	1.93882	3.93939		4.44201	10.0088	2.76708	2.9098	2.87397
SIDM00358;RERF-GC-1B	1.45578	6.16095	2.75718		7.5924	1.42777	5.09485			3.25065	5.22894		5.59559	0.7195	1.81787	4.345	4.92712			1.60502	3.36968		4.44691		4.44409	3.67543		3.21109	2.30092	3.62287	6.78595	3.4634		9.11491	6.15711	5.34832	6.45641	1.44967	1.85527	7.50756	3.73202		3.59914		2.48375	7.57005	2.85295	2.153	2.82728
SIDM00359;RCM-1	2.75857	6.39669	3.67642		6.32152	2.74376	4.88381	0.67466		3.33405	4.01617		6.70138	2.29153	2.54763	3.24912	4.57925			2.39111	2.14287		2.35698		3.75044			2.89797			6.52342	4.06789		7.16739	6.691	3.95392	7.75516		3.63432	6.82559	3.91842		3.31558		4.16341	8.59008	2.6829		3.35069
SIDM00360;QGP-1		5.96279			6.57873	2.68186	4.24594			3.08977	3.88891		6.55681	0.61284	1.60387	3.17279	3.19092	1.9911		3.9472	1.96484		3.97142	4.18723	3.37849	2.44729	2.40734	2.35833			5.96344	2.86123		5.26464	7.02793	4.04054	6.7119	0.24657	4.8461	5.46598	2.43025		2.12561		4.23411	6.01088	1.26631	1.82776	1.8606
SIDM00361;PC-3_[JPC-3]		7.13566	2.62354	2.20201	6.83777		4.03525			2.78922	4.97637		5.54619	3.02264	0.57947	4.07617	5.36221	2.84354		2.15521	2.16249				4.08642	3.90975		4.27193	2.51234	2.20548	6.20053	3.28436		6.84753	6.51123	5.74865	6.00975	1.05381		6.6295	5.5446		3.45789	2.29146	4.08716	9.74261	3.00916	2.38332	3.74839
SIDM00362;P32-ISH	2.53499	7.56497	3.48915		7.46154	3.62468	4.04016	1.64945	1.92267	3.05697	6.53096		5.45805	1.07016	1.60099	3.53563	5.57782			1.34537	3.35106		1.88663	1.90918	4.57816	2.29844		4.15123	2.45117	2.238	6.46972	3.4105		7.76971	5.82667	6.75549	5.46375	-0.44134		4.62667	4.86199	3.96787	4.19916			3.93203	3.08064	1.91688	3.76528
SIDM00363;P31-FUJ		7.08713	3.0747	3.00309	8.30055	3.57362	4.12581		3.85063	3.63879	6.52821		4.54705	0.52865	2.11688	4.56962	4.72115	1.84196		1.17026	2.72507		0.51975	2.66058	4.37739	4.11234		4.05131	2.19285	2.36477	6.21568	3.24491		7.12424	5.9655	7.31056	5.70023		1.0019		6.26135		3.65929		2.90655	5.27443	3.86141	2.90809	2.5546
SIDM00364;P30-OHK	2.74654	7.34748	3.7573		7.84542	3.66151	4.10319		2.09315	3.98544	6.8935		5.52072	1.60704	2.36656	5.26538	5.35181	3.08903			3.65471		0.89683	3.54881	5.11137	3.61735	2.76854	3.42285	3.00774	2.44327	6.54914	2.06462		7.06831	5.72874	6.35199	5.71836	1.82083	2.46731	2.71811	4.82384		4.23925	2.30769		3.86862	4.0573	1.68788	4.56843
SIDM00365;SBC-1		7.69862	3.96583		7.18977	3.9591	3.52414	0.55673	2.60429	2.36479	5.13668		5.68971	1.15933	2.08889	5.18553	5.37479	2.98598		-1.14592	1.80436			5.17005	3.49818	3.53952		4.93478	6.16695	2.42093	6.38889	3.66475		6.90886	6.3605	5.94716	6.67101		2.20465	5.48511	3.42151		3.27317	1.73025	1.03279	3.66899	2.44537	2.8575	2.72597
SIDM00367;SBC-3	-0.30842	6.70432	3.13062	2.70097	8.22144	3.3045	4.35983	1.02688	3.61677	3.38914	5.41195		4.98124	1.20819	2.38639	4.89185	5.66606	2.74567			2.84521		1.83949		4.43843	3.50258	2.84798	3.72401	3.34608	2.06726	6.78391	4.03399		6.76846	6.4117	6.26052	5.62954		2.12387	3.19545	4.94421		3.27212		2.48856	5.80735	3.09916	2.92607	4.5107
SIDM00368;SBC-5		7.32245	3.07986		7.66454	3.36224	4.96058	0.88909	3.09221	2.65213	4.86018		5.5394	1.77227	2.56999	4.69548	6.24475	4.42214		1.18803	4.27167		2.53763		5.08446	4.03467		4.87802	2.92116	0.98152	6.32679	4.34566		5.98742	6.87143	6.45939	6.14055	0.8389	3.05099	3.42853	3.75821		3.88439	3.94576	2.29752	5.81125	4.25631	3.19526	3.87184
SIDM00369;TE-1		6.22956	3.3763		6.86465	3.54139	4.35104		2.04994	3.59466	5.22709		6.20643	1.29363	2.1263	5.84433	5.75492	2.86629			2.88282		2.17094	3.51829	4.43201	2.97786	1.8808	4.30222		2.7808	6.81862	3.66364		7.13509	7.20052	6.44784	6.04022			6.13617	5.88725		4.33919	2.9901	3.19669	8.75071	2.97731	2.7645	3.20976
SIDM00370;TALL-1	1.43225	7.75061	3.92623	2.26037	6.59149	4.10473	4.09563		2.60232	3.42144	6.59679		3.78564	1.84749	2.56305	5.03311	6.13406	1.91534	2.0823	0.37554	2.86786			2.17707	4.59093	3.19118		5.09964		1.83309	6.39826	4.17283		7.30944	5.26651	7.09242	5.25832		1.73132		4.77756		3.72254			3.44222	4.12083	3.37234	5.03138
SIDM00371;SUIT-2		6.80898	2.30053	2.38053	7.74872	4.61405	4.96489		0.0867	3.14456	3.77276		6.05257	1.05854	2.49674	3.72314	5.67583			1.80881	2.73991		2.0062	3.9297	4.26616	2.88657	0.7796	3.71186	2.49611	2.33354	6.26914	3.60675		7.3581	7.09276	5.97903	6.59224		3.00114	4.29266	4.5594		2.98763		4.13215	9.34782	3.15724
SIDM00373;SNG-M		6.62352	2.87795	1.45906	7.32565	3.27901	3.57859		1.46758	2.29661	4.98571		5.77675	0.42129		2.87672	6.08606			1.52833	3.1825		2.28907		4.03483	1.37127		3.8321	1.23956		6.21768	3.44323		6.66748	6.95272	6.05239	6.25327		3.98114	6.21632	3.48049		2.75357	1.94568	2.62981	8.02413	1.18776	2.85986
SIDM00374;SLVL		6.25926	3.02569		7.78976	3.21014	4.71044		1.81683	2.98183	5.67275		5.55604		2.05537	4.89377	5.87638			0.01778	3.35599		2.84365		4.14078	3.65136		4.24775	1.23543	1.96857	6.7923	3.5752		7.58604	7.32892	6.46235	6.4669		2.56044	2.58722	6.02744		2.82743		1.37169	5.00696	2.7413	2.97999	3.47558
SIDM00375;SKN-3		6.12475	3.24022		7.31237	2.17403	5.30975		0.35622	2.64818	4.61576		5.93696	1.35574	1.87269	4.09453	4.5554	1.5164		1.23195	3.21324		2.81306		4.10403	2.94608		2.56831			6.52785	3.69515		7.93555	7.60288	3.70127	6.06604		2.41385	7.87343	4.06963		3.62988		2.1583	8.28086	3.67098		3.41587
SIDM00376;MHH-CALL-4	1.97907	7.63949	3.70282	2.34351	7.32143	4.01983	4.13378	-1.09957	2.97333	3.54705	6.8455		4.47084	2.32168	2.2539	5.17395	5.17776	3.181			3.86847		1.23789	6.13457	4.79594	2.08771	3.23768	3.23577	2.60788	1.79709	6.88541	3.35996		6.97578	5.98599	7.10591	5.75555	0.02954	1.78239	2.89321	5.18519		4.25431	2.88582		5.15484	4.65554	2.06503	4.4403
SIDM00377;SKN		6.6109	3.10325		7.75426	2.96343	4.15275			3.50754	5.55353		5.16771	2.35572		3.8461	5.34358	3.58542		2.4946	2.37165		1.87594	3.80369	4.31587	4.07679	3.17202	3.42938	2.9391	2.94834	6.39864	4.29708		8.27174	5.70848	6.77654	5.79261	0.30319	0.58308	5.89252	4.57553		4.23485		2.73957	8.97001	3.07112		3.12703
SIDM00379;SK-MG-1		6.35858	3.36255	1.56935	7.93713	2.69897	4.28294		1.36774	2.66169	4.46381		4.96149		2.25414	3.33523	5.55408	2.99659		2.98357	3.28007		1.14173		4.32684	4.74028	3.37802	3.62062	2.42413	2.41593	6.44577	3.91157		9.51779	5.58154	7.00784	6.25512	1.34535		6.32582	6.16423		3.436	2.77588	2.74626	7.28733	2.3301	2.90577	3.26888
SIDM00380;SKM-1	2.34841	7.12781	3.18617	1.09688	7.24281	3.7705	4.13381	0.18525	1.63628	3.31658	6.16858		5.43729	2.0624	1.55946	4.07968	5.02736	2.95925			2.49299		1.71224	3.4571	4.72242		3.84693	4.97485	2.47411	2.27674	5.54854	4.43264		6.46822	6.86944	7.44465	6.00616		2.80713	2.82626	6.09708		4.14138	2.9299	1.79871	6.31013	4.1367	2.60762	4.27866
SIDM00381;SKG-IIIa		6.14436	3.6653		7.62993	2.32654	4.99875		2.61287	3.24992	5.48332		5.21079	1.39108	1.78264	4.66431	4.73383	2.98121		1.34317	3.19003		4.32577	-0.33312	5.10788	3.31896	1.10718	2.65069	2.36663	1.40724	6.65751	3.8305		5.9113	6.34653	5.96679	6.28672		1.83592	7.60131	5.35141	2.10444	3.14698	2.33298	2.79903	9.14004	3.28396	2.92209	3.30639
SIDM00382;SF126		6.22991	3.83043		7.80101	3.11455	4.09871		2.97719	2.9958	4.9047		4.88765	1.99664	1.0539	4.21103	5.5339	3.21024		2.13474	3.69027		1.29796	2.47155	4.55049	3.79984	2.84789	4.58605	3.67246	2.65428	6.15578	4.36271		7.23927	6.02148	7.81237	4.53621			6.08717	5.86263		4.15294	1.81817	2.97722	8.39091	3.58329	3.17867	3.56355
SIDM00383;SCH	1.65397	6.81435	3.25774	1.90065	7.79712	2.40414	4.87905			3.4799	5.06257		6.34504		1.19965	4.9533	5.56323	3.68212		1.85025			2.43076		4.90553	3.1839	2.99905	3.22291	2.117	1.17688	6.76489	3.28283		8.76986	6.09612	6.04789	6.40798		2.55455	7.01399	3.21603	3.59502	4.29551		3.82174	7.75175	2.11859	3.21564	3.56432
SIDM00384;SCC-3		5.94046	2.48689		6.6413	2.9649	4.58464		2.66195	4.44302	5.36342		6.10989		2.7014	4.22921	5.55367	4.81827			2.30011		1.61484		4.96344		3.26178	4.31434			6.6345	4.80223		8.58583	6.08992	5.97082	5.65905	1.25553		3.28682	5.78803		3.71611		2.68855	6.13762	3.13645		3.18767
SIDM00386;MHH-ES-1		6.62901	4.20008	1.57094	7.89128	3.86099	3.8723		0.50693	2.81315	5.71685		5.10131		1.98806	4.30877	5.45229	3.63023			3.59507		2.00938	1.21154	3.87756	4.1829		4.44422	1.94146	2.70171	6.3496	3.17841		6.3091	6.05452	6.5528	5.13179	0.82257		4.80146	3.47938		3.78152	2.08316		5.86151	3.52605	2.01446	3.87195
SIDM00387;MHH-NB-11	2.12535	7.0283	3.25485		7.45977	3.45957	3.67837		3.29268	2.56793	6.25213		5.88318	-0.17913	2.93975	5.73799	5.29848	3.69902		1.19475	3.11357		2.13908	5.69577	4.76591	3.64286		4.3964	2.91876	3.01504	6.59264	4.23927		6.5421	6.60111	5.14283	6.29202			4.25485	3.38472		3.2034	0.85567	3.14403	5.3042	2.93478	3.06432	4.3897
SIDM00388;MHH-PREB-1	2.18796	7.41282	4.03212		7.13446	3.83336	3.57119	0.62568	2.57042	3.4951	6.69939		4.66438	1.62805	0.56292	0.82261	6.51673			1.63758	2.62411		1.25002	2.43542	4.42999			5.07251	3.87202	2.11834	6.351	4.11869		5.83919	6.55307	7.19211	4.92928		2.74597	2.59149	6.36457		3.52131	2.19616		4.69775	2.87297	2.32936	4.30104
SIDM00389;SU-DHL-10		7.06944	3.23642		7.56943	3.51075	4.24372		1.57424	3.30404	6.04747		5.2562	0.45042	2.15202	4.99003	5.22247	3.16498			3.62727			2.79295	4.8081	3.70445		3.52042	2.55132	2.47903	6.44632	3.7267		6.58827	6.25885	6.88586	4.86328		2.81891		6.2827		3.75214	0.83099		5.51239	3.15703	2.66609	3.9684
SIDM00390;SU-DHL-1		6.66056	2.87118	2.53965	7.54023	3.62463	3.44215		1.82679	3.67466	5.85333		5.34574	0.84924	1.99919	4.66398	5.96271	3.74094		1.74374	1.92553		-0.47228		5.22599	3.45088	3.05053	4.31583	2.65229	2.07999	6.5505	4.24621		7.77509	6.14948	5.75523	6.0199			3.15548	4.54164		3.54427		2.55984	5.28734	3.58083	3.44568	3.34507
SIDM00391;SK-MM-2		7.5846	3.62375		7.35306	4.11866	4.51986	1.5804	-2.41886	3.66674	6.96277		5.73312	2.12049	2.72486	4.20846	5.20755	2.66225		3.5395	3.54572		0.75322		4.3528	3.24618		3.86833	2.42876	1.79746	6.77965	3.76287		7.41004	7.1426	6.08918	6.63204		3.52051	3.88032	3.15863		3.22964			5.14087	3.53223	2.44411	4.08917
SIDM00392;SK-MEL-30		6.25597	3.97236	2.87952	7.90737	2.50331	4.67177		2.99318	3.71088	5.68938		5.62341		1.97796	4.32035	5.8776	3.79943			3.88217		1.98369	2.7952	4.22879	4.85218	3.50466	4.85819	4.25986	2.36027	6.104	4.25731		7.36611	6.58358	6.80968	6.3784		1.5113	6.15123	5.33589		4.28748	2.94884	2.17908	5.35546	2.73521		3.64557
SIDM00393;SK-GT-2		5.77377	3.47974		6.10626	2.35666	4.79859	1.5715		3.4036	3.74726		6.40517	2.37518	1.73288	3.34823	4.10524	1.19988		2.4796	2.92162		1.16584	2.48592	1.77818	2.55181		3.07887	1.07223	1.73577	6.47589	4.13382		8.30561	5.63232	2.97903	6.83881	1.91235	3.15946	7.53982	3.19496		2.37031		3.60103	8.4652	1.4975	2.80763	2.894
SIDM00394;SISO		7.1645	4.07417	0.46487	7.47559	2.88638	5.10802			3.62497	4.5652		5.8314	1.33113	2.49308	4.18438	5.33301	3.09499		3.10947	2.84067				4.29051	3.4917	2.88643	3.95673	2.15982	2.42113	6.58296	2.86014		9.65324	6.96192	6.25659	6.15057	1.35429	2.43808	5.85798	4.60842	2.95267	4.40888		3.59878	9.31726	3.83559	2.48962	2.26171
SIDM00395;SIMA	2.15365	7.50371	3.6119	1.95785	6.90534	4.74697	3.99785	0.90012	2.63581	2.68665	4.96955		5.87817	1.5448	2.2725	4.86859	5.97139	3.79881		0.7717	4.14828		1.86701	3.55948	4.86982	4.53477		5.18958	1.97126	2.35606	6.22369	3.96351		6.43802	6.42046	6.14393	6.55029		2.03145	4.08109	2.6494		3.37404	1.37963	1.97008	4.46037	2.40303	3.3508	3.60811
SIDM00396;SIG-M5		6.54546	3.39487	3.88905	8.30248	2.96204	4.44643		2.96205	3.52167	6.83675		5.28972	0.82239	2.45571	4.6113	4.90205				1.72395		1.14639		4.32728		2.66401	4.37711	1.9192	2.42062	6.43416	4.06137		6.98114	6.67566	6.54014	5.61098		3.20607		5.85768		3.85985	3.59006	2.70961	5.70893	4.09506		3.56637
SIDM00399;SCC90	2.62192	6.79283	4.11304		6.35885	3.86768	4.62419	0.55715		3.50892	6.09113		6.42564	2.54579	2.71287	4.67203	4.75175	3.0081		2.31555	2.58993		2.07403		4.05071			2.41118		2.26311	7.21306	4.70518		8.7751	7.30489	4.5087	7.18906	1.73258	2.29709	7.18845	3.14273		3.78452	2.51116	2.51713	8.37734	3.1408	2.69234	4.41896
SIDM00400;SC-1	2.27622	6.96137	3.45316		7.76522	3.69845	4.30398		2.98742	3.42642	6.90025		5.51254	0.95013	2.11117	5.1989	5.82904				3.30115		1.67267		4.35174			4.18778	3.05929	2.34357	6.03304	4.27296		6.24429	5.94844	6.48037	5.71374		2.38211		4.80335		3.88783			3.60033	3.85721	2.50725	3.96623
SIDM00401;RVH-421		6.23083	4.08294	2.5589	7.73198	2.73315	4.25615		2.86068	3.00348	4.18865		5.54751	0.5807	1.64199	3.44901	5.6471	3.80886		2.40155	3.81529		2.3041	4.19432	4.37185	5.21711	3.57631	4.46293	3.40735	2.9471	5.96093	4.17699		7.37227	5.94066	6.44455	6.06791		2.19064	5.50681	4.96517		3.66605	3.33024	2.13986	8.35426	2.43061	2.15767	3.15702
SIDM00402;RT-112		6.43501		0.84537	7.17632	2.90052	4.94359		0.70689	3.74476	5.15852		5.25234		1.98631	4.30485	4.92515			3.76997	2.74739		3.61545		4.16086	2.90612		3.74556	1.87624		6.9654	3.91708		7.20065	6.71688	6.09509	6.75639	1.61817	2.71233	7.55089	5.59497		3.73268		3.1547	10.0591	3.57093	2.0061	3.93635
SIDM00403;RPMI-8402		7.15654	3.5817		7.87151	2.86634	4.08692		1.8278	4.12038	6.77276	2.87775	5.02094	1.44744	2.14855	5.80752	5.2229			1.22383	3.09466		0.16024	1.73694	4.57068	3.87572		4.1207	1.60291	1.33095	6.61823	3.79011		9.6829	6.39184	6.41151	5.70932	1.08761	2.23665	3.80268	3.64043		3.18286	1.21083	2.00806	3.82691	3.43891	2.67985	4.35408
SIDM00404;SU-DHL-16		7.31575	3.25003	2.717	7.76222	2.5857	4.61352		2.80472	4.02204	5.6676		5.75157	0.95299	1.28466	5.04625	5.72526				3.28209		0.60216	4.79741	4.67547	5.09216		4.00744	2.53961	2.53673	6.72523	3.30189		7.82432	6.23384	6.5208	5.46116		3.15363	2.72139	4.85341		2.82145	2.23844		3.81164	3.24609	3.29751	3.51838
SIDM00405;SU-DHL-4	1.24662	7.41557	3.57537		7.55073	3.74855	4.3	2.05907	3.242	2.83728	5.73975		5.10315	1.80933	1.87973	4.63783	5.90951				3.5012		1.48114	2.84237	4.49182	1.32945		4.76358	2.3716	2.49202	6.37759	3.43652		6.46991	4.32604	6.71185	4.65879			6.76872	5.587		4.18278			5.16853	4.05067	3.40356	3.38896
SIDM00407;SU-DHL-6		7.45849	3.39025		7.31725	3.54764	4.3474	1.38149	3.36561	3.7466	6.00477		5.24144	0.59162	2.17924	5.13499	5.5192			0.84145	2.61757		1.45351	2.03444	4.61011	3.32381	1.78117	2.90668	2.32386	2.34521	6.74678	3.65081		6.30308	6.21657	7.10665	6.00651		0.50634		4.73005		4.41039		2.00589	3.52906	3.85259	2.53017	3.33707
SIDM00410;YT		6.68643	2.8834		7.8702	3.42743	4.2418		2.21869	2.96558	5.98079		5.23854	1.93635	2.30789	4.23477	5.96619				2.83367		2.41431	1.75309	5.18115	3.54352	3.2054	4.59943	2.96952	3.29683	6.19513	4.43976		7.42941	4.01318	7.16792	5.65987		1.5802	2.72307	6.32889		4.01391	2.8419	1.65597	3.7626	4.33843	3.17077	3.65705
SIDM00411;YAPC		6.70789	2.60601	1.64912	6.9223	2.09022	5.34369			3.40737	4.27843		6.15573		1.99293	3.51104	4.42765	1.84707		2.96455	2.72043		2.45008	2.79105	4.0559		1.32448	1.74004	0.75486	2.11177	6.49051	3.52757		6.46577	6.88209	3.69603	6.93069		3.23839	7.28605	4.5048		2.83904		4.52971	10.7543	1.25493	1.46122	3.31467
SIDM00412;WSU-NHL		7.06191	2.84253		7.38789	3.04021	4.29796	1.14839	2.06675	3.55386	5.3915		5.26087		1.33919		6.12561	2.40425			3.27394		1.02654	3.03743	5.13362	1.94058	3.65154	3.81543	1.96575	2.43423	6.36803	4.22871		6.59936	5.70149	6.55697	5.54079		2.5483		5.31731		3.86873	1.42862		3.47269	2.91545	2.31964	3.48159
SIDM00413;WSU-DLCL2		7.45972	3.54265		7.91505	3.34354	4.39991	1.90602	3.34958	3.31713	5.73923		5.20002	1.12273	1.284	4.62493	5.95761				3.40613		0.46834	2.46207	4.31232	3.66209		4.45857	2.1496	2.35767	6.3111	3.43512		6.37604	6.1017	7.26615	5.37497		2.96495		5.66152		4.39142	1.59641		4.97208	3.55508	2.47184	3.59987
SIDM00415;ROS-50		7.65189	3.61159		7.45169	4.17843	4.01285	2.17957	3.55741	3.3993	5.85796		5.54089	1.47871	2.44842	4.11876	5.86131	3.04709			4.07257		1.95423	3.72267	4.18636			4.42208	2.80789	2.86528	6.55913	3.81821		5.86772	5.79929	7.04019	5.91079		2.01085	0.30932	5.70294		3.9041	2.05518		4.12982	3.91607	3.00424	3.87199
SIDM00416;VAL		7.22755	3.41102		7.65746	3.31146	4.69644	0.99239	2.29781	3.5717	6.28699		5.87673	0.69959	2.33259	3.76864	5.84427			1.5396	2.7022		2.37859		4.42655	2.75738		4.02957	1.83631	2.59764	6.46743	3.36908		6.68256	6.25069	6.45728	5.60877		2.69547		5.95412		4.0371	1.54662	2.34206	3.03263	3.88534	2.85046	4.0117
SIDM00417;U-266		7.06807	3.11922	1.56215	7.19119	3.49005	4.85429	1.26747		3.61066	5.3612		5.5678	0.48963		4.07801	5.53203			4.16611	3.62807		2.09793		4.46299	2.99521		3.39072	1.73676	2.04948	5.7665	4.07479		8.78105	6.50338	5.85215	6.6186	2.05104	3.22491	5.36806	2.72126		4.1311	2.44104	3.04148	3.88465	4.51924	3.67751	3.13544
SIDM00418;TT2609-C02	1.79316	6.9389	4.10443	4.56156	6.95856	2.87076	4.37284		3.0721	2.90467	3.90042		5.45427	1.23721	2.31607	4.10562	5.70676			2.15669	4.1914			3.24552	4.62633	4.06943		4.8106	1.66301	2.26835	6.42092	3.62783		6.71504	6.58611	8.0109	5.98276			5.58554	4.9839		4.03532	1.94117	2.58251	8.74707	3.74278	2.36727	3.20948
SIDM00419;TC-71		6.87078	3.82724	2.87483	7.07158	3.35098	3.90513		2.31263	3.24528	5.80031		5.61874		1.73867	4.28908	5.71559	1.14453		0.45364	4.32473		2.41432		4.59165	3.72262		4.8449		2.37986	6.15031	4.11705		6.14788	7.72619	6.4766	5.60424		2.73097	4.12987	3.38902		3.89817	0.10713		6.20337	3.45683	3.54383	4.44493
SIDM00420;SW1710		6.1328	3.08555	1.20763	8.40325	2.82831	4.23652	1.01399		3.27489	5.19993		5.13653	1.54186	1.88062	3.15953	4.75007	1.99854		2.56019	2.76341		2.54692		3.86769	4.48459	2.09196	2.95244	1.86572	1.52098	6.80572	4.36601		7.86051	6.18435	5.60991	6.41953	1.47318		6.71132	5.80703		2.86725	2.7869	2.45534	8.75909	2.81538	2.61964	3.56148
SIDM00421;SUP-M2		6.30989	3.07068		7.27139	2.98134	4.35493	-0.29755	1.96958	2.13554	4.72796		6.07843	0.44286	1.78218	3.83159	4.94166	3.24064		2.81514	2.97396		-0.01886		4.61532	4.09804		4.01667	1.54873	3.43479	6.6866	3.8855		8.28765	6.99877	5.67807	5.92736		1.18228	2.9967	4.96074		4.41208	2.58077	3.05886	7.82524	3.69985	2.66563	3.47499
SIDM00422;SUP-HD1		6.94539		1.84145	6.94295	2.97902	4.89512		2.08136	3.71932	4.70077		5.65402	1.70783	2.13479		5.88034			2.31776	3.53297		2.24773	4.92901	4.44826	4.3465	2.5158	4.09685	2.44227	1.65368	6.83412	3.72888		7.48708	6.39971	7.2273	6.29711	1.70871		2.93183	3.32934		4.55734		2.17774	5.8831	3.38429	2.39073	3.23936
SIDM00423;SU-DHL-8	3.34276	6.8571	3.66548		6.69488	4.03462	3.5232	1.23706	2.60371	4.20955	6.10061		5.07547	1.30646	2.3147	3.63956	6.04381				3.23106		3.03122	2.91026	4.45936			5.45217	1.86819	2.63852	6.16552	3.76941		6.11783	6.30282	6.85189	5.77728				4.69933		3.77883	2.56506		3.00987	2.77438	2.65465	4.3912
SIDM00424;U-698-M		6.39696	3.19097		7.6532	4.46065	3.82277	0.9059	1.03533	3.37042	6.5414		4.07636	0.90778	1.51559	5.36698	5.88227			0.6222	2.21898		1.47407		5.5576	2.12182		3.87845	1.99843	1.63522	7.22093	4.38853		6.08821	5.34228	6.21507	5.41127	2.55507	2.00517		4.5336		2.92857			4.23079	3.90566	2.4622	1.07336
SIDM00425;OVTOKO		5.78188	2.37464	2.6883	7.12211		4.63819		1.79963	2.38346	3.80003		5.23168		2.41935	3.64134	5.24533	1.70407		2.01866	4.09358		3.23487		3.32601	3.97942	3.3292	3.40848	3.52451	2.64593	6.21585	3.07667		7.96741	6.307	6.30026	6.07817	1.84315	3.60524	3.94347	5.72665		3.57193	1.86806	2.81921	9.07621		0.12355
SIDM00426;RH-41		6.98456	3.67932		6.91683	3.67584	4.33981		2.61915	3.07699	6.27158		5.61481	1.69893	2.97563	4.89952	5.09317	2.99186		0.56906	3.21093		1.66738		4.25363	3.8764		3.85752	3.06189	2.00616	6.7486	4.28001		8.70383	5.55121	6.84884	6.04198	1.51676		5.04101	5.50004		4.21807	0.35609	2.97107	6.81844	3.3619	3.6061	4.50527
SIDM00427;RH-1		6.68904	3.76511	2.77905	7.00134	4.2018	4.62081	-1.35675	2.61446	3.39218	4.81935		4.58492	1.91684	2.5683	4.09368	6.25151	3.17522		1.36461	3.81529		2.22634		4.01829	5.31648		5.41551	1.80967	2.38575	6.18749	3.31476	1.57505	7.2503	6.50771	6.90802	4.86762		2.10965	4.49029	3.97706	-0.09227	3.76159			6.26979	3.38178	3.41539	3.89943
SIDM00428;NB4		6.95593	3.44881	3.02445	7.01211	2.83915	4.72439		2.17172	2.96063	5.66621		5.32466	1.44416	2.22321	4.80953	5.39602	1.99679		0.341	3.27187		-0.00628	2.87863	5.1314	2.91007		4.3472	3.20165	1.88115	5.72583	3.87792		7.30714	6.39133	6.20087	5.53921			3.70138	6.32303		2.60791		2.53449	5.34215	3.59992	3.18843	3.43815
SIDM00429;NALM-6		7.257	3.86832	0.54868	7.65361	3.91623	4.08776	3.3911	2.03827	3.69908	6.62628		5.43116	0.67633	1.97321	3.33384	5.66845			1.19262	3.86221		0.81267	3.31468	4.97595	3.69987	2.37568	4.02967	2.64988	1.91156	6.74858	3.93253		7.15861	5.99044	6.46003	5.56206		2.56622	2.84274	5.42098		4.20204	2.58075		3.86632	3.88094	2.65654	4.51136
SIDM00431;MOLT-16		6.84335	3.29673		7.31509	3.11093	4.44463	0.95742	2.60122	3.46308	6.3275	1.70301	5.31156	1.18479	3.08223	4.73951	5.37384				3.88336		1.23287	3.9734	4.6006	1.89331	3.84378	3.9814	2.58659	2.56077	6.56708	4.00154		8.15974	6.04317	7.32454	5.52666		0.87866		4.98318		4.0156	1.01217		3.95715	3.33575	2.32593	4.03767
SIDM00433;MOLT-13		7.45317	2.85829		7.6534	3.08851	4.41254	0.92919	1.7431	3.26176	6.53946		4.26191	1.65726	2.61388		5.25977				3.81113		0.28908	5.0251	5.08495	3.62267		4.07195	2.02478	1.86383	6.67491	3.2035		8.00207	6.20912	6.9306	5.55981		2.14392	1.09656	4.86255		3.40172		2.39459	4.19068	3.66239	2.81633	4.69005
SIDM00434;MOLP-8		6.73573	3.79771	3.78713	7.56145	3.33483	4.55187	0.27835		3.70004	5.48677		5.9602	1.99123	2.25261	3.85553	5.68333			2.45951	3.07552		0.18518		4.33301	3.60119		5.24731	1.30502	3.04939	6.32686	3.9213		7.5849	6.89065	6.56431	5.62213		3.22308	2.03015	3.98388		3.47022	2.56532	2.69014	5.27278	3.40997	3.19983	3.66526
SIDM00435;MOLM-16		6.56279	3.68989	2.99122	7.37852	3.17959	4.60898	0.88098	2.61608	4.13407	6.51194	4.67646	4.7391	-1.13426	2.64479	4.07121	5.97541				3.15152		0.5553	3.53038	4.67117	2.92695		4.775	2.72925	2.54839	6.67583	3.80031		8.32573	5.61856	8.62677	5.59018		2.06017	3.22932	4.49878		4.17105		0.16239	4.93328	4.09179	3.70791	4.06767
SIDM00437;MOLM-13		4.74012			8.56745		3.9371			3.28832	5.81114		3.90751			5.07969	2.50045				3.12007				4.48069			4.68268			6.68673			8.005	5.44659	6.82603	5.74743		3.68603		4.37789		4.73595			6.03787	3.24256	0.8043
SIDM00438;MN-60	1.36916	7.24635	3.02475		8.03707	2.98805	4.25664		2.84117	3.24794	6.39919	1.48997	5.28997	1.29439	0.99741	4.25845	5.72357	4.20422			3.21394		0.05661		4.64659	3.40401		3.95467	2.42101	2.33131	6.10035	3.72485		6.84651	6.2399	6.72857	4.8783		2.54303	6.44513	4.93826		3.84867	3.15792	2.20302	4.44779	3.65038	2.61473	2.91115
SIDM00441;ML-2		6.14261	3.70593	2.73916	8.35821	3.53909	4.45593		3.40156	3.42101	6.26755		4.67311	1.7326	2.31436	4.82289	3.95504			1.59026	3.04438		2.40664		4.37341			3.70521	2.41558	3.0587	6.99663	3.68133		7.72849	5.80042	6.72229	5.56569	2.70929	3.43276	6.25137	5.21441		4.38279	3.39407	2.89149	5.33643	4.50946		3.51067
SIDM00442;ML-1		6.35927	3.46414	3.05471	6.9059	2.60485	4.48731		3.18562	2.93649	3.4646		6.16255			2.88675	3.87003	2.80186		1.95236	3.22266		3.99643		3.89066	2.97894	1.52829	3.10826			6.0889	3.83103		7.91567	7.14347	5.42874	6.05898	2.63899	3.41063	6.1709	4.22223		2.98959			8.4924	1.84346	2.2847	3.4816
SIDM00443;NU-DUL-1	2.51919	6.67299	3.811		7.779	3.63981	4.19437		2.90327	3.92676	6.70933		5.23668	0.33974	2.4816	4.07046	5.7471				4.02688		1.33095	3.10109	4.45628	2.946		3.33734	3.01762	2.57021	6.54313	4.29833		6.72985	6.4624	7.02071	6.10949	0.54453	2.01448	2.89908	5.34905		3.50578	2.46823		4.00036	3.49195	3.46176	4.21708
SIDM00444;OACM5-1		6.8611	2.60996	2.39789	7.92822	3.01378	4.11271		2.18866	2.82478	4.97685		6.35132	1.57828	1.60495	4.50599	5.63166	2.39261		0.68021	2.96166		1.24484		4.08645	3.84646	2.77571	4.38321	2.30748	2.11938	6.67036	3.69418		7.37213	6.5544	5.41204	6.3065	0.7527	2.22443	2.68286	4.12697		3.84462	-0.15247	0.74685	6.21096	3.35348	2.79354	2.09775
SIDM00445;OACp4C		5.82103	2.81952	1.8943	7.72619	2.42381	4.63054	0.75299	2.60496	2.35637	5.58517		6.56728	2.15064	2.29052	4.40479	4.75821	2.8465		2.15061	2.85559		3.38356		3.79831	3.29056	2.76369	1.83579		2.3913	6.66825	3.60869		8.84969	7.74159	5.51625	6.03992	2.46183	3.41625		4.31404		4.35838	2.7951	3.28405	9.55325	3.82209	2.30059	2.7947
SIDM00446;OCI-AML2		6.72498	3.24651	2.11476	8.33776	3.18234	4.54563	0.48213	0.80607	2.3465	6.37842		5.30809		1.94317	3.09985	5.05596	2.41278			2.62096		2.27647		4.35453	3.02378	1.86352	3.45199	2.62602	1.31957	6.10836	4.45488		7.92068	7.33767	7.34457	5.55141		1.75677	3.23921	5.94161		3.67226	2.20257	1.74732	5.96029	3.86437	2.19435	3.75219
SIDM00447;REH	2.91723	7.21141	3.7592	2.38776	7.27967	3.76316	4.59951		2.87834	3.60518	6.79075		4.86029	1.40933	2.48561	5.92737	5.44454	3.31515		0.09806	3.89705		1.83004	3.91709	5.33131	3.42382		4.21485	3.22525	1.40793	6.9449	3.71915		7.03585	6.0825	6.38137	5.46465	0.91619	3.33909	3.43672	4.95346		4.24062	2.55607	2.98082	5.20218	3.74826	3.06724	4.50903
SIDM00449;RCH-ACV	2.44645	7.59943	3.50104	0.75722	7.64353	3.11427	4.28314	0.25707	2.76249	3.67313	7.04574		5.15638	1.4356	2.36741	2.6269	5.2885	1.66354			3.32007		1.52334	3.97571	4.97488	1.84854	2.16256	3.93423	2.76984	1.7175	6.71945	3.45859		6.58473	6.51158	6.65478	5.59837		1.71168	3.53591	5.06164		3.82857	2.98357	3.56534	5.06567	3.27183	2.62291	4.26348
SIDM00450;PL-21		5.70891		4.0397	8.72264	2.89864	4.51511			2.83786	6.79983		4.52776			5.19164	4.09071								4.23816	3.88251		3.54227		2.67002	6.69709	4.05681		7.64158	5.40338	7.50522	5.41713				6.17723		4.06139			5.14009	5.09622		3.45238
SIDM00451;PF-382		7.37715	3.70923		6.59776	2.01598	3.97849	0.34474	2.75767	3.57927	6.17945	3.41879	4.49671	1.46154	2.46223	2.93589	5.84321				3.82878		1.81316	4.28219	4.83253	3.48336		4.33277	2.31651	2.46683	6.17783	4.12218		7.31177	6.51705	6.50142	4.62499	0.2511		3.25655	4.82922		4.20264			3.41974	3.92828	2.13241	4.45292
SIDM00453;PA-TU-8988T		6.32862	3.04584	1.19947	7.51928	2.3906	4.71525		2.17625	2.85871	4.05012		5.67527	1.69021	2.28265	4.19849	5.75649	2.16389		1.64211	3.47636		1.64165		4.52978	3.78448	3.37882	4.34769	2.19525	2.88479	6.53657	4.24372		8.0973	6.18323	6.8617	5.84739			4.53752	6.13669		4.00193	2.98337	0.98976	8.83522	4.33494	3.24534	3.15739
SIDM00454;RH-18		6.10456	3.05976		7.53622	4.03761	3.98575			2.92016	4.17155		5.57132	1.05959	2.61282	2.75846	2.68275	2.6595		2.16478	3.45464		2.31664	4.5544	3.80716	3.40033		1.388	0.50065		6.12635	3.74526		7.16256	5.67864	4.97242	6.52901	0.84231	2.03083	5.52343	3.48055				3.18796	7.55301	1.25118	2.71855	3.06921
SIDM00455;PA-TU-8902		6.53571	2.95771	1.92085	8.22369	1.98224	4.63007	-0.0251		3.58118	5.30089		5.596	1.76668	1.74077	4.67723	5.12575			2.15185	3.3317		1.65712		4.77744			2.52808		2.47834	6.94265	4.09062		8.33431	5.93638	4.84227	6.87634	1.1496	2.94044	6.84447	4.92173		3.0485		4.08071	9.19729	3.04097
SIDM00457;OPM-2	2.12118	6.82466	3.51891	-0.92144	7.64069	3.65967	4.45551	1.608	1.86039	3.42897	5.70797		5.71768	1.94033	1.31226	4.68046	5.56819			1.48276	2.80976		-1.23232		5.27628	3.82475	2.88849	4.31731	3.27202	1.58254	6.6936	4.07401		6.80736	7.64318	6.64431	5.61814		1.70539	3.60571	3.80669		2.95982	2.7404	2.76548	4.75273	2.28209	2.54257	4.05806
SIDM00458;OCI-M1	1.48654	6.72523	3.94879	2.63882	6.89688	4.63261	4.45796	0.03072	1.81566	2.25678	5.52781	3.03571	5.42351	1.70015	2.83864	4.21757	6.50854	1.36905		1.28747	3.4539	0.30525	4.29098		5.14063	3.62849		5.06363	4.46755	2.61419	6.17979	4.26655		7.9772	6.37419	7.85641	6.23121		2.06734	2.95775	4.99441		3.72904			5.87337	3.99338	2.71008	3.51774
SIDM00459;OCI-LY7		7.28791	3.45179		7.22209	3.75094	4.22219	1.90975	3.04284	3.40056	5.94436		5.32286	0.96888	2.08905	5.13929	5.87807			-0.87675	3.24673		2.32139	2.4925	4.35819			4.18259	2.52821	2.3101	6.47963	4.00295		5.97774	5.29577	7.23962	5.39662	0.94783	1.21851		3.987		4.07449	0.80294	2.2952	4.6624	3.49777	3.19341	3.98373
SIDM00460;OCI-LY-19	2.88825	7.33904	3.56566	1.25793	8.27767	3.48805	4.28178	2.29911	1.4937	3.67667	6.82827		5.24368	1.33404	2.05082	5.06168	5.67257	3.30582			3.37831		0.99637	3.65903	4.3328	3.38047		4.21064	2.06444	2.37217	6.76316	4.11852		6.89764	6.3572	6.79722	5.56775		2.59709	3.04885	4.8541		3.95368	2.4235	1.35791	3.00987	3.23691	1.85959	3.02036
SIDM00461;OCI-AML5	1.90875	7.25055	4.1212	3.03881	7.18551	4.0803	3.70432		1.07335	2.55248	5.73131		4.52437	1.23869	2.31282	3.43077	6.1018				1.70804			1.92794	4.48542		3.17763	4.7951	3.56685	-0.2035	5.96211	4.29669		4.85447	6.76036	8.19637	5.5077			3.48955	7.24695		3.90973	2.4766		5.19919	5.07738	2.68468	4.33158
SIDM00463;P12-ICHIKAWA		7.11997	3.24791		7.20009	3.25666	4.05082	0.18609	2.35099	3.64943	7.11367		4.81097	1.13469	1.88227	5.61865	5.44013			0.61633	2.83112		1.2275	4.15377	5.03645	3.72355	2.5566	4.29898	0.93393	2.72977	6.34057	3.99975		8.15364	6.21566	6.72297	5.3552		0.4666	6.42539	5.77095		3.7457	2.74894	0.98913	2.78282	3.9937	3.0029	4.69097
SIDM00465;OVMIU		5.75129	3.2904		7.02586	2.6883	4.75375		1.6197	3.99222	4.02891		6.23906		1.92409	2.96696	4.66264			2.64416	3.28457		3.12857		3.82461	2.40878		2.19081	2.08621		6.41709	3.76576		9.6039	6.49349	5.04394	7.1006	2.19414	3.3779	7.05316	3.90609	6.16957	2.93472	3.47782	3.05847	9.42086	2.77489	2.9855	0.72159
SIDM00466;OVKATE	0.19986	6.06665	2.99532		6.13354	2.37454	4.0408	-0.08264		2.87725	3.18215		5.58599			2.41632	3.64248	3.41629	2.50372	2.37488	2.07382		2.36281	1.11953	3.26942	3.3347			1.96491	0.66878	6.10277	3.25164		7.56867	7.61922	4.58023	6.49433	2.10445	3.27267	7.23161	3.49691	4.94982	3.33803		3.4527	9.23473	3.25334		3.439
SIDM00467;QIMR-WIL		7.1407	3.79225		7.55599	3.60714	3.61217	0.75937	1.61946	3.66411	6.71513		6.05604	1.47669	1.6525	4.42272	5.4154	1.07256			2.64347		2.23598	4.25746	4.37442	2.86119	3.03174	3.76818	2.65931		6.76745	3.23811		6.52474	6.52862	6.97596	6.05857		2.76954	2.31531	5.78411		2.6903	2.6131	0.81354	5.28992	3.32306	2.68593	4.2492
SIDM00469;PSN1		6.56379	3.08673		7.43621	2.65888	5.51795		2.0846	2.70115	4.57114		7.14109	1.15096	2.11863	4.38805	5.73069	3.24349		1.67048	4.14285		2.85602	5.27986	3.98548	2.73904	1.56405	4.36852	1.47128	1.80607	6.64344	4.3476		8.3239	6.76045	6.14081	6.76931		2.00874	3.75024	5.87802		3.2257	2.62761	0.77394	8.24002	3.05508	3.11589	3.07888
SIDM00472;PEO1		5.66153	3.32847		7.24129	3.93491	5.21183			2.93146	4.37662		5.93069	2.83246		3.4723	3.55404			2.38307	2.03659		1.38408		3.77324			1.15287	0.93831		6.6489	3.72758		8.22246	6.6468	5.69465	6.02568	3.12841	2.12878	6.36172	5.10704		3.08072		4.12294	9.34205	3.31543	4.41753	3.11557
SIDM00473;PE-CA-PJ15		5.91568	3.90008		6.8274	3.11715	4.75802	1.75869		3.95926	3.80598		5.63794	2.00524	2.55903	3.55883	3.90044			2.54541	2.97041		3.16031		3.52056			2.51742	1.4914	2.51101	7.16983	4.36806		7.75751	6.42794	3.34604	6.23828	1.6124	2.22031	6.8525	4.49271		3.34967		3.43527	8.94175	2.38339		3.63573
SIDM00474;OV-7		6.40672	3.96541		7.03803	2.51153	4.49012	-0.40375	3.97839	3.92497	4.00984		5.78509	1.04119		3.42654	5.67581			2.96042	2.51099		1.76564	3.59712	3.70992	4.27425	2.85083	4.06634	2.53038	2.47508	6.23549	4.348		7.9186	6.25911	7.52077	6.66745	-1.41734		6.76162	5.85		3.55269		3.24417	8.80505	3.94348	1.31212	3.44972
SIDM00475;OV-56		6.5257	2.90193	2.96996	6.98653		3.91205			1.68667	4.35879		5.09553		2.9953	3.84062	5.4297	2.78928		2.27805	2.67745		0.86733	2.76352	4.1989	4.41326	2.88882	4.09465	2.66187	3.76791	5.93325	3.9886		9.12936	5.87401	7.37734	5.86758			5.53129	4.949		3.02727	2.65733	3.48757	8.93193	3.00014	2.33137
SIDM00476;OV-17R	0.60828	5.55909	2.05548		5.92508	3.49701	3.84958			2.99545	3.21506		5.85399	1.59308	1.91739	2.35407	3.36803	1.88807		0.16299	4.24777		3.31689		3.56541	3.17048			-0.9199	1.68693	6.48427	3.68286		7.43091	7.38627	4.63904	6.97931	1.46718		5.96357	2.41148	5.16131			0.86623	6.33973	1.62555	0.62283	4.24699
SIDM00477;OE33		6.08862	3.65731		6.51287	3.41855	4.67719		0.24145	3.35541	4.36322		6.48939	3.34743	2.78327	3.65689	5.18294			1.41202	3.72457		2.21737		4.16522		0.68676	3.4154	2.37152	1.67774	6.77195	4.26675		8.772	6.68427	4.85595	6.17413		3.00405	7.11359	5.93165		2.70789		3.41732	9.28481	2.60141	2.52188	3.41397
SIDM00478;OE21		5.79457	3.26169		6.8654	3.26944	4.78426		1.18782	3.21202	3.6294		6.0595		1.87257	3.22076	3.31257			3.24273	2.78957		3.07314	2.72917	2.25074					2.30156	6.59604	4.27576		8.23124	6.78497	3.80548	6.16065	0.81156	2.38862	6.89012	2.85432		2.54773		2.10564	9.76334	1.80362	2.42453	3.62483
SIDM00479;OE19		6.33012	2.49172		7.0297	3.38788	5.12902	1.70491	2.85168	3.69223	5.13658		5.88473	2.83848	2.39525	3.54651	4.97028			2.22262			1.87701		4.19225	2.96718		3.39419			6.65864	3.73019		7.80128	7.74894	5.07749	7.22074		2.26052	7.08287	5.14573		4.30329		5.59094	9.10068	3.30058	2.13295	4.01802
SIDM00480;OAW-42		6.06647	3.87972		7.47273	3.32161	5.1966		3.87642	3.15307	4.67844		5.63144	1.69435	2.97569	4.12513	5.5644				3.9335		3.53247		4.10524	4.26034		3.74758	2.09313	3.28782	6.75916	4.20412		8.2157	6.95488	6.60209	7.22529	0.3518	3.30313	6.3014	3.68885	3.01448	3.71006	2.29197		7.4955	3.74423	2.75867	2.68779
SIDM00481;OAW-28	2.12392	5.80359	3.0876		7.48271	2.99307	5.43585		2.7261	3.5926	4.4084		6.94831		1.81098	4.34747	3.57945	4.33396		1.79627	2.95969		3.93612		4.22804	3.49022	3.09091	2.82863	-0.09566	1.18323	6.6868	2.93603		8.95177	7.44033	4.79945	6.05391	1.5664	3.53435	7.30177	1.41707	0.93947	2.76412		2.83653	7.85868	-0.6213	1.44723	3.75797
SIDM00482;RPMI-8866	1.36514	6.35244			7.62349	3.27669	4.46556	-0.56786	2.08504	2.68523	5.89596		5.49876	1.13316	1.92639	4.61642	6.09441			-1.86969	2.91186		1.56964		4.57263	3.62577	2.76073	4.20486	2.3133	2.97722	6.66468	4.10434		7.52812	5.85013	6.68278	5.72638		2.27577	2.85471	5.6786		3.75058	2.0104	2.23303	3.48421	3.36772	1.61371	3.4915
SIDM00483;SK-GT-4	1.46134	5.58043	2.8592		7.83334	2.6969	4.53286	1.08635	0.56887	3.53306	4.97964		5.84496	2.73949	1.99697	4.61224	5.58953	3.60811		2.08276	2.99871		2.83754		4.68579	3.51101		3.29153	3.29794	1.8815	6.62977	4.07878		7.33453	6.03755	5.64488	5.8057	1.90669	3.55605	6.71195	5.05443		4.18759		3.7216	9.82357	2.81506	4.51334	3.66963
SIDM00484;TT	1.33014	5.52609	2.89772	2.07887	5.72884	3.79828	4.31291	0.84029		2.81647	2.64544		5.45224	1.81665	2.20784	1.8082	3.38087			2.14255	2.78205		3.05522	4.28204	3.46308	1.43643		2.61819	1.74748	1.83244	6.20151	2.55773		5.9446	7.33653	3.16384	6.22578		2.94505	6.13598	1.61147		3.00135	1.43666	3.99323	7.72208	3.77066		3.1506
SIDM00485;BICR22		5.30973	4.06147		6.4861	3.69094	4.50292		3.58753	3.03608	3.79669		6.20945		2.45872	2.1896	3.25089			3.05835	2.98523		1.71691		2.71487						6.86554	4.04019		6.97297	5.79184	4.45192	5.72431			7.33301	3.50963		2.80798		3.47649	8.9543		1.91127	4.16784
SIDM00486;EBC-1		6.06361	3.80145		6.28008	2.77965	5.16963			3.42661	4.56013		5.27847	-0.7593	1.08489	1.76013	4.20348			2.46006	3.13757		0.79012		4.10627			2.58345			6.5031	4.08329		7.28305	6.32122	2.74495	6.81167	1.43083	2.17667	6.72363	4.04984				3.7343	9.44511			3.8703
SIDM00487;CCK-81		6.90499	3.67895	1.92352	7.79438	2.90476	4.98077	2.13807	2.36611	4.37732	4.85406		6.85383	2.12489	1.96528	4.37357	5.14293	1.57776		1.83776	3.43855		1.98968		4.5936		2.88822	3.56718		2.03237	7.24496	4.02145		7.38521	6.89835	5.00186	6.81654	1.38526	4.23034	6.4774	4.94944		2.89943	2.26504	3.89247	6.66475	2.63827	2.95619	3.45094
SIDM00488;CaR-1		6.55278	3.50685	2.90535	7.68279	1.82015	4.32549	-1.99697	2.38548	4.03763	5.2403		6.1121	2.71558	2.136	4.35221	4.99202			3.27673	2.79588		2.56396		4.69711	2.03011	2.3102	3.26564	2.0607	1.72289	6.33181	3.93124		7.36452	7.34419	4.37696	5.55781	2.57301		6.17086	3.54201		3.57019	0.47739	2.77909	9.44678	3.91349	3.21855	2.88252
SIDM00489;Ca9-22		6.87057	2.84329		7.96023	3.89037	4.61941	-0.47821		3.64453	3.73017		5.97612	1.93232	1.80276	2.37803	3.46848	0.66702		0.97074	2.24201	-0.66982	0.28479		3.2909					0.96145	7.1567	4.56501		7.3805	5.44089	3.19288	6.63852	1.155	2.72369	6.38682	3.63382		1.90088		3.56372	8.58408	1.80064	2.39273	3.65445
SIDM00490;Becker		6.45251	3.5936		7.81299	2.95458	4.73816		2.84208	2.5439	5.16041		5.42586			4.39514	4.84536	4.67285		2.7697	2.27915		2.84456	4.50113	4.41407	3.723	3.38357	3.6453	3.01393	2.29904	6.41837	3.59871		7.54979	6.01812	7.18881	5.33925			6.40434	5.8787		3.79113	1.91007	3.70895	9.25561	3.13379		3.84203
SIDM00491;ASH-3		5.83336	3.80634		7.24232	3.07856	4.69035	1.30415		3.55122	3.89168		6.408	0.18172	2.58783	3.46913	4.1224	1.22812		2.19913	3.59825		2.07465		4.09808	2.70453		3.64994	2.54802	1.00358	6.82729	4.54787		9.43736	5.8214	6.42764	6.81884	1.95417		5.6713	4.24044		3.96751	1.4574	2.61012	8.00928	2.03345	2.67782	3.5332
SIDM00492;AM-38		6.57899	3.62767	2.25728	7.61155	3.08747	3.93991		2.80879	2.84783	4.37705		5.61739	1.2251	2.65605	4.00066	5.71839	2.48642		1.54097	2.94649				4.16398	4.64982	3.38194	4.21396	2.84521	2.60902	5.87314	4.0899		6.39405	6.66445	7.07209	5.66378		1.98126	5.01588	5.69718		3.78356	2.68589	2.59081	7.93262	3.45386	2.47493	2.79297
SIDM00493;NCI-H292		6.33847	4.61542		6.47131	3.35122	5.30532		1.83832	2.88843	4.1375		6.54256		3.01549	3.61194	5.00143			1.64283	3.65193		2.76555		4.08953			3.82917	1.9875	2.17457	6.82615	4.28019		8.04894	6.93154	4.90947	6.22057		3.32316	6.95947	5.653		3.73416		2.59656	8.46273	3.21638	2.31475	3.16833
SIDM00494;ABC-1		5.97853	3.20664		6.71843	2.23271	4.76767	0.9707		4.05135	4.26848		6.45162	1.52573	1.96825	5.00254	4.93032			3.01275	3.40285		2.89782		4.05917	3.49084		3.28443			6.61703	3.32473		8.62045	7.08716	4.68342	6.0074	2.82955		6.55616	1.21963	5.51309	3.69036		2.66289	8.01997	1.78297	2.49648	3.34272
SIDM00495;A3-KAW		6.50749	3.02613	3.68315	7.40542	2.30848	4.20277		3.55823	3.20957	5.69263		5.73824			3.05511	5.47095			2.66488	3.13645		0.97543		5.105	4.19695		4.29227	3.21387		6.24976	3.65437		13.3578	7.14482	6.29329	5.4236	1.2983	3.60833		4.73642		3.4286	3.33688	3.90464	4.90772	2.54439		3.87288
SIDM00496;HTC-C3		5.7197	3.44913		7.73802	3.45415	4.96061			2.82607	5.12442		6.22626	1.60591	2.56047	3.90455	4.24358	3.44609		0.95232	0.55755	0.73084	2.28187		3.66996			3.35521			6.89864	4.62988		8.88855	6.58938	5.55111	6.34791	1.84	1.29847	6.14945	6.49739		3.65266		3.58204	9.81796	2.0655		3.63126
SIDM00498;SNU-C5		6.07337	3.86815	1.04764	7.14799	2.19045	5.11663	0.23693	1.40609	3.48695	4.60222		6.26732	2.10858	2.29894	3.42232	5.03101			0.65894	3.67439		1.97405	1.24057	4.00767	2.2744		3.39148		2.82251	6.96912	4.42614		7.75127	6.33522	5.33443	5.95906	0.95233	2.3824	6.41875	4.02906		4.2027		3.54798	9.64903	2.61629	2.01806	2.73003
SIDM00499;22RV1		7.1689	4.17041	2.48149	7.34913	4.05372	5.24719		3.63012	3.28525	4.76281		6.34741	1.64557	2.49817		5.47618			1.79475	3.32638		2.76982		4.28332	4.37257	2.46681	4.46995	1.40173		6.74354	4.10664	1.44193	7.0155	8.10113	5.33858	6.60407		3.34671	6.57625	3.24813		3.78776	2.58569	3.36051	5.79171	3.21822	2.93694
SIDM00501;BICR78		5.60862	2.96385	3.23563	6.96216	2.35177	4.47898		2.50407	3.97887	4.26316		5.66557	2.54548	2.3586	4.26151	3.55486			1.89791	3.21055		2.24062		3.49342			3.3545			6.59108	4.50827		6.65841	6.78254	4.51305	6.58027		2.99636	7.65968	3.25705		3.39652		2.71098	9.04574	2.46339		3.94891
SIDM00502;A4-Fuk	0.88418	6.69117	3.30126	1.14796	7.75955	3.87847	4.86652		3.22998	4.01754	6.20979		5.94828	0.9811	2.14678	4.61417	5.92122			0.63703	3.35705		0.73478		4.53292	3.54255	1.90732	4.59292	2.57282	2.49725	6.69612	4.30485		7.41603	6.28282	5.96466	6.23212		1.91365	3.57761	5.7674		3.78394	2.64559		6.00951	3.40703	2.7663	3.64093
SIDM00503;FU97		5.75217	3.33421		6.14449	3.14036	4.71586			3.02781	3.14076		5.55133	0.20962	1.7552	2.82906	3.49124		2.90696	4.13169	1.4206		1.19756		3.92471	3.98835			1.88157	2.03243	6.59052	4.36294		7.87692	6.97066	4.72973	6.90051	1.69331		6.79304	2.81586		4.33945		2.41456	7.05067	1.43332		3.2325
SIDM00504;MOG-G-UVW		5.84066	3.53307		7.94987	3.39202	4.0959		2.75383	2.74306	5.97494		5.6076	0.09533	2.25862	4.1795	5.94134	3.62809		2.29342	3.18955		1.10188	3.06923	4.56889	4.142	2.96871	3.91614	2.69335	2.83647	6.22122	4.41046		7.68871	5.28048	7.43122	6.21647			4.9559	5.47567		4.06332	2.45136		8.2216	2.53703	3.54153	4.37111
SIDM00505;MIA-PaCa-2		6.4185	2.5113		7.38235	3.00237	5.25477		1.99611	3.82874	4.07983		6.36345	1.54723	2.17625	3.44515	4.47229	0.84079		0.04515	2.93015		2.57689		3.91415			1.18397		2.26966	7.09535	4.94786		8.83505	6.44946	4.23947	7.07842	0.58623	2.09709	3.5431	3.16115		2.33594	1.74895	2.94071	7.11708	3.01194	3.37322
SIDM00506;COR-L88	3.13104	7.31931	4.22981	2.77398	6.39886	4.607	3.4936	1.99966	3.01192	4.03804	7.21492		5.87658	1.55935	2.51224	5.63985	5.59775	2.60966		0.26576	3.26386		1.18385	2.67413	4.48213	3.3296		3.8512	4.8913	1.51274	6.4712	3.82427	2.15771	6.81053	7.20209	5.20523	6.11762	0.76942	2.76096		7.3283		3.83885	2.51387	2.57671	5.01552	2.08487	3.3596	4.86705
SIDM00507;COR-L321		7.30374	4.57374		7.06038	4.91874	4.54335	2.26192	3.42958	3.57127	6.99977		6.55448	2.53967	3.25322	5.02885	4.77289	2.80579		1.91953	3.09548		2.12187	5.616	4.62583	3.94054	3.08528	4.2885	5.07163	2.26231	6.93428	3.3243		7.6165	6.66965	5.32664	6.78252	0.9624	3.03025	5.16005	4.658	1.61945	3.87269		2.75587	4.12437	2.74001		4.75009
SIDM00508;COR-L32		7.43442	4.52714	2.78175	6.82649	5.38706	3.55668	2.82304	3.15652	4.02108	5.90792		4.16324	1.55524	2.87355	5.39086	5.39618			2.11801	3.49385		2.75189	5.86685	4.67713	3.9582	3.2516	4.54939	6.10474		6.32914	3.24193		6.39751	6.73796	6.00001	5.4078			5.55899	4.77948		4.22913	2.75101	2.90549	4.97827	4.26031	3.09159	3.52807
SIDM00509;COR-L311		7.47631	3.91567		6.47251	4.33334	4.7658	1.05817	1.89271	3.54849	5.81612		5.37752	1.81481	2.50177	4.26254	5.11973			-0.59683	3.37058		1.13386		4.64018	3.45399		5.31537	2.68754	2.62488	7.1374	3.5354		7.05469	6.77818	4.3082	6.51273	1.26326	2.9142	4.56801	4.3142	1.90712	3.02326		2.57467	5.47203	2.17882	2.142	4.5418
SIDM00510;COR-L303	1.43858	6.67873	3.56406	2.05531	7.53877	4.66449	4.0448	1.40142	2.88677	4.04846	7.24925		5.80107	1.80977	2.98683	5.51352	5.2891	3.88871		0.84402	2.68034		2.63933	3.44948	4.65564	3.79496		4.24673	4.21466	2.16684	6.74644	3.60793	1.51114	7.5558	6.46359	5.1109	6.31837		3.14302	4.09296	4.74185	2.38969	3.1125		2.55136	3.75926	2.38048	3.47396	4.15234
SIDM00511;COR-L279		6.22486	3.5684	2.01497	7.05444	4.24134	3.31163	3.3905	2.0794	4.02803	6.39797		5.61223	2.12064	2.1189	4.44252	5.92713	3.15582			2.91968		0.98227	6.79359	4.08803	4.03204	1.97832	4.5422	3.20179	2.72509	6.16821	3.3028		6.51761	6.32387	5.55401	6.88318			5.09721	4.28008	-0.53366	4.05558	2.6353	2.05737	3.72324	2.02238	3.28137	4.43995
SIDM00512;COR-L23		6.28814	2.91763		7.80951	2.02205	5.62664	1.22398	3.13732	2.30985	5.59679		6.19615		2.06335	3.80596	4.84104			3.64186	3.79326		2.62661		4.12087	3.28294	2.71258	2.88044	2.05503	2.00383	7.04632	4.58817		9.5763	6.13871	4.22803	6.62939	2.08734	3.16643	7.05588	5.37785		3.40406		3.29548	9.32413	1.64642	2.35978	3.26676
SIDM00513;COR-L105		5.95918	2.53965	1.45303	7.05339	2.36553	5.06065		4.94365	0.89961	3.18815		6.07096	0.67838	-0.33988	3.20955	5.10233			0.43026	3.31208		2.31985		3.70602	3.52259		3.65189	2.00142	2.96321	5.68855	3.35535		8.32843	7.26457	5.38672	6.53982		3.30731	5.59403	4.00494		3.54686	3.23295	2.35494	9.0388	2.3817		2.78862
SIDM00515;COLO-800		5.95994	3.62195	4.03216	7.10419	2.64345	4.10098		4.19245	2.32698	5.02075		4.99988		1.09668	3.57526	5.56273	2.92491		2.04657	3.41349		1.65806	3.29892	3.45983	5.9398	3.38616	4.52379	3.5554	3.13159	5.91794	2.99604		7.673	6.33659	6.90576	6.03493			4.7438	5.80899		4.32287	2.27596		8.04299	3.20535		3.05436
SIDM00516;MZ7-mel		6.16807	3.93732	0.90983	7.65222	2.99402	5.24874		2.44363	3.76019	4.78967		6.46627	1.24999	1.68077	3.2863	5.08761	5.59133		2.27855	3.82308		2.7684		4.06292	4.87965	3.32575	4.25876	2.60279	1.53517	6.59522	4.61636		7.47552	7.51273	6.09222	6.91371		1.9713	4.84603	4.09234	3.43357	3.94338	3.15783	2.6917	6.95401	2.81861	2.01885	3.75093
SIDM00517;NCI-H3118	2.66269	6.46534	3.57747		6.71146	2.16438	5.2304	0.17346	0.7537	3.35765	4.6306		6.23894	1.12939	2.10819	2.82116	4.08398			3.60409	2.77611		3.16297		3.49393	2.95812		1.73713	-0.0991	1.96251	6.9178	3.88943		6.95526	7.74982	4.94787	6.77443	1.69193	2.87991	7.57034	4.39727		3.97274	0.57508	1.97039	8.93443	4.08445	1.89812	3.25483
SIDM00518;NCI-H290		6.22388	3.78236		7.33766	3.26587	5.15887	1.74561	4.77469	3.56158	2.70535		6.41996		0.9757	2.01207	3.76537			2.49067	2.46778		2.84415		3.43588	3.26506		1.44901	0.97495	1.78151	6.81439	4.42012		8.07016	6.26813	6.31531	7.03239		1.62363	6.06233	2.14283		2.69245		3.88932	7.71467		1.77526	3.24613
SIDM00519;NCI-H2869		6.11555	3.39649	2.97869	7.50332		4.61123			3.00669	3.81025		5.58605		1.04834	3.33975	5.45591	3.3427	4.57006		3.30885		2.29396		3.69139	4.35667		3.37708	2.82535	2.65846	5.9503	3.46372		8.64266	6.9486	8.08335	5.24887		1.70532	6.66378	4.28252		4.50338		3.35562	8.82363	3.92408		2.40093
SIDM00520;NCI-H2818		6.34248	3.62211	2.03786	7.67828	2.99214	4.56776	2.81875		3.47049	3.57177		5.76828	-0.69828	1.60509	3.4263	5.27696	3.29553			2.92726		1.76536		3.00333	4.205	2.5824	4.00719	2.99641	1.80665	6.44004	3.07077		6.56478	6.6985	6.77946	6.26172			6.78145	5.23841		3.50976	1.75272	2.51253	9.03395	3.75416	2.83741	3.54739
SIDM00521;COR-L95	2.87379	7.15214	4.90091	2.14004	6.44755	5.24974	3.59254	1.69925	3.01364	3.4969	7.01385		5.03255	2.39982	2.93724	5.38793	5.52356		0.91169	2.00704	3.02019		2.21364	4.29295	4.69525	4.25028	3.42557	3.77823	5.05755	2.46627	6.44048	3.75134	0.41946	6.88889	6.5381	5.8703	5.64225		3.09262	5.20812	5.86929		2.95147		3.20959	4.92273	3.18496	3.63686	4.66539
SIDM00522;DMS-273	1.40117	6.73122	3.14729		7.87084	3.27304	4.75292	1.39402	2.26158	3.24433	5.80933		6.37543	0.92625	1.94924	4.77425	7.4545	4.57937		0.1807	3.87112		2.28733		4.59905	3.86133		4.46743	1.67887	2.17605	6.81117	4.52208		7.42086	6.64546	5.63369	5.79212		2.01897	4.03334	4.61258		3.16212	2.39956	1.63454	3.30224	2.91232	2.61812	3.00755
SIDM00523;DMS-53		6.11108	3.64792	2.15802	6.32436	2.34869	5.14959		2.64973	2.51983	4.37273		6.39362	1.73258	0.35152	3.31213	3.74519			2.64271	2.84622		3.96189	1.50728	3.64074	4.27797		3.09109	3.67851		6.20538	3.52831	-1.05918	5.30418	7.11484	4.46148	6.82724		3.60225	5.33019	2.97228		2.67		3.54906	6.42552	2.12881		3.73405
SIDM00524;DMS-79		7.09506	3.71535	1.63938	6.84105	4.31614	3.6712		2.35467	3.82264	6.38474		5.13001	2.04383	2.32546	5.6983	5.51745	2.48622		0.66991	2.2505		2.09938	3.87263	3.89814	3.44595	1.9706	4.32214	3.72106	2.26152	6.43553	3.35044	1.34254	7.53952	6.52424	6.49688	6.46969	1.99554		3.93635	5.52958		3.51091	1.53822	1.99783	5.77325	3.02381	3.04114	4.25572
SIDM00525;MG-63		5.71587	4.14128		8.10107	3.68939	4.71383			2.73765	5.13201		5.52611		2.54206	4.72678	5.05365	3.68638		1.59563	3.16877		2.65535		4.3878			3.88878	2.70569		6.56067	3.77074		6.80798	6.23071	7.94515	6.41369	1.8653		5.37342	5.12926		3.8684		3.45471	10.1411	3.48878	2.51187	4.22794
SIDM00526;MEG-01		6.59941	2.66587	1.39712	7.92557	2.94823	4.2942	2.17713		3.69686	6.55128	4.89769	5.00807	-1.08402	0.65157	3.45899	5.47969		2.15724	0.55205	2.94396		2.14168	4.60569	4.52781	4.22618	3.38775	4.42895	3.13494	2.32206	7.07443	3.7258		8.50707	5.48229	7.44339	5.84897	0.9156	2.14139	3.86846	5.14253		4.62689		3.13187	6.09575	4.79354	3.39568	3.97675
SIDM00527;MDST8		6.61288	3.55068		8.09293	2.49905	4.60595		3.06098	3.17567	3.48462		5.39598	0.5335	2.85706	3.69982	5.52222	4.38723			2.76094		1.8966	3.92098	3.61118	4.90775	2.9513	4.16487	2.82257	2.45689	6.15103	4.02599		8.07022	5.84601	7.16149	5.86876			5.40707	5.30943		4.21955	2.84473	2.86443	8.60741	2.3607	2.02932	2.62616
SIDM00528;MDA-MB-361		6.24527	3.95533		6.942	3.85866	5.20953		1.90909	3.35953	5.83709		5.73597		1.44998	4.37566	4.68847		1.79067	1.57565	4.53361		3.36807		5.38193	3.85223	3.27669	2.69375			6.83106	3.4658		8.41162	7.06968	6.12052	6.24537		4.33325	6.77135	3.76955	4.37738	4.6392		3.9734	8.18755	2.68319	2.83874	3.49767
SIDM00529;MDA-MB-157	2.69017	6.74751	3.9312		7.07435	3.95659	4.87682	1.35147	2.86342	4.24311	5.54419		6.42858	1.54268	2.8537	4.79794	5.06471	4.22929		2.16583	3.39729		2.11326		5.54964	3.62217	2.47251	4.05097	2.45182		7.0162	4.55237		8.22095	7.23388	5.20934	6.86664	2.38867		4.09196	2.82874	4.40365	3.28759		2.88986	8.24427	2.99941	2.91164	4.36442
SIDM00530;KYAE-1		6.40454	3.84715	1.68078	6.8325	2.20745	5.57377			2.562	4.4137		6.67758	3.46159	2.04807	2.83293	5.20659	1.83425		1.0314	3.0432		2.8049	2.31766	3.96876	3.74101	2.3753	3.42661	0.11128	2.07793	6.10258	4.16709		7.70912	6.63932	4.60461	6.4624	1.88445	2.82091	3.76442	4.77226		4.67715	2.40751	3.10582	9.04261	3.28138	2.54238	3.0243
SIDM00531;HuP-T4		6.07315	4.13743		6.54531	2.10574	4.96905	1.5625		3.77669	3.53104		5.80068	-0.70029	2.18547	2.83572	3.77109			0.63714	1.48243		2.56794		3.80048				1.31671	1.77512	6.87257	4.70716		8.02745	7.26774	3.1408	6.79533	1.79534	3.47798	7.60674	2.13434		2.33128		3.89222	9.58446	1.64699	1.98642	2.86977
SIDM00532;MOG-G-CCM		5.69565	2.58245	2.79739	6.99743	2.53596	3.60774	0.87927		2.87712	4.91256		3.29439	0.67159	0.39918	3.21138	5.35364	4.69064		2.56471			1.66283	3.92601	4.34555	4.24975	2.81255	4.52315	3.53522	1.15186	5.73466	3.59582		6.30776	6.48977	8.40368	5.94885	2.23944		5.83818	5.1029		3.98783	2.6526	2.95361	7.56525	3.85471	2.69691	3.04553
SIDM00533;HuP-T3		6.2893	2.38952		7.34174	2.53567	4.31617	0.32549		2.95661	4.87782		6.24053	2.03098	-0.74065	3.82819	5.23203			2.64641	2.01823		0.28558		3.9555	2.80159		3.30742	2.70001	3.08141	6.42181	4.21796		9.00722	7.00612	5.92642	6.59116	1.40956		7.51714	6.12421		3.76842	2.01549	2.79458	9.43288	3.2841	1.84381	3.52299
SIDM00534;HT-115		6.27761	3.90637	2.61306	6.95989	2.56886	4.55232		2.2097	3.20502	4.60859		5.56678	1.72638	3.30299	3.75998	6.24797	2.87741		1.90809	2.88596				3.90121		2.03014	4.04651			6.49679	4.65025		7.57617	6.5567	5.93672	7.15891	1.07804	2.97918	3.42841	5.26288		3.39153		2.78524	8.11211	3.52348	2.45762	3.87969
SIDM00535;H-EMC-SS		6.63219	3.34758		6.52434	4.22744	5.08179		1.37696	3.31578	3.45629		5.2547	2.3664	2.25888	3.56022	4.7177		4.47988	0.75335	3.20555		3.72613		3.93003	4.50736		3.14898	2.10285	2.14779	6.43436	4.16992		7.33588	6.997	5.16467	7.00002	2.52119		1.81324	3.1947		3.11453		3.25221	6.78429	3.21465	2.68904	2.04945
SIDM00537;GP5d		6.72876	3.00331	1.72846	7.9492	2.34242	5.29146		2.3856	2.46542	5.97967		6.48055	1.21711	1.23105	2.08938	5.6806	1.74144		1.65798	3.62779		2.4982		4.16931	2.49572	2.81652	2.46711	2.00594	1.86158	6.30388	3.82295	-1.11723	7.61911	7.53787	5.43982	6.45531		3.41212	5.86209	5.41358		4.5273	2.27108	3.00632	7.17057	3.34757	2.42999	2.57233
SIDM00538;ESO51		6.74298	3.04904		7.57891	2.03078	4.26703			2.9864	4.27209		5.89981	1.77247	3.10743	3.54389	6.12001	1.9743		1.58153	3.29374		0.92239	2.1871	4.49918	4.12657	3.22875	4.94327	2.70995	2.35071	6.26948	3.94677		7.69776	6.07238	6.11114	5.84106			4.63386	6.43843		4.47425	1.79222	2.43154	9.6998	4.45499	2.99686	2.89642
SIDM00539;ESO26		6.66227	3.23061		7.40006	2.57257	4.84063		2.35289	2.81232	6.18504		6.36772	2.07534	1.91868	4.5745	5.14814	2.79794		2.34519	3.08022		1.95982		3.94292		2.34432	3.78715	3.19916	2.29206	6.63282	3.50458		7.84663	7.20801	5.05331	6.21149		1.86341	5.73687	6.40548		5.12025	2.0348	3.82998	6.88098	4.01559	3.19134	3.41295
SIDM00540;DOK	2.7753	4.85754			6.05488	2.72208	4.15141			2.72047	3.5554		5.11905		0.83391	3.99287	3.29052			2.28763	2.56706		2.62001		4.15153					1.38197	6.27611	3.3355		6.39772	6.2371	7.13756	5.30194		3.01126	7.69929	3.26546		3.59748		3.01588	10.1237	3.30105		3.82097
SIDM00541;HT55		6.72729	3.59026	2.84699	5.88018	3.05386	5.25168	-0.17896		2.8086	4.7019		6.47897	1.28409	1.93474	2.67281	3.61408	3.59104		3.87357	2.80958		3.05872		3.97777	1.88788		1.56934			6.42114	3.72047		6.60678	7.27745	3.42514	6.64034	1.03508	1.90386	7.11905	4.3385		2.78851		2.86884	7.51335	2.68013	1.53359	3.98937
SIDM00542;D-392MG		6.16148	3.28538		7.7233	3.88725	3.93685			3.67804	3.66806		4.66789			1.94338	5.10352	4.35962		3.97059	2.62738		3.55699	3.16395	4.0351	3.71863			2.87472	1.35662	6.11234	3.72082		7.2762	5.82269	6.93917	5.90001	0.55588		6.12414	3.91148	3.46064	3.78932		3.19876	9.56226	2.68239		3.40811
SIDM00543;GAK		5.51832	3.59575	2.35108	7.22636	2.75891	5.19062			3.55023	3.12264		6.28999	1.24421	2.01518	2.61658	4.52063	4.97176		2.06914	3.55221		4.74822	2.67911	4.30958	2.67837	3.02989	2.07103	1.47004	1.98109	6.53945	4.31778		7.64048	6.42727	4.97694	6.48375	2.42576		5.14677	3.13675	3.99354	3.17591		3.08376	7.03496	2.98531	3.87774	3.399
SIDM00544;GOTO	2.46746	7.09502	3.29376	2.48684	7.40614	3.61889	4.50902	1.35043	3.24819	3.47558	5.51345		5.56407	1.12639	2.48658	3.79664	5.92036	4.73387		0.66041	3.50526		1.6918	2.46633	4.79023	4.04635		4.95527	3.46562	1.69902	6.62808	4.06388		7.40836	5.82069	6.00539	6.04017		-0.02589	4.58356	2.88159		4.23095		2.01832	3.93198	2.82648	2.48903	3.74
SIDM00545;Mewo		6.18226	4.14715	2.26409	7.46082	2.01742	4.32845		3.09925	3.11067	4.94164		5.17171	1.54093	2.35547	3.61177	5.62226	6.20847		2.41633	3.99812		1.92783	3.26342	4.81092	3.98298		4.07018	4.74632	2.53617	6.05049	4.22854		7.49898	6.1515	6.21667	6.08836	1.56787		5.53936	5.24847		4.6641	2.54824	4.15177	7.98408	3.73147	1.76172	3.87848
SIDM00547;LU-65		6.95146	3.82417	2.91577	7.93343	2.06237	5.41588	1.84072		3.61667	5.04516		6.44445	1.73292	1.65888	3.62833	5.47074	1.8965		2.05996	2.98158		0.76224		4.43423		2.92498	3.92451	0.1518		6.93998	4.02472		9.12458	6.52194	5.57375	6.42415	2.24702	2.41644	3.41296	5.16927		3.24879		2.44027	8.53242	4.09195		3.24125
SIDM00548;LK-2	2.05065	7.63725	3.79193		7.68181	4.37534	5.2118		2.66923	3.55965	6.06323		6.40583	2.19527	1.96692	5.07812	4.60504	3.36314		0.4841	2.3143		2.1826	3.34919	4.27571	2.94727		3.02951	2.27706	2.35297	7.01038	4.41623		7.38851	6.92691	4.97441	6.64025	2.19846	3.36835	6.3126	2.7474		3.52178		2.93169	4.94615	3.20291	2.80221	4.1392
SIDM00549;LC4-1		7.19415	3.62751		7.73952	3.13872	3.77884		2.28164	3.86817	7.03799		5.35227	1.11929	2.30043	5.00735	4.41864				3.73618		0.98847		4.47725	3.01711		1.75067	2.29733	1.88248	6.80362	2.92405		7.38009	6.56216	6.36188	5.94572		3.84286	6.24107	3.96686		3.6035			3.12164	2.76328	2.74904	3.9155
SIDM00550;KYSE-50		6.78706	3.37824	1.86392	6.43865	3.79259	4.70868	1.01455	2.04781	2.82113	5.25138		5.66848	2.56083	2.30356	4.39552	5.86381	4.07932		0.14211	2.72543		2.17226		3.93135	3.49841	0.36565	4.47634	2.00508	2.50474	6.76673	3.64374		5.77569	7.45198	6.17055	5.39019		3.27544	8.28695	5.83917		4.37726		1.52822	8.05746	4.18571	2.91737	3.44701
SIDM00551;KYSE-220	1.42738	6.53793	3.62492		7.66588	2.89419	5.43085	-0.88944	2.78354	4.23211	4.56818		6.53729	1.75881	2.84321	4.75478	5.06	2.71367		3.61126	3.8403		2.85686		4.14301	2.18591		3.59135		3.44805	6.71114	3.85913		8.41284	7.06831	4.05213	6.08228		2.22834	7.01368	3.36068		3.24828		2.93826	7.68221	2.49673	2.77643	3.53933
SIDM00552;KYM-1		6.63634	2.73104		7.68894	2.86276	4.85488		2.49867	3.77499	5.11155		5.63949		3.02993	4.84224	6.18417	3.3398	3.16869	1.68667	3.34945		2.93697		4.28743	4.51271		3.83755	2.00732		6.14149	4.46258		8.54906	6.04103	6.64375	6.39722	1.63715	2.98384	5.10949	5.19261		3.67444	2.38096	1.98648	7.22284	3.38771	2.69492	2.56887
SIDM00553;KY821		5.78902		2.51453	7.91641	3.95937	4.36577			2.39376	6.42236		5.21225			5.01382	2.61975			0.63544					4.34745			3.84677	2.01728		6.92308	4.06802		7.83463	5.45667	6.59713	5.7241		1.65535		5.25822		3.70835	2.04015		3.79155	3.6992		3.13689
SIDM00554;KURAMOCHI		5.83571	3.18435		7.72638	1.58635	4.40597			3.22871	3.41835		6.38341	0.57766	1.90176	2.25407	2.98498			0.99103	0.97148		4.69277		2.99706	2.33839			1.48854	1.12654	6.65279	3.78586		10.1276	5.22387	4.13058	7.15183	1.88617	1.31326	7.03034	2.70308	2.84183	2.34185		2.823	8.50832	2.21941	2.79096	3.70254
SIDM00555;KS-1		5.44316	3.85349	3.20595	7.58034	3.22113	4.37621	3.1369		3.60924	4.12601		5.58327		2.51134	4.0598	4.86919	3.0443		1.23803	3.66321		2.79238	5.12805	4.62527	4.15752	3.67967	2.54911	3.15861	2.34581	6.69781	4.2141		6.96195	6.53863	7.22278	5.47455	1.84909		6.33485	2.85536	2.62362	3.58573		3.66643	10.1451	3.32104	2.37024	3.73664
SIDM00556;KP-N-YN	1.4516	7.39149	3.69588	1.53309	7.61676	4.18277	3.65013		1.52241	3.4969	6.54962		5.33384	0.76462	2.14597	5.30873	5.54382	2.16786		1.84358	3.7537		0.41735	6.88661	4.41241	3.98331		4.40452	1.49188	1.77518	6.54227	3.95319		7.95894	6.43951	5.59392	6.2742	0.56396	1.874	4.0806	3.08651		2.02413	2.13938	-0.21646	3.3152	1.99287	2.58697	4.05975
SIDM00557;KP-N-RT-BM-1	2.5936	7.19251	3.44178	1.97926	7.02892	4.38616	4.51666		2.17409	3.26099	5.52753		5.76154	1.27712	2.62296	4.65308	5.28021	3.94671		0.51443	4.05524		1.95323	5.68815	4.89482	4.54335	2.72571	3.80514	1.73733	2.94206	6.81016	3.95966		8.05032	5.84086	5.82675	6.23901		2.61487	4.46019	1.88669		3.14113		3.1151	5.31663	2.4436	3.15436	3.31331
SIDM00560;MKN7		5.12269	2.68934		6.97704	2.31957	4.71836	-0.13972	4.74366	3.64039	3.1584		6.17028	1.76976	1.84789	3.23593	3.97155			1.78526			2.66477		3.21921				1.89746		6.27331	3.3986		8.3431	6.41559	4.68372	6.67947		1.82351	6.28568	2.83152		5.31879		4.13641	9.9705	0.11832	3.32479	3.55906
SIDM00561;MLMA	2.70741	7.50134	3.56175	0.6595	6.95474	3.28019	4.63376	-0.74276	2.1005	3.68293	5.55195		5.51713	-0.35727	1.94585	5.03233	5.92123			1.52861	3.1125		1.02873	5.07725	4.716		2.16035	4.01711	2.38825	2.76939	6.51293	4.24301		7.11667	6.25624	6.39214	5.15289		3.38779	6.69981	5.37085		4.51562	2.54862		4.30741	4.21478	2.87847	3.4108
SIDM00562;MRK-nu-1		6.59856	3.55693		7.38673	2.98626	4.53791		2.74224	3.14148	5.26074		5.40648	0.68755	2.13764	3.22558	5.75134	1.95682		2.07422	3.85287		0.70187		3.65286	4.18226	2.78752	3.71901	2.54328		6.37135	3.65897		6.54238	6.57336	5.56055	6.88664		3.24424	4.21094	4.87235	2.11532	4.39777	3.14729	2.19031	5.84315	4.17324	2.85009
SIDM00564;OVISE		5.36768	2.63068	0.63103	7.30785	2.48315	6.18982	0.85207		3.82117	4.20964		7.39832	1.81645	0.9094	3.08755	4.28029	1.6151		3.01997	2.9286		3.68796		3.18265	3.74705		1.47225	1.63444	2.13724	6.77066	4.06476		8.96269	6.66282	4.47487	6.33072	1.5592	2.2324	6.76335	3.17067	2.73972	2.54171	2.66131	1.73678	8.99758	1.04432	2.03425	3.09476
SIDM00565;OSC-20		6.10059	2.27313		6.77835	1.71125	5.17634			2.49978	4.237		6.06614		2.63072	2.70584	4.57979	3.40674		3.00909	3.29018		3.29478		3.33257	2.15911	1.88816	2.90266	1.7344	2.39909	6.7048	4.19028		8.7927	7.00157	4.4564	6.92852	2.22376	3.24609	7.00256	4.0547		2.54891		3.05458	8.88997	2.84944	1.96527	3.68876
SIDM00566;OSC-19	0.58443	5.43056	2.62215		6.11429	2.40179	3.99785			3.05094	3.72456		5.2516	2.24632		2.36179	4.15954			3.12163	2.09483		1.82339		3.64044	2.8761			1.68605		6.39052	3.0306		6.47972	6.07549	4.12792	5.89371		2.54838	7.72728	3.37181	2.40055	2.36177	0.79551	2.74221	9.5303	2.65904	2.65415	2.81192
SIDM00567;ONS-76		6.4996	3.29812	-0.47444	7.78424	2.06033	4.05834	0.41519	2.5203	2.89832	5.12123	0.97613	6.67133		1.22316	3.95738	5.67207	2.21237		2.25154	3.70724		2.62602		4.23352	4.00571	2.51432	3.68922	0.98372	2.88055	6.78875	4.6727		7.82987	6.63331	6.15077	5.98628	1.98819	3.00653	6.42749	5.19784	2.70537	3.7239		2.42899	8.2818	2.78851	3.14757	3.88058
SIDM00568;OCUM-1		5.63984	3.36467	2.86713	7.20625		4.27224		2.47923	2.82088	4.98087		5.91108	2.46877	0.45574	1.31109	5.24158	3.32225		3.55503	2.55933		1.2619		4.00533	1.11431	3.43204	2.33402	1.86295		6.08343	3.56142		5.17626	7.04624	5.3002	6.32993		3.66569	6.91058	6.31227		4.01815	2.6138	4.16451	8.86124	3.81665
SIDM00569;NY		6.01267	3.17084		7.61036	3.87624	4.45171		2.00927	3.4412	5.30876		5.43499	1.29481	2.15126	5.14173	5.48828	3.41197		3.00275	3.24174		2.14173	3.59292	3.70006	5.69977		4.09409	2.26187	2.41497	6.41454	3.94571		7.59185	5.36706	6.74453	5.97327			5.30444	5.35608		3.57702		3.79769	8.84794	2.0624	5.26873	3.50888
SIDM00570;NUGC-4		6.12648	4.04052		7.13253	1.60767	4.47902		1.95713	2.99555	4.60792		5.67865	2.6882	2.50034	3.6718	5.53087	3.20257		2.60395	2.88898		3.02967		3.93313			3.01478	2.81849		6.34181	3.49659		7.28621	5.58413	6.50055	6.28678		4.24562	6.04858	5.63392		4.26879	3.16253	3.34532	9.06254	3.20354	3.61247	2.69411
SIDM00571;KP-3	3.02608	5.85157	3.15032	2.70397	6.84338		3.39252			3.07052	4.17773		5.92225			2.08987	4.3927			2.24417	2.58281		2.12838		3.67893	3.18965		2.63918	5.52982		5.99704	3.43431		7.25114	7.13957	4.71496	7.07151		3.79832	7.59193	3.42848				1.32537	8.77856	2.59123	2.7333
SIDM00572;NUGC-3	2.47365	5.93061	3.18141	2.31833	6.79511	2.95026	4.86223	0.50783	2.47666	3.47198	4.01823		5.86911	1.68426	2.17389	3.66026	4.54957			3.48003	2.76174		3.37256		3.63584			3.44528		2.57627	6.89098	4.50394		9.06592	7.14421	5.02645	6.13975	2.66223		6.75709	5.66062		3.3958		3.80871	8.95765	3.05642	1.62542	3.29799
SIDM00573;no-11		6.14911	3.3576		7.31058	3.54564	4.27979		2.3563	3.55397	4.22771		5.22992	1.51171		4.3781	5.16544	2.69233		1.47059	2.84545		0.99323		4.10576	3.64344	3.61423	4.18634	2.45912	2.24028	6.77251	4.02793		7.7418	6.73999	7.42916	6.20876	1.25981		5.50709	5.44134		4.33813	2.00349	2.785	6.83751	3.60864		2.77398
SIDM00574;no-10		6.11599	3.53365		7.17442	3.71416	4.19391		3.24674	3.65712	4.80607		4.84448	0.89669	2.12845	4.08775	5.51934	3.95389	3.16314	2.60845	2.91952		-0.58932		4.57779	5.01277	3.35864	4.10386	3.18476	2.70276	6.39018	3.85186		8.05619	7.10892	7.31042	6.72984	1.35768	2.10527	6.42136	5.98593		3.57927	2.46447	2.51747	7.55299	3.8024	2.66994	3.66401
SIDM00575;NMC-G1		6.21726	3.17497		7.51902	2.14501	4.39583		2.46459	2.29884	3.70588		5.27924		-0.26313	3.30903	5.86963	3.22614		2.40944	3.4632		2.44324	3.28121	3.56596	3.94831	2.22778	4.26251	2.77023		5.59633	3.99368		7.13687	7.01022	7.95959	4.87823	1.27541	3.5394	6.10796	7.00981		4.61291			10.0928	3.94224	2.5983	4.11989
SIDM00576;NKM-1		5.65111	2.79115		8.73722	1.32789	4.6616			4.09229	6.33948		5.43039	1.71803	1.50306	4.26428	4.52223	2.69422			1.61853		-0.12395	3.89262	4.08757	2.39208	0.81659	1.31744	2.28393		6.34449	4.00372		7.15559	6.06504	6.29567	5.80487	0.73317		3.4797	5.69181		4.02585	1.85607	2.95289	5.25691	3.67333	2.69865	3.3522
SIDM00577;NH-12	1.94654	7.37518	3.82957	0.52472	6.60564	4.84769	4.1463	1.26617	2.71577	3.22309	5.34071		6.21902	2.69938	2.51094	4.09315	4.77103	3.71382		2.06274	3.7038		3.01244	4.67314	4.60003	3.405		3.34182	3.10987	2.12931	6.58859	4.14608		6.95617	6.57419	5.72585	6.91653		3.08836	5.65172	2.32239		2.88658		2.7168	6.40469	2.78166	2.56114	3.76289
SIDM00578;NB1	3.26034	7.04025	3.39639	2.13435	7.3372	4.10806	4.64541		1.18531	3.28528	5.06155		5.74987	1.29106	3.06427	3.72807	5.22486	2.90881			4.25989		2.15523	5.84297	4.73512	3.14393	2.32179	4.58921	2.64926	2.32261	6.52702	3.5154		8.38247	6.82554	5.89394	6.71105	1.03993	2.14062		2.59867		3.15906		2.83529	7.22359	2.49502	3.0801	3.59675
SIDM00579;NB(TU)1-10		6.4054	3.35662	2.7967	6.94118	3.7726	4.53853	1.34372	2.77589	3.28566	5.81085		5.96135	-0.35409	1.95449	5.00176	5.59104	2.85264		1.08571	3.817		2.65486	6.60309	4.72949	4.33328	3.0331	4.73811	2.45152	1.65433	6.21298	4.2069		7.48251	6.79369	5.82307	6.16961	0.68925	2.31575	4.38401	3.88896		3.47477	1.54717	1.45158	5.86076	1.90902	2.93113	4.29925
SIDM00580;NOMO-1		6.67688	2.92887	3.03426	7.73824	3.0449	4.0265	0.52871	1.94112	3.2711	6.26269		4.22261	1.42108	2.62138	4.4572	5.91947			1.105	1.02081		0.49391	4.05745	4.5936	3.9683	3.77363	4.48127	2.95431	2.06954	6.53263	3.91511		7.33652	6.23437	8.5461	5.42013	0.99989	1.97016	2.81993	6.54343		4.16129	3.44991		7.28675	4.92129	2.24136	3.77896
SIDM00581;GB-1	2.26181	6.45493	3.69548	1.4823	7.44585	3.55172	4.28223		2.02901	2.96967	5.84685		5.68952	1.03573		4.09981	4.51942	4.04526		2.76811	3.27739		2.59523	4.46883	3.57179	3.86383		2.76393	1.15845	2.31849	6.42032	3.72168		8.1733	6.8411	5.69027	5.64263	1.85541		6.09056	5.79837		2.62803		3.45042	8.5706	2.22095	2.29862	3.93525
SIDM00582;KP-2		5.50155	3.63572		6.87648	3.23999	4.6909			5.04321	5.01226		4.97888	0.98058		4.16975	4.39282			1.87096	3.25027		2.76598		3.91665	3.01975	2.62156	4.20154			6.76083	3.91966		7.17439	6.67818	5.88167	6.37308			7.03806	5.122		3.43758		2.75864	10.1792	3.53624		3.85356
SIDM00583;KP-1N		6.06323	3.18656		7.80908	2.29768	5.10806			3.05105	4.54944		6.64853	1.72377	2.02002	3.67207	4.65991	1.27008		3.88565	3.37282		2.52961		3.45064	3.08805		2.96214		2.59902	6.47072	4.2244		9.38102	7.06475	5.34519	6.7823	1.90234	2.46763	5.31369	5.17767	2.82924	3.47817		3.60069	9.05039	2.7593		3.2328
SIDM00584;HuO-3N1		5.98429	2.92434		6.49718	3.97627	4.1506			2.12644	4.58319		4.60075		1.54442	3.11803	4.52027	3.97962		2.97623	0.97445		2.22412	3.10344	3.86273	4.93822	3.60522	2.64871	2.38256		6.27399	3.22829		7.58715	6.98599	7.81135	6.70183			5.95057	5.38095		3.65556	1.21473	2.9177	9.24295	3.10556	2.10614	3.44737
SIDM00585;HuH-7	0.51007	6.29169	2.74618		7.00091	2.32807	4.9051		2.49785	2.84197	4.32375		4.22077	1.25098	1.52555	3.27629	5.11997	2.81138		2.51465	2.84712				5.06426	3.94761	2.78063	3.99305	2.10565		5.66463	3.66818		6.99451	6.43937	7.2307	6.36693		2.12441	6.44099	3.47029		2.26906	2.68723	1.95875	6.45795	2.89056	3.64501	3.16581
SIDM00586;huH-1		6.4839	3.76955		6.85553	2.4348	5.73724	1.00385		3.605	3.78965		6.58666		2.66953	2.46572	4.58927			1.04368	2.11222		1.66348		4.28294	3.37157		1.78032			6.77118	4.41185		8.95684	6.41397	5.69489	7.28135		2.55211	6.32661	2.99782		1.61672		2.45552	7.17214		2.16445	3.85579
SIDM00587;HuCCT1		5.45587	3.79024		6.86638	1.87064	4.08958	1.00052		3.42477	2.43065		5.80606		0.62641	2.76801	3.50924			1.14654	2.73616		1.61522		3.51826	1.03442			1.64257	2.02466	6.7181	4.98635		9.14509	6.30779	3.7257	6.68448	2.16815	2.44745	7.09901	4.11699	2.58035	2.113		2.99627	9.82652	0.54444		3.81763
SIDM00588;HSC-4		5.99519	3.62159		6.99653	3.07569	4.85466	-0.11889	2.15967	3.41969	4.11208		6.37762	1.38982	2.89301	3.69855	5.04758			2.68826	3.85375		2.75724		4.4618	2.70822		3.6568		2.15651	6.96508	4.40554		7.38423	6.60418	5.53024	6.07155		2.98827	7.38919	5.34026		3.97115		1.99918	8.703	2.91496	2.2529	3.34657
SIDM00589;HSC-3		6.17809	3.97933		7.0059	3.50394	4.90809	1.00963		3.80926	3.49125		6.01352	1.61063	2.26285	3.05246	4.15745	4.55758		2.18222	3.41912		2.47789		3.856			2.27978	0.09583	2.02081	7.00308	4.77458		7.50488	6.36229	4.92028	6.48166	1.47771		5.90993	4.47706		2.4964		3.2022	9.34704	1.92548	3.21592	3.63101
SIDM00590;HSC-2		5.05504	2.95586	0.73588	7.38749	2.47996	4.9593	-0.28184		3.0382	3.19257		5.81704	1.17286	1.37297	2.189	3.40328	0.43017		1.8323	1.96277		1.25366	0.94538	2.1415	3.47848		1.28572	1.1407	1.5806	7.10629	3.99669		8.39373	6.36838	3.76921	6.82226	1.28826	2.64383	7.18082	3.40697		2.43358		4.07845	9.15356	0.76891	2.01979	3.08923
SIDM00591;HO-1-u-1	3.34906	6.55333	3.56907	2.13784	7.47989	3.17356	4.99338	0.16576	3.62246	3.07423	5.05784		6.47651	2.50532	1.99914	3.78053	4.67265	3.88879		3.63088	3.40963		1.77879		4.42047			2.85309		2.33342	6.87017	3.95585		7.37938	7.14574	4.95255	6.49696		2.84776	6.59953	3.90602		4.49012		3.36748	9.17602	3.13595		2.52532
SIDM00592;HO-1-N-1		5.42546	3.78599		7.0202	3.29165	4.70508		2.63322	3.41193	4.43779		5.78023		2.63261	3.06044	4.48942	1.77658		3.44597	3.31498		2.24468		4.6437				4.42395	2.49167	6.88177	4.5316		7.82313	6.15524	4.46836	6.41082	2.22083	3.19033	7.68778	5.3711	2.3495	2.97373		3.8091	9.14769	2.74685	3.15455	3.96687
SIDM00594;HEL	-0.84036	6.73074	2.874		7.55121	4.39268	4.37255		2.27919	3.40348	6.33738	4.20139	5.70407	1.45904	2.04916	4.07674	5.21638				2.45951		1.78358		4.18207	1.72043	3.4379	3.69901	3.1729	1.91877	6.91227	3.80011		7.44055	6.20627	7.42279	6.66882		3.27256	0.53258	4.32865		4.1151		1.79111	4.0114	4.0955	3.20742	4.25395
SIDM00596;HEC-1		6.42593	3.62471		7.29365	1.87748	5.30642	0.3727	2.10011	3.20287	4.62142		6.63988	1.29296	2.66998	2.61177	4.74748			3.38001	4.55834		2.66		3.37129	3.82863		3.33883	2.75346	2.45706	6.65633	5.00261		8.16637	6.72581	5.57177	6.4372	1.51593	2.08375	4.72808	3.90783	2.93712	3.25083	1.62565	3.01992	8.22624	2.78763	2.70503
SIDM00598;HARA		6.03402	3.66928	3.94663	7.24874	3.55751	4.95175			3.23589	4.7678		6.53863	2.12719	3.03943	3.66483	4.70447	2.96882		2.6851	3.68716		1.8265		4.66058	3.27003		3.01886	-0.44712	2.36949	6.91784	4.06018		8.88798	6.88222	3.56255	6.58235	1.13257	3.02886	6.80958	3.01628		4.28391		3.0938	10.6575	3.34647	2.41279	3.96072
SIDM00599;HuO9	2.49691	6.18053	3.86931		6.28173	4.52854	4.50907		2.24599	3.64642	5.62607		5.57991		0.99698	4.32831	5.45446	4.1402		3.30594	2.63411		2.63666		4.14288	4.57652	3.57962	3.34152	2.26689	2.58684	6.63473	4.13049		8.06826	6.64681	7.22673	6.0375	1.21779	1.68226	5.53205	4.39023	4.70776	3.83498	2.3046	6.15729	8.08504	1.44291	3.21972	3.87747
SIDM00600;IHH-4		6.67506	3.75987		7.81152	3.3655	4.39243	1.44575	2.34706	3.1078	5.1598		5.86548	1.75901	2.4754	4.89933	5.98108	3.03584		1.23692	3.118		1.00709		4.54808	2.27142	2.45591	4.35487	2.84363	2.58362	6.60058	4.42836		8.823	6.28564	7.71152	5.86791	1.67764		3.90762	5.71123		4.23541	3.24185	1.84922	7.93789	3.54108	2.95543	3.77353
SIDM00602;IM-95		6.14491	3.60309		7.74717	3.66201	4.61224	1.76863	0.51617	3.2215	5.08373		6.11995	1.34693	2.36547	4.17428	5.08774	1.99428		2.54736	2.82454	5.58924	2.47078		4.46962		3.32955	2.46391	0.7836	2.25527	6.54749	4.0117		8.0061	6.10042	5.59543	6.58096	0.65513	4.20522	6.19624	4.77914		4.15009	1.69892	3.62594	8.46182	3.86423	2.14729	3.26213
SIDM00603;KOSC-2		5.24791	3.08347		7.43962	2.97317	4.62912	0.25219		3.23002	4.6886		5.65638	-1.20446	1.96961	2.98532	4.01132	4.49256	1.53407	0.62388	2.84676		1.51966		3.57129		1.04018	1.2266	3.86391	1.59915	7.09907	4.17683		8.85771	6.49918	5.5697	6.81122		3.07185	8.25609	4.14269		2.65852		2.90463	9.19515	2.41645	2.73016	3.79138
SIDM00604;KON		5.51969	1.71208	2.04689	7.31108	2.42334	4.42912			2.67599	3.66562		6.03036	1.21975	1.76676	2.69003	4.31438	1.57118		0.75725	2.51416		1.38417		4.24272	2.78193		1.25165	0.04283	1.79467	7.11556	4.47367		7.6443	5.68142	5.49383	5.69599		2.82782	7.23034	4.59291		2.73253		1.30891	8.72017	1.91104	0.30281	4.1589
SIDM00606;KNS-62		5.7325	2.73517		7.06211	2.92993	5.0602	1.44693		3.2271	2.49483		5.84352	0.04	1.39456	1.81822	3.20729	2.70068		2.14483	3.39324		2.02262		3.35566			0.99829		0.8453	6.86164	4.29653		8.996	6.57848	2.5105	6.67267	0.23456	3.89606	7.56184	2.71406		2.27867		3.13915	9.87176	2.00281	2.34157	2.96099
SIDM00607;KNS-42	3.01518	5.94193	3.21366	2.41054	6.29029	2.78687	5.34001	0.8097	2.55691	3.83421	2.81995		6.05277		1.70145	2.28923	4.02869	2.16056		2.62135	2.77476		2.74991	5.45166	3.09752	2.67225		2.32754	1.87111	1.68278	6.57007	3.29378		6.81354	7.23618	5.42538	5.81757		2.92331	5.96877	4.23609	2.77258	3.01755		3.60894	8.35513	3.00796	2.15968	2.55869
SIDM00608;KMS-11	1.66092	6.60289	3.50466		7.49231	3.15929	4.79065	1.042	2.64356	3.59638	5.60761		6.73129	1.30764	1.68656	5.07378	6.11542			2.36867	3.43925		2.6393		5.05954	3.58856		4.74455	2.39348	1.8661	6.72863	4.07137		7.40431	6.43613	6.30002	5.77878	1.4713	2.01367	3.39659	4.50517		3.79342		2.78129	5.72337	2.92204	3.31293	3.71108
SIDM00609;KMRC-20		5.93337	3.31793		6.37834	2.22178	4.67735			2.7203	4.32991		5.33788		1.42419	3.71606	4.96425			2.49953	3.15857		2.72724		3.57761	4.15107		3.18667		2.38298	6.39478	3.02723		8.45193	6.31241	7.08251	6.60971		2.43887	6.33821	5.18268	2.57398	3.78631		2.69796	7.01789	2.87623		3.07163
SIDM00611;KMRC-1		6.24707	2.32996	4.09102	7.33524	2.34915	3.00883	-1.39575		1.39949	4.42282		4.78893	0.44389		3.44205	5.38892	3.32771		1.94612	3.10044		1.5793		3.81795	5.03885		4.62854	3.00429	2.57529	5.77656	2.94656		7.14195	6.36963	7.81115	5.16964	1.76273		6.36187	5.63879	3.63858	4.01468	1.86229	1.5724	8.7709	3.39646	2.51985	1.4187
SIDM00612;KINGS-1		6.10724	3.64902	2.3116	7.54383	2.88531	4.27519		2.2865	2.15486	4.97328	0.62412	4.44008	1.33669	1.65458	3.30293	5.15539	4.7736		2.90978	2.41788		2.42206	3.99234	4.56913	3.94733	3.37922	3.93276	2.69387		6.18928	3.82047		7.20224	6.4158	7.87779	6.45281	1.86753		6.61184	4.86149		3.67276	3.16189	2.61937	8.94271	2.98713	2.9458	3.67883
SIDM00613;KALS-1		6.82694	3.51356		7.60371	2.71167	4.48886		2.01124	3.19037	4.64881		5.36553		2.7923	2.83613	4.78823	3.2923		4.28453	1.77283		1.81907	4.0976	3.9006	4.23193		3.58134	2.28312		6.48857	3.77962		8.82293	6.58487	6.73819	6.04934	2.13673		6.63074	4.71536		2.85704		2.49284	8.45044	2.49947	1.04255	3.62729
SIDM00614;JHH-7	2.18712	6.73677	4.07502		7.27806	2.84509	4.8602	0.59069	1.13002	2.89007	5.6458		6.50517	1.55086	2.43224	4.9957	5.53263	1.98167		3.3282	3.62832		1.5804		4.68535	4.25898		4.27765	1.9643	2.53855	6.48528	4.21109		7.5742	5.9829	6.24024	6.23424		2.69193	5.51922	3.81728		3.49145	2.36882	2.33011	6.36898	2.44608	2.10476	3.81301
SIDM00615;JHH-6	2.34348	5.90851	2.93918		7.17661	1.79905	4.86562	0.43236		2.71914	2.83663		6.17362	0.22528	1.31225	2.38157	4.1713	0.57576		1.5557	2.03538		1.64834	1.9832	2.54565	2.03935	2.11661	1.7667	1.52912	1.90657	6.39471	4.47466		7.99851	6.92013	5.26261	5.85828	0.79258	2.28166	5.67383	3.91304		2.18067	0.50407	2.56751	9.81526	3.21227	1.15556	2.89577
SIDM00616;JHH-4		6.53265	3.32297		7.24514	3.16314	4.64034			3.61389	4.73555		6.165	1.07695	2.46073	3.6965	4.94538	2.53744		2.46136	4.75228		3.3335		4.32336	1.93547		3.24815	2.53157	2.91209	6.93666	4.67959		8.05792	6.10613	5.98661	6.43371	1.02918	2.71239	6.03786	4.22522		3.4611		3.17031	8.29539	3.54361	2.84238	3.53192
SIDM00617;JHH-2		5.53662	1.27806		7.73104	2.43625	4.18583		2.74001	3.08824	3.39102		5.44343		2.82134	3.44561	4.38933	-1.97693		2.68241	0.10824		1.89593		4.02545	4.59919		2.16915	1.69987		6.52184	3.07279		7.82534	6.06265	5.71177	5.77588			7.43582	4.15071		2.38924	2.46921	3.33712	9.80466	1.65543		3.62537
SIDM00618;JHH-1		5.29649	3.37996	1.0334	6.93968	2.43573	4.58368			3.41162	5.08269		6.55037		1.81736	3.62313	3.93107			-0.09642	3.35434		4.83332		3.9302			1.68021	1.53898	0.64646	6.86517	4.04554		7.92815	5.92915	4.44352	5.60894	3.25377	2.55404	6.75338	4.07297	2.91175			2.85727	9.54261	1.71185		3.18933
SIDM00619;KMH-2		6.19921	2.7888		7.39253	2.22458	5.41609		2.25375	2.8628	4.50294		6.36554		1.72888	5.06971	5.34427	3.89464			2.35824		2.01694	3.18124	4.10025	3.83565	3.21039	4.78653	2.66583	2.66781	6.52705	4.25743		6.57466	6.43874	7.2311	5.5214			4.98208	5.01112		3.66385	2.48528	3.16141	7.77576	2.34661	2.4172	3.52236
SIDM00620;D-336MG		6.53089	3.5317		7.66138	3.0028	3.79942		3.89999	2.24678	5.44797		4.12244	-1.0076		3.94142	5.77953	3.8398		2.50926	2.25115		0.28661	3.2182	4.25837	4.83015	3.051	4.15187	3.97555	2.60415	5.82185	3.52899		6.20663	6.18424	7.46569	5.3646	1.81432		5.76632	5.42653		4.41943	2.77334	2.50033	7.90147	3.6867	2.80004	3.52056
SIDM00621;EW-13		7.21513	3.43166	3.46277	6.53213	4.75833	4.29367		2.97947	3.1222	4.80013		4.85872	1.57084	2.60075	4.65044	5.98843	3.28432		1.06031	3.44917		2.04132	2.75558	3.92751	4.07714		5.05764	3.39361	2.71245	6.0368	3.37618		5.79664	7.51247	6.28408	5.23765		0.93448	4.41157	4.31163		4.03783	2.34791		4.84138	3.12589	3.34024	4.28644
SIDM00622;D-247MG		5.92058	3.7443		7.88627	3.29474	4.83904			2.87626	4.10127		5.28017		1.34568	3.91272	5.21328	3.65164		2.62137	3.43919		2.6252	5.33725	4.26738	3.77312		3.69658	2.5033		6.28249	4.46319		8.51082	6.4855	7.04703	5.78948	2.38653		5.66716	4.97233		4.06754	1.76235	3.48015	9.06606	3.56954		2.42358
SIDM00623;Mo-T		7.02847	3.37681		7.16235	4.33516	4.67909		2.53021	2.60053	6.13273		5.49495	1.29504	2.3804	4.52491	6.10552			-0.00373	3.45385		2.50283	3.84905	5.01746		3.09004	4.2682	2.66896	2.78373	6.60679	4.55139		8.77687	5.99394	6.54572	6.03842			3.73756	4.94036		4.82691			6.34627	4.41591	3.48766	3.91208
SIDM00625;MES-SA		6.52998	3.65344	-2.92016	7.92573	4.26991	4.97785			3.45836	5.30028		5.84207	1.17353	1.78708	3.68965	5.88834	0.8123			3.63479		2.82758		4.20642	3.46951		3.40402	2.05332		6.5676	4.40591		8.45241	6.305	6.10656	6.37286	2.64727		2.27366	5.50016	2.14366	2.61006	2.29633	1.3306	6.53678	2.63913	2.90406	2.49047
SIDM00627;ME-180		6.44064	3.76833		8.0655	3.26408	5.04095	2.49913	3.39569	3.88781	5.30928		6.0456	2.70297	1.9662	4.44947	4.99077	4.21074		2.66464	2.36885		3.70129		4.4919	3.39104		1.75788		1.85749	6.9709	4.23187		7.96762	6.72788	5.9165	5.79837		2.81448	6.34171	3.55505		4.17432		1.65839	8.68273	3.21993	2.79053	3.03498
SIDM00628;MDA-MB-468		5.88107	3.32301		6.90694	3.06693	4.99941	1.49426		3.30007	4.42355		6.13142		2.11365	4.04353	5.23275	3.58099		3.05618	2.64002		4.21535		4.63278	2.91953	2.33081	2.93126	2.5539	0.89185	6.75205	3.59599		6.75699	7.36866	7.03056	6.70489	-0.40244	1.94197	4.50377	3.06501	6.22658	2.93116	2.27126	3.80768	8.63212	3.21284	2.99125	3.02728
SIDM00629;MDA-MB-436		7.34737	3.69976		7.54162	3.01807	4.45051		1.96704	2.48106			5.92818	0.93315	0.55137	5.15509	5.99857	4.21965	-0.46708	2.16819	4.4696		1.04338		3.84615	4.04541		4.80819	3.13009		6.11161	3.96751		8.038	7.52582	7.14718	6.26869			5.02775	5.59331		4.20031	2.81381	2.69126	7.81856	4.03905	2.0696	3.72432
SIDM00630;MDA-MB-415		6.30201	3.82879	0.69324	7.594	2.35323	4.61325		2.22188	2.75231	4.77594		5.59442	1.13702	1.61446	3.53525	4.92639	4.46923		1.85128	4.04929		2.88085		4.38261	5.58921		3.77734	2.21788	1.17374	6.45345	3.1397	1.70686	5.89228	6.49208	6.12613	6.86039		3.5414	7.55281	3.62795	4.51039	4.07867		3.83608	9.06491	3.38381	3.40425	3.2206
SIDM00631;MDA-MB-330		6.81147	3.38168		7.08696	3.00137	4.33376		2.55186	3.35041	4.39643		4.75219	2.97423	1.56832	2.96443	5.03147		2.9509	3.16233	3.27984		2.22195		4.35944	2.66133	2.36704	3.6192	2.17866	2.35067	6.22579	3.12006		7.72518	6.56323	5.63528	6.17682		4.37077	8.13028	3.05363	5.35993	4.48559		5.76146	9.4225	3.67684	3.47427	3.22107
SIDM00632;IM-9	1.3277	6.6159	3.2852		7.85292	3.35684	4.4134	0.36855		3.32227	5.89996		5.2395	0.81737	1.77941	4.68934	5.29785			0.1881	2.93608		1.5584	3.65406	4.52262	3.0392	2.84026	4.2611	1.90584	2.44606	6.59412	4.1384		6.97655	6.46485	7.02973	5.7705	1.5787	2.96029	2.38398	6.02972		3.46906	2.49977	2.55934	3.92452	2.72211	1.81048	4.12249
SIDM00633;MDA-MB-175-VII		6.45369	2.89818		6.88239	3.2677	4.51329		2.2691	2.74037	4.12184		5.17033	2.26117	2.07302	2.53037	5.86956	3.75145		1.86542	2.55468		2.44243		4.64447	3.97414	2.49668	3.59796	2.1839	2.43769	6.30143	3.06342		8.1503	7.71978	5.37558	7.0925		2.61248	7.1227	4.11469	5.83429	4.36829	1.84428	5.29894	8.58216	2.87961	3.47771
SIDM00637;MC116		7.15759	3.05807		7.30438	2.69596	4.53391		3.4035	2.85748	5.3407		5.2266	1.13273	2.10577	4.65013	6.12962			-1.18186	3.75749			4.12647	4.30452			4.08452	2.41518	2.50718	6.41931	3.85457		8.15089	5.12535	6.79151	5.35399		1.06976	2.26133	3.43338		3.41527			5.01189	3.78489	1.57057	3.11825
SIDM00638;MS751		6.20997	3.9144		7.72379	1.53442	5.67023	1.00963	1.90497	3.10317	6.1636		6.353	1.72338	2.02811	4.64528	5.22786	2.82501		3.40988	3.88258		3.94725		4.24867	2.50789	2.357	3.42825	2.97278	1.09818	6.59093	4.09998		7.10698	7.56516	6.28153	6.79902	1.01299	2.16801	7.47864	5.91253		4.60718	1.75385	2.7068	8.69076	2.85792	2.82768	3.13088
SIDM00640;MSTO-211H		5.53397	3.85419		8.10644	2.7876	4.74672		2.01044	3.42924	5.29402		6.15633	0.47363	2.27184	4.41147	6.11424	3.43584			3.08797		0.8977		4.88404	3.88047	2.81098	4.16911	2.68852	1.8623	6.41067	4.26834		9.31622	6.48446	6.89574	5.61822			5.53662	6.01557		3.2962	1.93576	1.01752	8.251	2.78316		2.70343
SIDM00641;NAMALWA		6.77267	3.48682		7.19525	3.78715	4.27383	0.76195	1.96561	2.96821	6.5484		5.85608	1.38964	1.59767	4.43441	5.8665	1.58549			3.03329		0.29779		4.76375	2.64427		4.33521	3.05118	1.18178	6.60613	3.43797		6.54265	5.87399	6.56575	6.04487	-0.33168	0.79051	6.40862	5.52413		4.05877	1.65551	1.47606	3.36667	2.60718	2.62975	3.0636
SIDM00645;NCI-H1355	3.21195	6.18721	3.99155		7.49735	2.5951	4.20849			3.80922	5.51996		6.11977	1.06089	2.39887	4.46203	5.87127	3.8529	4.27859		3.21485		2.90334		4.22642	3.9701	3.4086	4.16806	2.93047	2.23916	6.24763	4.1733		7.84337	6.40793	6.43948	5.7808	3.46859		4.1779	4.28377	1.94019	4.32584	1.59173	2.60157	8.37498	3.70114	3.86484	3.802
SIDM00646;NCI-H1341		6.54144	3.69095	3.9068	8.05288	3.9936	4.10307		1.66138	3.22407	6.78938		5.95369	0.48779	2.00826	5.39941	5.70126	2.31677		1.56816	4.06827		2.04995		3.84473	3.70356		3.88406		2.78576	5.69417	3.87163		7.58469	7.06889	6.35965	6.00867		3.0708	5.08185	4.68058		3.68496	2.22805		8.38666	3.20304	2.78732	4.20709
SIDM00648;NCI-H1304	2.89056	7.00975	3.92812		7.16335	5.69922	3.68641		2.94832	3.66098	6.92124		4.84712	2.30183	2.72264	5.56795	5.37322	3.61553			3.11232		1.62816	3.64592	4.53286	3.80724	2.88012	4.21524	4.28515	2.13256	6.71606	3.94166	-0.52918	8.08876	6.40962	5.63438	6.59677			4.33922	4.54003		4.00685	1.17513	2.64761	4.42194	3.2081	3.58577	4.51782
SIDM00649;NCI-H1299		6.33228	3.02957		7.99592	2.84821	4.54246		1.85621	4.65709	4.80787		5.96398	1.00799	2.52826	4.19863	5.27228			0.84589	2.48465		3.91793		4.36956	4.71135		4.18297	2.62022		6.64776	4.30569		7.41515	5.92403	6.41166	6.37661		2.16865	4.28052	5.0695		3.10495		2.93222	7.60416	2.80092	1.60811	3.34976
SIDM00651;NCI-H1155		6.95773	3.68398		7.37258	3.42896	4.23563		2.88109	2.52774	5.43225		5.69753	1.0889	2.1601		6.3092	2.3571		1.64352	3.44296		1.47497	4.10758	4.5127	5.31778	3.216	5.38307	0.70944	2.37823	5.86457	3.77196		6.89913	6.54253	6.53083	5.76197		1.60576	3.5161	4.08906	0.9555	3.92147	2.50717	2.31804	6.1748	2.91107	2.85943	3.80274
SIDM00652;NCI-H1105	2.37524	7.50368	4.41049	1.71256	6.72355	4.96843	4.53289	1.69995	3.18191	4.40371	7.35718		5.05941	1.85965	2.71737	5.83813	5.47825	2.22544	2.28365	2.91366	2.24463		1.77461	3.0135	4.12069	4.27205		3.90379		1.87937	7.20603	3.79656	1.67219	6.86019	5.64753	5.66381	6.43466	1.10648	2.51144		4.49115		2.95328		2.09567	3.45306	2.19056	3.3121	4.76815
SIDM00653;NCI-H1092	2.81618	7.08139	3.93094	0.92636	6.46276	4.00034	3.6746		3.00761	3.38073	7.31052		5.00594	1.76322	2.63817	5.62632	5.32184	1.68047			2.96516		1.37751	5.17442	4.59023	4.09153	1.61603	3.82463	3.77395		6.64892	3.75525	1.47941	7.8301	6.72368	6.23154	5.92671		1.70356	3.54456	5.78471	1.86908	2.82269	1.43049	1.55929	3.24825	2.97373	3.16285	4.14211
SIDM00654;NCI-H1048	3.0812	7.2014	4.24624		7.00937	5.06038	4.75346	-0.012	1.62507	3.24313	6.18682		5.43593	2.21908	2.46345	4.06687	4.27215	2.26302		0.87669	3.40698		3.26074		3.77889	2.87066		3.04205	1.65613	2.26048	7.09554	3.78103		7.48968	8.30764	5.61684	6.35161	2.19043		5.98912	2.61202	2.85518	3.86632	1.32727	2.61947	5.81577	3.21864	2.65013	3.95193
SIDM00655;NCCIT	2.56535	7.51849	3.00179		7.49868	2.88279	4.97046		3.11249	2.91067	6.78257		5.73488	1.02705	0.92056	5.58594	5.27074	3.62017		1.67171	2.47852		1.42228	1.94709	3.30129	4.9745		3.49085	3.02671	2.01014	6.33658	3.40009		9.16364	6.23515	5.40456	5.97534			5.52261	3.5952		4.40398		2.97971	5.01685	3.10067		4.40319
SIDM00657;MV-4-11		6.14336	3.63731		8.03445	0.91872	4.63091			4.09801	6.08989		4.86559	0.67335	3.57769	4.44937	4.89114				2.64957		1.53136		4.18961		1.41757	3.55115	2.15886	0.61686	6.30483	3.62811		7.1102	5.95639	6.75052	5.70106		1.88955	2.37213	5.05295		3.73948	0.00521	2.30968	5.81494	3.88601	2.7632	3.9818
SIDM00658;NCI-H1435		6.38915	3.46833		7.34111	2.06374	4.82612		1.42356	2.9817	5.45644		5.60063	1.47364	1.87011	4.17963	5.25274	1.93912		3.00317	3.9513		3.86441		4.04003	3.41611	3.065	3.64165	1.62037	2.62823	6.66409	3.86577		6.41534	6.61831	4.57037	6.47987	1.90657	2.74358	7.20137	4.90993		3.51639	2.04015	5.05983	9.42137	2.67696	2.87938	3.88988
SIDM00659;M059J		5.69087	3.65928		7.22722	3.35605	4.4606			3.38478	3.81004		5.61568		3.00351	2.6343	3.97706		0.54121	3.36424	2.63852		2.46525		4.43332	4.34504		2.3803	0.78279		6.52514	3.64137		7.73586	5.96722	6.26734	6.75139	2.26244		6.10578	3.26299		2.21342		3.8013	7.80123	2.62126		3.88961
SIDM00660;LS-411N		6.00889	3.55292	1.3072	7.72052	3.42794	4.78177	0.85664	2.43197	3.26778	6.02431		6.40588	1.35929	1.67025	4.4969	4.79983	2.89059		2.08322	4.47592		2.08112		4.15159	3.65338		3.2914		1.5934	6.61789	4.10388	0.7182	7.49628	6.88188	5.64883	6.55296	2.11331	3.11371	6.83079	5.33333		4.30091		3.35865	7.28931	3.80623	2.44558	2.64228
SIDM00661;HT		7.24221	2.65278		6.17711	3.60187	4.11543	2.42497	2.5816	3.66207	5.41223		5.70454	0.62425	1.62513		5.39185				3.85601			3.29702	4.93233	3.09488	3.76413	4.76493	2.63015	2.93602	6.09813	3.95842		6.33163	5.17115	7.00808	5.86362		1.39703	7.29988	4.15421		4.17374	2.2236	3.20215	4.52291	4.3069	3.06039	3.37171
SIDM00662;Hs-940-T		6.64319	4.44765	1.44658	7.85664	3.40473	3.98142			2.36041	5.34046		5.40933	1.16963	2.24292	4.42457	5.42426	2.23312		1.60723	3.48572		1.86668		3.9063	3.86611	3.33693	4.37774	4.16676	2.82744	6.46735	3.57231		7.37828	5.82876	7.57586	5.86836	2.19742		5.53404	5.06012		4.44848	2.43229	3.52978	8.42649	2.90441		3.61828
SIDM00663;Hs-939-T		5.97974	3.03167	3.10161	7.53712		4.37911		3.12077	1.06048	5.0132		5.84571	-0.84081	1.03192	3.13012	5.98243	2.91224		2.32211	2.95563		2.45481	5.27379	4.17754	5.65409	2.8678	3.72568	4.00111	2.902	5.63512	3.61011		7.04792	6.84678	7.33995	5.63196		1.75179	5.35017	4.88981		4.28146	3.05472	1.93697	8.2866	2.93238	2.37583	3.13496
SIDM00664;Hs-766T		5.81972	3.11314	1.99578	8.45118	1.64356	4.25084			2.11879	4.33085		6.09587		-0.10035	2.65853	3.26019			2.67522	2.84942		0.7981	0.19028	4.35673	3.9128	1.58048		3.04418	1.23508	6.13242	4.08321		9.26128	5.71433	4.75936	6.70293	2.52049	2.70108	6.71832	5.44194		1.97931		1.9027	10.7216	2.86273	2.36144
SIDM00665;Hs-746T	2.12179	6.07979	4.36799	3.32763	7.21539	1.85739	3.25377		3.05517	2.94725	3.8042		4.84087		2.55173	3.36615	4.80978	3.1784		2.87355	2.41758				4.11915	3.92258	3.34432	2.17975	2.38703		6.33367	3.13978		7.16064	5.04333	6.60966	6.47768	1.60937	-0.02422	5.00087	5.06175		2.81768		2.75494	9.96722	3.34115		2.59877
SIDM00666;Hs-683		6.32835	3.95064		7.81308	2.1226	4.42463		3.34794	3.23303	4.98615		4.83842	1.75972	2.09766	3.64444	5.5981	2.70855		1.14425	2.21717	1.47547	0.84411	2.41562	4.54765	4.20888	2.6502	3.87551	2.46156	1.97896	6.35924	4.1417		8.86005	6.47841	7.41563	5.75113	1.73337	2.30979	5.95972	5.37728		3.95597	2.91689	3.54258	8.45748	2.99559		3.53904
SIDM00667;Hs-633T		6.10935	3.08086		7.91501	3.1462	4.34699	0.97215	3.86188	3.0825	4.65214		5.41726	1.21247	2.41123	4.06195	5.60999	3.28584		2.67521	2.86233		2.63146		4.24055	4.39097	3.14272	3.82758	1.4799	2.63303	6.39574	4.25451		8.09775	6.13433	7.79751	6.03661	2.36117		6.02286	5.15481		3.44552	1.52735	3.23918	8.53617	2.02603	2.9561	3.83123
SIDM00668;Hs-445	2.09962	6.58853	3.02216		7.84979	3.28733	4.10447		2.64387	2.82318	5.85953		5.52875	1.13353	1.2848	4.62475	5.23223			-0.18141	3.03875		2.02866	1.27269	4.10742	2.79575	2.66374	3.70296	2.11927	1.75376	6.68934	3.92223		6.84207	7.07862	7.08245	5.84799	1.09703	2.80243	2.5428	5.12141		3.14515	1.87726	1.05626	4.60281	3.37546	2.74163	3.80419
SIDM00670;HPAC	2.12282	6.71405	3.74422	2.1525	6.75743		3.25363			3.7581	5.21863		5.74711	2.06289		3.68713	4.62095	4.53482		2.19168	2.4991		2.26911		3.91924		1.73522				6.1545	3.38789		5.86331	5.69747	4.29625	6.26072		3.92426	6.99657	5.2834		2.71216		3.72719	9.79515	2.96209	2.77848
SIDM00671;HH		5.8827	3.55337		7.23501	4.40587	3.62569	1.368	2.30986	3.21933	6.50217		5.97038	0.86383	2.52472	5.26951	5.96321	4.6825			2.79399		1.50469	4.89726	4.68135	2.56237	2.54981	4.11044	2.01372	2.60581	6.58607	4.32432		8.05841	6.80647	6.90015	6.38239				5.87009		3.46027		2.32481	7.29227	4.16552	3.24851	4.89766
SIDM00672;Hep3B2-1-7		7.65011	3.11897	2.74475	7.55651	2.4336	5.00434	1.96239	2.35463	3.7051	5.43169		5.29757	0.70109	2.39875	4.29401	5.59276	1.92003	2.19988	1.96847	2.04715		2.53077		4.16166	3.18275		3.15298		1.78475	6.63067	3.76298		7.74719	6.57648	6.7169	6.16338	1.65442	2.81658	6.6265	3.4268	1.51686	3.38095	3.13694	2.89351	6.38381	3.26065	3.10963	3.75997
SIDM00673;HCC70		5.37055	2.96912		7.79844	3.60822	3.94826			3.35875	6.09513		4.95485	2.92862	1.37375	4.11016	4.69562	3.71994		2.8356	2.89645		3.09826		4.83244	3.92263	2.40972	3.3474	0.34158	2.21911	6.74862	3.75655		7.92778	6.93962	6.85041	6.31197	1.58207		7.03586	5.93686	1.07815	4.00431	1.32613	3.75037	8.22238	3.31013	2.5441	3.97837
SIDM00675;HCC38		4.75103	3.653		7.2263	3.26124	4.52039	2.17666	2.14774	3.82668	4.7927		5.37142	2.76649	2.19168	4.34656	5.108	3.00492		2.90581	2.52841		2.67652	2.03789	4.91088		3.20686	3.00847	1.97357	2.4497	6.98104	3.94886		8.51883	7.05963	5.73494	6.06544	2.00081	2.87256	7.41183	2.70473	3.15797	4.60694	1.51803	3.49346	8.53775	3.7792	2.56538	3.77388
SIDM00676;HT-1197		4.89932			6.52117	2.224	4.06627	0.18474		2.10416	2.97611		5.25157	0.70701	2.47102		3.70722	2.29309		1.80065	4.79913		2.64535		1.73149	2.82725					6.52867	4.10325		9.24348	5.81391	2.9102	6.79978	2.9269	2.7624	7.69199	3.41009	3.55873			3.4124	8.05735			3.66621
SIDM00677;LS-513		6.14595	3.41076	2.98158	7.94085	2.4731	5.05398		1.06511	3.45057	5.493		5.8728	1.22281	2.01387	3.86094	5.61306	2.73759		2.36569	2.83934		2.72106		4.10347			3.1149	0.29421	2.36013	6.47889	4.41672		7.96603	7.56716	6.16928	6.69627		3.1387	5.19178	5.80358		4.57157	2.78494	4.90731	8.17032	3.79961	3.11222	3.00515
SIDM00678;HT-1376		5.3407	3.34068	1.94642	6.17301	3.38224	4.60482			3.76887	4.42521		5.6355	1.5592	2.30803	2.73696	4.07276	4.72266		1.50507	4.17432		2.19439		3.71385			1.88616		1.89434	6.1912	3.97405		7.94959	6.98124	3.74414	7.04582			6.97798	2.57045	2.84816	2.09956		2.87414	8.97009	2.40015	2.44441	2.55965
SIDM00679;HT-3		6.91272	3.82572		7.65954	2.31996	5.59702	1.45486	1.41392	4.23896	5.09947		6.3479	1.22603	2.31523	4.12515	5.56974	3.19719	2.86915	2.81493	2.45627		4.06991		4.23728	2.99546	2.26257	3.64286	1.26667	2.52624	6.74397	4.67305		9.27392	7.14658	6.06574	6.64553		3.47145	7.52017	4.9311		3.6187	1.84136	2.42194	8.76643	2.75152	2.12778	2.97615
SIDM00680;LS-180		6.69488	3.6357	1.29479	7.63495	3.69348	5.30179	1.42305	2.28054	3.35373	3.66171		6.00268	1.90893	2.35535	3.01759	5.37042	0.14453		2.20129	3.01121		3.01718		4.23859		1.45072	3.63565	-0.13966		6.83134	4.27339		8.25503	7.01286	5.65884	6.16975		3.86404	5.92949	4.57746		3.56745		3.176	8.4293	1.77212	3.5956	3.85649
SIDM00681;LS1034		5.99716	3.46721		6.18049	3.6119	4.68757		1.7046	2.53728	2.72175		6.44374	1.6702	1.82147	1.60774	3.43367		4.71911	3.25899	3.43102		2.47771		3.7034			1.89676			6.37974	2.03983		6.39312	6.79381	3.17012	6.43241		3.67435	7.0268	3.13188		2.30759		3.99092	8.67013	3.30834	3.19036	3.6757
SIDM00683;LNCaP-Clone-FGC		6.92332	3.75718		6.42565	1.80755	4.86853		1.24249	2.59363	3.92646		6.06051	1.26348		1.85051	4.60992	2.44104		-0.28563	4.36358		2.38084		3.41327	2.53004		2.44251	1.98111		6.34873	3.72109		6.31851	8.32932	4.23767	7.14012	1.30102	3.95962	6.84517	2.59105		3.71325	3.06273	2.87149	5.66145	2.3541		3.06626
SIDM00684;LN-229		5.69334	2.98866	2.50811	7.27466	3.68178	4.71947			2.84059	5.36103		5.54218		2.85952	4.19217	5.2346	4.47151		1.02958	2.97484		2.69983	3.98968	4.53974	4.68365		2.77143	3.31475	2.42161	6.69901	4.11763		7.63187	6.67325	6.96403	5.56433	0.89957		5.96322	4.42172		4.21811	2.23482	3.19067	9.24102	3.17731	1.57272	3.87781
SIDM00685;LN-18		6.0642	4.33852	3.15616	6.76251	3.55749	4.99898			4.07504	4.28679		5.84446	0.87823	2.6724	4.25976	5.071	3.58253		1.82142	3.73526		-0.08585		4.46449	3.53801		4.31545	2.2046	2.70573	6.20695	5.00838		7.73785	6.75948	6.42759	5.84274			4.98728	5.28954		3.98021	3.14487	2.86849	9.50729	3.27544	0.7401	4.2943
SIDM00686;KLE		5.88637			6.66682	2.28234	4.68761			3.86249	3.86488		6.365	2.31223	2.35398	2.82787	3.91384			1.26312	3.34417		1.829	5.3336	3.64769				2.52905		6.4037	3.98322		7.9966	7.91965	4.80867	6.34925	1.94805	3.55796	6.53738	4.51544					8.77026	1.85507		4.13653
SIDM00687;KATOIII	2.88154	5.86609	3.37235		6.65339	2.95117	4.47568		5.02259	2.97365	5.55258		5.47627	2.77324	2.41638	4.8605	4.8404	2.51676		2.46536	3.30103		2.13402		4.86289			3.96684	0.8096	2.57209	6.15275	4.32682		8.01545	5.11065	5.63037	6.00379		3.83696	5.67625	5.57196		4.18678		4.05524	8.86387	3.4428	2.50177	2.86629
SIDM00688;JSC-1		6.83917	2.81106		7.8685	3.59817	4.71466	2.11721	2.79126	3.12308	5.8565		5.49879	1.77779	0.90714	4.89189	5.86584				3.81575		1.96064	4.83234	5.17981	4.20519	2.45955	4.77257	2.54134	2.90438	6.24905	4.29065		6.58628	6.77733	6.31569	5.64827		2.30488	0.6868	6.4202		3.28252	2.06927	0.64843	5.59988	2.50654	3.04127	3.2267
SIDM00689;JM1	2.10489	6.96379	3.26713		7.01102	3.53062	3.82539	0.01328	2.71994	3.91101	7.18168		4.93731	1.01866	1.1124	5.08714	5.9493			0.47001	3.47491		1.6246	2.22197	4.13344	2.01859		4.24923	2.98098	2.62162	6.43579	3.00061		6.88988	6.56573	6.49165	6.15225			2.59477	4.39663		3.24593	1.56754	1.19387	3.07992	2.83531	2.08	4.0965
SIDM00690;JHU-029		6.29452	4.0514	0.77726	7.3213	2.55409	4.77101	0.9422	1.21625	3.50975	4.2172		5.77823	1.5908	1.89566	2.8687	4.39644	2.75504		4.04096	2.93491		1.73562	1.12289	3.59263	1.89944				2.75483	6.98289	4.10894		8.927	4.84007	4.82959	6.89984	1.4981	2.76759	7.39782	3.73466		2.9073		3.75918	9.93697	2.2049	1.43066	3.4932
SIDM00693;J82		6.2724	3.65429	2.40635	7.69874	1.74505	4.09806		3.06646	2.90581	4.62877		5.22207	0.51158	2.04021	3.44624	5.46918			1.10289	1.95287		-0.90602		4.70643	4.54394	3.54777	3.70336	4.00206	2.54333	6.41232	4.10701		8.33512	6.65406	7.90805	6.16149			6.00741	5.43644		4.1875		2.33573	7.92276	3.90374	1.8619	3.26941
SIDM00694;HuTu-80		6.91455	3.89907	2.95256	7.00422	3.93028	4.69086	1.88597	2.90448	2.63169	5.43665		5.51291	1.36397	1.88844	4.23956	6.48563	3.42828		0.82318	3.65959		3.02097		4.88951	3.99338	3.75051	5.5427	3.31408	1.934	6.2123	4.28149		6.78043	5.87827	7.00062	5.42848		1.87131	4.62583	3.81608		3.73497	3.75867		5.81242	3.08579	3.45292	3.81211
SIDM00695;HT-144		6.62085	3.26494	2.20679	7.56251	2.73404	4.32844		3.87597	2.46785	4.69409		5.45034		1.39745	3.50987	5.85063	1.98027		0.57272	3.05323		1.98352	3.39924	4.2496	3.84393	3.04626	3.48636	2.6248	2.44294	6.01039	3.55817		7.46619	5.9991	6.59929	6.35613			5.45725	5.01265		3.78879	1.85181		8.15735	2.1036	2.36621	3.81896
SIDM00697;NCI-H1436	3.1348	7.3669	4.57338	2.01194	7.01011	5.16541	3.54051		2.85972	3.46249	6.41344		5.07969	2.36912	2.54436	5.06011	5.00936				3.99902		1.47276	5.7859	4.80698	4.348		3.49922	4.1715	1.86832	6.60956	2.59953		7.11964	7.1117	6.08854	6.576		2.31031	5.08092	4.6922		3.90634	0.97475	2.2466	3.85919	2.7907	2.69101	4.1274
SIDM00698;NCI-H146		6.88077	3.33614	1.45009	6.51857	4.69157	4.0896		2.77452	2.94807	5.52157		5.68404	1.80652	2.95208	5.22772	5.58659	3.46348		2.57924	3.42817		2.3356	4.94889	4.71658	3.37655	2.10327	4.64244	6.16802	2.6089	6.87758	3.54048	2.53264	6.20793	7.17172	6.14444	6.23859			4.51923	5.07903		3.13212	2.23625	2.00178	5.04305	2.43197	3.36957	4.1875
SIDM00699;NCI-H2141	2.89418	7.06254	4.37709	0.67929	6.99678	5.05286	3.69982		2.75547	3.54538	7.47763		4.88449	2.17639	2.36628	6.1333	5.77325	2.46338		0.90157	3.37825		0.51675	5.81176	3.88922	4.11235	2.69508	3.78906	2.58766	1.80426	6.16578	3.95405	1.9274	6.86613	6.23641	5.59971	5.71908	2.29611		4.0532	4.29438		3.37566	1.63937	2.7783	4.11498	3.098	3.07703	4.61674
SIDM00700;NCI-H2135		5.69866	3.2807	2.70422	7.65248	2.40588	4.61609		1.31055	3.51705	4.60713		6.2793	1.78579	2.2438	3.88694	5.31175	1.89932		2.14806	3.7717		1.6275		4.55179	3.21358	2.8969	3.71817	3.43401	2.06037	6.68365	4.03344		7.65677	6.19087	5.85833	6.63619	1.16032	1.11219	3.77815	5.36991		3.85518	2.13246	3.24608	7.93992	3.25157	2.66502	3.66212
SIDM00702;NCI-H2122		6.91939	3.25382	2.93328	7.39363	2.05391	5.08378		1.67855	2.32767	5.0609		5.91281	0.15023	1.90454	3.19047	6.16266	4.38086		-0.05679	2.81675		2.22334		2.88834	2.52704	0.86588	3.67707	2.03196		6.15412	3.96832		8.19382	7.00641	5.04681	6.84271		1.30676	4.36557	4.75659		3.98507	1.17719	3.37181	7.75079	3.65391	2.19392	3.29828
SIDM00703;NCI-H2110		6.38159	4.04134	3.81422	7.786	3.92702	4.2512		2.40124	3.33512	5.13546		5.94931	1.62771	2.56417	5.2473	5.77047	3.91581		2.41674	3.92887		1.86336		4.17297	3.8876		3.49542	3.20131	3.09018	7.03677	3.79037		9.55807	6.72905	5.58717	7.27244	0.76526		5.69187	4.02715	2.71477	3.37139		3.48026	10.1015	4.06053	2.75937	3.86615
SIDM00704;NCI-H211		7.09102	4.2221		7.37847	3.94495	4.54812	2.05815	0.92128	3.49878	6.95087		6.62286	1.48759	2.35845	4.98671	5.02958	2.54071		0.90234	3.54213		2.95512		4.81306	4.22716		3.74929	2.56193	2.02381	6.69314	3.80757	1.45361	7.21161	6.63629	4.45325	6.53823	1.14954	2.89357	4.12104	4.31504		3.20135	2.05499	0.94213	5.68206	1.38075	2.69628	4.28405
SIDM00706;NCI-H209	2.47653	7.66405	4.3071		6.35096	5.21445	4.21576		3.46978	3.36836	5.02998		5.29237	2.35699	2.75431	4.42742	5.63108	2.98493		0.93393	4.05098		0.01375	2.69489	4.79659	3.9802		4.61907	3.98574		6.48733	3.22121	2.89532	6.68151	6.42341	6.04849	6.25003		2.02209	5.54168	4.08646		3.28425	3.5909	3.43009	4.70065	3.50942	3.43572	3.89663
SIDM00708;NCI-H2087		5.97537	3.77841	1.45253	6.85	2.08543	5.39933	2.31939		3.4051	4.74287		7.07883		2.30854	3.94082	4.98126	2.69155	3.19323	1.59771	2.87688		2.34843		4.57074	2.56405		3.11154	2.04902		7.21737	4.44578		8.41354	7.19009	5.33838	7.23487	2.52369	2.21502	7.10717	4.57697		3.45079		3.42653	8.21413	3.031	3.5721	3.7279
SIDM00709;NCI-H2085		5.55733	2.56536		7.37028	2.51906	4.06557	1.57824		3.97512	3.95877		5.23894	1.47357	1.3758	3.1312	4.00236			1.33544	2.75891		1.85421		3.51972					1.32778	6.20399	3.96801		9.24143	6.35963	4.05782	6.20757	0.80931		6.94311	3.90725	4.1266	2.87		3.09515	9.07688	2.98626		2.87932
SIDM00710;NCI-H2081		7.70208	4.42541		6.9355	4.70732	4.22881	1.00244	2.94529	3.6242	7.02679		6.27362	2.66806	2.81867	5.49969	5.349	4.06782		2.31592	3.27761		1.26745	6.02236	4.02683	3.72557	2.27559	3.93691	6.10763		6.60337	4.06328		6.83357	7.08867	6.0828	7.17164	1.60208	2.60341	4.6396	3.65722	3.54133	3.95174		3.58254	3.79403	3.21215	2.30999	4.25344
SIDM00711;NCI-H2066	2.61817	5.44261	4.20176	2.36697	6.69002	3.4947	4.09075	1.24634	0.83619	3.67705	4.66728		6.03414	2.39549	2.66407	4.40844	4.98342				3.47134		3.51175		4.55483	3.71973	2.86198	3.45099	2.76307		6.4489	4.15429		7.45488	6.38511	6.20155	5.98389	1.28067	3.3327	5.9643	3.97464		3.58734		3.61813	8.98941	3.48841	3.02498	3.49841
SIDM00713;NCI-H2052		6.26753	3.5326	1.74673	7.83336		4.46014		2.48595	2.31771	4.54956		5.45282			4.51118	5.41288	3.2397			3.55132		2.4994		4.00028	4.64358	2.22361	3.97362	3.14941		5.88649	3.8598		7.15568	6.15446	7.48786	5.83868			6.0441	6.20335		3.87778		2.83669	10.403	2.96318	2.22678	3.10451
SIDM00715;NCI-H2030		6.6432			6.74098	2.38463	4.80988		2.18009	3.50221	3.53255		6.04811			3.39119	4.97059	2.08027		1.77475	3.40379		2.19567	2.46575	4.48647	2.01565		2.9972	1.25228	1.48213	6.32347	4.21076		7.93825	6.26374	5.5489	6.48365		3.61452	4.69773	3.72772	1.64339	3.47435		3.54908	8.21967	3.13416	3.88561	2.77304
SIDM00716;NCI-H2170	2.99318	6.41746	3.24813		6.92691	3.36519	4.96701	0.85649	2.33126	3.06224	4.89758		7.44792	-0.45976	2.13136	4.18633	5.03843	1.6966		0.89725	3.6726		2.91503		4.12155	3.99159		2.78466	2.47282	2.47909	6.60891	4.37883		8.31706	6.99939	5.24317	6.386		3.19032	6.92341	3.7399		3.97142		2.82395	9.01121	2.38099	2.19989	3.87721
SIDM00718;NCI-H358		5.93669	3.98041	2.69098	7.87457	2.62885	4.2995	-0.06438		3.78016	6.13851		5.56788	2.8863	0.31013	3.87393	4.23296	1.37801		2.75195	2.6688		2.33929		4.12283	3.38739	3.02458	2.03061	2.05559		6.79264	4.20371		8.3441	6.08398	4.29556	7.04276	0.34672	3.17495	7.67937	4.08965		2.07869		3.11269	10.5348	2.5054	2.23714	4.02869
SIDM00719;NCI-H345	2.85108	7.40868	4.30492	0.9032	6.12242	4.5515	3.64664	1.1508	3.46607	4.04721	6.60275		5.54924	1.60109	3.0631	5.7968	5.72201	4.05704			3.56951		3.92302	4.36813	4.45975	4.06154	2.9655	4.27367	5.3177		6.37292	3.5314	1.23291	5.42482	7.03327	6.24703	6.39968		2.44512	4.76644	5.98159	3.20824	3.80101	1.95148	2.17184	6.36113	2.93718	3.64661	4.59837
SIDM00720;NCI-H28		7.30682	3.10715	1.92328	7.67112	2.26746	4.94155		4.1682	2.7549	4.01926		5.96201	-0.40801	1.59791	4.07146	5.62295	4.22081		1.54078	4.41695		2.87254		4.09409	4.17159	3.3807	3.16159	1.84389	3.61103	6.47073	3.80072		8.20243	6.9289	6.51132	6.33362			4.24615	4.41543		3.3693	3.72295	3.21116	8.273	3.36847	3.29157	2.18299
SIDM00721;NCI-H250	2.28173	6.91935	3.89091	1.81591	7.18296	4.41079	3.97124		3.39959	4.08108	5.6253		5.40475	2.00303	2.09537	5.22745	5.67979	3.93219		1.35873	3.18223		0.91421	4.38913	4.89722	5.53135	3.29741	3.96578	3.90849	1.34788	6.48267	3.25149	0.99023	7.12058	7.08307	5.88463	6.86591		3.11086	6.04197	4.83641		3.23659		3.32924	5.08522	3.09582	3.30468	4.01859
SIDM00722;NCI-H2452		6.68125	3.80239		7.87579	3.09555	4.8342		2.78046	3.90109	4.45975		5.55247	-0.42471	-1.57086	3.49328	4.99954	3.03405		2.06339	3.1856				4.49746	4.04285		3.17738	1.68169	2.12929	6.53447	3.827		9.52668	6.78591	6.46978	6.6883	0.80956	0.79886	6.77628	6.11271		3.68137		2.55926	9.00723	3.57531		3.79322
SIDM00723;NCI-H2444		6.39271	2.74789		7.14258	3.24522	4.2052			3.40921	4.43865		5.97468	2.33819	1.82974	4.58079	5.26979	3.46219		2.32024	3.12078		1.48129		4.36987			2.60883			6.85942	3.76793		8.63296	5.88744	4.3528	6.96074		2.52031	6.81717	4.4079	1.51078	3.16027		3.63214	9.7157	3.32707	3.07048	2.99211
SIDM00724;NCI-H2405		6.82556	3.56909	2.43899	7.05632	2.41139	4.48517		2.78829	1.94245	4.25477		5.62739	1.28571	2.13212	3.53648	6.1906			0.13196	4.16039		3.00241		4.39389	3.70082		5.4829	2.54227	2.63578	6.0003	3.66948		7.23178	6.25231	6.14563	6.01291			4.7109	4.95222		3.37214	1.71683	2.46818	8.54247	3.90436	2.87974	2.4328
SIDM00726;NCI-H2347		5.8523	3.65211		7.04018	3.29969	4.35375	0.48893	1.88743	2.79831	3.79435		5.44372	1.59566	2.31332	2.88614	5.82732	3.30111		1.41142	2.2499				3.94643	3.37037	2.01479	3.75399	1.03631		6.03409	3.45458		8.27231	6.14717	5.11177	6.60101			7.33296	6.62176		4.03107	2.46514	2.76059	10.3765	4.12244	1.9626	3.75643
SIDM00727;NCI-H2342	0.25801	6.40443	3.34362		7.43738	3.44132	4.75194		2.50731	3.63381	5.0231		6.44151	2.28184	1.66746	4.22507	5.68766			1.6366	2.91648		4.32819		4.04547	3.45114		3.57389	3.65837	2.70217	6.73455	3.99923		8.53047	7.1461	5.15275	6.12328	1.20988		7.70157	2.89368	6.04897	3.39747		3.0586	9.137		3.01004	3.89167
SIDM00728;NCI-H2291		6.24983	3.70241	2.44821	7.24327	2.29109	3.73945	2.80215	3.05633	3.66558	5.24615		5.72647	2.67933	2.46497	3.88581	6.1098	1.94007	4.74741		2.63704		0.55611		4.90328		3.22011	2.70908	2.71883		6.52698	4.49142		7.14283	5.74697	5.7078	6.85804		2.35951	6.93649	5.02127		4.32056		3.59456	9.86759	4.29403	3.37001	4.06527
SIDM00729;NCI-H2228		5.9704	3.31372	1.9033	6.83543	1.9529	4.65472			2.32106	4.35803		6.1271		1.92802	3.7973	4.34975	2.05235		1.36614	2.78104		3.54781		3.09508			1.28208		2.7387	6.31792	3.89168		8.07618	6.84477	5.3661	6.23774	2.10718	2.17695	5.71844	4.52686		2.3056		3.12474	10.2911	3.57872		2.85644
SIDM00730;NCI-H2227	2.43203	7.05042	3.68043		7.01494	4.7364	4.22444		2.78859	3.91376	5.72469		5.64743	2.33507	3.12196	5.20435	5.52247	2.90769			3.5697		4.21409	5.23352	4.22132	3.80199	3.38868	4.00182	2.58533	3.05958	6.47419	4.06124		6.82225	6.98412	5.12645	6.65332		4.22221	5.2802	4.17264	4.27001	2.66327	2.37012	2.43912	5.14033	2.51575	3.16095	4.56141
SIDM00732;D-263MG		6.45955	3.54903		7.74745	3.76855	4.38057			3.62343	4.87238		6.00439		0.88271	3.86919	5.25432	3.68059		1.53454	3.18673		2.2002	3.21207	4.15027	4.05327		3.51278	1.8431		6.74581	4.66151		9.09564	6.25188	6.92017	6.79193	1.92451		5.69963	3.78995		2.29374		1.25542	9.48992	2.17165	2.22753	3.92854
SIDM00733;NCI-H2171	2.4742	7.33772	3.23392		7.01009	4.78901	4.35879	2.1739	3.1763	4.25047	6.78264		5.04284	1.9569	2.99256	5.15022	5.29515	3.01681			3.00933		2.57233	3.12218	4.8946	4.12639	2.80787	3.97405	2.3581	2.23176	6.92385	3.81087		6.32553	6.12201	4.49234	6.53402	-0.07727		4.15338	4.18299		3.6426	1.76596	2.78967	3.98387		2.6389	4.65189
SIDM00734;NCI-H1437	0.20642	6.34335	3.67339	3.39483	7.91502	3.14778	4.8785		2.82546	2.56827	4.7975		6.1031	1.5063	1.60173	4.05895	5.83216	4.56872		2.37623	2.63933		-0.05732		4.50464	4.68788	3.35514	4.01227	3.24281		6.43366	4.01211		7.25716	7.55893	5.87665	6.71524		2.33579	6.63545	3.87873		3.96861	1.74325	4.2319	8.54443	3.29749	2.8968	3.16654
SIDM00735;NCI-H2029		6.6024	4.37178	3.2628	6.01568	3.99497	4.25126	1.20221	2.06798	3.72936	6.42679		5.88445	2.22377	2.4594	4.34926	4.44492	1.82345		1.48685	2.91022		3.35891		3.42945	4.1043	3.15933	3.21168	2.95831		6.40652	3.23293		7.3827	7.06273	5.10305	6.57051		3.38485	6.30993	4.01134		2.09144	2.1585	2.62123	4.63438	3.40753	2.55555	4.03886
SIDM00737;NCI-H1770	2.41248	7.73489	3.73529		7.11518	3.55963	3.97618	1.00472	2.24063	3.56828	6.80425		5.14598	1.0248	1.93415	6.09155	5.49509	1.51394		1.15527	3.31283		1.91551	3.13237	4.09334	3.15531		4.35815	1.70555	2.33083	6.24819	4.23818		7.09162	6.82746	5.75371	5.37006	1.4287		3.16406	4.89519		4.39247	3.03502	2.21446	3.20111	2.70328	2.65146	3.98116
SIDM00738;NCI-H1755		6.32082	3.55421	2.86736	7.68691	3.75053	4.34758		4.5612	3.17638	5.23573		6.00527	1.62438	2.70877	4.29226	5.71617	3.57924		-0.10786	4.18611		3.05467		4.77051	3.28803		3.95682	2.45805	1.86002	6.43239	4.17664		7.63478	6.6061	6.98027	6.24675		2.37316	5.24159	5.36061		3.15131	2.58814	3.24929	8.96356	3.01739	2.03547	3.81227
SIDM00739;NCI-H1734	1.72728	7.46599	4.09806	2.1831	7.60411	2.33411	4.287		2.68745	3.44497	5.96624		4.81823	1.14249	2.37764	5.05351	6.33375	3.07983			2.95014		2.11845		4.26333	3.1462	2.88301	3.85567	3.04778	2.08357	6.54261	3.61521		6.04755	6.14461	6.40412	6.19721		2.67799	7.00883	6.00472	-0.16642	4.57302		3.46789	8.70878	3.49608	2.9854	3.97908
SIDM00740;NCI-H1703		6.89024	3.60443		7.37676	3.79588	4.98625	0.3034	2.01571	3.63347	3.43051		5.8886	0.03357	2.55927	3.85735	3.99536	3.22371		2.57775	3.0236		2.21348		4.48596	2.97833		2.99808	3.35677	-0.33472	6.84058	3.81151		8.22468	6.69736	6.30603	6.60301			4.82136	3.22168	2.90608	3.11071		3.57103	8.24496	3.40073	2.61487	2.55863
SIDM00741;NCI-H1694		6.92627	4.03769		6.13055	5.15752	4.45453			2.87451	5.69165		5.37027	2.3043	3.29438	4.78613	5.11499	4.66764		0.32062	2.93693		1.80136	3.04362	4.62858	2.71601		3.91564			6.50013	4.17795		6.64843	6.86953	6.04975	5.71378			4.60225	3.90722		2.8183			4.4194	4.45463	2.43202	3.4578
SIDM00742;NCI-H1693		5.91112	3.75949	1.34998	7.27155	2.21727	4.33604			3.73893	5.2642		5.23457	1.31877	2.38986	3.78388	5.84631	2.79187		2.85704	3.9132		2.91613		4.33379	4.00185		3.86649	3.01377	1.48474	5.74501	3.95596		8.34275	5.13204	6.39504	5.41381	-1.58671	1.91059	6.10072	3.95284	2.89781	3.88184		3.74725	7.91546	3.45234	0.98824	3.11358
SIDM00743;NCI-H1666		6.60026	3.51462	1.83256	7.9846	2.19227	5.00727			3.46603	4.55213		6.49989	2.86789	1.53096	3.76517	4.84797	2.89638		2.14249	2.4386		3.42331		3.98995			3.16485	2.11544	2.52714	6.77373	3.92177		7.15002	7.66444	5.80289	6.87626		3.85738	7.16842	5.59614		2.88716		3.62577	8.78771	4.37333	2.21071	2.63126
SIDM00744;NCI-H1651		5.73791	2.86606		7.15099	3.68388	5.79645		2.33556	5.36982	5.02876		6.43817	1.14763	1.96867	4.62779	5.21247	3.51014		3.50047	2.78024		2.61636		4.58887	4.3561		3.38007	2.97789	2.07356	6.91754	3.70255		8.68345	7.34635	7.21595	7.47248	1.82239		5.47233	5.2212		3.04466	2.00697	2.52289	7.47222	4.24602		3.60764
SIDM00745;NCI-H1650		5.90906	3.3003		7.00954	2.90261	4.29413			3.99317	3.97243		6.07768			3.87043	4.422	2.26017		1.91876	2.61232		3.85203		4.67928			1.77975			6.44863	3.85493		9.49131	5.75471	5.23127	6.57934	1.89118		8.49067	1.17675	2.84836	3.688		3.1378	10.7721	3.14388	2.84696	2.77131
SIDM00746;NCI-H1648	2.41955	7.1595	3.79327		7.46712	2.34308	5.1638	1.18446		3.72165	5.94786		6.6157	2.17793	1.96962	3.61211	5.18601	3.24896		2.82226	3.20283		2.43017	5.01572	4.12876	3.23604		3.58884			6.85854	4.2539		9.34246	7.30254	5.22893	7.12216	0.41156	4.25905	7.45494	4.34866		3.67174		2.77274	8.55024	3.06619	2.55391	2.83731
SIDM00747;NCI-H1623		6.57779	3.65032		6.30066	2.11312	4.5263			3.82063	3.90332		6.1343	0.702	2.25227	4.16834	4.62664			1.35202	2.51886		2.70392		2.00417		3.54315	0.72055			6.60583	3.34595		6.92358	6.69753	4.56866	6.74808		0.0678	6.4921	2.89263		3.72263		3.14429	9.82212	3.7269	1.50062	3.96695
SIDM00748;NCI-H1581		6.60224	3.36087		7.80359	3.83009	4.22072		2.26913	3.34295	6.31237		5.82206	1.90089	1.62521	4.94592	6.03912	3.39448			2.94081		2.48929		4.28404	5.11779	2.1578	4.73996	3.05583	1.27355	6.40686	3.56132		7.39693	5.93698	6.39734	6.88121		2.5161	4.72522	4.67991	1.43057	3.60574	2.48019	2.48805	6.86709	2.43488	3.4116	3.60829
SIDM00749;NCI-H1573	2.71078	6.39997	3.85772		6.46409	3.07097	5.21966			2.04549	3.86093		6.22472	1.60425	2.66615	3.65713	4.4951	2.73502		1.50281	3.85963		2.80124		3.78918	4.57643		2.47776			6.3763	4.42613		7.40879	7.70302	3.62765	7.21487		3.40936	7.58674	2.19123		3.03189		3.71935	9.69964	2.37311	2.08116	3.54371
SIDM00750;NCI-H1568		5.25954			6.74163		4.41209			3.37236	2.78755		5.35784		1.73539	2.39434	2.71449			3.64566	-0.06386		2.19459		3.67486				3.69483	2.95411	6.39395	3.6683		8.64352	5.26143	3.3315	5.38695		0.44513	7.80011	1.22118		3.90803		2.76023	9.03554	3.07412	0.59911	3.53622
SIDM00751;NCI-H1563		4.99891		2.80184	6.51122		5.13225			2.0852			5.74342			0.73149	3.53432			0.98889	2.66526		3.6756		3.33631	1.39404			3.92346		5.65036	2.92009		9.26477	7.59317	5.26772	6.66825	1.37377	2.52667	4.72667	4.5354		2.54686		2.6964	9.51189	3.19224
SIDM00753;NCI-H2023		5.6613	2.6921	1.63231	7.97624	2.77953	4.89566			3.34207	4.53556		6.64715	0.38905	3.28374	3.3924	4.87651			1.47339	3.24884		3.43249		3.85175	2.42256		2.85977	1.19431		6.28455	4.14557		9.29499	7.28007	5.65609	6.80663	0.31559	1.43782	5.62496	4.24432		3.10169		2.82964	9.49306	2.57894	2.94526	2.27864
SIDM00754;NCI-H1781	2.61315	7.12239	2.68905		6.09496	2.88449	3.58676		2.58507	3.1451	4.55474		6.53965	1.44844	1.96304	4.40619	5.79531	2.07855	3.79622	0.59541	3.3212		2.6036		4.17289	3.95723	2.69519	5.17559	2.42868		5.78317	2.47897		7.52223	6.44763	5.9227	5.90151		3.06713	6.94637	3.25947	5.22553	3.67552		2.70313	8.94609	2.9941	2.79035	3.60866
SIDM00755;NCI-H1793		6.26703			7.01109		4.68242			3.64171	3.73987		6.53621		2.09397	4.22863	5.33986			0.05136	2.34723		2.80422		4.58231	2.67298	3.14738	3.66167	2.80947	2.58764	6.49698	3.45144		8.56395	6.69582	5.72487	6.61062		2.33656	5.09991	4.50191	3.3199	2.56069			9.79713	3.32786		4.10668
SIDM00756;NCI-H2009	2.19618	6.53859	2.67789		8.0018	1.7648	4.89008			3.21863	5.11503		6.23161	1.69824	1.84198	4.08638	4.61824	2.8762		1.77643	3.04181		2.55837	1.38377	4.47255	2.04976		1.69586		2.59725	7.13999	4.50156		7.80413	5.31263	4.48922	6.64034	1.9121	1.46162	7.5052	4.40148		2.95913		4.1238	10.1718	2.83325	3.02307	2.81895
SIDM00758;NCI-H1993		6.01563	2.97725	3.95054	7.52527	2.65584	3.90712		1.79484	2.80317	3.97257		4.96292	1.84273	2.50757	3.07776	5.46544	2.631		1.74214	3.19834		1.13737		3.98043	2.64361	2.91023	4.61049			6.0896	2.75328		7.68236	6.68171	5.05245	6.62389	1.21438	2.73941	6.51571	4.42889		3.76194	1.61243	4.55808	9.98449	4.18577	2.96913	3.05301
SIDM00759;NCI-H1975		6.1341	3.96333		6.90927	1.67084	4.53127	1.43759		3.2216	4.39323		6.07875		0.93039	4.42497	5.1935	2.41211		1.9705	3.30969		4.7314		4.19471	4.2349		3.37138	3.00653	3.34319	6.69082	4.21243		8.43005	7.33251	5.97146	6.64645	1.65018	2.79469	4.74343	5.2912		3.59839	1.28397		9.01067	3.10925		2.87012
SIDM00760;NCI-H1963	1.13245	7.79538	2.91292	2.40463	6.3568	4.43229	3.50431		3.44905	3.14714	6.45435		5.1723	1.57406	1.80989	5.31904	5.5332	2.53717					1.07667	4.34639	5.13313	3.33631	2.8184	3.94831	3.35801	1.69269	6.68992	3.14773	0.88742	6.24789	6.71309	5.69825	5.96448			4.4796	3.95379		3.53346	2.55585	2.42802	3.59085	2.72491	3.28625	4.25467
SIDM00761;NCI-H196	0.83164	5.56036	3.43454		6.87071	2.75018	4.10095			3.4002	3.76401		5.77819	2.28707	2.56085	3.67663	5.19689	3.49962		2.98685	2.95351		2.22594	2.23513	4.16373	4.50672		2.51384	3.27472	1.71269	6.88418	3.25998		8.61654	5.95461	7.37212	6.72516	0.93203	1.81685	5.96325	4.22578		2.82431	2.40929	3.63182	8.18779	2.89418	3.63046	2.74985
SIDM00762;NCI-H1944		5.95064	4.19933	2.43996	7.38917		5.49929	1.22903		2.9251	3.63101		6.74157		2.56711	3.25352	4.89663	3.74298		2.09786	3.69488		3.92198		3.07033		2.28485	2.87171		1.58716	6.21208	3.65248		8.54958	7.34002	5.35219	6.94483		3.29754	5.71409	1.42916		2.9749		1.31202	9.81676	3.42834	2.46417	3.21792
SIDM00763;NCI-H1915		6.79601	3.95421	2.50213	7.90884	2.76647	4.92744		3.02547	3.35848	4.08123		5.82936	0.09428	1.82744	3.88036	5.00236	3.36935		2.27436	3.01877		0.46601		3.73101	3.65915		4.09255	3.01467	2.67334	6.47508	4.54185		8.69482	6.39267	6.24028	5.03687	0.29034	0.97698	5.15117	7.23197		3.6275	3.20982	3.74352	8.59027	2.69998	0.84874	3.28498
SIDM00766;NCI-H1876	2.68177	7.45983	4.0389	1.45284	6.29695	4.94247	4.19955	1.66083	3.01657	3.4708	6.3042		4.87756	2.3049	2.96338	5.17657	5.65978	3.74733		0.16878	3.25169		2.16229		4.73402	3.76988		4.83812	3.97825		6.76438	4.01301	3.50899	6.41917	6.5035	6.74172	6.24697			5.97051	3.98314		2.84829		2.26175	3.75158	2.6756	2.63583	3.74368
SIDM00769;NCI-H1838		6.28899	3.77519	1.76221	6.83365	2.63272	4.40543		2.21801	2.96156	3.63827		4.87026	0.89516	1.61708	4.30818	4.9716	3.29962		0.02984	3.26391		0.48417		3.57676			3.13691	2.4615	2.22503	6.44755	3.93726		9.19629	6.55078	5.27738	6.96212		2.88796	6.18022	4.22421		4.05021		2.36025	9.72056	3.53269		2.99312
SIDM00770;NCI-H1836	1.97588	6.51267	4.09501	1.30237	6.77994	4.98267	3.60786		2.79842	3.6315	7.42652	0.7599	5.3466	1.5861	2.73692	5.61212	5.36621	2.59106			3.24182		3.35785	0.00738	4.85798	4.10153		3.71734	4.96467		6.60787	3.42784	1.73966	7.70299	5.9485	6.06286	6.53751		1.95125	4.7572	5.6193	2.14439	3.76012		3.03297	4.68877	2.51201	2.91383	4.37003
SIDM00771;NCI-H1792		6.82669	4.44414		8.0854	3.82766	5.35395		1.97879	4.15198	4.81068		7.84767		1.42609	4.05439	4.8128	3.40389		2.11738	3.1291		2.46558	3.4449	4.13435	3.50303		3.74711	1.98652		6.80515	4.66665		8.77997	6.24032	5.64079	5.9973	1.78321	3.35967	6.73302	5.09504		3.47395	1.88665	3.14449	8.70976	2.16666	2.92025	3.20104
SIDM00772;HCC2218		6.78006	3.48496		7.12699	3.03542	5.16545	0.66745	4.56869	2.97023	4.40351		5.47765	1.73484	2.66398	2.5249	4.57038	2.79444		2.95628	3.12463		2.2347		3.52436	4.45976	2.8294	3.20132	2.44035	1.80727	5.63516	-0.31395		8.63258	7.94874	4.46548	7.68518		2.04997	3.73558	3.2607	6.00055	4.34749	2.65969	4.49473	7.16108	3.75997		3.02353
SIDM00774;HCC2157		6.38988	3.73501		7.43894	3.06913	4.50834			2.62877	6.50286		5.88814	1.1104	2.78638	4.26346	4.95305	4.35852		3.37899	4.20056		1.23111		4.97497	4.49868	3.01545	4.60523	2.5038		6.96743	3.96133		8.30265	6.97612	6.73496	6.5405		1.50177	5.90193	4.74107	9.24396	4.955		2.53888	5.94145	2.87897	2.69762	3.62324
SIDM00776;LS-123		4.69424	2.80419	-0.14598	5.94466	2.36572	4.69804			3.79606	1.45639		5.44398	2.69526	1.89882	1.63177	3.99217	4.03411		2.53016	3.05765		2.81508		3.60452	4.234			1.3233	1.74164	6.67188	3.75662		8.22374	6.71502	4.24887	6.71546	0.87868	2.16012	6.44991	2.44133		2.49419		3.1365	10.4349	2.97579	2.25637	3.1533
SIDM00777;NCI-H508		6.71789	3.3877	1.23255	8.03372	2.77581	4.66328		2.66447	3.42076	5.77806		5.96002	1.92092	2.56224	3.9737	6.00815	2.39226	-0.64597	0.07779	3.52723		1.36652		4.78272	3.06792	1.99573	4.53729	2.51653	2.64695	6.59776	3.66701		8.73792	6.04578	5.72955	6.79813	0.08525	3.45587	7.04949	5.10278		3.89632	2.31962	3.43471	7.08887	3.30011	2.70545	3.00651
SIDM00778;NCI-H747		6.73691	3.95803		7.00002	2.43543	3.80091		1.412	3.47338	4.89124		4.89719	2.11171	2.22304	3.15223	5.88953				3.29274		1.67901		4.38809	5.381		5.33834	2.16843	2.01587	6.66006	3.58884		7.05943	7.74569	6.42724	6.47806			7.29539	5.78044		2.82747	1.72948	3.49189	8.63491	3.55905	2.07627	3.39265
SIDM00779;NCI-H716		6.75528	3.38465	1.11012	6.78116	4.09942	4.01871	0.5679	1.98123	2.11146	5.14686		5.96795	0.8583	2.3537	4.18801	6.04452	1.80154		1.72023	3.18614			6.03933	4.52317	5.18975	3.04193	5.07946	2.18701	2.40986	5.70724	3.30656	0.99986	6.98453	6.12003	7.15304	5.98937		1.59235	3.78352	4.14394		4.03351	0.99473		6.77164	3.64841	2.47433	4.02115
SIDM00781;SNU-C2B	1.44947	5.90415	3.31849	2.28633	7.42449	3.1066	4.6107			3.12227	4.23004		5.16028	1.77754	2.01378	2.92684	6.29269	2.93658	0.35581	2.69959	2.48366		1.88172		4.02055	3.17084		3.19216	2.75328		6.38718	3.58978		6.55695	6.39679	7.39845	6.36522			5.28836	4.44269		4.39489	1.12649	3.18934	8.89465	3.31625		2.90698
SIDM00782;T84		6.66452	3.55121		7.07941	3.41411	5.28929	1.95806		4.23122	4.25311		6.511	1.6454	2.19393	3.40957	4.52537			3.28967	2.51473		1.60102		4.07684		2.55874	2.52777	4.07762		6.90697	3.89191		8.28307	6.55244	4.24864	6.9531	2.05781		7.35183	4.1069		2.97324		2.62173	8.16464	3.32746		3.07389
SIDM00783;HCT-116		6.94912	3.68639	-1.09796	8.08561	3.66593	4.7608	1.57257	3.23494	3.37588	5.5269		5.15092	2.00346	2.35763	3.79827	6.09718	3.21152		1.52799	4.25294		1.70674	2.7158	4.74244	2.5073	2.62849	4.28499	2.34711	2.34247	6.7365	4.61108		7.01982	5.85032	6.15192	6.31177		2.65365	6.34422	5.52932	3.87917	4.78636	2.5634	2.79733	8.05795	3.00297	2.94968	3.37757
SIDM00785;KG-1	1.45047	7.58614			7.41757	3.15448	3.67849		2.94117	3.06115	6.16249		4.91974	1.43403	1.0613	4.28977	5.66673	1.6301			1.95848			5.29402	4.65172	3.59278	1.37698	3.81687	2.30667	1.68219	6.63094	3.85987		6.27121	5.79246	7.68291	5.64969	0.50643		8.04812	5.83175		3.39434	2.7853		3.90649	4.28087	3.70823	3.456
SIDM00789;HCT-15		6.91383	3.94406		8.26736	3.67835	5.08196	1.95566	2.59506	3.94346	5.48817		6.10956	1.56164	2.23804		5.71312	2.36698		0.59413	3.80347		1.94101		4.11321	3.47598	2.869	3.6542	2.26382	2.08535	6.91613	4.31982		8.046	6.66096	6.18652	5.87433			6.84046	5.05083		3.98893	1.92864	2.76189	7.75472	3.05842	2.56209	3.93543
SIDM00791;K-562		6.63543	3.39443		7.77109	3.01545	4.40396		1.88082	3.44009	6.18525	3.00092	5.28581	1.56229	2.89098	4.9182	6.07756	3.74458		0.57935	2.21528		0.50668		5.01601	3.62891	3.63474	4.07528	2.57921	2.74528	6.57195	4.51726		7.16001	6.96947	7.15844	5.9335		2.52324	3.64133	4.4547		4.4325	1.89912	2.65503	5.10728	3.44099	3.1857	4.03071
SIDM00792;NCI-H1688		5.74701	3.89814	2.21079	5.95014	3.11991	4.35573		2.21687	3.75125	4.6388		6.14058	2.90536	2.40344	3.33094	4.03281	3.03109		1.15491	2.67817		2.70414		3.4485			1.00674	1.10322		6.51792	3.61486		6.45056	6.79153	3.80543	7.31777	1.08463	4.46552	5.99695	2.81469		2.28049		2.78232	6.2745	1.22741	1.90828	4.01901
SIDM00793;EB-3	2.48601	7.00292	3.167		7.96741	3.52184	3.91351	1.76936	2.29522	3.31236	6.30907		5.51076	0.87236	0.93183	4.89437	5.26643				2.42606				4.28542	2.39213		3.99965	3.17755	2.67785	6.4088	3.30815		6.29324	6.22291	6.45937	5.6567	1.3323	1.30675		5.20996		3.2649	1.9944	3.17132	3.62083	3.11828	3.0436	3.60514
SIDM00794;A388		5.98775	2.87114		6.94416	3.02173	4.1548			3.54693	3.95303		5.55946	1.01082		4.33856	3.50918			0.97595	2.66688		1.20572		4.0083				1.07298		6.56942	3.44354		8.25196	5.67042	5.56487	6.84026		2.57803	7.59966	3.4025		3.06884		3.82007	8.87911	2.29346		3.83612
SIDM00795;A375		7.0506	4.28358	2.83677	8.16493	4.29054	4.90524			3.88934	5.97073		5.85969	1.96219	2.42522	4.33755	5.14737	2.8059		1.47005	3.06964		3.06822	3.34394	4.66779	4.28487		2.84398	1.93009		6.93176	5.17315		7.42551	6.76541	5.97178	7.05681		2.28734	5.56047	4.0801		3.29154	1.63542	2.03759	9.10339	3.02122	3.159	4.2686
SIDM00796;A253		6.30774	3.79606		6.77873	2.89196	4.9769	1.26271		2.87105	4.25989		6.32715	0.8508	3.11658	3.36616	5.2967			2.48972	3.47834		2.15221	1.91815	3.99082			3.40761		2.19433	6.58748	4.00497		7.85601	6.3035	5.7262	6.29977		1.67814	7.11349	5.97087		3.56586		3.33356	9.88611	3.02911	0.54266	3.41083
SIDM00797;A2058	1.60771	6.70529	3.50566	2.11111	7.57463	2.43327	5.56989			3.00613	4.50331		6.05933	1.14775	1.55061	3.43059	5.26712	3.45921		2.25844	2.86887		2.43675	3.64533	4.26737	3.59567	2.31716	2.59293	2.30229	1.82721	6.6302	4.16709		7.83793	7.94089	6.22334	6.7953	2.35122	3.55158	5.13012	3.87214	1.46827	3.53819	2.58813	2.58431	7.79483	2.35993	2.55786	3.09695
SIDM00798;A204		6.45087	3.26521		7.55404	3.03793	4.52198		2.3458	3.15219	3.71727		5.12789	0.94375	1.29348	4.3005	6.20127	3.6645		0.37909	3.40602		1.012	6.70153	4.05964	5.06405		4.42533	1.89605	2.65929	6.54538	3.97135		8.16463	6.4137	6.39802	6.38501	0.67227	2.31016	3.37121	4.10372		3.47727	1.83257	2.17234	7.7626	3.26003	2.21942	2.96303
SIDM00799;A172		6.32467	3.84861		7.80027	3.08663	4.55114		2.95936	3.33768	4.0356		5.15843	0.85805	2.30002	4.65778	5.27041	3.55391		1.43793	3.86319		3.08621		4.29316	4.52673		4.8601	2.08699	2.76748	6.72747	4.13062		6.53809	6.74279	6.87949	6.10437			6.51768	3.92467		3.59934	2.43558	2.98343	9.33822	4.11512	3.22288	3.49461
SIDM00803;769-P		6.49099	4.10312	2.2037	7.62157	2.56552	4.62843		2.96264	2.70302	4.05002		5.72887		2.00784	3.79337	5.35517			1.90727	5.31579		2.7083		4.70493	3.75082		4.34505	2.5293	2.83797	6.02888	3.67701		7.03198	7.01557	7.16641	6.25874		1.58975	6.80815	3.7489	2.83807	4.10504	2.66766	2.49258	7.98985	4.55876	3.55536	3.06716
SIDM00806;HOS		6.89264	2.95153		8.27222	3.08914	5.16037	1.51858	1.83578	3.5977	4.81365		6.01539	1.33951	1.54683	4.49148	5.3249	2.02773		2.94157	3.58577		-0.54364	2.78611	4.57488		2.13082	3.87684	3.64829	2.97291	6.77859	4.38615		8.64171	6.14376	6.56811	6.22762			5.22102	4.49035		3.81727	1.87136	2.54559	6.39411	2.89628	2.50374	3.23271
SIDM00807;5637		6.31329	3.18582		6.41885	3.34466	4.92077			3.30104	3.02688		6.14008	1.49568	3.32484	1.16399	3.16964			1.94071	2.85153		1.61409		3.50873						6.83356	4.16527		7.96805	6.48239	3.86032	6.26335	2.22975		6.47831	2.22624				2.97245	10.3493			3.91824
SIDM00808;JiyoyeP-2003		6.83433	2.63963		7.65071	3.30317	4.51333	2.23672	2.81412	2.83946	5.54147		5.52843	1.59406	1.98765	4.48182	5.90089			0.205	3.34384		1.80082		4.68057	1.98539	2.54556	3.97526	1.87217	1.65446	6.64803	4.25829		7.89143	7.07391	7.01718	5.77011		1.98969	3.17356	5.54807		3.33466	2.18112	0.6299	5.0654	3.14767	2.71556	3.7157
SIDM00810;A427	0.91233	6.26835	3.86065		7.20854	3.88802	4.62286	1.75706	2.31519	3.26599	4.56086		6.28884	2.11393	2.58847	5.34826	5.85671	2.45589		0.19118	2.9993		3.77818		4.34607	3.5983		5.60317	3.41857	2.76398	6.45108	4.30034		5.80022	6.45512	6.61172	6.65604			5.13327	4.46332	3.26173	3.97798	4.07823	1.60796	7.07811	3.08277	2.78251	4.06014
SIDM00812;SW1417		6.52804	3.87183		7.05966	2.41821	4.84962	1.18991		3.36548	3.89097		6.88714	1.9561	2.1827	2.87532	4.29026	2.81426		2.55208	2.5695		3.38329		3.57699	3.1606	2.40771	2.00869	1.83542	2.0976	6.83148	3.72894		7.21916	6.38764	3.87125	7.15517	1.1478	2.76545	6.97558	2.31431		2.6304		2.82288	8.81995	1.40411	2.14692	3.33655
SIDM00813;RPMI-6666	3.00291	6.9217	2.62075		7.4813	2.74235	4.27365	0.74327	2.54111	3.49394	5.25342		5.30743	1.48252	3.28066	3.58026	5.8385	4.98685		1.8139	3.29667		1.75932	4.01773	4.80205	2.68166		4.33536	2.71206	2.25942	6.28616	4.11268		6.79658	6.74493	7.70851	5.61722		3.13524	3.04455	5.9515		3.40884	2.11559	1.97162	5.83863	3.81618	2.60781	4.03094
SIDM00814;SW13		7.22997	2.88302		8.07111	4.6638	3.94384	-0.64398		3.74709	2.95203		5.74463	1.83806	2.09802	2.28148	2.41512			0.96175	2.44755		4.22101		3.4552	3.28164		2.32428	1.58407	1.34868	6.62832	5.04713		8.54936	5.12022	3.39738	6.10793	0.90948	-0.01108	3.28867	1.5062	-0.24833	1.85117		1.59604	3.47762	0.40064		1.99603
SIDM00815;UWB1.289		5.40069	3.76543	-0.00781	7.857	2.84807	4.56549			3.68665	6.01813		6.55722	1.87057	2.75958	3.99519	4.9059	3.72341		1.93986	3.80151		1.66834		3.91928	3.34177	2.58694	3.04615	2.93614		6.98364	3.96622		9.12582	6.85156	4.97631	6.52194	2.39512	2.51395	6.03067	5.05717	5.08072	2.94348		3.25911	7.98684	2.55093	3.32884	3.66256
SIDM00816;RCC-MF		6.69011	3.90448	4.22158	7.39778	2.70897	4.05694		2.96206	3.76376	4.27399		4.84273	1.50555	2.82763	3.85278	5.1991	3.79871		1.40785	4.25106		3.43715		4.96255	5.28681	1.16641	3.66745	2.84454		6.44876	3.34325		7.4106	6.56213	6.95702	5.95654			6.48675	3.9103		4.10473	3.24938	3.68207	7.64178	3.49014	1.3915	3.01715
SIDM00817;RCC-JW		6.47453	3.16168	5.12704	7.27371	1.12431	3.73335		1.89143	3.06908	3.40214		4.93912			2.646	5.63656	3.95982		2.31946	3.79887		1.87692		4.07883	5.3488		3.93215	2.25111	1.57171	6.58282	3.63809		8.00755	6.9101	7.20521	6.84905		2.22902	5.65718	6.00236	1.26141	2.83982	2.2587	2.73616	6.94198	2.47872	2.60221	3.38257
SIDM00818;RCC-JF	-0.08592	6.31011	3.48528	3.45944	7.48291	2.81924	4.52935		2.39825	2.48362	3.85982		5.21094	0.33818	0.61312	4.04236	4.99506			2.14781	3.04969		2.80344		4.39165	4.64961	2.21997	4.35587	2.94242	2.74688	6.10449	3.70008		7.33361	6.15767	8.13627	6.28653			6.5501	4.01556		4.46231	2.33828	3.64895	8.12021	4.36104	3.18285	2.59864
SIDM00819;RCC-FG2		5.50384	3.60094	3.92259	7.72128	2.48212	4.57729			3.13351	4.74964		4.75288			3.98705	4.78691	2.30246		2.36001	3.70058		3.2019		4.7483	4.2013		3.92305	2.26369		6.19451	4.11492		6.92364	5.95828	6.34377	6.02189	1.62425	2.37145	6.53697	6.68382		4.12328	3.23203	3.70326	8.44462	3.75291	1.91537	3.11466
SIDM00820;RCC-ER		5.87181	2.72649	2.10969	7.01322		3.71832			2.5916	4.55803		4.5434	1.53997	2.77824	4.079	4.59263	3.27923		1.91644	3.79319		1.72689		4.39342	4.80665	3.2917	3.95113	3.62861		5.845	2.5675		7.52852	6.29412	7.47088	6.3301			5.75179	5.93408		3.39992	2.99794	2.91555	6.99726	3.86692	2.13797	4.10973
SIDM00821;RCC-AB		5.79047	3.54331	2.15098	6.85613		4.17396			3.03075	4.22066		6.55119		3.01386	3.83123	5.28311	2.56703			4.77255		2.52168		4.35123	3.77425		4.312	4.75608	1.91239	6.18103	3.41796		6.77352	7.21686	6.83625	5.21753		3.36317	6.63009	4.45951	-0.87087	3.01384	1.76217	2.41363	8.12477	3.64353	1.00201	2.24559
SIDM00826;COLO-205		6.81964	3.8768	2.26895	6.93569	2.86416	4.51911		2.92657	3.06618	5.637		5.63178	1.8565	1.89543	4.13143	4.92902	2.03471		1.76338	3.91882		1.9887		4.34606	4.14442		3.85164	2.04651	2.42344	6.17043	3.38677	2.02801	7.95597	6.56493	5.9824	6.39023		3.63461	6.85283	6.96427		4.39487		3.70118	7.90476	3.6205	3.01297	3.4723
SIDM00828;HT-1080		6.23519	3.54501		7.08701	3.35255	4.48768	0.64956	2.36799	1.91645	4.12608		5.3704		1.56987	3.76717	6.33065			1.0273	3.04191		2.39299	0.30755	4.3975	3.81311	2.5472	4.42737	2.66639	1.88812	6.14271	4.37545		7.29482	5.98298	7.8725	5.8358		1.54932	4.35509	6.08782		3.8692	2.469		8.55811	3.02622	2.54477	3.13506
SIDM00829;HL-60		6.40683			8.19324	0.88553	4.61557			3.16709	6.19818		5.25522	-0.4881	4.16587	4.58846	3.46582	3.17056			2.19616		0.07799		4.68107	4.54872		3.76838	3.0537		6.16686	4.03453		7.80746	5.98145	6.81925	5.7565				5.35476		3.62095			4.567	3.37773		4.35292
SIDM00831;Detroit562		6.54092	3.37609	2.00098	7.46687	2.16119	5.07975		0.59659	3.44194	4.23308		6.67299	1.61526	1.84194	4.56998	4.8775	1.47594		2.82836	2.77705		1.01657		4.30774	1.73167		3.88555	1.11229	2.14093	6.85082	4.23234		8.73318	6.67229	4.19924	6.49888	0.89931	2.38653	7.67273	4.90911		3.46232	1.78405	3.83015	9.35752	2.45601	2.87994	3.43798
SIDM00832;SW948		6.22735	4.64874	1.7279	7.06132	2.50461	4.44702		2.49493	3.6705	4.8125		6.20353	1.25407	0.90632	4.74294	5.74914	3.05059		0.99754	3.36849		2.64126		3.80731			3.98247	2.79832	2.84683	6.4908	3.54458		7.15381	6.35006	6.07251	6.70537		2.38773	6.54204	5.80527		4.49582	1.09051	3.0994	7.20468	3.56029		2.56958
SIDM00833;SW837		6.92282	3.85057	1.39412	7.79265	3.33409	4.55597	1.44606	0.08183	3.59613	6.13122		6.24946	2.16643	2.02384	3.5624	5.15114	3.15089		2.43488	3.12669		1.23328		4.71789	3.43503	2.23822	3.67659	2.26013	2.78456	6.83778	4.61828		7.63445	6.70883	5.38507	6.52576	1.91713	3.26072	7.01781	4.34234		3.59233		3.22165	9.02877	2.78816	2.40946	3.96958
SIDM00834;SW1463		6.27574	3.8163	3.38659	7.20359	2.99769	4.98343	1.57788	2.35386	3.20542	5.57512		6.44006	1.98364	2.24764	3.08335	5.27809	1.97244		0.35044	3.29362		1.95441		4.20859			3.11441	2.22045		6.79289	4.05069		6.60868	7.13295	5.33928	7.56857		3.02819	6.94697	5.2916		3.30676		3.79569	6.80837	3.83526	3.64603	3.65719
SIDM00835;SW1116		5.01058	3.0049		6.59317	2.21251	4.60537			2.65107	2.01402		6.51853		3.02596	2.10962	3.17242			2.69203	3.24493		2.75867		3.56645			3.45215			6.32403	3.88401		8.02035	5.91761	4.39367	6.94484	1.37563	3.56111	6.99492	3.33117		2.42789		3.8337	8.8836	2.40258	2.3237	2.51858
SIDM00837;SW48		6.28478	4.08202	2.69824	7.84269	2.95316	4.46164		3.16438	3.49622	6.08833		6.07327	1.95327	2.96961	3.84555	5.3799	3.15342		1.53752	3.28532		2.14785		5.1086		3.21714	3.0693		2.48326	6.91006	4.35897		7.0948	6.35913	5.22335	6.49762		3.79006	5.08681	4.70383		4.02673		2.6114	7.80768	3.42682	3.57941
SIDM00839;LoVo		7.29594	4.11267		7.9117	3.9227	5.53975	1.57262	2.74076	3.67649	5.16692		6.57545	1.48101	2.68096	1.11458	5.03474	2.5738		1.11392	3.83684		2.22682		4.11512		3.03022	3.58654	1.29292	2.48112	7.02531	4.51768	0.69536	7.0338	6.73204	5.89915	6.53538		2.47446	6.67116	4.67562		4.30865	2.416	2.46443	6.68787	3.38611	2.13727	2.81773
SIDM00841;SW620		7.00982	3.9604	2.14256	7.51868	3.44933	5.38113	2.13083	2.56036	3.8729	5.98154		6.18036	1.82573	2.44401	3.9988	5.5794	4.0784	2.05622	1.60671	3.59037		1.96537		5.44276	3.60976	2.8737	3.94414	2.16606	2.51003	6.92821	4.50477		6.46708	6.44152	5.75895	6.77246		2.72243	5.80036	5.03865	1.12308	3.00229		2.44991	8.50206	2.85834	3.18281	4.20747
SIDM00842;COLO-320-HSR	2.46648	6.45944	2.76013	1.34448	7.60276	4.12279	5.07725	1.64389	1.82811	3.22499	5.99491	-1.05913	6.43519	1.65065	2.3742	5.27911	5.71425	3.18649		1.05689	3.4015		0.61212		4.75381	4.32766		4.75514	2.36719	2.8093	6.68438	4.1077		7.00749	7.2239	5.87163	5.42119	1.24601	1.68178	3.75931	4.50859	2.76132	3.47716	2.41374	1.26651	4.979	2.90523	2.53312	3.70288
SIDM00844;Raji		6.24043	2.79589		7.87708	3.15618	4.55745		1.68715	2.69282	6.66354		5.93275		2.16439	4.02058	5.53047	2.01523			3.98764		1.3509	2.24731	3.39734	2.19329		4.1225	1.47238	2.36156	6.55246	3.81923		6.99933	6.66028	6.34917	5.63019		2.88302	1.22325	5.65585		2.80615			4.07953	3.49855	2.51637	3.61331
SIDM00845;Daudi		5.33788	4.07343	1.78014	7.96689	1.76575	4.58185		4.32128	2.32373	5.92971		5.27089	1.34697	3.34145	4.45822	5.74507				2.88732		1.25207		3.86306	2.75003		4.09111	2.09315	1.79716	6.76621	3.89082		6.40317	5.93125	6.10943	5.06606		2.35884		4.09504		2.99361			3.40177	2.5856	1.41375	3.65672
SIDM00846;HeLa	1.77549	6.51961	3.23147		8.01527	2.96499	5.37198	1.03776	1.1953	2.66824	5.88243		6.27394	1.49392	1.56521	4.09887	5.33782	3.46773	1.18338	1.94692	3.13259		2.26509		3.97276	3.77718	3.11402	3.62107	2.27961	2.94626	6.66238	4.45961		9.30506	6.40126	6.93706	5.91812	1.60279	2.23004	5.83101	4.17516		4.40016	2.12392	2.79892	9.22757	3.33266	2.4085	3.26171
SIDM00847;RD		6.82439	3.78099		7.26687	3.03348	4.59806		2.30538	4.0631	5.14294		6.42689	1.29443	2.40085	4.73623	5.46819	3.73673			4.05931		2.56593	3.81351	4.58853	4.3615		4.2349	2.29799	2.56886	6.52381	4.49935		6.77506	5.9797	6.1089	5.23109	1.85873		5.77486	4.39658	2.93661	3.26061	0.56527	3.16206	7.78295	2.59258	2.91385	4.04477
SIDM00848;A673		6.4904	3.5733	3.99932	7.51798	3.41332	4.52256	-0.78291	2.99051	3.0108	5.3342		5.08585	0.43363	2.41473	5.02625	5.60079	3.40508		1.46654	3.62231		2.63312		4.63855	4.23322		5.06922	3.07088	1.63294	6.54642	4.39663		7.48916	5.51752	6.83338	5.59268	2.24032	1.3421	4.52661	3.75425		3.89226	2.19393	3.00541	7.1311	2.96111	3.52057	4.03243
SIDM00849;A704		5.80032	2.0878		7.0412		2.55771	1.15994	1.87356		4.9422		3.82263			3.08876	4.4685	3.90177		1.39284	4.10831				3.8471	5.12127		3.9896	2.44558		5.44799	3.19		6.73379	5.68636	7.08059	6.06193	2.01552		6.00522	4.4317		3.76432	3.00509	2.09898	8.00942	3.41613	2.11215	3.29792
SIDM00850;AGS		6.32882			7.57194	2.49728	5.00244			3.64171	5.19358		5.98445	2.21607	0.91035	3.56015	4.66673	1.02388		2.52186	1.96812		3.88171		3.98454			3.82143			6.82853	4.42045		6.51927	6.83754	4.68707	5.82104	1.45956	1.63193	3.83888	2.95512		2.93015		4.02972	8.84549	2.27398		3.60447
SIDM00852;H4		6.57635	3.88207	2.64399	7.87801	2.71305	4.16483	1.3205	2.01018	4.07242	5.24225		5.46186	1.08926	1.81428	3.87452	5.38228	3.35866		2.68598	2.6923		2.68742	2.28689	4.44192	4.32894	2.47806	4.0671	2.61505	1.4279	6.56785	3.95469		8.61132	6.32115	7.3918	6.18309	1.74311		6.14255	5.19818		3.00119		3.12749	9.08974	3.13799	1.60661	3.7139
SIDM00853;GCT		6.43587	3.629		7.19172	3.56158	4.47968	-0.83034	2.65617	4.14533	4.35864		6.25561		2.0554	3.60982	5.31575	0.5209		1.23499	3.41475		2.19828		3.5859		3.8385	3.50669	1.94741	1.5934	6.32504	4.39208		8.78448	6.68632	5.89412	6.67017		2.61955	5.41822	4.27753		3.92974		2.81354	8.02792	2.66725	1.42068	3.2402
SIDM00854;GA-10	2.50495	7.03289	3.5782		7.31106	4.0617	3.94002	-0.24681	2.10323	3.21514	5.81379		5.11501	0.55079	2.20824	4.61147	6.23937		0.02417		3.46976		4.50484	1.79793	4.39347	3.24753	2.659	4.10879	1.89803	1.71117	6.38674	3.90233		6.79039	6.52742	7.04215	5.44224		2.25911	3.05725	4.81049		3.36358	2.666	2.31288	4.36246	3.83163	2.10599	3.45917
SIDM00855;G-402		6.91267	3.31324		7.04687	3.71242	5.09594		1.78152	2.58727	4.39682		6.49584	1.53043	2.45312	4.08685	5.12722	2.29552		1.21638	3.73196		2.44474		3.48762	4.66824		3.60173		2.02493	6.48513	4.4887		8.5008	6.42846	6.50266	6.12423	2.52053		3.55993	2.90709		3.59131		2.74219	7.29001	2.89072	2.45663	0.68427
SIDM00856;G-401		6.70715	2.88102		7.08503	3.73579	5.22947		1.27018	3.23124	3.05063		5.96359	1.58486	2.44999	3.17593	4.17861	2.4367		1.19813	2.51219		2.54188		3.47078	1.8718		1.96354			6.55842	4.7472		7.57184	6.485	4.47099	6.37921		1.72045	3.58901	3.4568		1.90019		3.19336	6.68252	2.24147	1.93224	1.14368
SIDM00857;G-361		5.67561	3.72124	2.23588	8.14246	1.93066	5.084	1.87919	3.55159	3.62517	5.01551		6.01771	1.25694	2.36436	4.13789	5.69408	4.26579		3.35295	3.00979		2.74997	1.62383	3.7191	4.92603	3.33249	4.36555	2.61663	2.659	6.32676	4.16195		7.61373	5.95772	5.572	6.72064	1.08501	2.64037	5.09381	5.3587		4.34853	2.33631	3.4299	8.32775	2.20592		3.03821
SIDM00858;G-292-Clone-A141B1		6.63727	3.95615		7.15443	4.23951	4.13754	1.32035	2.71665	2.596	4.57223		4.59232	1.60296	0.80798	4.46794	5.71738	4.78177		3.08721	3.04473		0.57039	2.21717	4.27664	3.80237	2.01352	4.27133	3.81902	2.75325	5.44995	3.89907		7.12695	4.75152	7.66576	5.78944		2.10427	5.11082	5.52863		4.49625	3.1507	2.31205	8.53974	3.69953	3.35271	3.49159
SIDM00859;Farage		6.61686	3.82302		7.31707	3.59342	4.03736			3.02812	6.32763		5.41694		2.45969		5.86875				3.45522		1.92231	5.13714	4.66474			3.472	0.68703	2.92929	6.63794	3.96231		6.16531	6.38788	6.93041	5.46418		1.65076		5.45754		4.289			5.29346	3.71815	2.90864	4.26938
SIDM00860;FADU		7.06871	4.12061	1.92083	7.75663	2.75006	5.23577		1.82677	2.93421	5.36336		6.63253	-0.11096	2.44438	3.73351	5.3041	3.23321		3.48068	4.2725		3.02746		4.42479	3.54272	2.93359	3.24246	2.69009	1.8926	6.78478	4.37739		7.61253	5.95946	5.39971	6.54329		2.35262	6.77482	6.44338		4.41333		3.00824	8.24377	3.47891	3.12536	3.57801
SIDM00861;ES-2		6.51734			7.08732	2.9673	4.46931	1.93188	2.40036	2.60675	3.5639		5.49975		2.02326	4.12701	5.8967	3.53787		-1.93062	3.78194				4.06099	4.15164		4.18216	2.8855	2.88312	6.53807	4.34104		7.93813	5.7697	7.5408	6.05346	0.06852		5.29396	6.69905		4.14982	3.55974	1.95894	7.99864	3.26225	2.56922	3.5281
SIDM00863;EB2		6.2959	2.8445		7.30176	3.06726	4.18722	0.95316		3.47046	6.70727		6.42773		1.86404	4.74757	5.01233			0.90937	3.41235		0.46801	4.51473	4.31029	3.54241	3.54775	3.64911	2.58643	2.8645	6.77264	4.11851		7.69549	6.67944	7.06044	6.09551	1.63234	3.05821		5.6061		3.86431			3.53801	4.09433	3.19157	3.48342
SIDM00864;DoTc2-4510		6.70258	4.18801		7.33889	3.76216	4.73015		1.99411	3.03478	5.71946		5.65286	2.4028	2.75729	3.87597	4.75401	2.41071		2.76014	3.88327		2.75817		4.42504			2.62372			6.70841	3.60825		7.89575	7.76	5.16202	7.07306		3.37801	7.62923	4.72186		2.91095		2.53361	7.70698	2.45269	2.86088	3.85584
SIDM00865;DMS-114		7.40132	2.68117		7.97714	3.12572	5.32918	1.08665	3.13805	3.98334	5.77175		5.75721	1.12274	0.77719	4.78794	5.18501	3.4077		1.4203	3.95928		4.09676		5.07642	4.16766	2.2973	4.80028	1.5653	1.30347	7.0105	3.50444		7.11679	6.68094	5.07842	6.37254	2.10917	1.83317	4.29008	3.91153	3.10012	3.55444		2.38441	5.65346	3.24168	3.08231	3.47128
SIDM00866;HCC1143	0.21377	6.08138	2.87028	1.68099	6.36987	2.85426	4.48082			3.46766	3.70513		6.1558	-0.07052	1.78788	2.69576	3.31838	3.58804	3.0775	3.1367	3.11732		2.01996		3.48371		3.18631	0.33365		1.25298	6.73506	3.17708		8.9439	6.85236	4.74527	6.12593		3.03863	7.07284	3.4431	3.04831	3.16071		3.39053	8.9881	2.87686		2.21947
SIDM00867;DBTRG-05MG	2.20288	6.20465	3.78584	2.84885	6.91461	2.40171	5.07125		2.57525	2.80978	4.14139		5.23932	1.36295	1.9725	2.80277	5.15457	2.67237		3.51721	3.80699		2.58344	4.65403	3.48478	4.2245	3.15864	3.31644	2.88246	1.71193	6.3722	3.74238		8.7886	7.10101	7.36356	6.36828	1.66712	2.34825	6.54299	5.45143	2.71246	4.26695	2.65449	2.43587	8.80406	3.46596	2.68713	2.7538
SIDM00872;HCC1954		5.92007	3.71836		6.80562	3.30592	4.82416		2.1314	3.23508	5.48724		5.61276	-0.0588	2.96739	3.46443	5.42874	3.54296		2.6771	3.02666		3.04893		4.71233	3.53472	4.00593	3.88976	3.29254		6.56678	3.82086		8.04464	7.15962	5.32078	6.38493		3.20523	7.54961	4.96363	5.05719	4.16603	3.04374	3.17243	7.58246	3.25582	3.08419	4.03538
SIDM00874;HCC1937		5.63753	3.441		6.48253	3.91738	3.9893		1.90952	2.50094	5.70865		5.30062	2.07561	1.49711	4.23878	5.44961	3.13347			3.16818		0.64617		4.79602			3.5325			6.36852	3.5003		8.98672	7.19884	5.88761	6.18045	1.88285	3.04793	7.02756	5.5202		4.60191		3.05152	10.0734	4.07	2.63923	3.37345
SIDM00875;HCC1806		6.59202	3.42368		6.46909	3.6444	4.98376	1.12056	2.53028	2.9908	4.07226		6.48758	2.93284	2.22397	3.39583	3.61254	2.04886		1.8178	3.1406		1.91888		3.89903			2.20031			6.95333	4.20904		8.49926	7.11125	4.47524	7.08136	2.74822	3.32632	7.77916	4.01874	2.55189	2.98213		3.05065	9.97319		2.20727	3.76286
SIDM00877;HCC1599		7.13935	3.2806	3.13325	7.70643	3.75788	4.47584		1.0023	4.41667	5.64531		6.23844	3.00232	1.69324	5.38262	4.82447	6.17789		1.89285	3.44172		3.33624		4.59881	2.26227	3.66757	3.29285	3.38798	1.25183	7.02623	3.79047		8.45575	7.71052	5.63815	5.13448	1.3332		5.50988	0.06826	6.15402	4.45957	2.9181	2.75725	6.95813	3.43729	2.26078	3.99798
SIDM00878;HCC1569		5.52693	3.30131		6.75656	3.66611	4.49063		1.96948	3.42573	4.78149		5.74425	1.38838	1.99655	3.55105	4.04054	2.78002		1.62797	3.4111		1.74728		4.0303	3.75539		4.34517	2.71124	1.9538	6.86373	3.95004		8.11672	7.17784	5.21754	7.32187			6.24948	3.32322	3.18453	3.2176	0.36173	2.44478	7.15053	2.51298		3.25168
SIDM00879;HCC1500		6.49096	3.72652	1.98449	6.74928	4.10219	4.85749		2.14402	3.34682	4.18798		5.27129	1.98954	2.22624	2.33095	4.24355	2.21135	4.76701	1.07148	2.50621		3.41562		3.96897	4.06982		2.68142	2.9576	1.71061	6.94624	3.33511		8.10919	7.3002	5.32324	6.66961	1.95751	1.76043	7.3792	2.98948	4.92463	3.45193		4.92916	8.04404	2.67197	2.12149	3.41688
SIDM00881;HCC1428		6.534	3.43236		7.27419	1.42046	4.37077			3.1602	5.58555		5.69477	2.12696	0.96186	5.02506	5.25979	3.11388		1.57328	4.09237		2.3821		4.56103	4.38818		4.80172			6.48656	3.42131		8.54517	6.70694	5.61463	6.35711			6.74241	4.81015	7.21197	3.86494	1.31963	3.53788	4.85434	1.67218	2.00549	3.81518
SIDM00882;HCC1419		5.22721		2.6525	6.74461	2.30711	4.37635		2.80041	2.31094	4.27503		4.51152	2.61727	2.01664	4.44756	5.42782			3.97782	3.02742		1.94404		3.35153	5.03282	2.70149	2.81047	3.56474		5.95655	4.26386		6.11813	6.62516	4.09841	6.62068		2.68457	6.92167		5.96352	4.30808		4.96613	6.80439	2.66179	3.06498	1.93915
SIDM00884;HCC1395		6.31315	3.60109		7.60376	4.18854	4.51463	1.15505	2.38873	3.68192	5.41256		5.56936	1.75688	2.44175	4.52133	5.24705	4.03718		2.58344	2.61289		2.07646		4.08181	3.65837		3.58637	1.90317		6.30218	3.84735		7.2194	6.69804	7.69447	5.88643		0.30645	6.51154	5.47187		4.63268		2.57899	9.36152	3.30293	2.06629	3.67112
SIDM00885;HCC1187		6.22552	3.86351		7.3258	3.13252	4.34116	2.28712		3.80857	6.37284		5.2032	0.59736	1.53449	4.54867	5.52461	4.89185		0.92549	2.90001		1.56611		3.80343	3.26668	2.89523	1.30912	2.31283	-0.42714	7.01766	4.04975		6.33698	7.00984	5.66159	6.23723	2.49919		4.50934	4.40049	5.0197	3.54282	3.42278	2.68244	6.22337	3.14813	2.21998	3.88057
SIDM00886;DB		6.89418	2.82413		7.27535	2.54591	4.87536	1.91241	2.44065	3.42789	5.89675		5.6739	0.62707	1.38085	4.70995	5.87369				2.41535		1.45425		4.14567	3.76316		4.58919	2.34742	0.41903	6.3241	3.23587		7.16703	4.42164	7.09893	5.37383		3.00962	5.39137	5.35899		3.61672	1.90263	2.29101	2.45781	1.72383	3.17745	2.94534
SIDM00887;Daoy	2.74971	6.31331	3.59925		7.52444	3.79029	5.35235	0.995		3.54925	5.14075		6.16466	0.97958	2.43326	2.37881	5.3068	3.50238		3.74483	2.49722		2.45124	2.90531	3.28231	3.78114		2.70102	2.38774	2.28141	6.43722	4.664		8.00803	6.2012	6.6061	7.39377	1.51869		6.43884	4.46411		3.20514		3.43291	7.87048	2.35188	2.10323	3.66563
SIDM00888;D-283MED		7.33481	3.3718	-0.61187	7.37769	3.45987	4.34635		2.87288	2.96007	6.50459		5.16094	1.40432	1.46581	5.07662	5.62928	2.67798		-0.44174	3.10066		1.73292	0.73102	3.92853	3.56434	1.76017	4.48895	3.00278	2.30141	6.67828	3.82418		7.43431	6.4939	6.10099	6.30782	1.15042	2.49435	3.7882	2.54178	0.02105	3.48536	1.58785	0.88033	4.15763	2.91808	2.46584	4.2589
SIDM00889;C-33-A		7.05491	3.39359		6.93378	5.03162	5.07532	1.86913	1.9351	3.48201	4.1766		5.56387	2.0359	2.57697	3.70753	4.21348	2.70258		0.44679	3.3878		4.25148		4.37223			3.02857		2.41581	6.74469	5.00782		6.50178	5.75503	4.02641	5.93171		1.14635	3.22684	1.96067		3.01341			4.45112	2.43089	1.39241
SIDM00890;C32		6.77343	4.31387	2.50158	7.43455	3.25863	4.47768		2.72734	3.83487	5.74213		5.55711	1.95487	2.51953	3.75062	5.44461	3.38015		2.88078	3.47901		2.50069	5.40297	4.50408	5.15699	3.16642	3.19727	2.17282	3.35806	6.15278	3.60337		8.75863	6.73963	5.95333	6.06196		1.93244	5.62118	4.23943		4.10647	3.07145	2.336	8.50249	3.07621		3.64651
SIDM00892;BT-483		5.98491	2.08483		6.08467	2.69308	4.91063	0.96918		3.04316	3.50396		5.6993	2.58222	2.53154	2.90349	4.48543	3.62335	5.49219	1.8636	2.63328		3.27482		4.41147	2.39235	1.77635		-0.42378		6.62966	3.41176		8.01051	7.7268	2.57909	7.52113	0.73222	3.29978	7.05288	2.29178	6.38701	2.38918		4.59019	8.97738	2.3593	1.96703	3.80486
SIDM00893;BT-20		6.72366	3.78834		6.88265	3.37561	4.98281		3.48601	2.57221	4.98929		5.97403	2.32059	2.59232	4.14712	5.65286	3.71136		0.9717			3.93859		5.32299	4.18663	2.69161	3.89474		1.9901	6.56098	3.4167		7.38461	7.76242	5.93542	6.54396		3.64238	7.15901	5.56831		4.09452	2.92846	3.18751	9.18884	3.80446	3.1204	3.90657
SIDM00895;BC-3		6.86872	3.83276		7.25437	4.41006	4.27906	2.00815	0.3113	3.5311	5.61472		5.67324		1.4351	5.37074	5.61506				2.71192		1.94157		4.83511	3.4289	2.29259	4.05796	2.98418	1.93874	6.4415	4.007		6.14543	5.37043	6.69805	5.57469		2.49628	3.68362	6.18651		4.20647			6.39662	2.39508	2.49018	3.75667
SIDM00896;BC-1		6.91055	3.2779	2.70012	7.83545	3.63932	4.68923		0.9909	3.47816	5.62378		5.61846	0.93707	0.48776	4.99186	5.81289			1.82127	2.38015		0.61288		4.6001	2.32358	1.55343	4.13051	2.923	1.83514	6.18342	4.30594		6.47725	6.28894	6.1028	5.24789	-0.28686	2.39082	2.72006	5.72088		3.83723	2.34185	1.17151	4.54603	2.54784	2.522	3.23782
SIDM00898;AU565		5.83691	3.93479		7.30479		5.26722			2.3461	4.88734		6.24647	2.7714	1.50609	4.27971	5.08253	2.72218		1.16419	3.45681		3.0995		3.64281	3.13707	2.80904	2.83691	1.77005		6.27318	3.86962		8.44661	7.5486	5.33393	6.91416		2.41843	4.6613	3.98707	4.94999	3.54968	1.8367	4.63461	7.82231	3.1596	1.7367	3.82225
SIDM00899;AsPC-1		6.3739	2.5939	2.87241	6.81004		4.37844			3.19004	2.9314		6.29387	0.2911	2.48405	2.53929	4.38435				2.4359		2.51893		2.96344		2.57728	3.34411			6.36644	3.20841		6.74519	6.89481	6.0109	6.27892		3.21759	5.628	5.36411		2.34301		3.26703	9.63463	3.35144
SIDM00901;AN3-CA		7.4029	2.7059		7.18548	3.75758	4.49999		3.03755	1.93495	3.45646		4.21821	-0.02598	1.70408	3.56958	5.93592	4.23857		1.72535	4.39993		1.32459	3.57015	3.31165	3.98985		3.40437		2.40876	6.16769	2.60948		6.98045	6.16369	6.78273	6.28494		-0.37023	4.70512	4.09702		3.02005	3.05832	2.25379	5.33006	3.75326	2.99214
SIDM00903;A549		6.37604	3.29619	1.95947	7.88899	2.14814	4.64668			3.24351	4.7873		5.60756		0.8592	4.93771	5.91935	1.66832		1.41056	3.27004		4.07692		4.41983	3.85772		3.94188	1.79256	0.99466	6.08391	4.5413		6.85493	5.66699	6.83781	6.20552		1.47226	6.03865	4.68314		3.70196	2.94903	2.41823	9.06043	3.12179		2.83103
SIDM00905;C-4-I		6.25982	3.41825		7.11022	2.88431	5.35114	1.41053		3.95659	4.0727		6.96592	1.55468	2.28106	3.53409	4.25352	3.77485	0.73116	2.26236	3.05941		3.23551		4.16992		2.52767	2.94003	1.7104	2.31996	6.89996	4.54904		8.45529	6.46284	5.11681	6.44583	2.60257	2.75249	7.52514	5.09663		2.62368		3.24136	9.52415	2.84854	2.91733	3.98016
SIDM00907;CA46		7.36387	2.936		7.2662	3.21001	4.75128	0.24789	2.39247	3.20072	5.79565		5.41844	0.83182	2.43646	4.64578	6.12298			0.92571	3.57149		1.02135		4.4135	3.47807		4.66078	3.18241	2.20963	6.43128	3.72245		6.7984	6.51868	6.79	5.4786		2.53591	2.73997	5.49652		4.01335	1.27594		4.04738	3.76774	1.69746	3.52243
SIDM00909;COLO-829		5.63867	3.0353	2.25063	7.36536	2.03047	4.73846		2.87829	3.98811	3.80333		6.109	1.05763	2.77517	3.90225	5.98849	3.20679		3.41487	2.53965		2.67101	4.60639	3.35543	4.71168	3.12545	4.55086	2.71015	2.08666	5.97758	3.56411		6.41665	6.79457	6.91838	6.53383		2.1314	4.53059	4.68663	2.96146	4.51983	3.43098	2.38528	8.15353	2.9757	1.84811	3.33809
SIDM00910;CHP-212	2.96246	6.97993	3.8794		7.36427	4.14742	4.76138		2.82996	3.66598	4.61748		5.98349	1.65982	2.4949	4.07321	5.38046	4.33393			4.25002		1.51078	5.37863	5.01174	4.92461		4.00216	3.12064	3.0891	6.73155	4.12047		6.87573	6.13772	6.84968	6.10836			5.8911	2.2351		4.18012		3.3435	8.80423	2.61326	2.69247	4.04059
SIDM00918;Caov-4		5.99382	2.97742		6.10504	1.06742	5.20612	-0.6098	-0.38086	3.75356	4.56232		6.1631		1.87214	3.50025	3.86821	1.96123		0.37369	2.79396		5.12		3.79554	1.72883	0.51713	1.73359	-0.32223		6.96134	4.04431		8.36703	9.48261	3.61428	6.69602	0.65319	2.8446	7.35371	3.42732		0.7644		1.67374	6.84226	-0.33282	1.83358	4.1808
SIDM00919;Caov-3		5.75086	3.43497		7.2668	3.759	4.73002	0.53686		4.06439	4.51332		6.41482	1.39529	2.70146	4.02822	5.25877	0.89709		3.1318	3.75504		2.93756		3.98833	3.82599		3.55612	2.60797	2.95189	6.81927	3.34904		6.92463	6.85571	5.92212	7.16194		2.74968	6.59359	4.76904	3.12991	3.96903	2.7883	2.86209	8.04738	4.27027	2.85336	3.50309
SIDM00920;CAMA-1		6.56747	3.40453		7.03452	2.94683	4.08531	0.88097		2.89215	6.30836		5.11061	1.89979	2.66129	2.92409	5.85788	3.89044		1.83694	2.50411		1.59284		4.70342	3.61409	1.40642	4.55689		1.442	5.77065	4.02238		5.98321	7.10838	6.00491	7.16746	0.39523	4.03339	5.34523	3.43172	5.97419	3.92852		4.04378	7.95452	4.64423	3.7019	3.59856
SIDM00921;Calu-6		6.79285	3.24676	1.65097	7.74935	3.39883	5.4134			3.60878	5.23372		6.27294		2.33747	4.76839	4.91037			2.75678	3.84147		3.57744	5.87416	4.1824	4.10706		3.06212	2.03932		6.71247	4.18383		7.34424	6.12528	6.03464	6.19206	1.34067	3.87997	6.44903	3.98074		3.53408	2.68638	3.31839	9.01266	3.25611	2.80776	3.84187
SIDM00922;Calu-3		5.3755	3.71482		7.63591	1.66881	4.76858	0.15123	2.50224	3.75053	5.39579		6.11993	3.45926	2.11278	4.03778	5.26548			2.75827	3.41775		3.37224		4.79532	3.83876		3.97881			6.75201	3.53587		7.15203	6.47368	4.74032	5.89458		3.21661	7.0684	4.84949		3.67543		3.24413	10.3093		2.20699	4.16993
SIDM00923;Ca-Ski		6.31623	3.31233		8.03755	2.64154	4.97498	0.65178		3.37857	4.08832		6.32801	2.1967	2.07947	3.65915	4.11151			1.98205	2.19601		2.83067		3.8135	3.03393		1.28398		2.40038	7.16437	4.44351		9.09229	5.22152	4.43927	6.08826	1.76255	2.66499	7.40029	3.84861	1.69531	2.73427		3.74865	10.0416	1.06719	2.12634	3.69421
SIDM00924;ChaGo-K-1	1.29531	6.27631	4.01204	2.7985	6.46633	4.37861	5.39729		3.00341	3.40941	6.85629		5.98785	2.12679	2.20729	4.60232	5.14384			2.25777	3.04525		2.33626		4.73878			3.84957		0.75869	6.47253	3.13761		7.39546	7.18316	4.913	6.78896	0.37517	2.75464		5.24258		3.94209		2.95362	9.66961	4.06467	2.34104	4.64672
SIDM00925;NCI-H441		6.32822	3.57904	2.09422	6.84278	2.12004	4.01196			2.15221	5.40519		4.7629	2.09986	1.84936	4.32211	5.41265	3.86354	2.82652		2.90358		1.04353		4.05255	4.20993	3.39874	4.78191	3.29254		6.21072	3.56134		7.54442	6.19802	7.24732	6.1516		-0.18719	7.61042	5.29771		3.71454		3.28132	9.14791	3.72457	1.72356	3.83603
SIDM00926;NCI-H2172		6.35648	2.74077		7.04031	3.50905	5.04134	0.45253		4.29836	4.3887		6.03292	0.73313	2.79786	3.95903	5.0025			3.88035	3.06845		2.92475	2.11152	4.47138	4.43304		4.02967	1.2103	3.03199	7.07446	4.2446		8.73018	7.23781	6.46114	6.97157	2.31763	0.05049	5.27786	4.03887		3.55402		3.2107	8.02908	3.28668	2.82941
SIDM00927;NCI-H510A		7.30219	4.23089	1.66553	6.99856	4.83127	4.79559		3.14636	4.00994	6.66544		6.76998	1.61208	2.84442	5.23975	4.92379	2.81671		2.38671	4.63663		3.65322		4.10714	3.22622	2.58833	2.97103	2.87735	2.70259	6.93993	4.31315	1.43342	5.58485	6.75518	3.99544	6.94575	2.57286	4.22059	5.96862	5.46798	1.883	2.03498		2.93593	4.94308	1.82024	2.99739	4.46788
SIDM00929;CAL-78		5.61752	3.67387		6.7443	4.11818	3.94791			2.79934	4.79256		4.75371	-0.85218		3.14793	4.04986	3.31291		3.68174	1.97489		1.91573		3.53131	5.24842	3.20354	3.33644		2.72327	6.49967	3.79195		8.30441	5.92032	6.82606	5.81588		1.92455	6.67362	4.47253		2.93283	1.95075	3.50344	7.46277	2.83754		4.72816
SIDM00930;CAL-72	2.58233	5.56606	4.74836		7.35126	2.9257	4.20461			2.71703	3.77897		5.98159		2.55626	3.06547	4.17492	2.25015		2.56244	1.85524		2.02065		4.10514	3.91559			2.57878		6.07056	4.00728		8.05515	6.08088	5.13925	6.27256			4.36822	2.13881		3.10081		3.61573	7.56186	3.13189	3.13426	3.56902
SIDM00931;CAL-62		6.31813	3.96055		7.80812	3.44006	5.37592	2.04645	2.67723	3.96634	3.69058		6.45075	1.7234	2.60047	4.02695	4.51307		-3.60751	3.34641	2.96499		0.56459		4.31029	2.73039		3.48755	2.06433	2.19024	7.19013	4.6476		7.35451	6.71131	6.46511	7.42571	2.21715		5.19915	4.11513	3.86238	4.06627	1.98192	2.77997	6.91894	3.32913	1.43651	3.58628
SIDM00932;CAL-54	-0.1863	5.88407	3.29576		7.26886	3.20619	4.25641		2.93067	2.80594	3.78125		5.8902	0.11345	2.49642	3.66033	5.39816	4.12982		0.9696	4.52671		2.85639		4.41296	4.5138		3.75314	3.0729	3.27064	6.13585	4.19683		6.10583	5.82161	7.14021	6.05539	2.00046	3.52822	5.77687	4.99698		3.40439	2.10241	2.45691	8.62558	3.31034	2.49163	3.33605
SIDM00933;CAL-51		6.51282	3.5708	1.81614	7.94476	3.46497	4.87736		2.93372	3.44266	5.78303		6.68493	0.93284	1.48683	4.94431	5.50803	2.51149		2.58542	3.79313		2.77482		4.42669	3.24035	2.90717	2.84058	3.725	2.69455	6.77476	4.30609		8.73304	6.14986	6.9487	5.25536	2.14438	2.36596	5.79242	5.20616	4.73108	3.74235		1.9243	7.59854	2.97531	3.09323
SIDM00934;CAPAN-1		6.13532	3.16712		7.57347	2.28712	5.26008	1.56419	1.9772	2.74337	4.91921		6.01701	2.11317	2.15011	3.72679	4.88531	2.24965		3.59958	3.59883		2.81701		4.0652	1.06928	2.75619	2.64131	2.43797	2.03583	6.89358	3.94301		9.27118	7.31459	5.77617	7.29744	1.37076	3.43446	6.58814	5.02531		4.39889	2.21141	3.24893	9.67079	2.931	3.25976	3.55638
SIDM00935;CAL-39		6.28253	2.45094		7.30396	2.23063	4.50091		2.75926	3.26865	4.32839		5.2873	1.83034	2.22755	3.39846	3.93785			1.3817	2.73814		3.2655		3.4402			4.56755			6.57626	4.12741		8.25088	6.45307	3.96358	5.84908			7.6672	4.31627		1.36585		3.00224	10.2388	2.70755		3.72985
SIDM00936;CAL-29		6.54072	3.46805		7.3051	1.7535	4.08466		1.1885	3.03647	5.57078		4.91239	1.59861	1.92857	4.17471	5.52246	3.24323		1.6801	3.25529		2.02161		4.44269			3.83016			6.4041	3.56025		7.23199	6.44854	5.95928	6.15996			7.69889	5.58429		3.88778		3.31894	8.48221	3.77653	1.9427	3.74219
SIDM00937;CAL-27	0.28696	6.49858	3.78823		7.20997	2.05366	4.97431			2.34357	4.49115		6.47378	1.65001	1.03682	3.55997	4.68265	2.8127		2.91645	4.11353		2.67832		3.8732	4.15524		3.19021	1.56676	1.74405	6.62384	3.88638		7.0828	6.9358	5.30604	7.07259		-2.49667	7.58849	5.63751		3.00506		3.02443	8.69412	2.11435	0.51747	3.49829
SIDM00938;CAL-148		7.25148	3.93812		7.28544	4.57799	4.35189		2.18223	3.67042	6.24838		5.043	1.88508	1.61682	5.3083	5.49238	3.28434		-0.5364	3.58148		1.8042		4.0473	3.56495	1.1306	3.88578	2.75336	1.3558	6.93241	3.94844	0.50153	6.17687	8.00419	5.91179	6.22714	0.91884	2.25864	6.38728	4.24577	3.80914	3.7515	2.43666	2.4172	5.62826	4.39282	2.94562	4.58371
SIDM00939;CAL-12T	1.40012	6.05367	3.09852	1.91495	6.46722	2.56753	4.31081	0.15983		2.71222	4.44471		6.30269	2.23662	1.95644	3.92232	4.31778			2.08206	2.24494		2.96101		3.27468			2.15708		1.87525	6.27989	3.95919		7.54429	7.06853	3.05259	7.06714	0.60891	3.43639	6.71952	3.57316	-0.18718	3.30596		3.30029	9.51813	2.3549	1.83693	3.47565
SIDM00940;CAL-120		5.89653	3.63934	1.86918	7.75819	2.31858	4.12427	1.59644	1.45301	2.95799	4.5529		6.05863	1.50932	0.87597	4.0207	5.44909	2.8261	1.79075	1.45007	3.76204		0.91173		4.38513	4.33103	3.02457	4.43213	2.6663	1.91516	6.3229	4.25347		7.70136	7.03549	6.0309	5.42245	0.31731	0.89476	5.55404	5.28674		4.19238	1.88072	2.89611	8.21327	3.47806	2.96146	2.57256
SIDM00941;CAKI-1		6.49486	2.97572	2.03131	7.00711	2.48271	4.39109		2.11384	3.27113	4.6863		5.09431	0.59449	1.36367	3.23318	5.79177	3.67847		0.00395	3.76233		0.87878	3.90965	4.40757	4.32138	3.11057	4.59566	2.07547	2.87445	5.92979	3.4849		7.77476	6.5079	7.77294	6.10294			6.41338	6.4619		3.56608	3.66386	3.21311	9.16256	2.55834	2.51777
SIDM00942;CAL-33		6.43486	3.44797		7.89007	3.28647	5.09341	0.79562		3.21747	5.70883		5.88754	1.79528	1.11927	4.37352	5.01631	2.26129	2.41804	1.75241	3.92671		2.56135		4.2898			3.02802		2.3652	6.84609	4.08517		7.0958	6.52642	6.1499	6.66988		2.91821	6.73037	5.33747		4.19254	2.14738		8.82861	2.79979	2.41039	3.87144
SIDM00943;CAPAN-2		5.50392	3.26004		6.52582	0.67211	4.61479			3.16801	3.93153		5.67572	1.06235	2.11395	2.85023	4.32578			2.27281	2.90927		2.34671		2.69777		0.23542		2.68999		6.49868	4.40579		7.66053	6.9492	2.78053	6.42996	1.78366	2.54471	7.31393	3.47667		2.6915		3.59858	8.92539	2.64344	2.77785	2.94648
SIDM00944;CL-11		6.46194	3.73406		7.05016	2.98752	4.7553		2.13031	3.35078	5.0759		5.88561	2.10912	2.55402	3.91627	5.99775	2.75598		2.31956	3.17845		2.96502	2.48062	4.00624	3.3312	3.04559	3.89491	1.77135	3.95559	6.62778	4.41695		6.3363	6.84198	5.63605	6.38482	1.43984	2.40107	6.78762	5.28616		4.3167	0.26147	2.49018	9.39894	3.71203	3.18001	4.24933
SIDM00946;DND-41		6.79319	3.57471	0.09125	7.30892	4.1385	4.1735	1.94204	3.10036	3.72563	6.9111		4.59387	2.33079	2.79748	4.78614	5.42106	3.11645		-0.71668	1.50228		0.15085	4.75973	4.47431	2.95141		4.72748	1.68014	2.3601	6.78418	3.24234		7.11381	5.72495	6.76309	5.6524		1.9273		4.59805		2.89687	2.36229		6.31302	3.81716	3.23704	4.71621
SIDM00947;DK-MG		5.81948	3.08515		7.08227	0.54251	4.23306		3.68371	3.11353	3.85207		4.93343		2.51593	3.13303	5.35844	3.85		0.70811			2.26094	3.17029	3.93442	4.25427	3.46429	2.70542	2.77824		5.71783	3.38836		6.91375	6.56765	7.48136	5.99382	1.53724		5.86545	4.87862		3.16168		2.58457	8.03803	3.15518	2.82579	2.88466
SIDM00948;DG-75		7.12639	3.61132		7.2201	4.36893	4.5387	1.1796	1.30033	3.23708	6.31294		5.88367	-0.28409		3.46942	5.90704			-0.06146	4.15311		1.43401		4.57132	4.02957	2.33663	4.34766	2.82799	1.84583	6.70856	3.5142		7.61621	5.47662	6.69873	5.36419		2.68994		4.85699		4.35288			4.66811	3.20475	3.36114	3.32753
SIDM00949;DEL		6.91451	2.68291		7.59045	3.70304	4.34082		1.72815	3.57147	5.4401		5.35994	0.35274	2.24902	4.94692	6.26164	4.19933		0.67088	2.06789				4.98391	3.28393	2.03253	5.02725		2.42381	6.47498	4.19996		7.67452	7.23663	6.5771	5.81144			3.92128	6.91433		3.90176	2.8917	3.39502	6.17596	4.18348	4.20825	3.25543
SIDM00950;DAN-G		6.27241	3.47296	1.62671	8.0778	1.80828	4.91304	0.11138	1.80082	2.98611	5.42064		6.21571	1.90994	1.64332	3.67944	5.03073	2.97871		2.85765	3.12829		1.45564	1.84873	3.84753		1.74051	2.83402	3.2485	2.14237	7.08125	3.5666		8.73064	6.81052	5.95626	7.05133	1.19555	2.08559	7.20859	5.37908		3.49049		2.94077	8.74962	1.90989	2.21633	1.87016
SIDM00951;CTV-1	1.89073	7.5321	3.27161		7.61435	2.49289	4.12638		2.52277	3.61879	6.28893	2.85174	4.9781	1.33775	2.01392		5.73267	2.45348		1.15931	3.10327		1.96984	4.81007	5.01673	3.78771		3.53604	1.97298	2.19755	6.2285	3.82166		9.50261	6.34866	7.65665	5.21267		2.89096	1.87546	4.91735		4.64871			2.65423	3.66742	3.24505	4.11251
SIDM00952;CRO-AP2		6.3309	2.80078		7.7138	4.09297	4.66962		2.2122	3.44765	5.20184		5.57008			3.99896	5.76452			1.46762	3.09006		1.9675	3.49614	4.93921	3.78359	3.12691	4.88097	1.98956	2.50183	6.35339	3.75006		5.92038	6.78684	6.39168	5.43357	-0.53434	2.49325	2.89644	5.38724	3.07362	4.01328	2.06195	1.68723	6.30764	2.85202	2.54212	4.18353
SIDM00953;CPC-N		8.0341	4.28006	0.82574	7.76884	5.02892	4.33264	1.74135	2.69351	3.77815	6.02994		4.93008	2.34941	2.32909	4.97625	5.17194	1.66017		-0.09718	3.5081		1.11061	4.18244	4.91716	3.24989	2.01367	4.7894	2.8481	2.62945	7.32021	3.93204		7.01884	5.84638	5.52073	6.1785		3.10932	5.54477	3.89452		4.3654	2.5161		2.58633	1.83204	3.20428	3.76405
SIDM00954;COLO-824		6.92336	3.79309	3.27164	6.80793	4.12953	4.5397		3.30316	3.30435	5.95177		5.34482	1.18649	2.75584	4.72479	5.78371	5.70445			3.72512		2.28854		4.76948	2.93297	3.19377	4.39769	3.08317		6.36	3.65571		7.08847	7.53724	6.73229	6.24659			5.01885	3.76556	6.00946	5.32276	3.02652		4.29098	4.0089	3.17602	3.82079
SIDM00955;COLO-783		6.58512	3.85405	1.92538	7.63786	2.99671	4.78253		3.17483	3.63956	5.55268		5.96711	0.21072	2.11454	2.93128	5.29415	4.03635		1.82946	3.76322		4.00979	6.20794	2.97698	5.79881	2.92178	3.83252	2.28396	2.3796	6.70254	3.72388		7.33606	7.01982	6.16497	6.52209	2.44515	2.21321	4.84908	5.02565		4.35018	2.81281	2.24414	7.09708	2.45379	2.8603	3.93049
SIDM00956;COLO-680N	3.14638	6.40357	3.42638		7.1421		4.87342			3.8617	4.38535		5.75839	1.59659	3.11933	3.60311	5.12461	6.5308			2.84563		2.13353		4.28453	0.74553	2.15918	2.82766	2.43347	1.46503	6.47694	3.45706		9.59669	7.06914	5.86983	6.37368		2.43233	7.45009	3.89769		3.49878		4.77549	9.01392	3.69659		2.77642
SIDM00957;COLO-678		6.51878	2.95141		7.23882	3.40826	4.73137		2.68618	3.44145	5.25408		5.26581	2.5448	2.4459	3.44463	4.88325	3.86184		2.02068	3.66026		3.33725	3.39914	4.283	2.93022		2.77276		2.10814	6.90422	3.85329		7.8766	7.16047	5.03773	6.81545	0.83272	3.43329	6.46262	4.20345		3.67682		3.84564	8.49546	3.25447	2.91745	4.0706
SIDM00958;CML-T1		7.15957	2.70696		7.28046	3.19923	3.45519	0.58617	2.40331	2.80285	6.53046		4.83613	0.99377	1.92955	4.21782	6.0782		2.01732	1.54713	3.50961		1.74223	5.97223	4.93451	3.73757	3.40906	4.04288	2.99751	2.08912	6.37849	3.99994		7.0012	6.13053	6.06174	5.75736		2.42202		5.86704		4.19127		3.24009	5.93332	3.45118	3.60471	4.29821
SIDM00961;CADO-ES1	1.89135	6.89531	3.57499	3.23209	7.44288	4.0449	4.51028	0.64142	2.91704	2.34574	4.365		5.16752	0.97343	1.66341	4.35656	6.06225	1.72214			2.9719		1.37599	4.03561	4.56901	3.2781		4.91651	2.82839	2.36194	6.32105	4.10027		7.66445	7.82669	6.23159	7.08585		2.96307	3.4459	3.87403		4.07475	2.70864	2.50928	5.92867	3.44187	2.37203	3.01507
SIDM00962;BV-173		6.85828	2.86038		7.6029	3.56898	4.61223		1.31263	3.38214	6.31324		5.22534	1.85991	1.18292	5.02413	5.31196	4.92365		-1.4267	3.36405		1.26435	2.72726	4.70185		2.9662	4.29171	2.80414	2.15772	6.92342	4.12411		6.74038	6.1753	6.61015	5.51414	2.2075	2.10105	1.53534	5.38671		4.21421	0.94016		4.12488	4.33613	1.86122	4.14131
SIDM00963;BT-474		6.76432	4.1223		6.28262	3.0545	4.90101		3.35769	2.99569	5.02886		5.38674	2.35945	2.35674	3.25077	5.15481	1.85617		1.08205	2.28857		0.90526		4.6006	4.02313		5.21362	3.50932	1.63888	6.33956	3.12964		7.42211	7.25948	4.78966	6.40645		3.04706	7.06469	3.60804	5.45674	3.48825		4.43231	7.89693	2.42972	2.46289	3.79334
SIDM00964;BPH-1		6.58101	3.49889		6.84337	2.77081	4.94304	0.36494	-0.06273	3.40652	2.98115		5.4494			2.92781	3.63874	3.35801		3.239	2.42678		1.54978		2.88009			4.46266		1.64711	6.59334	4.54615		8.8481	6.08444	3.72297	6.5699	1.17288	1.35651	6.87442	1.73325		2.67241		3.16493	9.29113	1.90463	2.08623	3.23521
SIDM00965;NCI-H446		6.43769	3.47989		7.4777	4.35166	4.11756		0.92633	3.28865	5.88324		5.36816	-0.71683	2.46203	4.93466	5.48651	4.62202		0.04103	3.64374		0.98261		3.91772	3.8597		4.2986	2.52118		6.74186	4.35599		8.01848	6.32865	6.51646	6.05806	2.60396	2.91357	5.72477	3.37994		3.54574	0.40304		4.08499	2.86294	3.64611	3.97171
SIDM00966;OVCA433		6.87968	3.82592		7.53323		4.35664		2.72326	2.88034	4.2676		5.87397	2.34522	2.06886	3.68225	4.91609	3.89812			2.70583		3.05377		3.96735	4.09939		2.76796	2.71589	2.17653	6.34364	3.70961		7.88077	6.82308	7.21522	5.65105		3.24742	6.82755	4.56379	2.9327	3.35896		3.24494	8.73924	3.228	1.74229	3.15708
SIDM00967;OVCA420		5.83967	3.44738		7.55204	3.30302	5.16169		0.51654	3.50521	5.02237		5.89134	2.17111	2.38313	4.23394	4.93753			1.86505	3.2066		3.98131		3.927	2.91534	3.08094	3.55115		3.06958	6.76549	4.35593		7.83556	6.56917	5.2647	6.91195	0.08752	1.25624	7.25012	3.58339		4.26016		4.30494	9.06226	2.25254	2.33482	3.67127
SIDM00968;Hey		5.98339	2.83778	-0.23081	8.53183	1.09805	4.17171			3.1798	4.56594		5.86314	1.18187	2.41705	4.18935	5.30057	1.32191		1.531	3.75328		2.25488		3.67247	2.86182	3.5927	3.34376	2.84429	2.84107	6.87715	4.15991		8.75673	5.51579	6.6821	6.15895	-1.58877		5.93141	5.91472		3.4536	1.06412	3.39214	9.4444	2.77385	2.10643	3.0587
SIDM00969;DOV13		6.61145	3.47201	3.26554	8.12457	2.51424	4.42869		2.08995	3.64219	4.7606		5.14561	1.66158	1.47029	4.34118	5.13151	3.32398		2.03353	3.17222				3.97613	4.4197	2.33458	3.3771	2.76685	2.654	6.50861	3.78266		6.51909	6.47365	7.47055	5.72981		2.35877	6.76682	6.58442		4.19525	2.72296	3.03166	9.22971	2.88277	2.45672	3.2106
SIDM00970;DSH1	2.07084	6.52637	3.43438	0.72381	6.92206	3.17169	4.46752		3.23586	3.25931	5.60636		4.93526	2.71514	1.89686	3.94554	5.43775	3.05642		0.73483	2.8674		2.6535		4.25312		1.80412	3.99263	1.68213		6.75589	3.62885	2.28235	7.49001	5.4537	5.54356	5.50076		2.94911	7.08589	6.71425		4.18742		2.86073	9.70312	2.2488	3.71982	4.32113
SIDM00971;ZR-75-30		6.64175	3.34138	2.20018	6.77315	2.492	4.89078		0.27475	2.04276	3.89801		5.35095	0.18137	2.81417	3.01852	5.47068	1.0064		2.61435	2.67749		3.6502		3.86318	5.35086	2.74123	2.45497	0.95139	1.8458	6.4969	2.14405		7.23239	7.40588	5.02287	7.50413	1.86828		5.3081	3.32931	4.608	3.85235	1.25865	5.07484	9.64254	3.36827	2.36795	3.31659
SIDM00973;WM793B		6.49028	3.33207	2.16249	7.14808	2.12067	4.04408		3.10961	3.8361	4.94555		6.0603	0.46634	1.52688	4.05555	5.76949	2.89896		1.21298	2.81254		-0.19967	4.92894	4.03036	4.75329		3.61732	2.00908	2.86641	6.32034	4.22937		7.87658	6.51764	7.21916	5.57461			5.57597	5.07387		3.54569	2.6239	2.19556	9.40396	1.97505	2.0124	3.47797
SIDM00974;WM35		5.98971	4.23705	2.62913	7.33761	2.07094	4.85059	1.22392		2.74679	5.16968		6.07849	1.5285	2.05942	3.63511	5.71298	4.29073		2.36435	3.37724		2.64077	3.63278	3.77635	5.71975	3.36685	3.67174	3.2401	2.23585	5.52379	4.48334		6.65997	6.53218	7.5426	6.22449		2.66791	5.48126	5.33129		4.71408	1.55599	2.04114	7.96947	3.26318	2.20102	3.54851
SIDM00975;WM278		6.93257	3.45218	2.2765	7.45731	2.65358	4.19367	0.95664	1.27684	3.08672	5.42422		6.00913	1.53213	2.602	3.51262	5.20983	3.11602		1.58729	4.3437		2.61168	5.36405	4.041	4.49769		3.86475	3.29908	2.09968	6.18849	3.49319		7.71839	7.1487	6.97931	5.45499	0.34706	1.39238	5.53523	4.69321		4.05199	2.45333	2.43102	9.45646	2.29755	2.60413	2.90572
SIDM00976;WM1552C		7.04932	3.93017		7.85785	2.17517	5.03286		1.78641	3.60925	3.79923		5.55132	0.79525	1.98185	3.42088	5.58132	1.90693		1.90156	2.19158		2.31611	4.64937	3.98939	3.75658		2.74798	2.25433	1.64662	6.27805	3.69127		8.08282	6.89683	5.73651	6.34717	1.87472	1.859	5.61503	5.0731		3.13586	1.86723	2.56542	9.41711	3.30483	2.60541	3.62761
SIDM00980;23132-87		6.7934	3.81176	1.96406	7.07101	1.98794	5.11545	2.26217	2.43416	2.75997	4.98579		5.78256	1.61819	2.47086	2.91551	5.2986			2.72798	3.76915		3.04097		3.90504	3.0431	2.14517	3.19254	0.81422	1.10563	6.40738	3.90524		7.79188	6.87492	5.72033	5.76534		3.89961	7.42239	3.90065		4.43117		3.93703	9.59571	3.04007	2.57798
SIDM00981;DOHH-2	1.51462	7.11279	3.13495		7.86805	3.07472	4.66641		2.43486	3.70345	6.34128		5.1042	1.18423	1.49851	4.95098	5.41424	3.49616			3.15182		1.42391	-0.22462	4.06905	3.63839	1.48371	4.03225	1.99356	2.45056	6.65482	3.60824		7.29615	6.16993	6.61301	5.18815		2.47609	2.19812	5.08821		4.10596		2.85999	3.77559	3.32814	2.28101	3.56984
SIDM00982;42-MG-BA		6.81804	2.99862		7.49351	2.00404	3.7489		3.44523	2.79253	4.87802		4.4543			3.50894	4.79636	4.1561		2.38485	3.54086		0.5984	4.05824	3.79149	2.78043	3.64831	3.80393	3.39863		6.06767	3.71737		8.3475	5.60517	7.19515	4.9157	1.50019		4.98348	5.10723	7.24363	4.04972	2.85486	2.61065	9.13315	3.21134	2.87183	3.35386
SIDM00983;647-V		5.41778	3.05013		7.12768	3.01421	4.89037			2.77445	2.49052		6.02012		-0.1177	2.78443	3.97553			2.16518	3.04713		1.91776		3.90998						6.39066	3.37631		7.71547	6.27654	3.73634	6.44637	1.90182	1.42182	7.32873			2.65325		3.15032	10.5944		3.97639	1.63407
SIDM00984;BONNA-12		6.82782	3.60965	1.23336	8.05861	3.47486	4.05631		3.07681	3.05638	5.64305		5.70173	1.17974	2.27251	3.89511	6.10537			1.47044	3.73521		1.54288	3.05956	4.21966	3.08993	3.05495	3.78417	2.56573	3.01586	6.46679	4.07496		6.87562	6.52835	7.83768	5.82415		2.44433	3.10427	5.60919		3.64178	2.38045	0.4351	5.74412	3.16648	3.21317	3.9656
SIDM00985;BL-41	-1.34856	7.29955	3.33615		7.08867	2.15851	4.92146	1.46732	1.49781	3.32693	6.0056		5.65662		1.64615	4.73259	5.95209			1.76699	3.35424		1.02511	1.55274	5.11633			3.65576	2.57328	2.57555	6.78462	4.37877		7.94721	5.85841	6.77474	6.62122		2.21426	1.93522	4.80418		3.91766	1.02053	-0.56515	4.50043	3.19525	1.93526	3.22548
SIDM00986;BHY		5.28363	3.39397		6.68117	4.00847	4.55976	0.93216		3.49075	3.6313		5.37789	1.93037	2.06475	4.29336	3.98565	3.59367		3.72539	2.33621		2.12084		3.45411		2.26546	2.34283		1.59968	6.77554	4.05877		8.52673	5.59174	4.43244	6.63501		3.39354	7.69485	4.34056		2.83148	2.09714	3.7873	9.05568	1.15395	0.50573	3.64047
SIDM00987;BHT-101		6.03114	3.28113		6.58368	2.33157	4.51686			3.64336	3.69909		6.2108		2.15454	3.11878	4.21225	0.5573		-0.08819	2.79901		2.03983	3.04428	2.66028	2.63068	2.33897	1.74524	1.6927	1.82012	6.8248	4.37456		6.80129	6.1644	4.75635	6.92176		1.52811	6.3778	4.52599		1.76625		2.07161	8.56609	0.83489	2.10024	3.62467
SIDM00988;BFTC-909		5.82849	2.92414		7.15025	2.21911	4.50806			2.87996	3.83986		5.5384	1.50784	2.65927	3.82022	5.10218	3.54861		3.68978	2.77652		1.64176		4.17529	4.15253		2.42297	2.28817	1.80898	6.47247	4.23772		8.29492	6.25901	6.78498	6.49177	2.79036	3.15949	5.49792	5.40142		3.31572	2.64546	2.69995	8.42764	3.55546		3.92157
SIDM00989;BFTC-905		6.75607	4.02944	-0.46302	7.1393	3.27552	5.28563		3.64058	2.80054	2.97181		6.2802	1.96415	2.89567	2.61989	3.82233	2.39596		2.3769	3.59663		2.24679	1.02622	3.63279	1.40341	2.19116	2.16029	0.86532	1.56721	6.85118	3.9555		7.74128	6.31283	4.31037	6.29554		3.5595	7.35531	2.96831		2.39056		2.94251	8.89961	2.92244	2.65367	2.92723
SIDM00990;BEN		5.89534	4.19965		5.70428	4.41523	4.6178			2.95646	4.26437		5.86264	1.31273	1.9899	3.91981	4.90018			2.91093	3.72402		2.85517		4.40624	3.25496		4.22435	3.16331		6.79814	3.75656		6.75402	7.1235	5.10564	6.5911	0.35458	4.21899	6.08451	5.23054		3.07093		4.08697	6.62004	2.18044	2.84819	3.93847
SIDM00992;B-CPAP		6.73982	3.57985		6.85143	2.50351	5.13437	1.91044	3.71079	2.87666	5.16889		5.70013		1.58347	3.66759	5.64789	4.58263		2.87596	3.40446		2.17387	2.96464	3.48667	3.92872	3.09473	3.86609	2.33806		6.45182	4.21183		7.817	6.62324	6.26449	7.0117	2.30899		5.97987	5.65904		4.09739	3.06086	2.64451	9.5622	3.3415	2.5115	3.74307
SIDM00993;AMO-1		6.07894	3.27514		7.80655	2.87421	4.72454	-0.67557		3.16016	6.22817		6.0441	1.20113	2.01932	4.60168	5.9665	2.83005		2.6142	3.05945		2.19518		4.81515	4.48289	2.31809	4.59993	1.85202	1.97928	6.47474	3.61684		7.42936	6.45244	5.7489	5.67445	0.08944	2.58756		3.9956		3.7974			5.83002	3.3669	0.85136	3.54389
SIDM00994;ALL-SIL		7.58635	3.38748	1.47524	7.09988	4.71589	4.05496	1.40489	2.79872	3.24022	6.72487		4.34213	2.51915	1.94589	5.44344	5.38756			-0.3272	3.03636		0.43488	4.92717	4.51125	3.45744		2.88101	1.62076	1.78824	6.77423	4.17893		9.21272	5.46027	7.15658	5.78023		1.30404	1.93808	4.78009		4.06125		1.47978	3.84146	3.08611	2.71975	4.1882
SIDM00995;A431		5.52345	3.6279		6.97649	2.84974	4.85253	1.23123		2.96822	4.02624		5.6384	2.02606	1.49582	3.27169	3.06333	1.19844		3.19813	2.91293		2.80374		3.62314		2.63031				6.97582	4.14469		7.57944	5.54366	4.3613	6.90764	1.59135	2.36559	7.9979	4.43685		2.40286		3.57107	8.96764	2.30043		3.15919
SIDM00996;8505C		6.00619	3.49444		7.87809	2.27879	4.20034		2.12991	2.59033	4.75554		4.74758	1.36974	1.08263	3.59702	5.28687	3.14541		3.03633	1.99129		1.45142		3.82503	4.44047	3.79275	3.98676	2.28945	1.91606	6.44482	4.0398		8.39527	5.96199	7.09323	6.08328	2.70494	2.95361	6.05893	6.94757		4.11782	2.06466	3.08717	9.47606	3.46572	1.68962	2.90933
SIDM00997;8305C		6.21611	3.79525		7.56733	3.65829	4.63918	1.58841	2.2147	3.02476	4.50908		5.1887	1.68865	2.09689	3.47005	5.33796	4.32086		3.21815	2.75498		0.9353	2.69361	4.31332	3.90771	3.48598	4.29514	2.4957		6.37951	3.99473		7.51493	6.13082	8.20721	6.57186			6.36318	7.30858		4.32509	3.2792	2.99579	9.96215	3.14696		3.62249
SIDM00998;8-MG-BA		6.04958	3.74084		7.14807	3.84334	5.17037	-0.15455		3.33416	5.2398		6.31102	0.97304	2.546	3.11128	5.05137			1.01102	3.24273		2.24374	4.30887	4.07936	3.04333	2.39849	2.98256	3.01474		6.77587	4.42539		8.09932	4.9608	5.68982	7.62941			5.51915	5.13819		2.75742		2.54605	8.13939	2.51868	2.70452	4.15544
SIDM00999;639-V		6.76507	3.65275		7.23331	3.20217	5.12971	2.11174	1.58059	3.24566	4.485		6.0708	1.1807	2.68429	3.61519	5.82405	3.23869		0.47064	3.40738				4.55008	4.30641	2.99907	4.05478	2.77085	2.42626	6.58531	4.05139		6.9669	6.84616	6.37968	6.37068	-0.21424	1.945	5.68855	4.97967		3.74697	2.3133	1.7782	6.92438	3.49213	2.01918	3.59579
SIDM01000;WM-115		6.16136	3.30963		7.42664	2.56974	4.3738		1.68677	2.9231	4.20556		5.4862	0.99561	1.74869	2.22695	4.8279	3.4782		3.04623	1.23786		2.52667	5.15199	3.59439	3.86106	2.39325	2.54682	2.0591	2.63993	6.12585	3.7668		8.8772	6.07477	7.44431	6.10048	1.86589	0.73041	5.45682	4.51601	1.62139	3.50971	1.9367	2.77074	10.2755	2.55114	2.31848	3.4827
SIDM01001;DU-4475		6.57753	3.27627	3.7027	7.44927	3.7518	4.25665	0.5255	2.90905	2.97461	5.84626		5.91742	1.85769	2.63765	4.70501	5.52245			1.37704	2.94633		2.2499	4.50786	5.03451	3.83679	1.92186	4.3503	1.67111	2.40012	6.7713	4.26721		7.75206	7.96463	6.40821	6.00557	1.80618	2.94806	5.25886	4.54869		4.41617	2.52551	2.3638	7.22821	3.53484	3.01589	4.00111
SIDM01002;EFM-192A		5.63924	3.76802		6.71065	2.16007	4.82665			2.66852	3.97128		5.93627		2.5819	3.1423	4.48403	2.3866		3.3631	2.78342		3.5039		4.40483	3.84764		2.58482			6.30992	3.79717		7.57673	6.89284	4.58675	7.08757		3.48399	6.55061	3.11447	5.19365	3.24412		4.28003	10.1629	3.4033	2.79882	3.71559
SIDM01003;KE-37		6.92136	3.57384		7.7855	2.87233	4.29011		2.05419	2.7354	6.5398	2.74478	4.66915	1.29726	2.18215	5.31203	5.66508	2.42791		0.53379	3.41081		1.64895	4.73372	5.02449	3.12182		3.70592	2.23705	2.65174	6.53472	4.06813		7.30054	6.6986	7.29574	5.40012			6.63706	5.52391		3.74147		2.37068	3.83735	3.59836	3.23989	4.11645
SIDM01004;KCL-22		7.13587	3.62357	0.4678	6.98064	3.62841	4.19143	-0.12529	1.87606	2.89086	5.06395	3.13933	5.53061		1.41135	3.33405	6.19358	4.40299		1.38795	4.0024		1.95645	2.67152	4.75468		3.1387	4.43257	2.45121	2.63394	6.10338	4.04435		7.29189	6.25773	7.16531	5.57449		1.61055	3.54919	5.65861		3.80804	2.56013		4.73558	4.1117	2.97144	3.24537
SIDM01005;KASUMI-1		6.62381	4.24074		7.82291	2.3893	4.26686		2.30918	3.42741	6.26714		4.87832	1.03298	1.89505	4.26137	4.64129	0.9568			2.47554		-0.25688	4.85012	4.422	3.8412		4.16963	2.70315	2.51892	6.75407	4.00045		8.10567	6.06085	6.19467	5.72086	1.19459		2.56516	3.67217		4.0712	2.8172	2.09662	3.42663	4.32311	2.5685	3.65639
SIDM01006;KARPAS-620	2.0038	7.03859	3.52014		7.07126	3.72089	4.35708	1.1611		3.27457	6.11678		4.93225	2.06556	2.40386	4.5352	5.13053			1.18643	2.11893			4.59954	4.81993	3.59045		3.97224	2.2872		6.03426	3.48902		6.65317	7.47362	5.89281	5.71782	2.20395	2.67629	2.34566	3.97634		3.61024		2.81933	5.33467	3.20293	0.45728	3.8861
SIDM01007;KARPAS-45		7.24836	4.02813		7.04751	4.50339	3.86023		2.78854	3.59306	6.82856		4.14033	2.09569	1.91188	2.1149	5.00444	-1.21441			3.53091	2.50946		4.17503	5.09801	3.32519		3.61367	3.12342	2.12905	6.34832	3.81624		7.12626	5.41051	6.26155	5.03427			2.58437	5.04162		4.3316			1.26631	4.89034	2.94423	4.74242
SIDM01008;KARPAS-422		6.85242	3.07969		7.52557	3.54104	4.38715	0.0509	2.47638	3.64478	6.0557		6.24303	1.7679	2.7773	5.06992	5.87117			1.31948	4.12252		2.56451	6.04214	4.51449	3.64931		4.54331	2.09122	2.72593	6.70771	4.10596		7.53181	5.91068	6.40194	5.82376		2.61015	5.99137	5.09858		3.99023	2.31807	2.01554	3.08516	4.36834	3.64303
SIDM01009;KELLY	2.27991	6.89893	3.32301		7.14289	4.33714	4.59547	1.94526	3.2837	3.2659	5.92793		5.85651	1.97647	2.57868	4.84451	5.22246	3.17306		1.59859	3.33683		2.11727	4.53713	4.89774	4.51593		4.56624	2.7399	3.15966	7.08468	4.50941		8.09061	6.0923	5.57444	6.37356	0.62344	2.63371	4.66946	3.62646	1.92393	3.49831	2.84381	2.28133	4.17375	2.65356	3.32493	4.37031
SIDM01010;KARPAS-299		6.9241	4.24176		7.1189	3.90263	4.49722		2.525	3.57945	5.66403		5.65937	0.88405	2.65227	4.33764	6.28126	3.49083		2.47991	2.87287		0.28332	2.2115	5.07482	4.13171	2.10187	3.98352	2.51366	2.76802	6.24671	4.30589		7.78	5.60553	7.1316	5.76287		2.66547	3.88499	6.26609		4.51071		3.50962	6.04731	3.75944	1.27842	3.82986
SIDM01011;KARPAS-1106P		6.09044	3.64716		7.55566	3.64223	4.77524			3.69964	6.80109		5.64744	-0.17505	2.22112	4.63257	5.8881			2.18791	3.16822		1.95201	5.25974	4.37114	4.09615	3.34221	3.56149	2.25716	2.89062	6.17424	3.88012		6.71741	6.18738	7.60703	5.96535		2.16338	1.65517	4.70751		3.97637	2.00895	2.12158	4.64544	4.26183	3.10545	3.79092
SIDM01012;JVM-3		6.33465	3.6114		7.956	2.5505	4.21565		0.82179	2.62915	5.57285		5.49232	1.51444	0.60836	4.38895	5.92922	2.24767		1.56844	2.68785		0.98438	3.67635	4.43541	3.01555		3.2182	0.8129	2.6931	6.46641	3.95669		7.94073	6.83794	6.88704	5.95759		1.80617	3.78505	5.30942	1.31056	2.75109	1.48692		5.58344	4.05304	2.81506	3.54665
SIDM01013;JVM-2		6.48061	3.4789		7.38144	2.94165	4.24815	-1.25394	2.66039	2.95871	5.43019		5.31799	0.77698	0.87101	4.27787	6.26894			-0.48146	3.14047		1.41939	4.92693	4.63384	3.61363		4.38553	2.36758	2.56899	6.3299	3.35804		7.39185	6.54529	7.51063	6.20915			3.0905	6.36166		3.35259	2.77263		5.33315	3.30682	2.68715	3.93868
SIDM01015;JURL-MK1	0.75447	6.91708	3.02215		7.45952	3.7502	4.35281	1.53065	1.74907	3.09327	6.4333	3.9184	5.03185	1.83821	1.47462	5.19091	5.64612	1.74498		0.10959	3.8273		0.29136		4.82546	2.56686	2.41733	4.34833	2.65496	1.83005	6.55446	4.03243		9.39662	6.43492	6.23295	5.60058		1.49804	3.00761	4.93538		4.10833	1.70611		4.13972	4.27704	3.3124	2.79167
SIDM01016;Jurkat		6.87397	3.43648		6.95427	2.72119	4.27507	-0.32521	2.49181	3.6137	5.72056	4.07501	4.89272	1.40041	2.28071		5.68306	2.25256		0.50725	4.11321		2.85624	3.85872	4.51732	3.04853	1.42338	5.06957		2.87031	6.63485	3.80133		7.0876	6.77225	6.40683	5.2803			3.41504	4.80941		3.93298	3.14664		3.99979	3.64686	2.23847	3.9085
SIDM01017;KARPAS-231	3.03338	6.98064	3.17617		7.76545	3.62183	3.74731		1.93625	3.58261	7.24195		4.96258		0.87435	5.4279	5.29843	1.08633		-1.2306	3.62598		0.90721	1.32303	4.17563	1.97927	2.90385	4.02941	1.83911	2.75733	6.37982	4.17624		8.0289	4.79784	6.04717	5.33072		2.10856		4.64976		3.85824	2.3302		3.4257	2.75204	2.15444	3.99711
SIDM01018;KM-H2		6.82613	3.52884		7.10121	3.96138	4.51565	1.60804	2.81061	2.81932	6.04517		5.9637	0.85533	2.12605	5.17189	6.27445	2.46745		0.85071	1.44364		0.11891	4.46479	5.49459	5.03755	2.93035	4.47541	2.42964	2.03456	5.63215	4.386		7.31542	6.63917	8.08774	5.73354		1.80234	3.32648	6.30328		3.50105	3.28656		6.82123	4.41814	2.57901	4.48011
SIDM01019;KMOE-2		7.25079	2.92496		7.74302	2.18765	4.45976	0.88842	2.60316	3.82351	6.76963	3.00959	6.07379	1.35434	2.33508	4.8325	5.47265	2.84497		1.04147	3.21464		2.161		4.81127	4.95019	2.20883	4.66722	1.80396	2.31037	7.00728	3.95419		7.89811	6.64368	7.12865	6.26319		0.9331	3.89686	4.07237		3.2502	2.68795	1.08391	4.96155	3.85367	2.83786	4.12201
SIDM01020;KMS-12-BM		6.82767	3.8699		6.91469	3.97553	4.82703		1.63124	3.31047	6.74707	1.03865	5.6202	0.20228	2.37986	5.15514	5.45242	2.01718			2.41806				3.68487			4.09437	1.65543	2.44085	6.83333	3.56168		6.83279	6.8266	6.48654	5.96004		0.63864		5.04586		4.0119			6.13695	2.96425	1.8361	3.72203
SIDM01021;D-245MG		5.84717	3.28203		7.10091	2.62906	4.45871		3.152	3.84184	4.0381		5.07123	1.38649	1.76586	4.01229	5.30481	4.84749		2.6757	2.82207		2.54912	4.87568	4.64832	4.59235	2.84516	3.04078	3.00238	2.56752	6.50743	3.34291		7.10997	6.36289	7.92049	5.89163	1.32837		6.5224	4.27861	3.17503	4.52137	1.57005	3.19788	8.27942	2.97421	3.134	3.71192
SIDM01023;MONO-MAC-6		6.08135		2.94046	8.42253	2.45419	4.24259			3.1651	6.87337		4.95286	1.43963	2.39974	4.11951	4.96102				1.05397		1.09678	3.80658	4.25503		3.02519	3.78801	3.00077	2.25062	6.4105	3.6066		7.97167	6.32848	6.88057	5.85881	2.23113			5.81045		4.72753	2.83813	3.54708	5.15647	4.43382	3.27961	3.47205
SIDM01024;KYSE-70	2.39689	6.45565	4.28016	2.22431	7.47311	4.12001	4.83756	1.33092	0.11757	3.89774	5.54711		5.39432	1.39379	2.9161	4.00803	5.13192	1.60381		1.24319	3.02725		2.44208		3.99064	3.51293		2.60729		2.38021	7.33173	4.88337		9.01599	6.70945	4.59489	6.73851		3.18066	5.84599	3.87854	2.39182	2.80372			8.51566	3.10233	3.24476
SIDM01025;KYSE-520		6.34159	3.78583		7.32427	2.79279	5.27276		0.4967	3.51652	4.72889		6.14284	2.36333	2.97398	4.25354	5.08032			1.84563	3.79482		1.93667		4.4992			3.11628	0.36889	2.42337	6.85747	3.86223		8.63402	6.50228	4.94563	6.39203		2.73214	6.40222	4.58047		4.31764		2.79925	10.2661	3.38545		3.51668
SIDM01026;KYSE-510		6.15177	3.38695		7.81755	2.59954	4.99032			4.23226	5.79858		6.31863	1.62423	1.82445	4.147	4.96372	1.4444		2.37096	3.38629		3.45506		4.19345	2.11391	0.97053	3.36232	2.7818	1.78509	6.64774	4.28997		8.37524	6.80927	5.50483	6.45419		3.94906	7.79074	5.17069		3.22849	2.94832	2.42612	8.26584	2.30507	2.45618	3.90204
SIDM01027;KYSE-450		6.20045	3.8136		7.69178	3.28523	5.17048	2.25315	2.48139	3.06189	4.89668		6.88277	-0.31364	2.65518	4.15291	4.79767			3.6384	3.69771		1.08328		4.06991			2.80114		2.37677	7.03489	4.6085		8.28265	6.74734	4.9565	6.98933			6.61704	3.56361		4.20923		2.2881	9.30843	2.87373
SIDM01028;KYSE-410		6.72139	3.77756	1.90304	7.8075	3.52803	4.73717	1.35306		4.19537	5.85846		6.32425	1.734	1.75922	4.74191	5.24428	2.31966		1.99189	3.06037		2.69865		4.21118	2.86138	2.72564	3.60447	1.43531	2.10782	7.11324	4.31734		8.30235	6.12569	5.15409	6.37039		2.45421	6.41735	5.42255		3.54284		2.73231	10.3427	3.21115	2.94768	3.79074
SIDM01029;KYSE-270		6.16275	3.50567	2.01005	7.3403	4.26472	5.19098	1.80857		3.31799	4.78508		6.57994	1.16553	2.68795	4.41473	4.98609	3.61082	2.04312	1.17508	3.75417		2.75342		4.04354	3.61417	1.87176	2.95076		2.73267	7.03869	4.80742		9.94066	6.24469	4.76607	7.32523		3.90774	6.90744	3.93387	3.28501	4.77889		3.32611	9.24153	2.92343	2.83785	3.89592
SIDM01030;KYSE-180	2.17798	6.44407	3.32133		7.21105	2.77839	4.89075	1.6482		3.73377	4.58403		6.25141	0.70058	2.23302	3.50831	4.50815			2.22419	3.12361		1.42025		3.91234			2.10762		3.82937	6.97736	4.57795		9.44192	7.0115	3.36898	6.41076		2.87332	5.3918	2.95806		2.45991		3.39001	6.66562	2.56897	1.92827	2.88342
SIDM01031;KYSE-150	0.94579	6.2645	3.17202		7.66303	3.09492	5.19179	0.77285	1.38942	3.19252	4.10348		6.57366	0.87778	2.02171	3.4543	5.24699	1.97655	0.57525	2.41537	3.5853		2.17168		4.59464	3.68105	1.76915	3.21271		2.20647	6.84825	4.50609		7.71296	6.35458	5.61853	7.43957		1.86374	7.53417	5.78098		3.50529	0.83721	2.96702	9.3598	2.74858	3.35411	3.20083
SIDM01032;KYSE-140	2.98264	6.08897	4.20463	3.04219	6.37612	4.43489	4.0307			3.57295	5.80548		5.35227	2.20217	2.06459	3.74199	4.93578	3.4368		2.91465	3.47052		2.11051	1.97947	4.42128	4.29368		3.63694	1.90541		7.26012	3.56373		6.5663	7.44943	5.5947	6.25787	0.70492	3.32611	7.54295	3.89373		3.29271		2.11874	8.28301	2.97009	3.08927	4.11188
SIDM01033;KU-19-19		5.8534	2.5192		6.36362	2.91172	4.86616			3.51232	2.96345		5.67987		1.74582	1.61641	4.3851	4.31529		1.746	1.73339		2.56751		3.16031	1.38463					6.78146	4.55774		8.58692	6.31851	3.87082	5.80811			7.01869	4.52048		1.91677		2.64442	11.0151		3.47151	3.44526
SIDM01034;KOPN-8		7.03557	3.68453		7.15959	2.72293	4.35473	-0.14036	2.8243	2.97807	6.41368		4.99173	-0.35677	1.79842	4.86102	5.72071				4.601		0.80102	4.01778	4.78778	3.78849		3.98138	2.97849	2.41176	6.55041	4.17853		6.65517	6.39113	7.36955	5.51338				5.13501	0.65764	4.55844	3.15127		4.26646	3.97781	2.95948	3.97042
SIDM01036;JJN-3		6.14046	3.37191		7.89555	2.99032	4.7378	0.07705	1.3192	2.87515	6.26735		5.29473	0.16352	0.74348	4.13856	5.78924			1.85161	2.93956				5.78739	0.99328	3.42939	3.76523	1.92435	1.60346	6.48296	4.33342		7.2549	6.15382	5.75904	5.99205		3.49798	1.56902	4.43907		3.42777	2.49053	1.135	5.00809	1.63738	2.33464	3.88673
SIDM01037;JIMT-1		6.2061	3.80317		7.5995	2.38561	4.77376		1.55621	3.90727	5.03387		4.29625	0.83552	2.3197	4.72975	5.03944	2.74729		2.44717	3.1791		1.75088		3.84918	3.90228		4.07928		0.36152	6.85072	3.91014		8.10444	6.15984	5.75644	5.74941		1.03683	6.39084	5.84762	3.89937	3.81081	1.0421	3.66966	9.48304	3.38839	2.0892	3.36105
SIDM01038;JEKO-1	2.47919	7.40402	3.8125		6.47815	4.48068	3.68197	1.61488	2.69936	3.1333	6.27926		4.74699	0.22814	2.55452	4.59392	5.88203				3.51332		-1.20467	3.23987	4.64901	2.84826		4.36146	3.37007		6.26083	3.8491		6.46131	6.25678	7.05725	5.40745		1.90442		4.66875		3.01858	1.88066		3.88869	4.46827	2.96887	4.15572
SIDM01039;JAR		6.81447	3.70584		7.87368	3.03198	4.57112			2.42028	5.65631		5.48126			4.56792	4.89576	4.30107		1.46969	2.74563		2.02617		4.26201	4.17825	2.92392	3.51299	1.66226	2.25067	6.46133	3.7921		9.94308	6.71559	5.51498	6.06764	1.51582	-0.5382	7.53652	4.96208	1.33556	2.37796		3.26338	7.83625	3.28875		3.72983
SIDM01040;FU-OV-1		5.93907	2.91138	1.0311	7.17569	2.75682	4.57553	0.23557		3.71131	3.18491		5.49639	1.26429	1.84777	2.93182	3.53196	-0.09855		1.18371	2.67109		2.93131		3.7122	4.14968			1.73156	2.15443	6.70654	4.43241		11.0793	6.80358	5.68193	6.59169	1.84465		6.25998	1.35284	2.85845	2.4141	1.30997	2.48919	6.69549	2.4614	2.17002	4.36992
SIDM01041;FLO-1		6.16616	3.09256		6.25323	2.98497	4.71786	0.69727		3.60874	3.20781		6.72094	1.83872	2.10362	2.47697	4.58759			1.14276	3.11992		4.99211		2.73943	3.47863		2.48109			6.42923	3.98071		7.70955	6.59596	4.96737	6.55614		2.32881	5.64725	3.40776	2.4638	1.71262	0.69401	3.01952	8.23352	0.88856	2.31516	3.20782
SIDM01042;EVSA-T		6.23367	4.16364		7.1	4.13348	5.15083	0.56354	2.72206	2.59474	4.89863		5.98636	1.18832	2.13044	3.84555	4.79502			0.70734	3.11233		3.44653		4.41156	4.26156		3.25592	1.89136		6.38481	3.6956		8.55079	7.43413	4.23397	7.43461	2.82936	3.8348	7.2655	3.28197	7.04571	3.39401		4.37018	7.06628	3.32575		3.77268
SIDM01043;ESS-1		6.06558	4.19808		7.48966	4.05474	4.582	0.46766	2.35199	3.10387	4.38715		5.73514		2.3142	3.73652	4.54371	4.28915		2.97531	3.14056		2.73921		4.22529		2.31584	3.00191	0.32871		6.88118	4.52249		8.48283	6.57356	5.6368	6.42318	1.99895	1.26148	6.76838	3.88069		2.4799		2.76692	7.83785	2.78679	1.94124	3.88947
SIDM01044;EPLC-272H		6.26077	3.04611		6.80495	4.24542	4.70034	-0.29486		2.93025	4.09641		5.38889	1.38772	2.51659	2.14064	3.45701			3.1741	3.45111		1.2838		4.48498	0.95727	1.4591	1.9047	1.85392	1.60827	6.98057	4.28067		8.28119	7.30122	4.4053	6.70882			7.7518	4.19794		2.68192		2.76139	8.62815	2.62169	1.62642	3.70382
SIDM01045;EN		6.98259	2.33516	1.08052	6.90271	3.43258	4.57917		2.94418	3.09069	4.93399		6.08904	2.34943	2.06258	2.9886	5.42424	3.03845		0.34219	3.5967		1.37582		4.15062	3.87431	2.24666	4.00826	2.83363	2.92586	6.91036	4.08212		8.48562	7.0833	6.29452	6.40199			5.43713	4.32587		3.81406		-0.3811	5.19552	3.27561	3.26042
SIDM01047;EM-2	1.69366	6.52025			7.82565	1.32562	4.47181			2.83683	6.32623		4.46463	1.78926	3.90006	4.88349	4.25502				2.60586		1.03199		4.76777		2.18121	4.01769	1.21165	3.47304	6.89278	3.84913		8.29194	4.42573	6.04406	5.64742				4.92161		4.41822		3.43367	4.52865	3.84558		3.25108
SIDM01048;EJM		6.34089	3.95882		6.92201	2.40818	4.55508	1.62526	4.09975	3.04606	5.8407		5.52563	0.37763	0.76534	3.91465	5.47471			1.36001	3.53232		1.73379	3.45455	4.10231	4.18165		3.71452	2.89634	2.16894	6.34095	3.85015		7.36511	7.64695	6.27333	5.83754		2.76017	2.615	3.72072		3.138		1.91389	4.26817	3.07743	2.21129	3.69207
SIDM01051;EFO-27		5.61995			7.06605		4.87634			3.77274	3.98924		5.60001		2.60021		3.48768	4.67095		2.59046	1.49575		0.99314		3.87705	1.85272		3.89698		2.10008	6.3316	3.5626		9.00007	6.7489	3.51756	6.17311	1.92694		6.28598	4.23005		2.4222		4.11992	10.0248		2.12783
SIDM01052;EFO-21		6.63734	3.32423		6.99566	2.4522	4.85133			3.25863	5.16827		6.14271	2.41083	2.68287	4.53805	4.64212	3.23013		2.04999	3.47024		2.96229		4.30126	4.39582		4.01582	2.78639	2.50829	6.77785	3.97828		10.4338	6.64383	5.46337	6.3248	-1.07431	3.34589	7.33235	5.37776		3.238	3.00459	3.22058	8.32211	2.36699	2.94573	3.26327
SIDM01055;GAMG		6.36712	2.73367		8.42181	1.6954	3.94079	-0.03408	1.29473	3.0652	4.52161		4.72209		2.21607	3.50619	5.35643	1.41751		2.20279	1.87668		2.59697	1.58823	3.46323	4.37565	3.65536	3.68847	1.90421	1.96675	5.98986	3.75919		7.73708	5.83383	7.11992	5.9909	1.79962	1.93061	5.8247	5.5141		3.20467	1.89863	2.91468	8.76129	2.38852	2.50075	2.21745
SIDM01056;EFM-19		6.70346	3.50968	2.04858	7.18577	3.79824	5.25815	1.06532	1.09086	3.39083	5.55669	1.60284	6.06318	3.3795	2.35438	3.76586	4.62614			1.93568	2.45878		2.95106		3.6409	4.618	3.04302	3.08685		2.45922	7.00179	3.63421		8.88198	7.01753	6.23746	7.79687		2.27921	6.86331	3.29753	5.60406	3.96443		4.81978	8.71339	2.53369	2.92062	2.10348
SIDM01057;GDM-1		6.89384	3.48396		7.60013	3.75784	4.3032	0.98116	1.78188	2.75656	6.30711	3.29546	4.83973	1.22294	1.63454	4.60826	5.58247	3.12682			3.07698		1.29124	2.18078	3.63126	4.25289		4.07141	1.71907	2.8441	6.57045	3.92441		8.43684	5.76733	7.85808	6.24643	1.95097	2.09549	1.95187	5.88061		3.46548		1.95831	6.54041	4.92893	3.12935	3.97849
SIDM01058;GRANTA-519		7.18455	3.80262		7.16762	3.76572	4.12858	0.61653	1.80914	1.93231	5.21666		4.97579	2.1897	2.61716	4.28481	5.5918			2.51966	3.41897			3.66414	4.48065			4.4971	2.61523	2.88581	6.28699	3.26763		6.0373	6.12123	7.87698	5.86689			2.33585	4.81781		3.46609			5.83514	4.81004		3.52803
SIDM01059;IPC-298		6.28468	3.39682	3.06269	7.56493	3.11035	4.33919		2.53251	3.70166	4.31978		5.71234	-0.05954	2.95937	3.49127	5.32648	4.61085		3.04954	3.62895		1.74016	3.60561	4.77209	4.11696	2.92021	4.17284	2.90538	3.15022	5.8871	4.20561		7.3	6.42821	7.4029	6.07868		1.83346	4.0011	4.9772		4.15098	2.18431		8.12871	2.58576	3.08837	2.77875
SIDM01060;IGR-1		6.43849	3.3323	1.73177	7.8531	1.84489	5.719	-0.16189		3.61386	5.062		6.55654		1.57473	3.73369	4.703	5.55192		2.76049	3.94105		4.61477	3.54472	4.35209	4.75012		1.70704	1.80171	2.49525	6.65881	4.2191		7.36172	7.05049	5.27167	6.76899		3.34884	5.35046	4.64613		3.87222	2.04147	2.4591	6.73822	2.12566	2.54454	3.65176
SIDM01062;HDQ-P1	-0.61059	5.64183		1.91324	6.20403	3.20956	4.58061			2.14181	2.74318		6.31987	0.93142	1.56278	2.68947	3.99808			1.56766	2.68132		2.41578		2.90911	4.34974				1.49904	6.41192	3.70562		7.16735	6.78807	3.76717	6.25422	1.26138	4.63904	6.66884	3.25182		2.73781		3.42945	9.02469	3.01455	1.01165	3.53077
SIDM01064;HDLM-2		6.95013	3.19795		7.34758	3.13599	4.45343		1.56775	3.33242	5.28526		5.78197	0.39046	1.92931	4.6513	5.62151			1.39601	4.03103		0.84603	3.99462	3.84847	3.37684		3.79491	2.8218	3.16875	6.14857	3.7611		8.88535	7.01368	7.61807	5.32522		3.26585	3.16541	5.42318	6.66401	4.25008	1.49302		7.11266	5.55188	3.74281	3.7277
SIDM01066;IGR-37	-0.30215	6.80648	3.58748	2.97413	7.40966	2.86607	4.82915	0.89472	2.86473	2.98397	5.24667		5.6281	0.91292	1.88933	4.12918	5.68879	5.66022		2.63939	3.77179		2.16876	1.97755	4.89762	5.06647	2.71283	5.06636	2.92776	2.88914	6.30273	3.93013		6.80686	6.90471	6.61372	6.16976		1.07593	4.65854	5.59546		5.00928	3.10834	2.39672	7.22475	3.57885	2.69153	3.30764
SIDM01067;HCC-827		5.51998	3.37738		6.57085	3.00803	5.44822			2.63846	3.86857		6.46524		2.17848	3.34499	3.55376			1.17833	3.0305		1.5387		3.13986			2.11758		2.1723	6.42429	4.00799		8.8444	6.72045	4.42787	6.71769		3.17337	7.573	3.22058	2.58044	2.49598		3.19257	9.64171	2.4642		3.7825
SIDM01068;HCC-78		6.84217	2.88148		7.18853	2.93831	4.35796	0.9112		3.7471	5.50947		5.40148	2.35054	2.83402	4.31511	5.26361	2.27453			2.96257		1.34641		4.1449			3.9032	2.87267	2.06434	6.87995	4.37722		6.76961	7.25529	6.04741	6.36338			6.63679	4.52257		3.19286	2.51423	3.57137	8.64513	4.42966	2.58881	3.81918
SIDM01070;HCC-366		6.01679	3.22889	2.84472	7.38061	2.65304	4.55384	0.86549	2.58218	3.61751	4.19314		6.49822	0.98555	2.38616	3.92264	5.18382	1.6635		1.13917	3.21761		2.14098		3.9466	3.17642	3.2192	4.18391	0.89908	2.88115	6.22973	3.68018		9.5901	6.87299	6.18	6.475	1.35478	1.69756	5.45221	7.05152		3.80007	1.49732	2.83751	9.00562	2.2954	2.66467	3.27132
SIDM01071;HCC-33	1.70967	7.06588	3.52964	2.3501	7.19008	4.36176	4.01877		2.67907	3.29173	7.1224		4.14174	2.2707	3.64398	5.30639	5.51156			2.39111	3.63903		2.17109	5.42324	4.43513	3.32422	2.442	4.30057	3.18752	2.57792	7.05185	3.12787		7.46263	6.88772	5.34491	6.22385	4.22981	2.284	4.2406	2.13857		4.05318	2.31239		3.87112	2.6522	3.28327	4.53043
SIDM01072;HCC-15		7.11253	3.90305		7.09877		5.08645		1.7773	2.99158	4.7233		6.57187	-0.54506		4.40697	5.77072	3.68376		1.00233	3.10233		3.14118		3.45405	3.72168	1.27531	3.97682	2.80706	3.26056	6.18473	4.24733		7.09734	6.65205	5.339	5.7275			4.99774	5.73031		4.04744	0.25919	2.07597	7.46481	4.14411	1.92435	3.73872
SIDM01073;HC-1		6.5101	3.25629		7.81419	3.66875	3.97929	1.33413	2.47309	2.61126	6.4446		5.53626	1.58679	1.82105	4.5693	5.5745	3.28673		-0.0229	2.99267		1.6629	5.55772	4.43051	3.29596	3.27852	3.25578	2.2433	2.18377	6.85669	3.67976		6.95528	6.33432	7.36826	5.85298	0.67171	3.52276	4.63614	5.86833		3.28822	0.26731	1.70804	4.99401	3.30834	3.1213	3.84905
SIDM01076;697	0.88756	7.24715	2.83766		7.38822	3.67713	4.57843		3.04097	3.40397	6.59187		5.34651	1.52955	2.10748	5.55424	5.67743	3.09788			3.49077		1.51062	3.86215	4.62967		2.09361	3.48534	3.4483	0.74599	6.33068	4.28459		7.18229	7.03909	7.0563	5.36885		1.43779	3.97242	4.66114		4.16864	3.2783		5.65292	3.96226	2.34715	4.21079
SIDM01077;VCaP		6.11917	3.88755	1.97618	7.89371	3.11521	5.24041	1.13769	2.80096	3.44672	6.20615		5.45903	1.4566	2.4201	3.1173	5.43212	1.17146		1.89845	3.27481		3.08758	1.17868	3.4768	4.10243	2.17685	3.31227	2.30035	1.70412	6.72868	3.79595		7.48383	6.78596	5.89763	6.26271	1.90688	5.14191	6.7994	2.52857		4.34959	2.59424	4.43871	5.98242	3.4773	2.23662	4.04
SIDM01078;SHP-77	0.66384	6.39568	3.11939	2.84722	7.29307	3.40863	3.5246		2.12555	3.548	5.25152	1.34263	6.1767	-0.09634		4.98042	5.59339	3.73466		1.95979	3.27169		-0.60801	2.29543	4.85443	5.89102		4.04383	4.14816	2.18767	6.25156	4.16474		6.64319	5.90114	6.02701	6.69232	1.85653	0.89596	3.53345	3.69754		3.91725	1.67628	2.46657	4.87919	3.22632	3.73343	3.96519
SIDM01079;SH-4		6.46321	2.63848	1.81805	7.42539	3.24598	4.17241		2.16206	3.69685	4.60302		6.03677		1.62506	4.2134	6.8818	3.12746		1.70193	3.59662		2.93323	4.00217	3.98873	5.02769		5.53514	3.90093	1.84488	6.06865	3.69326		8.04818	6.882	6.86866	6.70295		2.89985	5.34248	5.87587	4.905	4.36844	3.11715	2.48054	5.87051	4.32		3.1082
SIDM01080;SCC-9		4.61367			6.57345	2.46361	4.28715			2.5367	3.20645		5.78172		1.32828	2.8508	2.99565			3.25118	0.30151		3.36414		2.86599					1.58877	6.41492	2.72182		7.99762	6.10977	7.64551	6.3322	1.8208	3.54936	7.76425	3.42114	2.44607	2.36527		4.04513	9.45518	3.17904		2.89545
SIDM01081;SCC-4		5.45991	2.37331		6.4993	2.49074	3.88504			3.63098	3.10434		5.39001	1.6582	0.66833	2.82765	3.24994			3.62194	3.43521		2.46603		3.34715		2.06397			0.80397	6.38028	3.45445		8.63633	6.45792	3.35372	6.25646		3.13955	7.48697	3.73381		3.00387		2.15901	8.66673	2.81626		2.77797
SIDM01082;SCC-25		5.91079	3.9161		6.70878	4.26496	4.72752			3.32449	4.2157		6.0824	1.23236	1.88076	2.93937	3.82742	3.22229		2.42051	3.18081		2.06548		4.20816	4.39314		2.52951	2.7011	1.62047	6.4724	4.39045		7.89425	6.23977	4.56355	6.37297	0.95853	2.68928	6.89606	3.7703		1.74892		3.21227	9.41614	3.12602	2.12991	3.59967
SIDM01083;SCC-15		5.80556	3.43015		6.71205	3.3589	5.12801			3.3177	4.59823		5.71184	1.72045	2.34132	3.50615	4.67307	1.9959		2.61533	2.44355		1.77425		3.87173			3.10493		2.39613	6.68689	4.1632		7.59808	5.73758	4.49731	6.60378	1.52339	3.45052	7.60511	4.54931		3.46958		3.51661	10.2972	2.57726	1.90367	3.32471
SIDM01084;Saos-2		6.00903	3.10064		6.49866	4.33963	4.71778		3.12223	3.62	4.81648		6.08481	2.52196	2.96229	4.30453	4.15732	3.86765		3.10088	2.56826		3.11649	3.59924	4.14022	3.80552	1.41269	2.5978	2.43774	2.41265	6.77757	4.54355		8.80272	5.35732	5.42876	5.20066	2.18426		5.50245	5.17135	5.13179	2.7025		2.94368	8.29028	2.73295	2.67388	4.26402
SIDM01085;RT4		7.64901	3.69613		7.3088	1.13731	5.21712		2.8183	3.44605	3.1991		5.87634	2.14407	1.86405	3.37986	4.60526			1.1383			3.35649		3.83846		2.78163	2.7955			6.7529	3.83824		7.295	6.91342	4.61817	6.30884		-2.00304	7.53723	4.11385		3.48285		2.68317	8.27445	3.05023	2.41073	2.97391
SIDM01086;RS4-11	2.93409	6.92421	4.1543		6.84596	3.1877	4.00252		2.20282	2.2665	6.3944		4.27272	1.65423	3.00926	4.33911	5.34719				3.98545				4.53125			4.47977	3.8444	2.84606	6.29763	2.56251		6.88418	6.03402	6.95499	5.40256	2.02294	1.96596	4.52358	5.7069		3.87231	2.77776	2.73014	3.68913	4.3082	1.60367	4.05871
SIDM01087;RPMI-7951		6.12192	3.52092	5.05868	7.9322	2.51877	4.49325			2.53212	4.26628		5.83235		2.09744	3.60467	4.41413	2.34443		2.55157	2.10007		2.41528	3.336	3.8809	5.14816	3.08799	3.28394	1.49869	2.52881	6.62862	4.14846		9.76801	5.6815	6.45599	6.96214	-0.40169		5.07862	4.9499		2.62912	2.18657	3.24393	8.8225	1.94188	1.80703	3.76122
SIDM01088;RL95-2	2.6699	6.74415	4.16444	2.41798	6.56691	2.92073	4.94355		2.73015	3.44268	5.11703		5.59934	1.37869	2.4745	2.77076	5.46391	2.87325		2.31495	3.06277		1.89762		4.63674	3.33018	1.76658	3.97234	1.00728	2.01221	6.18694	3.9331		6.51649	6.71301	5.95268	6.55628		2.64941	7.08707	5.58338		4.11608	2.99815	0.17568	7.96237	2.70056	3.08608	1.25082
SIDM01089;RL	-1.38259	7.68748	3.20998		6.87797	1.9364	4.2405	0.74819	2.62595	3.16452	5.42643		5.73084	0.53782	2.73644	4.15867	6.18266				3.22434		1.1701	3.33844	4.33739	1.99829	2.54964	4.307	2.6839	1.09559	6.31694	3.42471		6.42908	5.09823	6.89598	5.92907		2.26777	5.31875	5.54406		3.69443			3.15653	2.77494	2.47041	3.52905
SIDM01090;RKO		6.83151	3.27772		8.01132	3.12653	5.0633	1.46334	2.05072	3.76037	3.74051		6.41875	1.05618	1.4858	4.00885	4.90716	1.97304		1.88089	3.61576		1.82407		4.36228	2.61565		3.47373	2.88463	1.19907	6.92506	4.7793		7.11637	6.32809	5.84734	6.32775		2.34296	3.0586	4.95022		4.28316		2.19669	5.54509	2.70663	2.76446
SIDM01092;RF-48		6.81738	3.15536		7.46459	2.00876	3.87441	-0.18697	1.64544	2.68878	6.2189		5.6649	0.55486	1.18111	4.33393	5.71057			1.51702	2.6368		2.09958	4.96059	4.13897	3.68992		4.21348	1.58529	3.14851	6.54102	3.4525		6.90526	6.64066	7.25031	6.63492		2.36949	2.63231	5.62225		2.44246		1.79844	5.14149	3.14625	3.06415	3.29603
SIDM01093;SiHa	3.2997	6.4986	3.37004		7.55684	2.66798	5.22822	0.34923	1.39405	3.62366	5.12864		5.63949	0.96567	2.1405	3.8425	4.58942	2.29146		3.83941	3.63348		2.99131		5.08638	3.38068		2.14518	2.23274	2.41716	6.65512	3.78987		9.17633	6.71316	5.83339	5.32418	1.71777	3.11361	4.36009	4.7394	0.00965	4.34056	1.7436	1.46737	10.1718	3.51471	2.75598	2.98547
SIDM01095;SJRH30		7.39721	3.46052	-0.74964	7.23041	4.81052	4.63565	1.89343	1.58638	4.11611	5.8721		6.32245	1.55769	2.73863	5.23717	5.03259	2.77946		2.25384	3.27997		1.88361		4.06959	4.16836		4.47787	3.64579	2.62536	6.84371	4.18505		7.90492	6.20358	5.81341	6.66986			5.3372	6.16358		2.95127		2.87926	5.82607	2.74554	2.88213	4.31328
SIDM01096;SK-CO-1		6.13923	2.79453	-0.04869	7.40183	3.02799	4.72402			2.9097	5.27814		5.91927	2.62078	2.04669	3.00857	4.36617	3.86552		2.93022	3.59558		2.8408		4.23695	3.08313		3.53451	2.60351		6.48114	3.77572		8.77883	6.34233	6.06174	6.44868		2.23936	2.23426	4.53666		3.44755		5.2477	9.15772	3.11003		3.27214
SIDM01097;SK-PN-DW		6.78546	3.55049	2.0482	7.46397	4.54107	4.11319	1.25903	1.31766	3.66021	5.80573		5.72049	2.01066	1.72841	5.38215	5.41681	2.22923		1.02937	3.28794		2.18525		3.80089	4.01465	1.79387	4.12317		1.52855	6.42002	3.83185		6.45292	6.11514	6.30563	6.14065	1.69348	2.62196	5.01069	4.14603		3.68466		-0.28896	4.3317	2.51591	2.6347	3.87783
SIDM01098;SK-N-SH		7.40707	3.21508	0.91905	8.34968	3.90052	4.55601	0.59906	2.27783	3.1411	5.93679		4.85702	1.55096	2.08423	5.45205	5.71898	4.05197		1.30163	3.10015		2.4674	4.78588	4.24802	4.58215		3.66711	1.42408	2.48397	6.5562	4.33986		6.69028	5.83755	6.39241	6.43953	-2.39479	2.49794	5.09165	3.58953	0.6483	3.52482	1.71699	2.51731	6.33234	2.83812	2.78284	3.94953
SIDM01099;SK-N-FI		6.96838	3.30944	3.24727	7.3621	4.33636	5.13672	1.96496	2.88543	3.80816	5.49941		5.83852	1.15178	2.81427	4.41682	5.50583	2.17831		2.53574	3.69458		2.82607	6.62666	4.62252	4.49397	2.24392	4.25901	3.12148	1.96582	6.39596	3.96353		7.79376	4.87982	6.78663	7.19986	1.25944	3.31959	5.50122	2.93192		4.01867	1.96159	2.94313	6.63467	2.02925	3.44859	4.09469
SIDM01100;SK-N-DZ	0.91047	6.91773	3.64827		6.85601	4.21785	4.16407		1.72512	3.0288	6.4435		4.83212	1.55762	2.67545	4.3875	4.70841	3.70834		0.85293	3.65421		2.03175	2.67939	4.17923	3.73114		4.21269	1.9682	2.88474	6.51499	4.08445		6.75351	5.84868	5.82015	5.74796	1.66534		4.70792	2.69844		3.36697		3.14713	4.8061	2.25849	2.7785	4.63142
SIDM01101;SK-N-AS		7.16981	3.62579	0.8244	7.57347	4.07577	4.57215	1.44131	2.2663	3.25794	5.66822		6.0475	2.34258	1.97886	4.19413	6.0263	2.93431		2.80515	3.90068		2.34379	5.6355	4.41016	3.64642		3.71071	1.58267	1.89118	6.94507	4.50847		7.48589	6.16595	6.64126	6.77693		2.43515	6.2464	3.85146		3.43124	1.81183	3.71377	7.0158	2.90588	3.32864	4.303
SIDM01102;WIL2-NS		6.32808	3.11454		7.99042	2.87486	4.54982		1.64247	3.37399	6.28133		5.59955	2.44165	0.90026	4.42969	6.02169			-0.46894	2.97412		1.27918	2.41053	4.56244	2.92059		4.00614	0.19682	0.84796	7.02012	4.03111		7.01236	6.43484	7.06229	5.85871			1.32315	6.85279		2.96223	-0.07375		4.244	3.19584	2.87751	3.9553
SIDM01103;SK-MES-1		6.64031	3.15567	2.26096	7.1606		4.2052	0.20189	1.11892	3.95368	5.00253		5.20454	0.74852		4.01523	5.87588	4.27665		1.93068	2.52641		2.04417	2.84286	4.46028	4.60684		3.88188	2.9563	2.89852	5.90256	4.02013		7.80392	6.51675	6.23949	5.51231			5.78874	6.57241		3.79066	2.90504	3.51401	8.27284	3.48065	2.00526	2.90444
SIDM01105;SK-MEL-3		6.23482	4.35662	3.89172	7.60152	2.78127	4.80212		2.64101	3.06714	5.33808		5.50902	1.39254	2.21562	3.95571	5.52012	4.57291		2.82299	3.7925		1.5965	3.19262	4.81637	3.82061	2.784	4.50552	3.06334	3.0214	6.11947	4.13229		8.07329	6.74579	6.28869	5.53143			4.5033	5.30183		4.96193	3.21948	2.64355	7.16206	4.18037	3.43176	3.32966
SIDM01106;SK-MEL-24		6.30768	3.25134	2.39574	7.26384	2.86342	4.10986		2.16232	2.69288	4.84281		5.19664	0.21031	2.04673	2.57937	5.1601	2.18924		2.60146	2.76395		2.17358	5.16519	3.60255	4.71414		3.48041	2.81081	2.5093	5.77747	3.61245		7.95124	6.56062	7.23972	5.61352	1.40384	2.34476	6.68253	3.48737		3.8263	2.82517	3.09247	9.00492	2.7958		3.48789
SIDM01107;SK-MEL-1		6.32491	3.42537	1.71142	7.18964	2.82612	4.12147		2.00497	3.07119	2.92329		5.10989		1.80781	3.52358	4.84235	3.48455		1.78636	3.29803		3.2462	-0.61938	3.98881	5.45611		3.56409	3.15319		6.0549	2.87946		9.52839	6.81573	5.87812	6.33459		1.74092	5.7092	4.67796	3.40289	3.95963	2.64615	3.13734	7.42147	2.84798		3.16249
SIDM01108;SK-LU-1		6.51534	2.73395		7.0913	3.37737	4.21763		3.9737	3.41276	4.0013		4.94078	1.70123	1.93021	3.65555	4.8896	1.07619		1.65024	2.67981		2.68427		4.14027	3.79012		2.92555			6.46718	4.06213		7.9036	6.56162	6.00343	5.95573				4.6512		3.53146		3.54594	9.44822	3.48298
SIDM01109;SK-LMS-1		6.18456	3.65315		7.96502	3.28666	4.33262	1.46321	2.7411	3.82131	3.5584		5.26739	1.15747	1.84123	4.43662	5.49093	3.1231		2.24605	2.80992		0.76976		4.23046	3.61157	3.73314	4.01254	2.5262	2.78928	6.68914	4.44414		6.775	5.86333	7.04064	6.06053	1.30104	2.57418	5.60394	5.28758		3.9098		2.73923	8.1631	2.57884	2.2562	3.75357
SIDM01110;SK-HEP-1		6.90109	2.3052	2.30557	7.05178	1.6978	4.91925			4.18805	3.5072		6.19618		0.36448	4.20214	6.14981	2.89528		2.5694	3.22362		2.6216		4.4829	4.62942		4.64663	2.61323		6.4959	4.17157		6.99047	6.34773	7.491	6.51397			5.20803	5.95005		3.38303	2.1291	2.79743	7.90648	3.19457		4.09552
SIDM01111;SK-ES-1		7.27118	3.46988	3.96279	7.8479	3.76735	4.82375	1.20117	2.6358	2.59414	6.52145		4.89269	1.71973	2.45731	5.3452	5.73214	3.78972		-0.08696	3.44985		2.82241		3.91547	5.1242	1.20704	4.69433	1.82246	2.32221	6.45991	3.42859		7.14634	7.8599	6.42631	5.47886	1.90973	2.07293	4.10514	3.92172	1.32757	4.10964	1.8032	1.42637	5.25959	3.49618	3.35257	4.13489
SIDM01112;SJSA-1		6.43006	3.52946	2.95335	7.68529	2.6698	3.80034			2.46788	5.38475		4.86463	1.56198	2.12784	3.82908	5.91961	3.31472		2.42061	3.36034			3.01235	4.42912	3.74725	2.35908	3.65408	1.36772	2.80907	5.97421	3.55166		6.96986	5.56294	7.05063	5.49234	1.59808		5.86934	5.88529		4.2627	1.93863	3.11906	7.78783	3.33927	3.33997	3.77178
SIDM01113;SK-UT-1		6.62195	3.29935	1.97082	7.88682	2.71326	4.61151	0.72625	1.64159	3.69101	4.99947		5.57554	1.1543	1.89518	1.53256	5.6967	3.53567		0.40879	3.20076		0.9632	2.1304	4.76999	4.05749	3.15331	4.29401	2.89641	1.8016	6.85975	4.50798		8.55765	5.87656	6.52052	5.76489	1.15912		5.15371	6.40751	1.26004	3.93519	2.95156	0.89979	6.08431	3.06168	2.57234
SIDM01114;PWR-1E		6.96051	3.73866		7.03665	2.85027	4.16266	0.07487	2.91693	3.41556	5.31304		4.71369	1.58448	1.17766	4.90218	5.50206	4.34938		1.45773	3.14556		1.2315		5.06924	3.12975	1.93324	2.01723	2.49464	1.63637	6.4404	4.77631		5.69396	6.31013	7.60142	5.35005			5.79692	7.09183		4.47272	3.26717	3.2682	8.05776	3.8361	2.33743	3.2707
SIDM01116;NCI-H810		6.90715	3.09279		7.373	3.44979	4.52013	1.06199	1.79667	3.43872	6.68589		6.36165	2.60286	1.6682	4.49467	5.14335	1.4799		0.97847	4.26098		2.59634		4.14771	2.8161		3.55716	4.2998	2.21363	6.95623	4.28158	0.79953	7.33141	6.00061	6.2743	7.13283	1.171	2.06131	5.13868	4.1341		2.97499		1.74669	3.68795	2.49213	2.95968	4.54275
SIDM01117;NCI-H748		6.71415	3.87176	2.00513	7.01152	4.41424	3.64557		2.6699	3.79716	6.46722		4.96868	1.66466	2.63244	5.95385	5.79783	3.32699		1.46329	2.83619		2.72712	5.85421	4.6102	4.70251	1.96431	4.46171	4.07232	1.79094	6.39	3.98289	-0.04856	6.44581	6.00714	6.36442	5.35733	2.45341		4.75417	4.09879	0.02314	3.89582		1.05957	4.56282	3.23022	3.72159	3.58746
SIDM01118;NCI-H740	2.15401	7.39977	4.48526	1.64267	6.63891	4.87042	3.53738		3.21718	3.6675	6.86182		4.79851	2.42012	2.88608	5.74482	5.60202	4.49988			2.71715		1.73614	6.30411	4.19827		2.56666	4.23758	6.39258	2.41646	6.80006	3.53641		6.66398	6.68572	6.05395	6.37379	1.60405		5.17981	4.89434	2.88522	3.52357	2.50407	2.79765	5.48661	3.0886	3.6378	4.59434
SIDM01119;NCI-H727		5.45907	3.43632	1.52296	7.29827	2.82287	5.28902			2.47065	2.5462		6.07323	0.34004	1.31041	1.79143	2.03087			2.92766	2.47979		2.96755	3.69887	1.83487	3.15031					5.81762	3.07688		6.75925	7.3871	2.61459	6.61828	-0.19132	2.41442	7.17264	2.17337		1.54392		2.33981	6.16904	5.24921		2.7631
SIDM01120;NCI-H720	2.31743	7.60218	3.95939		7.52178	3.43967	4.4482	-0.40129	3.10784	2.89065	5.00166		5.92266		2.93492	4.93087	5.24704	1.76209		-1.12757	4.43369		2.82975	4.40033	4.39744	4.28336		4.12991	5.01162	1.56598	6.77707	3.62317		6.66186	7.22539	5.10353	6.51423	0.86876	2.58087	4.08512	3.18097		3.83671	2.60846	2.23704	4.69169	3.93397	2.58632	3.17232
SIDM01121;NCI-H69		7.05389	3.73384		7.38207	4.63885	4.41111	0.95154	2.19551	3.89771	5.6606		5.036	1.41304	2.05114	4.66398	5.39095			1.89927	1.79978		2.12852	5.92465	4.15474	2.96806	1.10624	3.83747	6.07571	2.49916	6.36519	3.8086		6.85359	6.9483	6.03999	5.9728			4.98643	3.31928	3.54445	3.20944	1.87484	2.4544	3.05452	3.01386	3.20778	3.52842
SIDM01122;NCI-H661		6.31502	3.9763		6.37441	3.03766	5.37174			3.70706	2.15217		6.35143		2.39658	2.42763	4.05418			0.11469	2.21884		4.79759		2.31124	2.94615		2.43309			6.71702	3.77109		8.72066	6.59015	4.89864	6.60347	1.2083		5.67517	2.27671	0.25643	2.01534		3.11396	5.78718	2.65043	1.87831	2.76011
SIDM01123;NCI-H660	2.69793	7.50532	4.45286		6.25037	5.32081	4.01812		2.55425	4.02102	6.81893		5.768	1.80561	2.95623	5.37135	5.18895	3.32371		0.55801	2.75436		2.16964		4.34317	3.63212		4.61201	2.57143		6.7673	3.57949	2.2466	6.54597	7.12973	6.2878	6.45479	0.99932	2.70607	4.76109	5.26565		3.83824		2.7891	5.76829	3.47654	3.20541	4.97228
SIDM01124;NCI-H650		6.4038	3.8483	0.55292	6.94252	3.33271	4.53147	2.41686	2.26621	3.64432	4.83112		5.69193	1.81822	1.76995	4.11332	5.3448	4.02808		2.65292	3.28947		2.04356		4.41582	3.45247	3.58436	4.19766	2.15561	1.94764	6.68299	4.48264		7.18608	6.11103	6.76002	5.90707		2.71649	4.21439	6.64177		3.36397	2.07845	2.92197	8.11311	2.91478	2.62896	3.92514
SIDM01125;NCI-H647		6.25284	3.81179		8.14154	3.07168	5.09144	1.94844		4.73789	5.33707		6.5454	1.10757	2.18912	4.23851	5.55093	2.63839		2.7021	2.8884		3.49205	2.04387	4.06743	3.29972	2.43822	3.75016	1.12848	2.87808	6.82674	4.80081		8.97763	6.41454	6.40616	6.4955	0.36363	1.90144	5.7164	5.03004	0.83366	3.40284	2.4833	3.18869	8.12147	2.11908	2.8089	3.8395
SIDM01126;NCI-H64	2.54645	7.17123	3.95962		6.40006	4.95969	3.75642	0.60807	3.40314	3.6656	7.38486		5.12202	1.901	3.20777	5.02614	5.46395				3.30211		1.44646	4.51874	4.51144	3.40342	2.76768	4.11311	2.53148	2.08952	6.79029	4.00835	2.7404	7.48359	6.48292	5.97348	6.0857	2.07351	2.04981	4.57036	4.93893		3.52641		2.51498	3.49065	2.69671	2.95502	4.65584
SIDM01127;NCI-H596		5.93521	2.84652		6.50436	3.32906	4.31409			2.81391	4.52484		6.10136	1.40532	1.1521	3.56931	4.63741	2.95805		2.28943	2.60992		2.97638		3.78916	1.20008	3.31397	3.78274	3.8246		6.50359	3.32212		9.46891	7.22892	6.35613	6.36331	2.21215	2.35089	5.831	5.99659		3.43068	2.56017	3.49451	9.27845	3.68166		3.8712
SIDM01128;NCI-H526		7.20795	4.04255	2.81172	6.62387	4.25015	4.25152		2.40686	3.25927	5.52679		5.26795	1.67198	2.67361	5.03218	5.76146	1.12118		-0.75202	3.48122		1.61865		4.67084	3.95136		5.25155	2.92957	2.06482	6.37628	3.36887		6.78945	5.44725	5.7902	6.22573		1.76959	5.53739	4.06201	1.3271	3.92835	1.45152	1.64842	4.96626	3.00502	3.11731	4.53834
SIDM01129;NCI-H524	2.23403	7.48513	3.08474	2.68484	7.75634	3.59187	4.01309		2.3515	4.06934	5.82081		6.23951	2.09803	1.46296	4.45932	5.90436	3.11399		0.94281	2.64701		1.2913		4.66558	3.74492	2.12185	3.6937	1.61446	2.75069	6.21096	3.69163		6.92344	6.74208	5.07467	6.47877		2.59066	3.54554	3.9533		3.29964	2.44272		3.59832	1.48828	2.96977	3.91172
SIDM01130;NCI-H520		7.44834	3.79975		6.76372	3.40637	4.84668	1.68575	2.89072	3.22843	6.65748		5.59699	2.0752	1.77989	4.39295	5.78154	2.40208		0.66682	3.04802		1.06476	3.78313	4.88166	2.84117		4.04014	3.08602	2.36028	7.11753	4.17656		7.4707	7.39596	5.34904	6.30265		3.03542	5.99031	3.15622	2.45896	3.37503		2.17213	5.27049	2.5698	2.27764	3.86716
SIDM01131;NCI-H82		6.51232	1.89798	-0.23963	7.33992	3.8781	4.96324		1.86268	3.96149	6.08915		6.10356		2.16359	5.35033	6.30163			1.09401	2.42397		1.9395		4.30463	4.18155		5.25582	1.26562	1.85846	6.3948	4.27301		7.525	6.69844	5.53749	6.61108		2.41474	3.3319	4.43481	2.39476	2.55951	0.68269		4.51724	2.81792		4.1344
SIDM01132;PFSK-1	2.99265	7.31423	3.96816	1.00632	7.96563	4.2729	5.26347		3.26717	3.80675	4.75214		5.74477	-0.21126	2.25756	3.92487	5.33776	3.45651		1.49442	3.77895		2.51437		3.89913	4.74207		3.81201	2.64701	1.99345	6.66548	3.98348		7.66108	6.78804	6.11592	6.5132		1.9456	5.97621	4.03328		4.16165	2.31855	2.9879	6.89625	3.34299	2.49228	3.97997
SIDM01135;PANC-10-05		6.73093	3.47404		8.44432	1.47964	4.85059	0.28868		3.20348	3.85861		6.2349		1.65172	3.9684	4.28136			1.91472	4.01844		1.97097		4.16787		0.91065	2.21417	1.9082	1.9016	6.79867	3.52296		8.8975	5.81635	4.71691	6.98264	1.5357	1.94121	7.185	4.86256		3.50762	0.43383	3.34778	9.54061	2.5914	2.8064	2.54772
SIDM01136;PANC-08-13		6.20433	3.7297	2.15819	7.13514	3.19565	4.42968	0.67348	2.70634	2.20376	4.94783		5.88145	2.22862	1.8077	4.00925	5.4098	2.5162		1.71772	3.02776		2.2384		4.02113	2.75183	3.47007	3.07524	3.12927	2.62175	6.38581	3.89794		8.69085	6.22459	6.74164	5.92161	1.71901	1.40726	5.48429	6.2728		4.16855	2.79559	3.25715	9.24216	3.22004	2.09036	2.91999
SIDM01137;PANC-04-03		5.69526	3.18658		7.49466	1.61895	4.61252		2.1826	2.74474	3.57483		6.12045			2.73843	4.03309			2.69162	2.79753		1.69777		3.93106		2.2018			1.35065	6.25729	3.57192		8.16199	6.51385	3.3973	5.89257		3.62004	7.26683	4.51654		2.48582		4.3797	10.284	2.2542		1.99231
SIDM01138;PANC-03-27		5.33123	3.06053	1.52214	6.32121	2.24523	5.18869	0.48492		2.86572	2.68546		6.07979	2.81643	1.7558	2.1868	3.68672	2.54785		2.33499	2.10053		1.76688		3.53308	2.13591	2.16535	1.34908	1.88685	-0.9842	6.83192	4.15866		8.91772	5.82069	3.94248	6.83235	0.88531	1.7222	6.90452	4.66104		2.8276		3.7598	9.96345	2.74494	2.61139	2.70942
SIDM01139;PANC-02-03		6.59649	3.2043		7.05601	1.94601	4.79819			3.35821	3.96116		6.12735		2.42716	3.43375	4.27103			1.73134	3.00215		2.95497		4.0202			1.4584		1.61174	6.89583	4.82418		7.95557	6.92634	2.84908	6.79681	1.26791		7.18137	4.2556		2.62784		4.6296	10.0839	1.30629	2.42312	2.26785
SIDM01140;PA-1		6.50648	2.19998		6.88038	2.49173	4.56783			2.79855	3.92161		5.96923		2.22802	3.1605	4.87257	3.23919		1.37928	3.37809		3.26991	4.07702	4.39795	4.66125		3.65761	2.02661	1.57423	6.68576	3.82525		8.32525	6.76332	6.09757	6.43349	1.96508		6.22095	1.67091	2.36257	3.73806		2.9709	7.00519		3.06335	3.81646
SIDM01141;OV-90	1.3422	5.72903	3.16883		6.91322	1.54748	4.90239			2.40755	2.62824		6.58889		1.69443	3.00282	3.4363	0.1503		2.58239	3.06351		3.45908		4.07869	3.14745		0.82047	0.10438		5.80664	3.81643		8.9791	6.97181	3.45683	6.72207	1.21386	1.64868	7.22875	3.3566		1.66891		2.37979	7.52433		0.69015	2.75925
SIDM01144;SNU-5		6.63155	3.30139		6.72555	2.49942	3.53451	1.87851	1.61494	2.69881	4.3643		5.70605	1.36796	2.1213	4.03628	5.77748	3.68841		0.40068	4.99448		1.01848		4.7339	3.59478	3.45095	4.5486	2.91154	2.94707	6.02943	3.63743		8.2984	6.21095	5.92558	4.995		1.79101	4.90979	4.82819		3.68825	2.95808	2.93762	8.31714	4.45748	2.53185
SIDM01145;SNU-16		6.22769	3.2005	3.58441	8.17267	3.48475	4.29721			3.10915	6.61028		5.97315		1.38329	4.14807	5.25136			1.3439	2.34549		1.62755	0.4354	4.83481			3.90354	1.82528		6.59099	3.95081	1.44142	6.96372	6.26462	5.56037	5.80993		2.13996	6.4658	5.66675		3.50325	0.60599	2.93976	6.94337	2.03461	2.8684	3.23056
SIDM01146;SNU-1		7.03349	3.70817		7.37711	3.90868	4.5466		2.128	3.20027	4.79575		5.54144	1.14714	1.6775	4.70244	5.86381			1.59705	4.07082		2.36813		4.56319	3.78638	2.70898	4.88053	2.63123	1.99319	6.15751	4.03625		6.95757	6.09547	6.82141	5.98921		0.48171	3.40558	5.23083		3.16587	2.97315		5.98818	3.58682	2.57946	2.79469
SIDM01147;NCI-N87		7.0984	3.40954		7.98431	2.35227	4.73724		0.79306	4.20755	5.44576		6.78514	2.19482	1.85977	3.70658	4.91163			2.3954	2.89905		3.29058	1.45196	4.4532		2.2768	3.06035	1.08473	2.39761	6.87172	4.07977		7.95896	6.49716	5.12779	6.76192		2.64346	7.13845	3.8939		3.64828	2.23891	3.38491	9.56975	2.99271		2.66777
SIDM01148;NCI-H929		6.5792	3.56224		7.11005	3.33187	4.64234	0.48499		3.23089	4.83559		5.0396	1.07669	0.36598	3.61005	6.02686	4.00404		2.50982	3.33095		0.48033		5.02749	2.96702	2.15315	5.09637	3.58698		6.12499	3.54269		6.64999	6.5927	6.38	6.10684		3.01001		5.61314		3.81223	1.82765	2.38003	5.87969	3.48127	2.37927	4.02632
SIDM01149;NCI-H847		6.37552		0.01752	7.73799	3.64308	4.40603	1.1924	1.42175	3.46908	6.7347	-1.41478	5.65154	1.22188	0.74393	5.80604	4.06858	2.94322			2.39038		1.13436	1.56114	4.42355	5.44167	1.93761	2.96887	1.64599	1.58919	6.89708	3.69399		8.30574	4.5541	5.1888	5.69879	1.00774	2.59612	4.99693	3.28562		2.66663	1.09231	1.61593	3.72038	1.56724	2.77953	3.66358
SIDM01150;NCI-H838		5.95748	3.85612		7.13808	4.11495	4.96242			3.6397	3.84101		5.99021		2.67395	2.99841	4.65684	2.62788		3.01257	3.30894		4.45735		4.06349	3.41718		2.50144	2.54832	2.12361	7.11351	4.45499		9.57371	6.25728	5.58013	7.17517	2.2008	3.08038	3.93752	2.93446	3.56688	3.24035	1.69523	2.73189	8.68326	1.72923	2.97948	2.9049
SIDM01154;SUP-T1		7.03817	3.29219		7.4611	2.57919	4.33765	1.30456	2.09402	3.75571	6.56121		4.83151	1.59336	1.7602	1.29986	5.60108	2.86619		1.00313	2.80877		1.8836	1.89655	4.57361	3.93098	2.47757	3.90296	1.35382	2.08294	7.21563	4.22249		8.98168	5.91705	6.32617	5.849		1.96948		4.17205		3.8427	1.47152		4.35454	3.39678	2.86378	4.57747
SIDM01155;SW1088		5.83744	3.14719		7.22182	3.48103	4.25598		2.07779	2.89102	3.36987		5.80219		1.61595	3.33545	4.65846	2.40418		2.15312	2.74974		2.41442	4.42516	3.81949	3.72335	2.03372	2.14759	0.75741	0.8326	6.23348	3.83704		8.24887	6.66224	6.68144	6.54561		2.28641	5.61814	5.64931		2.4771		3.39753	7.37482	0.97427		3.39346
SIDM01156;SW1271		5.97658	3.77161		7.75356	2.60249	5.42962	0.94175		3.3151	3.87974		5.91053	0.74553	2.06378	3.02516	4.42303	0.25399		3.67063	1.65812		1.45963		4.54168		2.71082	1.80623	1.13122	2.17141	7.2196	4.25073		7.52121	5.59332	4.74412	6.91093	1.68384		5.54867	3.15895		3.0497		2.65178	7.55323	2.87532	1.88957	3.01665
SIDM01157;SW954	2.31984	6.41398	3.34575		7.26952	3.44088	4.8597	1.23646	-1.24142	3.93281	4.19744		5.73915	1.8178	2.13659	3.76834	4.38129			2.81001	3.30225		2.96567		3.87156	3.13763	2.649	3.16521	0.1961	1.73097	7.12604	4.43608		8.40814	6.16894	4.41628	6.29204	0.62403	2.64256	7.05015	4.55653		3.08788		2.79172	9.48551	2.10923	1.45527	3.64329
SIDM01159;SW872		5.79756	3.38188		8.32008	1.9445	4.52889	0.73475	1.92001	3.16076	5.28518		5.02805	1.28533	1.36162	4.382	5.72624	2.20277		1.07001	2.20874		2.04787	3.54299	4.15679	4.52673	2.12985	4.13515	1.63414	1.68956	6.25043	4.31526		7.69608	5.49798	7.5916	6.30885	1.64431		5.47393	5.11469		4.06158	1.94741	3.19776	8.41827	2.59775	2.99444	3.40337
SIDM01160;SW780		5.73546	3.06578	3.10712	6.88214	3.169	4.96514		2.84849	3.77043	5.25427		5.45798	0.8129	2.31909	4.55716	5.17182			0.9415	2.48926		4.56492		4.53436	4.55386	3.69292	3.72187			6.76104	4.70168		7.00298	6.73771	5.14043	6.00798	1.28326	3.03568	7.38624	5.71822		4.46797	3.81375	3.39217	9.72367	3.98059	2.77565	3.93243
SIDM01161;SW982		6.72172	1.39983		7.7456	1.56895	5.00883	1.81044		3.62116	3.42005		5.69092		2.11805	3.16882	4.86007	2.34148		3.55525	2.94824		2.73803	3.14591	3.84312	3.29559		3.17416	1.78815	0.02555	6.51817	4.3588		7.72398	6.671	7.39727	6.3626	1.80849	2.43671	6.24981	4.52988	2.67878	3.30783		3.07625	9.70355	2.86347		4.45202
SIDM01162;SW156		6.27572	3.48755	4.06267	7.38998	2.3389	4.09864	-0.49209	3.59521	3.15565	4.06858		5.12671	1.6106		3.72334	5.63611	0.1148		-0.04004	3.02113		1.64564		4.19587	4.96291	1.7858	4.46147	2.71322	1.27533	5.66986	3.71726		6.42989	7.10299	7.06728	5.8879		1.5763	5.33523	6.26824	2.43803	4.34128	1.40503	2.50388	8.70929	3.1473	1.98887	2.91668
SIDM01163;SW1573		6.73065	3.21449		7.07534	2.74921	4.59248		3.42247	2.07623	3.86619		6.05126	0.35155	3.23278	4.65107	5.97743	2.85176		0.13842	1.95795		2.34347		4.23031	3.40485		4.5356	3.37006	3.13055	6.4224	4.71517		6.33257	6.48741	6.52979	6.11652			5.16116	2.65891		4.13274	1.05392	2.5888	7.73002	3.89582	2.5604	3.68574
SIDM01164;SW1783		5.55853	3.25326		7.68389	1.83995	3.83304			2.62687	4.89402		5.25194			3.9325	5.32341	2.44062		2.96622	2.6387		1.26119	2.8947	3.74296	4.80884	2.89479	2.64535	2.64123	3.03454	6.20828	4.06604		10.0206	5.90433	6.89542	5.60485	2.75573		5.90505	5.07556		3.36303	2.94409	2.9909	8.32796	2.87755	3.5062	3.58056
SIDM01165;SW1990	1.99759	5.04114	3.00103		7.01598	2.48229	4.07123			2.52402	3.81223		5.72203	1.16601	0.031	2.91453	3.62593			1.45547	2.0662		2.17901		3.5504	3.89907	1.63686	2.75527			6.3821	2.83346		7.02314	6.92169	4.66105	6.73259		2.53545	7.67749	5.40084		3.67212	1.17993	3.31689	10.0403			2.14755
SIDM01168;SW626		5.88528	3.32885		7.19895	3.54286	5.23415	0.39809	1.11242	3.65758	3.82622	0.18517	5.89236	1.91371	2.57182	3.55133	4.81567			2.98912	3.31989		3.66343		4.37879	2.35001	2.82687	2.81333	3.5517		7.26641	4.5613		8.47593	5.97133	4.9076	6.11549	1.30991	2.24486	6.52296	4.25111		2.98588	1.80489	3.26354	9.06641	2.93097	1.89285	3.43061
SIDM01169;TOV-21G		6.44519		2.93497	6.71395	3.4391	4.83952		2.03353	1.60665	4.77575		5.59058		2.10302	3.83597	5.45512	3.56423		0.98711	4.29405				4.1685	4.33265		3.95809			6.27611	3.75829		7.80897	6.41448	7.05822	5.39785	1.8346	3.68361	3.54169	4.38065		3.77478	3.97959		8.14395	3.66593	3.52953
SIDM01170;TOV-112D	3.78278	6.75993	3.38227	0.63268	6.71752	4.08247	4.58155		3.25903	2.82623	5.36538		5.48243	0.26254	2.58686	4.83375	6.05513	3.67087		1.4017	4.17602		3.28569		5.08751	4.97058		4.5392	4.06397	1.98353	6.56025	3.82881		7.34483	5.83565	6.71907	5.2902		3.1922	4.81663	3.79288		4.03227	1.424		5.59472	3.53557	3.15876	3.33691
SIDM01171;T98G		6.11921	3.37052	0.00951	8.05794	1.67938	4.05616		2.49728	2.78257	5.09367		5.14087	0.97796	1.48306	4.16153	5.61936	2.71031		1.23617	2.15576		1.01978	2.70103	4.57544	4.26631	3.36856	4.34125	2.70723	1.7621	6.31927	3.94889		8.57664	6.5241	7.1695	5.8519	0.43332		5.6508	6.11718		4.07575	1.90246	2.57463	8.73345	3.41162	2.55016	2.99042
SIDM01172;THP-1		7.15682	3.77012		7.75521	3.2158	4.08319			3.23394	6.11234		5.084	1.21928	2.27035	4.46319	4.82244	3.26524		0.56582	2.19007		1.93397		4.82703	2.89329	3.98763	3.60594	3.23253	2.47548	6.38791	3.87748		6.34169	6.8928	7.25972	5.14475		1.14452	2.78412	5.97947		3.70533	3.45538		5.96598	4.91015	2.57335	3.74351
SIDM01173;TE-441-T	2.90069	7.09272	4.14761	1.98226	6.89572	4.82225	4.52754	1.00742	2.97366	3.15001	5.39341		4.15697	0.71182	2.73865	4.55272	5.84556	4.54524		0.58031	4.08288		1.94794		5.20873	5.28568	3.26899	4.08338	3.62331	3.04487	6.66709	4.31595	1.70557	5.52127	6.3923	7.17147	6.07681		1.66234	6.0986	3.5918	3.00612	4.27686	1.92224		8.3141	4.18142	3.6826	3.63683
SIDM01174;SW756		6.98216	3.80438		7.2214	2.81054	4.66391	0.5378	2.71016	3.98338	5.40718		5.62515	1.21683	2.54308	5.30161	5.10955	1.46594		1.34656	3.025		1.67373		3.94338	4.02158	2.89496	4.28531	1.2891	3.12608	6.76894	4.27578		7.03961	6.8179	6.67798	5.26714			5.4157	4.97598	3.5976	4.24907	2.24798	3.01509	8.07955	4.24806	2.75527	3.19259
SIDM01175;SW684		6.38498	3.67629		7.6647	2.49386	4.00806	1.11908		3.19133	4.75316		5.58105		2.42973	3.48513	5.34593	3.46283		2.69893	3.35451		2.62657	2.67424	4.12004	1.64175		2.18921	2.39446	2.37748	6.60405	4.13282		7.40888	6.54207	7.76767	6.54308	0.98855		5.45761	5.24391		3.05256		2.87206	7.29787	1.85899		3.47238
SIDM01176;SUP-B15		7.28436	3.20346		7.15082	3.28275	4.43903		2.59444	3.12546	6.6615		5.41723	1.76638	0.76264	4.51537	5.42442			0.03713	4.15517		1.48112	3.71834	4.71868			4.35923	3.39548	2.42671	6.73516	3.74031		7.26182	6.48863	6.68622	5.88635	1.96891		2.81725	4.81496		2.56542	2.19701		5.55236	3.53507	3.65691	3.83908
SIDM01177;SUP-B8		7.2949	3.34572	2.28103	7.41225	4.56164	4.26021		2.65341	4.00462	6.40465		5.25533	1.20552	1.84783	5.32777	5.16149				2.99114		1.42763	1.64456	4.32974	3.00293		3.54526	2.62569	2.18895	6.87476	3.76657		6.70158	6.38613	6.73977	5.19252		1.61372	4.43646	4.0592		4.39696	1.98013		4.45508	3.32922	3.14573	4.11973
SIDM01178;SW962		6.05869	3.51064		7.96844		4.40026			2.41187	3.71855		4.97226	0.47437		3.39491	4.53236	2.27954		3.5966	3.19563		3.05134	3.69349	4.71475	3.97634	3.3975	3.31352	2.52994	1.78873	6.08296	3.04127		7.14507	6.11553	5.75376	6.81257	2.72982		4.73836	4.41298		3.17589	1.96325	3.39521	10.4299	3.65395	1.90597	3.36424
SIDM01179;VA-ES-BJ	3.01398	6.18066	3.34056	2.42163	7.14008	3.56143	4.36574		2.7425	2.92208	3.58934		5.91393	2.10756	1.31043	3.88918	5.56949	3.42423		0.88044	3.99425		3.00466		4.40574	3.61101		3.88531	1.84151	2.90867	6.76356	3.3913		7.92511	6.65793	6.22951	6.13829		2.78641	4.02091	4.06046		3.30907	2.92152	2.98952	7.25032	2.89811	2.3041	2.28053
SIDM01180;SNU-387		6.38797	3.14689		6.96467	1.03093	4.49902		0.81041	3.10285	4.88757		5.03332		0.72984	3.28938	4.92476	1.54099		2.5221	2.76798		0.05422	3.19362	4.07423	4.51404	1.88757	2.5872	2.69768	2.01535	6.43045	3.69946		9.31654	6.48105	7.59848	6.25872	0.63375		6.15194	4.83667		3.30883	3.3736	3.48443	8.62631	2.85504		3.0431
SIDM01181;SNU-398		6.78424	3.92698		7.90876	2.63955	4.55533	-1.10445	3.26842	3.48292	5.19563		6.58304	0.84566	1.65081	5.07346	5.67029	3.86515		0.10748	4.71762		2.30019		4.98936	4.03603		4.29279	3.91516	1.70129	6.49357	4.38909		8.04545	6.47637	6.25103	5.18629			3.4507	4.38731	0.51271	4.14014	0.79666	1.38266	5.86169	4.28713	3.54417	3.48821
SIDM01182;UM-UC-3		6.115	3.53379	0.42942	7.86532	3.53312	5.47382	0.35346	2.66305	3.58627	4.77706		5.77023	0.6711	1.99241	4.20348	5.53953	3.49852		1.36181	2.99168		2.51629		3.88314	3.33912	3.02406	4.61588	1.76666	2.24469	6.83515	4.18497		7.66787	5.9787	6.90793	6.69367	1.55273	2.3927	4.65054	5.13162		3.25938	2.26775	2.5297	8.55452	2.56375	2.64261	3.45214
SIDM01183;UMC-11	0.63061	6.50182	3.50364	1.56047	7.16392	3.38904	4.65382	0.21668	1.77755	3.01036	4.9681		5.85957	2.08885	2.3957	3.63692	3.8747			-4.2203	4.10672		2.08477		3.47737	2.27635		2.70247	2.54648	2.3804	7.25187	3.94379		7.23475	7.26819	5.32216	7.0267	2.34203	2.71593	6.07204	3.8854		3.27812		3.0985	5.86125	2.57123	2.18937	4.3771
SIDM01184;T24		6.47513	3.90073		7.39093	2.62947	4.0052	0.95221	3.95582	3.06996	4.96511		4.53771	1.10733		3.89095	5.57787	3.23086		2.20695	2.5392		0.56729		4.53964	3.77126	3.82269	4.59562	2.70505		6.07436	4.26045		7.34965	6.22352	7.42009	5.71712	0.91701		5.4803	7.34233		4.34349	2.77917	3.05963	8.59407	3.48973	2.1971	3.14884
SIDM01185;U-CH2		6.5849	3.31001	1.38256	7.50046	3.65754	4.01943			3.47074	4.36658		5.41279		1.32509	3.48355	5.47209	4.82006		3.7387	3.44301			3.9729	4.21324	4.57363		3.32057	2.40665		5.82594	3.21623		6.49877	7.0158	6.495	6.54444	2.27885		6.84913	5.17445		4.02892		3.5275	8.67352	2.81046	2.32168	3.41632
SIDM01186;UACC-893		7.09127	3.68159		7.10194	3.07482	4.25907		3.14868	3.25735	5.74374		6.04209	3.72919	2.14984	4.59655	5.13548	3.63602		2.61163	2.78342		3.06022		4.46351	5.59763	2.81143	4.05866	3.17758		6.35666	3.74518		7.4642	7.23441	6.45675	6.1124	0.60828	3.67532	6.66471	3.41293	6.55135	5.04878	3.83139	5.49088	8.12411	2.65333	2.03017	3.40459
SIDM01187;UACC-812		6.52313			7.31887	2.38012	4.55619		2.73979	3.14247	5.06252		5.85771	3.03039	1.70589	4.06168	5.64082	2.34837		1.94886	1.82511		2.45186		4.27053	3.85699		4.18371	2.43073	2.04401	6.65105	3.07562		8.14757	6.08489	5.16814	6.67008			7.0408	4.79441	4.92539	4.28347		3.92415	8.8835	3.14501		1.69721
SIDM01188;SU8686	1.63527	5.25809	2.92347		6.27623	1.34272	4.89028			3.00509	3.19109		5.93777	0.58173	0.97412	2.64575	3.82353	0.20799		3.03794	2.55128		5.17509	3.38422	2.63801				2.38885		6.12822	3.36064		8.11225	6.65174	3.15607	6.18179	0.61408	2.98644	7.74881	4.25374		2.53954		3.64275	10.2332	1.29621	1.97093	3.43879
SIDM01190;TCCSUP	2.81004	6.14995	3.66306		6.99465	3.46031	3.698		0.7359	3.50107	4.14492		4.65738	1.04029	3.37765	2.94703	4.38057	3.79303		1.73273	2.72714		3.61882	3.01066	3.64953	3.4397		2.31059		2.22331	6.96097	4.54451		8.04897	6.97671	6.95472	5.57516			6.25987	3.97716				2.42431	7.51499	2.82609		3.19447
SIDM01191;U-2-OS		5.9439	3.9721		7.6883	3.52389	5.11721			3.17861	4.20505		6.22966		2.45222	4.40291	4.29803	2.3482		2.58552	2.79284		4.41205		4.07411	4.46407		3.00099	2.84076	2.33776	6.71648	4.17809		8.9013	6.372	6.12367	7.01065			6.37244	3.9068		3.38556		4.08611	9.92425		2.63169	3.85969
SIDM01193;U-118-MG		5.80771	4.49547		6.91781	3.45674	4.21069	1.17957	2.73361	2.7786	4.43932		4.46987	0.27053	1.6589	3.93511	5.65164	3.52484			3.28302		0.86365		4.19702	3.95165		3.84341	2.63741	2.81721	5.89809	4.02989		7.53987	6.27948	6.96877	5.48006			5.08859	5.34378		4.29684		3.57044	8.86374	3.48842	0.68828	4.02506
SIDM01194;SNU-449		6.121	3.23183	-1.33299	7.48495	2.41729	4.53242		1.06526	3.10198	3.28801		5.31577		2.38498	3.03418	4.26065			1.13815	4.33535		2.40774		4.1432	3.09719		1.77721	1.56038	2.44693	6.76652	4.56533		8.7047	6.77498	4.74258	6.51766	1.66777		6.36375	2.05915		2.35039	0.80452	2.01123	9.244	1.25797	2.89011
SIDM01196;SNU-475		6.07664	3.67552	0.84285	7.61971	2.25934	4.52154			3.09777	4.01868		4.91882		2.38275	3.0931	5.72236	2.9051		2.44464	1.82338		2.59474		4.45304	4.21124	3.47967	3.92053	3.55253	2.41986	6.25272	3.59416		7.43309	6.61314	7.03364	5.95236			6.69843	6.04112		3.55821	2.91169	3.34387	9.59709	3.66504	2.25355	3.78629
SIDM01197;SNU-C1		6.39663	3.14694	2.55792	7.47788	2.86659	4.58301			2.87237	4.92439		5.67767	1.02909	2.13786	3.1972	5.55083	1.38348	1.19032	1.62673	2.39662		1.07008		4.49377		2.29266	4.44942		1.98181	6.04371	3.7163		7.74343	6.61161	5.6632	6.83976		1.98139	6.56074	5.46714		4.89846		4.16643	8.32729	3.02829	2.68945	3.07836
SIDM01199;SNU-423		6.06704	3.41899		7.60702	1.732	4.65428			2.83272	3.85399		5.70678		1.22553	3.72441	4.87992			2.09612	3.54586	1.32272	1.06135		3.85882	4.58237	2.01858	3.03201	2.243	2.99818	7.14454	3.85828		9.63576	6.69184	6.18959	6.83008	1.4053		5.93888	3.81795		2.6571		3.54505	8.21182	1.56967	2.74907	3.45657
SIDM01201;NK-92MI		6.89035	3.81474		7.7097	2.0654	4.41736	1.08646	2.4941	3.85945	6.57734		5.70526	1.72174	1.9912	4.44529	5.73797			1.20631	3.74281		1.48985	5.69141	5.53726	2.68447	3.11099	4.90546	1.90485	2.65235	6.61648	4.0361		7.6398	6.17042	7.05729	6.11078			2.84167	5.93394		3.94534			3.24472	3.05973	3.45839	3.13883
SIDM01203;NTERA-2-cl-D1	-1.42579	5.44735	1.99607	1.51026	7.79717	3.21116	4.7878	0.39017	1.96079	3.37588	5.50527		5.85085	1.55996	2.17508	4.85095	5.18794	3.19526	2.97493	1.75007	2.74332		1.74472	2.07463	4.43284	4.57051		3.15258	2.03149	2.26626	7.19267	4.66355		8.14144	6.136	5.81418	6.20917	1.01379		5.23383	1.70551	3.29634	2.4284	1.72389	1.76005	6.47776	2.34997	2.68597	4.34539
SIDM01205;TUR		5.73155	3.30647	2.47273	8.49458	3.36731	4.63059		2.1839	2.92946	6.79696		4.36076		2.84605	4.54801	4.25111			0.29672	3.29434		2.6777	0.52939	4.26768	4.73469		3.66357	3.42506	3.75494	7.13072	3.31619		7.32559	5.25187	6.95373	5.76555	0.51584		3.05692	5.7115		4.77906			6.92952	4.64987		3.54896
SIDM01206;IMR-5	2.57382	6.83804	3.23127		7.57748	4.21871	4.45351		3.33201	3.07247	4.94805		5.33927	1.27653	2.39106	5.04071	6.02437	3.62794		1.22525	4.00462		1.46546	2.15478	4.79202	3.51329	2.54752	4.65424	2.98564	3.0267	6.70966	3.48218		7.78951	6.80388	5.39773	5.73782		0.86372	4.55264	1.90209		3.80038	1.81785	2.80397	3.40701	3.23584	3.18499	4.25687
SIDM01210;KNS-81-FD		6.04074		0.14802	6.19973	1.11831	5.12044			2.61412	4.68358		6.23926		1.62903	2.07723	3.72383	0.17951		3.5107	2.01612		2.35169	1.57249	3.08929	3.0446	2.1674	0.23911	2.3905		5.81921	3.46335		7.23651	7.11257	5.48384	6.38528	1.56088	1.8901	6.59943	0.93147		2.45957		3.67735	8.54581	2.67969	1.42364	2.33193
SIDM01217;MY-M12		7.42749	3.70259		7.77555	2.9016	4.05106		2.97185	2.76832	6.16262		4.91465	1.67254	2.2736	4.21356	5.4877	2.73961			3.67402		1.06176	4.02342	4.26574	1.94875	2.29964	4.15234	3.41038	2.31756	6.38335	3.10321		5.9678	5.85698	6.95849	5.1916			2.61054	5.74151		3.7252	2.71466	-0.05167	4.92804	3.9356	2.3765	3.83525
SIDM01218;JEG-3		5.90577			7.0204	2.38357	4.74006			3.39926	4.46788		5.65573			3.44751	4.86478	3.47578		2.03421	0.88221		1.50501		3.78492	3.82844	2.22615	1.59955	2.23928		6.90259	3.91667		8.52564	6.55003	5.79124	6.33139			7.73615	5.39154		3.19941		2.14903	7.78354	3.25896		4.14322
SIDM01219;LU-99A		7.77873	3.16629		7.94702	2.52641	4.3468	1.85546	3.44702	3.74661	4.49458		5.53942	1.51148	0.45395	4.12739	5.55061	3.9202		0.97758	3.20197		2.06726		4.10867	3.09669	2.72962	4.18857	2.2438	2.43285	6.62407	4.42048		7.05224	6.71342	6.73479	5.97663		1.69999	5.59103	4.43131		3.69475	2.65799	2.18191	8.36377	3.85047	3.5853	3.30273
SIDM01220;LNZTA3WT4	2.51284	6.92178	3.33785	3.20614	7.96164	2.86332	4.43937	0.81333	2.74892	3.86182	4.77383		5.85689	-0.50986	2.26897	3.43936	5.71378	2.95912		3.2194	2.29845		2.09229	4.26601	3.99498	3.80306	2.51079	3.44155	1.62805	1.98697	6.69124	4.05062		8.3833	6.37872	7.73916	6.70655	1.68662		6.66791	5.68139	2.38383	3.87744		3.12335	8.08481	3.08842	2.89256	3.7859
SIDM01228;CHL-1		7.10009	3.34148	3.04304	8.06988	3.61227	4.44034	0.83117	2.55549	3.17016	6.47811		5.69516	1.88794	1.94203	4.58146	5.61063	5.74991		2.6463	2.84311		2.38103	4.21589	4.70919	4.23493	2.33932	4.74877	3.07328	2.78328	6.52268	4.16742		7.54394	6.35423	5.86134	5.31887	1.16498		6.10115	3.20192	2.0097	3.67433	1.88546		7.78338	3.28713	3.13073	4.3834
SIDM01229;BE2-M17		7.44568	3.95906	2.51897	7.81825	3.9297	4.00262	-0.98588	2.50629	3.28007	5.98252		5.56112	1.50974	1.97317	4.66713	5.12519	2.17561		1.09954	4.13523		1.61905	5.4211	4.70075	3.75869	2.66024	5.07508		2.06754	6.57815	3.72596		6.99605	6.53336	6.32522	6.36615		2.72042	1.9917	2.82884		3.21533	2.68205		4.12045	3.00226	2.84283	3.54971
SIDM01233;C2BBe1		6.28478			6.95673	3.5281	4.74643	-0.27728	1.4165	3.03239	3.63062		6.5506	1.517	2.56963	3.81619	4.51854	3.17415		2.63739	3.83325		1.09715		5.22264			2.55935	3.11255		6.74313	4.04605		8.51836	6.54848	5.4188	6.16552		2.60548	7.5901	4.37638		3.15845		2.97532	7.3617	2.02501		3.77765
SIDM01237;C3A		6.8178	2.85197		7.60367	1.76442	5.40307		2.15625	2.81173	4.74382		5.91681		0.91155	3.95217	5.1755	0.47132	2.89766	0.50016	4.46242		2.35284		4.3175	3.56076	2.79126	2.61277		2.1751	6.70315	4.51887		7.76552	6.62989	5.88534	6.357	2.533	3.60948	5.24904	3.88953		3.91975	0.84871	2.79705	5.71743	2.83186	2.2121	3.03856
SIDM01240;451Lu		6.4551	3.95892	0.1051	7.55155	2.82447	4.73916			2.87925	4.98891		6.1119		1.85353	4.29757	4.33018	1.93255		1.5674	3.95176		4.08936	2.80221	3.78411	5.60985		2.70418	3.48123	2.82202	6.61424	4.17897		8.26219	7.11384	5.67378	6.44342	1.88218	1.50037		3.83059		2.81646		3.00053	8.09597	1.99418		4.05783
SIDM01242;MMAc-SF		6.72638	3.78849	3.37484	7.80751		5.18521			1.49462	4.15179		5.79882		0.34353	3.27266	5.50935	2.21862		2.20583	2.99169		3.23673	3.68293	3.92812	4.43178		4.41591	3.42088	2.75764	5.52455	4.2375		6.68556	7.26375	6.33744	6.16838	0.56231	2.92923	5.80623	4.58222		4.69631	2.21481	1.98603	8.77514	2.74182		2.6017
SIDM01245;BE-13		6.6648	3.55004	2.97666	6.99447	2.60666	3.80421	1.27088	1.63195	3.21438	6.70332		5.35328	1.70343	2.24997	5.01404	6.19575	3.91106			3.2446		-0.37673	6.36592	4.87807	3.45051		4.35079	1.88348	2.3693	6.42001	3.50449		9.35211	6.52241	6.9281	5.8733		1.98665	2.8552	4.61115		3.82623		2.02675	4.03754	3.72898	3.42034	4.34979
SIDM01246;MC-IXC	1.93811	7.02345	3.51932	3.07386	7.78652	2.94967	4.07829		1.91468	3.2091	6.80466		5.67089	1.27741	3.52253	5.17491	5.77371	3.40721			2.57602		2.33619		3.38937	3.81749	2.29596	4.61361	2.23059	3.19223	5.92073	4.0295		7.58331	7.33404	5.80579	6.0216	0.58064	2.9681	4.92183	2.85159	1.12543	3.49232			5.29424	3.29268	2.79605	3.8511
SIDM01247;Ramos-2G6-4C10	-0.57578	6.99319	3.77466		7.32346	3.91503	4.01916	1.90228	2.8263	3.57472	5.96715		5.74339	0.66649	2.00866	4.37555	5.82348	3.2188		1.03011	3.26341		0.28858		4.52231		1.94207	4.5825	2.46474	2.50441	6.41049	4.05411		7.82878	5.53131	6.47943	5.76191		2.09303		5.76348		3.8707	2.21775		3.50241	3.30091	2.88746	4.02004
SIDM01248;CGTH-W-1		6.31631	4.8215		7.62433	3.84336	4.47212	1.17645		3.77042	5.43983		5.08913	1.93622		4.12793	5.44721	5.49041		0.99849	2.71739			3.59523	4.74194	4.70538	3.03232	4.47243	3.24994	2.5378	6.32096	4.29522		8.33705	6.11031	6.57844	6.17648			6.40777	5.74183		3.49978	1.74831	3.52626	9.36031	3.37745	2.91086	3.91736
SIDM01251;H9		6.23087	2.70001		7.23503	3.42065	4.7178	0.62118	1.30512	3.37815	6.15518		5.21109	1.03201	1.7256	4.5648	5.78775			-1.86144	4.15714		1.2245	3.45829	4.92876	3.31642	2.80829	4.23456	2.49908	2.72924	6.53246	3.97871		9.01375	5.2106	7.2161	5.82094		1.9031		5.38127		4.61476	3.71151	2.51601	5.87516	2.60317	2.80569	3.53154
SIDM01259;GR-ST	1.22557	7.00407	3.86632		7.5815		4.59082	-0.53857	1.02524	3.3296	6.43047		5.51991	1.00802	1.09488	5.05391	5.98814			2.37749	3.22923				4.62887	2.64099		4.03729	2.88201	0.51157	6.44625	3.78		6.17767	6.30041	5.53772	5.78233			4.17925	4.84591		4.51619	1.41587		5.40347	3.44476	2.62013	4.15606
SIDM01261;YMB-1-E		6.76532	3.75777		7.24133	2.60561	4.7403		1.52527	2.14461	4.24767		5.46953	-1.43738		3.78447	6.01016	3.00766		1.68476	3.62182		2.25193		5.61541	4.35246	3.57508	3.88746	2.269		6.1209	3.22783		5.69427	8.31938	5.23089	6.00467		2.64047	6.36268	4.22682	6.15113	4.93021	2.86553	4.79682	7.02171	3.07908	3.49775	3.51892
SIDM01265;MM1S		6.91982	3.0195		6.78319	1.89549	4.40294	2.4184	2.26427	3.21721	4.86199		5.3675	0.9762	1.72646	4.14172	6.0812			-0.93782	3.29911		1.01322		4.66863	4.22339	3.58129	4.82746	2.57356	2.04963	5.78095	3.4841		6.93116	7.94089	6.42755	5.97694		2.49929	3.39136	4.21545		3.96356		2.06985	6.10881	3.91317	2.23866	4.22748
[truncated: 5,000 more columns]

## Sheet: Prot matrix excl single-peptide
Table S2 Protein matrix. Related to Figure 1
Project_Identifier	P37108;SRP14_HUMAN	Q96JP5;ZFP91_HUMAN	Q9Y4H2;IRS2_HUMAN	P36578;RL4_HUMAN	Q6SPF0;SAMD1_HUMAN	O76031;CLPX_HUMAN	Q8WUQ7;CATIN_HUMAN	A6NIH7;U119B_HUMAN	Q9BTD8;RBM42_HUMAN	Q9P258;RCC2_HUMAN	Q8TCS8;PNPT1_HUMAN	Q68DK7;MSL1_HUMAN	Q96L91;EP400_HUMAN	P52701;MSH6_HUMAN	P55036;PSMD4_HUMAN	A1X283;SPD2B_HUMAN	P05154;IPSP_HUMAN	Q9BQE4;SELS_HUMAN	Q8WWH5;TRUB1_HUMAN	Q96D53;COQ8B_HUMAN	P59768;GBG2_HUMAN	Q6P2E9;EDC4_HUMAN	Q9UNF1;MAGD2_HUMAN	Q9NQP4;PFD4_HUMAN	O15357;SHIP2_HUMAN	P30260;CDC27_HUMAN	O15042;SR140_HUMAN	Q01780;EXOSX_HUMAN	P02786;TFR1_HUMAN	P07954;FUMH_HUMAN	Q9Y490;TLN1_HUMAN	O94826;TOM70_HUMAN	Q96L58;B3GT6_HUMAN	Q8N4T8;CBR4_HUMAN	P35221;CTNA1_HUMAN	Q96C19;EFHD2_HUMAN	Q9BUP0;EFHD1_HUMAN	Q9H3U1;UN45A_HUMAN	Q9GZT9;EGLN1_HUMAN	Q8WVQ1;CANT1_HUMAN	Q15149;PLEC_HUMAN	Q96T51;RUFY1_HUMAN	Q5VSL9;STRP1_HUMAN	O14497;ARI1A_HUMAN	Q8NFD5;ARI1B_HUMAN	P58107;EPIPL_HUMAN	Q9BR61;ACBD6_HUMAN	Q96NB2;SFXN2_HUMAN	Q15063;POSTN_HUMAN
SIDM00018;K052	7.10955	3.41494		7.86661	3.89547	4.19666			3.19088	7.35806	4.8419		2.49468	4.48175	5.76968				2.56211	2.65058		4.81306		3.97191	3.05704		6.89289	4.31719	6.52012	5.94256	7.75124	5.57424	1.26813	2.72095		6.45078		3.62126			4.77392	4.25233	3.58338	4.41321	3.96712
SIDM00023;TE-12	6.82802	4.14346	2.23781	7.62878	3.19811	4.60902		2.47059	3.69535	5.7079	5.59156		2.34535	4.7821	4.84735				2.81023	2.74276		4.93301		3.13075	1.60076	2.15731	7.27754	4.37018	5.66465	6.8607	5.35645	6.65081		4.30296	7.60585	5.49271		4.49794		3.51489	10.218	2.48734		3.32793		8.48679
SIDM00040;TMK-1	7.01426	4.19987	2.44055	8.12459		4.76881				5.52283	5.45306		1.68585	3.65187	6.13175	3.50386			3.42307			4.56622	3.37473	4.56714	3.16967	2.56422	6.34613	4.13997	6.94615	6.00832	6.36343	6.48692			6.43841	4.57933		4.28536	3.00562	2.52711	7.40266	2.75892				4.61397	3.10326
SIDM00041;STS-0421	5.28591	3.35789		7.97268		4.52092			2.73088	4.29429	5.42624		2.68604	4.18004	5.87577	3.9748			3.69739	2.75648		4.00042	4.02404	3.16394	2.93848		6.30882	4.22069	6.52364	6.37939	7.36403	6.38648			4.58925	5.27597		4.14346	2.0953		9.22314	3.62842		4.06432		3.78895
SIDM00042;PL4	5.70786			6.22574		4.49579			2.87981		6.29238			1.77513	2.35069				2.64194	2.5988							6.08866	3.79282	8.68618	6.70342	2.44052	5.92093			7.05604	3.53087				2.94638	10.3993			2.60246		4.26787
SIDM00043;PCI-4B	6.73965	4.50199		7.47364		4.83053			3.09855	4.16805	6.02046		1.88572	3.78372	4.73932			2.5723	2.72751	2.09841		3.79419		3.95383			6.44519	4.49617	8.76622	6.29723	4.87332	6.28603			7.50795	4.59115		3.2325		2.87551	9.41722	2.94056		3.81751		4.7712
SIDM00044;PCI-30	6.04591	3.69356		7.07092	3.49594	4.05438			3.44202	4.34237	5.3091		1.95234	4.48704	5.48142			1.64891	1.97372			4.47342		3.26182	1.16899		6.36687	3.87603	8.59126	7.10909	7.18893	4.62891			5.47712	6.54964		4.32117	3.00314		8.47266	2.9902		3.51044					5.59058
SIDM00045;HSC-39	6.20582	2.88118		8.25336	3.35439	5.09923			3.56256	6.01081	6.32096		1.20468	4.33914	4.72131				3.99196	1.03811		4.69437	3.55294	3.74596	0.65758		6.70498	4.1667	8.9115	6.77313	6.44448	6.30815		2.78346	5.59673	4.68601		3.27919		4.14263	7.71832	2.13032	2.87825	3.31887		6.94723	2.10277
SIDM00046;H3255	6.53547			6.47861		4.72033			2.72399	5.07465	5.54813		2.30298	4.23812	4.8649					2.70674		4.07069		3.20049			6.20205	3.30973	8.27305	6.70402	5.67049	6.26081			7.41705	3.44428		3.0954		4.07575	7.84673	1.66009		4.13085	0.59411	6.43657
SIDM00047;EMC-BAC-2	6.80469	2.78737		7.58653	2.1498	5.43356		3.50808	3.43601	5.12233	6.40682	1.87966	2.42635	3.378	5.35184	2.309		2.53316	2.63967	2.46326		3.67215		3.4442	1.53546	2.9688	6.61249	4.61623	8.79662	6.8474	6.25691	6.31472		2.84288	5.50462	4.186		4.51529	3.04133	3.52025	9.03441	3.3911	2.99333	2.72219		3.50189
SIDM00048;EMC-BAC-1	6.16159	3.9213		7.54488	2.82393	4.25324			3.28956	5.37485	5.59387			3.78764	5.33248	4.01759			2.73778	3.19387		3.65902		3.70599			6.34588	3.33772	7.36171	6.20352	5.56599	5.07897			7.25659	5.24446		3.89216		3.53989	9.75911	4.16771				5.1452
SIDM00049;DiFi	6.28591		2.1142	6.98525	3.52912	4.74122			3.5171	5.81359	5.71923			4.19764	5.18268				3.56089	2.19688		4.27841	1.51835	3.57931	2.73288		6.76575	3.46182	7.84622	6.31857	6.42406	6.35676		2.93236	3.56979	5.49544		4.70214		3.21691	7.93995	3.12871	3.40779	3.27824		3.59862
SIDM00050;CHSA0108	6.08504	4.3489		7.9359	2.9961	4.40745			2.2507	3.6811	5.4331			3.84269	5.75223	2.89495			3.47551			4.29199	3.8749	3.85347	2.51981		6.59947	3.79574	7.68163	5.70876	5.97712	6.70574			5.23034	5.26431		3.80529		3.8877	8.92669	2.71877		3.22404
SIDM00051;CHSA0011	6.32153			8.08571		4.26419			2.55013	4.4204	4.88814			3.46402	5.22601	2.84109		2.95724	2.13725	1.72268		3.77896	4.43152	2.66887	2.76476		6.20766	3.62037	7.34351	6.00114	7.50581	5.77085	2.62534		6.69208	4.60873		3.69649		3.13578	9.66619	3.33178		3.41176					7.39855
SIDM00052;HCE-4	6.01318	3.57314		7.11728	3.42086	4.25089		2.47918	2.6129	5.62851	5.00551	1.7436	2.72166	3.56496	6.08784	3.37551		0.37777	3.2357			4.21611	4.09666	4.37154	4.71204	2.73565	6.31685	4.31311	7.75086	5.91739	6.71855	6.16968		1.23926	6.51959	5.2988		3.8248		3.05011	9.07626	3.33547	3.90018	3.87549		5.37627	2.35501
SIDM00053;MZ1-PC	7.0439			7.61522		4.78488			3.32291	4.92063	5.10749		2.10244	3.56095	4.65358			2.0139	2.21536	2.39287		3.87544		4.11569		2.71327	7.05713	3.61855	8.63299	6.34628	4.75096	6.42197		3.82739	6.74268	4.24134		3.48945		4.17899	9.9832	3.18363				3.42521		3.15253
SIDM00055;201T	6.82553	3.64056		8.02132	2.88753	5.06255			4.4548	4.91833	5.6855		2.31911	3.98821	6.08602			3.28164	5.11994	1.38962		3.94431		3.6179			6.26066	4.18053	8.53458	7.17278	7.18847	6.28539			4.43658	3.52209		3.78303	3.25262		8.81315	4.62238		2.85475		4.22689	2.34524
SIDM00056;K5	6.33636	4.13623		7.64711		3.40492		2.27193	3.35658	4.49419	4.82897		1.52463	3.80886	5.48039	3.17102			2.678			3.88915	4.34188	4.32744	3.1027		6.13044	3.9259	7.6938	6.01733	8.55102	5.72151			5.77439	6.57221		4.46697		3.56689	8.65716	2.81525	2.35836	2.98028				2.30735
SIDM00064;HLE	6.59723	3.74143		7.86298	3.77503	4.70724			3.77576	3.93045	5.81181			3.35852	5.07325			2.97903	3.04306	2.91644		3.49986	3.83887	3.46753	2.69664		6.32802	4.63457	7.37164	5.91197	5.43361	6.66467			5.20105	3.59722		2.77611		4.18601	8.77888	2.79946		3.46054
SIDM00078;BICR31	4.23811			8.12525		4.08716		3.15508	3.55842	4.8768	4.82085			4.33925	5.33296	3.85048						4.24058		3.7088	2.88602	2.51646	6.61068	3.37013	6.23476	5.61454	6.73573	5.95388			4.27138	4.29739		3.44296			8.95451	3.08448		3.05607
SIDM00079;SK-OV-3	6.55353	2.08457		7.38146	3.88178	4.93737		1.80253	3.35328	5.2318	5.40735		1.95243	3.91196	5.74399	1.06953		2.37758	2.52633	2.81554		5.22661	3.42103	3.57988	3.20761		6.33412	3.56471	7.83955	6.10881	8.08176	6.035			6.1678	5.30641		3.80934	2.74716		9.64721	3.47272					3.23665
SIDM00080;SK-MEL-5	5.60024		3.35457	7.24588	2.03465	5.14977			3.15916	4.05036	6.29646	1.21267	2.56957	3.84958	5.38057	5.35503		3.30333	3.62756	3.49972		3.90317	3.56677	3.83303	4.48802		6.64616	4.31544	7.32748	6.70752	6.01231	6.57525			5.56813	4.56297		3.82106	2.56569	3.95981	7.16413	2.75973		3.39797		5.17255
SIDM00081;SK-MEL-28	5.76435			7.48635		4.78151			2.81814	3.64423	6.03222		1.60815	3.15486	4.45449			3.31224		3.83249	2.92632	2.49193	5.16783			3.65631	6.62655	4.2965	8.67393	6.94206	5.34185	6.0257	2.05234	1.99953	4.62562	3.66137		3.13309		2.16076	8.20726	2.06927		2.93708	0.70015
SIDM00082;SK-MEL-2	6.58648			7.42123		4.48229			3.88474	5.15889	5.81253	1.5001	2.2894	4.0752	5.66551	4.59081			2.00904	2.01045	3.62845	4.34479	6.37863	3.77397	2.4408		6.29486	4.09645	7.73715	5.95254	6.60922	7.48966			4.23685	4.46391		3.58538	2.51485		7.3316	2.86865	3.42806	2.66349		4.29394
SIDM00083;SF539	6.41108			7.52374		4.50358			3.00764	3.50961	5.92657		2.06735	1.75016	3.54273	2.22012		4.20168		2.47007		3.63917	4.38268				6.96176	3.94493	8.87987	5.95512	5.4186	6.92054	3.23842		5.47833	1.21846		1.9967		3.37427	8.25279	2.04115		3.38045
SIDM00084;SF295	5.65553	3.82154		7.95923		4.76139		2.72947	3.22602	4.33953	5.0114			3.42338	5.17043			2.25429	1.62073	2.60556	4.45484	4.58241	4.59079	3.4565	1.41456	3.16943	6.32953	4.08704	7.59647	6.31348	6.78875	6.18524	1.34042		5.54035	5.01504		3.52379		4.04239	8.05972	2.92345		2.94486
SIDM00085;SF268	5.93612			7.09016		4.90146				3.85003	6.04266		2.43544	2.63518	3.59831			2.47944				3.98588		2.41091			6.21798	4.19054	8.99211	6.80235	6.10766	5.86225	3.05362		5.95676	4.20665		2.75567		3.79379	9.15929	2.38766		4.14833		4.3208
SIDM00086;RXF393	6.33154		3.40399	7.60343	3.49304	3.9578			2.82707	5.31942	4.63888		1.30989	3.66586	5.31727	3.92643		3.01602	3.4257	2.12256		4.31421	4.39868	3.50938	2.55536		6.5487	3.54318	7.6722	5.6689	7.20574	5.01202			6.56697	6.54372		3.93486	2.46157		8.46003	3.4561		2.89039			3.18142
SIDM00087;RPMI-8226	6.58876	3.58465		7.34084	3.41118	4.58158			2.77213	6.60516	6.00132			4.30928	5.18071				3.09516			5.06206	3.57357	3.84705			6.2313	4.25626	6.83426	7.85409	6.25327	5.91694		1.23985	3.4284	4.3325		4.3112			6.07441	3.11717		3.91235			3.284
SIDM00088;PC-3	6.6166	3.9103		6.74411	3.41446	4.56991		1.94116	3.39087	4.31259	6.40765		3.58469	3.38838	4.47568				3.80201	2.42668		3.4819	2.93029	4.40101	2.23084	2.19398	6.49337	4.04331	8.32116	7.87383	5.6443	7.08262				4.68946		3.54894		4.3383	10.697			4.00046		5.77995
SIDM00090;OVCAR-8	5.89409	2.97518		7.42997		4.5625			2.53902	4.31982	5.76565			3.99829	4.28569	3.11942						3.60948	3.71538	3.72917	3.01922	3.17958	6.22249	3.97014	7.62383	6.67985	5.90734	5.12147			5.75857	4.03717					8.34252	3.41469	1.75872	2.76713		3.19752
SIDM00091;OVCAR-5	6.71533	3.48415		7.68573		3.99567			2.84338	4.46239	5.65008			4.03247	5.80577				3.10253		3.83787	3.74899		3.76706		2.89013	6.33268	3.37541	9.4475	6.11301	5.85944	5.78171			4.92229	6.25612		3.59981		3.30594	9.56933	3.2293		3.31263		3.77093
SIDM00092;OVCAR-4	5.02545			6.82929	3.51157	4.63247			2.91022	4.23072	5.07186		2.35902	2.9957	3.16395				3.73542	3.3536		3.26898	4.38374				6.55826	3.6651	8.938	7.37152	4.4423	6.27214		3.5589	7.30533	3.94217	4.20481	2.66182		3.04271	8.76884	2.77682		3.73604		6.96973
SIDM00094;SN12C	6.47989	3.81287		7.84693	3.4803	4.08871			4.21997	4.9555	5.77788		1.64431	4.88273	5.72831	2.91287			3.33163	2.54757		5.43256	3.94025	4.75893	2.94584	3.07932	6.47217	4.43349	7.28888	5.88826	6.97096	5.77949			5.48743	6.0934		3.8209	2.46567	2.34545	4.78929	2.98411		4.28408			3.45598
SIDM00095;SNB75	5.59945			7.11722	3.71277	4.31166			3.07067	4.05043	5.13808		1.91786	3.0406	4.67617	2.97296		2.5573		0.97528	4.03638	3.75208	3.77078				6.57403	3.63731	9.02778	6.68444	7.90686	6.57881	2.63104		5.77504	4.35788	4.03106			3.40023	8.62253	2.59908		3.29966					5.51615
SIDM00096;SR	6.69444	2.89502		7.96287	2.71137	4.52341			3.64321	5.05135	5.67098		2.19698	3.84178	5.60128	3.32198			2.06479			4.78202	3.20484	3.38631		2.68105	6.24609	3.92864	7.52919	5.4062	6.45646	5.67874			3.53621	5.49357		4.18934		2.59878	7.00182	4.02525		2.95959			3.16123
SIDM00097;T47D	6.33883	4.04533		7.03146	1.36365	4.5767		1.77983	3.04222	4.75797	5.60845		2.2746	3.54456	5.57771				3.06847	2.94345		4.58372	4.82284	3.03406	3.03814		6.83016	3.95603	9.62601	7.11748	5.47338	7.21965		3.23716	6.65627	2.89498	5.32303	4.37391		3.14348	7.33752	3.3869				5.92708		4.40625
SIDM00098;NCI-H2731	6.28593		2.30798	7.65059	2.74275	4.04162		2.68365	3.31809	5.74715	5.07946		2.55009	4.74666	5.77171	2.72202		2.03687	2.80415			4.41835		3.57617	2.555		6.31367	3.99996	8.16522	5.81205	7.4385	6.09831			4.35493	5.85086		3.87808		3.04938	8.61198	4.49086	2.98972	2.81024			3.69945	2.05614
SIDM00099;NCI-H2722	6.50786			6.82502		4.69769			2.66316	3.23948	5.7231			3.36964	4.66791			2.67762				3.24419	3.77971				6.46956	2.66644	7.62104	6.74156	5.98064	6.45732			7.09202	3.20416		3.23709		3.18571	9.12851	4.49651		2.86279		5.21245
SIDM00100;NCI-H2595	6.34545	3.37736		7.02535	3.23358	4.76484			3.91645	5.24485	5.00943			4.04485	4.90951					3.18505		4.57227	1.87317	3.50006		1.9704	5.94122	3.63449	8.55203	6.26093	5.94658	6.54614			6.89856	4.16898		3.46744		3.87207	10.4701	3.31506		4.23383	1.46744	6.00972
SIDM00101;NCI-H2591	6.30562	3.66368		7.75345		5.17608			3.00887	4.52758	5.87824		2.53067	4.41345	5.40885			2.71224	3.67845	2.91774		4.93153	4.73784	3.74582	3.12606	2.44954	5.9616	3.79082	6.94606	7.11101	6.44132	5.49584			5.86961	4.62748		4.57504	2.46291	2.59848	8.31865	4.26709		2.95784			3.74273		5.90729
SIDM00102;NCI-H2461	6.28447			7.60156		4.47017			3.60711	4.35506	5.48732			3.95389	5.74432	4.34848			3.64602			4.79303	2.97692	3.10733	2.86156	2.92303	6.37907	4.24659	7.31631	6.3615	7.63737	6.05069			5.84291	4.11576		4.30808	2.43882		9.27736	3.93539		3.60549			4.30975		5.57505
SIDM00103;NCI-H2373	5.85896	2.68189		7.7783		4.85409			2.78568	2.6912	5.42406			3.31637	5.56927	2.27975			3.26053	2.63693		4.09338	3.92025	3.18555	3.25334	0.85715	6.30968	3.48281	7.36612	6.21536	8.2288	6.0844			5.89487	4.28006		4.28152	2.5324	2.80483	9.52389	2.47027	2.94938	2.59729		4.33988	2.73064
SIDM00104;NCI-H2369	6.19875	3.78742		7.00183	3.27428	4.02369		1.90372	2.42963	4.24988	4.67828		2.61072	3.12274	5.83211	2.50248		1.71281	3.63547			4.38729	4.61521	4.63837	3.73736	2.83217	5.78154	3.60371	6.80015	6.80005	7.03826	5.58845			6.12173	5.98017		4.14953	2.58016	3.07731	8.77547	3.74563		2.93964		3.40713	3.41322
SIDM00105;OVCAR-3	6.38908		3.71828	7.80635	3.48006	4.80412			3.59886	4.98242	5.95413		3.17047	3.98577	5.3579				3.4423	3.24605		3.94464	3.63514	3.29312	2.62506		6.82732	3.55998	8.80369	6.85392	6.08271	7.1899	2.62861	2.91334	6.87348	3.85954	3.96261	3.50333		2.97539	8.23406	3.06998	3.70225	3.88292		3.63434		3.61108
SIDM00107;UACC-62	5.73061	3.48097		7.63633	3.0038	5.21441		2.21019	3.29352	5.27371	6.32325		2.34031	3.69692	6.13046	3.15239		3.10659	3.32521	2.93501	5.22652	4.31027	5.19829	4.13013	3.08119	2.30084	6.33287	4.16521	7.60756	6.60052	6.34357	6.12166		2.1812	4.7992	4.92164		3.93606	3.00677	2.3633	8.25463	2.35534	3.14495	3.45602			2.87781		5.31202
SIDM00108;UACC-257	6.95859			6.71389		5.25056			4.06229	4.90133	6.24218			3.69185	5.40573	3.1151		3.05092		3.44837		3.97327	5.61478	4.14579	3.14288		5.94849	4.12166	7.59549	7.09725	6.57022	6.56846			6.08388	4.80586		3.74367	2.68426		6.45447	2.55627		3.33389
SIDM00111;U251	6.32748	3.67963		7.34867	2.43225	4.60903				6.04114	4.8847			4.22572	5.71667	4.46296		2.73861	2.71168			4.58445		4.05651	3.10164		5.77492	4.30163	6.93704	6.24668	7.28185	5.18247			5.67761	6.3461	3.56015	4.84877	2.64151		7.85996	3.68667		4.11318
SIDM00112;U031	5.58267			7.93421	3.11139	4.51648		3.7739	3.02754	4.54172	5.27419		1.27791	3.36087	5.9066			2.15272	4.12471	2.41019		4.36259	3.91767	4.21308	2.67094	2.55324	6.64328	3.96557	8.7498	6.01742	7.5584	6.03558			6.76104	6.1286		4.00496		3.04923	9.08746	2.47266	2.53311	2.90707			3.06941
SIDM00113;TK10	6.36254	4.27195		7.83656	3.18447	4.17269		3.0997	3.35281	4.73714	5.82977		2.56225	4.38421	5.68314	3.31069			3.65217	2.48368		4.65571		4.18515	2.98457		6.79046	4.33639	7.78846	5.99141	6.23664	5.90371	1.81236		6.20058	5.12963		4.17248	2.91564	3.41384	8.28816	3.83499	2.10392	2.97797		3.7982	1.8765		6.34661
SIDM00114;NCI-H513	6.42318			6.92114	2.7789	4.43041			3.2363	4.89511	5.54685		2.51087	3.93362	5.57515				2.91567	2.76181		4.56442	2.8226	4.00658			6.65983	3.99703	9.21578	7.27339	6.55659	6.23248			7.12938	5.20992		4.19604		3.32685	9.30942	3.898	2.68602	2.68003		4.24444	2.47326		5.14392
SIDM00115;PCI-6A	6.3445	3.26771		7.90429	1.91363	4.48708			3.82003	5.59942	6.21841			4.58416	5.35487	3.5511		2.19218	3.59359	2.44853		4.60254	2.88231	3.96022	2.45039	2.01512	6.73403	3.67869	7.89785	6.05518	5.48399	6.33997		2.85967	7.01283	5.22507		4.52451		2.85989	8.3803	2.84332		3.47047	1.12993	6.3201
SIDM00116;NCI-H522	6.74702			6.47413	3.32525	4.3097	0.71718		3.2819	4.34397	6.0343	2.60252	1.35322	3.45458	3.79052	2.36795			3.66503	4.07406		3.29861	3.30442	2.72214	1.78014	1.32747	6.68136	4.75246	8.9646	6.38036	4.26374	6.32475	3.04797		3.75914	2.27318	2.05172			2.75549	6.10138	2.3537				2.28042		2.58677
SIDM00117;NCI-H322M	6.22423			6.92906		3.88362			3.04453	4.79862	4.48121			3.33572	5.04039			4.17651	3.40133	3.61716		3.88594					6.3304	3.92886	5.95618	7.25482	4.7898	6.1437			8.74708	3.12754	3.2739	4.32101		2.90894	10.0204	1.96015		3.76759		5.39683		3.4728
SIDM00118;HCC2998	6.60846	3.74512		7.66566	2.03676	5.15266			2.98212	4.56727	4.93015		2.09967	3.60061	5.57107				3.11536	1.32514		3.82721		3.52254	2.67039	1.8787	6.89506	4.57166	7.76329	7.0699	6.12818	7.26913			6.60827	4.84959		3.81412		2.61983	7.83015	3.18659		3.25154	2.08355	6.31656			6.78759
SIDM00119;EKVX	6.16818			6.55483	4.09433	4.97908				3.88288	5.77012			2.56215	4.86069	2.7323		2.64111	3.95544	3.35974		4.10378	3.44311	3.60047	3.20424		6.21601	3.39159	7.76249	6.73122	6.16788	5.8028			6.9899	3.8941	3.52314	3.32962		2.74372	9.89111	3.91349		2.33483		4.4026
SIDM00120;DU-145	6.84686	3.46637		7.59294	3.3425	4.577		2.75816	4.06668	4.46579	5.73847		2.53592	3.6185	5.59282	2.71082			3.78851	2.6815		3.94936	3.95084	4.08904		0.63029	6.68809	4.53136	7.56801	6.1701	7.58541	5.88646			5.7784	7.70699		3.85957	2.89046		8.80631	2.86087	2.76231	3.60868			3.46567
SIDM00121;CCRF-CEM	7.20054	3.70282		7.03895	3.80426	4.12539		3.22914	3.08317	5.97149	4.80045	2.39296	1.91024	4.83812	5.92604				2.87559		5.57202	5.02617	3.66265	4.87395	1.40084	2.20806	6.49395	4.31206	8.18874	6.0765	7.39665	5.23444			2.97574	5.59396		3.70989			4.73211	2.79115		4.41399	3.27501		3.31245	3.89055
SIDM00122;BT-549	5.6102	2.97959		6.96398	3.38582	4.30554			3.52632	4.68572	5.00669		2.28033	4.03218	5.26363	3.89348		1.42689	2.58257			4.15408	4.17503	3.46454	1.79619		6.38931	4.36052	9.4906	6.36248	7.2944	6.17595	2.55073		6.4728	4.55153		2.93298	2.71307	2.65328	8.04906	3.59588	2.81079	3.93352	1.5466				4.61133
SIDM00123;ACHN	6.54919			7.58112	3.26859	4.93161		2.95055	3.09325	4.30737	6.30602		2.53625	4.0867	5.47488				5.11808	2.07481		4.99984	3.95173	3.41438	3.02622		6.43566	4.0713	6.76856	6.45173	7.38251	5.88729		3.30499	6.35251	6.20456		3.67233	2.1329	2.33244	8.19849	3.34445		3.02774			3.68972
SIDM00124;A498	4.39253		4.01517	6.49719		3.51963			1.79182	2.88647	4.38384			3.05827	5.02522	3.90621						4.86502	3.62024	2.9851	3.12825		5.35216	3.02262	4.39405	6.02631	7.47364	5.50143			5.46992	5.25075		3.73473			9.74985	3.26024
SIDM00125;786-0	6.09805		2.95682	7.28522	3.33986	4.30091				4.65362	5.31115			3.74602	5.76629				3.71431			4.06031	4.49725	4.05675	2.33772		6.14016	3.96614	8.10426	6.29566	7.34871	6.23543			6.50179	5.39521		4.23329		2.84422	9.11941	3.18468		3.38426		6.66857
SIDM00126;K2	6.1698	4.29634	2.78812	7.42036		4.76276		1.75917	2.87717	4.94441	4.24274		2.08017	4.20409	5.60271			3.00179	4.02959	2.25201	2.31609	4.47601	5.72243	4.28027	3.69831	2.4549	5.8081	3.54649	8.01215	6.90723	6.65103	4.59674			4.16472	4.17308		4.16638	2.64566	3.0381	6.44077	3.71927		2.94508	2.07864	6.36141
SIDM00127;JHU-022	6.44396			6.60719	3.64967	4.20634			3.16428	3.61185	5.24748		2.55733	3.3714	4.35238			2.51946	1.9187	3.36906		4.8143			2.23668	2.23804	6.50594	4.58044	8.49164	6.51673	3.3518	6.72361		3.28986	6.83441	2.17021		2.94104		3.78443	10.9706	2.74004		3.98149		6.12338
SIDM00128;JHU-011	6.46401	4.06296		6.63531	3.9628	4.28915			3.72402	4.61531	5.55076	1.81246	2.25756	3.27472	4.31029				3.00059	2.53721		3.81458		2.78019		2.86418	7.29998	4.49065	7.51283	6.00885	4.73544	5.8663		2.58524	8.10389	5.07049		3.12169		2.67319	8.92164	2.0319		4.04673	2.3123	5.071
SIDM00129;G-MEL	6.51179	3.93108	2.25644	7.10508		4.86621		2.72981	2.82341	5.08552	6.53746		2.58258	4.08246	5.18337	4.87896		2.7025	3.02677	3.42259		4.09147	5.06422	3.79739	3.78895	1.29495	5.98075	3.75225	8.61834	7.30278	7.23771	5.36434		2.90328	5.50383	4.75267		4.27867	2.82184	3.24046	7.73851	2.76835		3.41731			1.74572
SIDM00130;CFPAC-1	6.85376			7.13992		4.40122			3.23835	5.16468	5.55074			3.64185	3.96095			2.9599	4.44195	1.3631		3.88203		2.79696			6.79626	3.76402	8.41333	6.77791	3.83322	6.82152	0.96343	3.74564	7.32261	4.97823				3.41259	9.05561			2.69659		3.33115
SIDM00132;BxPC-3	4.53278			6.65009		5.04803			3.34148	4.88202	6.05747			2.78106	3.58654			3.23696	3.10771	2.61607		3.57738					6.69325	3.62778	9.08372	6.17138	4.29724	6.32483		2.21897	7.90639	4.74204		2.75248		3.07061	9.91154			3.46018		6.33862		2.31471
SIDM00133;HOP-62	6.76265	3.6731		8.05821	1.10805	4.57814			3.20197	4.85212	5.84618		2.02916	3.94442	5.43029	2.54627		2.61561	2.15289		2.63271	4.19623	4.4595	3.65636		2.65326	6.32414	4.29731	8.78437	6.4731	6.88497	6.10813			5.93099	5.34204		3.83993		2.79919	8.91271	3.01798		3.48644
SIDM00134;HOP-92	5.98487	3.82818		5.97921		4.17563			3.22555	2.7887	6.46519		1.16236	2.98353	3.88708			3.19652	3.07576	2.54288	2.88389	3.1806		1.50492			6.81024	4.25536	8.55022	6.86015	5.62282	6.73124			2.76266	4.09832				3.25129	7.2814	2.11392		3.20565
SIDM00135;Hs-578-T	5.8206	3.61277		7.5649		3.61047				4.2338	5.11048			3.66376	4.26818	3.61877						4.45442	5.26754		2.65134		6.24856	3.59479	8.59926	5.479	7.37085	6.80169			6.78486	4.23323		2.8568			9.80776	2.56708		3.79185		4.70439			9.24786
SIDM00136;HT-29	6.85369	4.14619		7.40243	3.01551	5.16964			3.37832	5.79323	6.185	1.82884	2.13899	3.75059	5.0889				2.61137	2.52737		4.22926	3.10814	3.96751	2.42485		6.74464	4.22695	7.51238	6.27009	5.43802	6.5852		2.94366	7.75798	4.94809		3.80894		3.24339	8.37252	2.92072		3.66407		6.05186
SIDM00137;NCI-H3122	6.96985	4.18862		7.62572		4.74628			3.62239	5.37494	6.28122		1.64822	3.74414	6.10556	1.80714		-0.01828	3.22142	2.17306		3.27463		2.82784			6.33853	4.17101	7.10417	6.03438	5.31309	5.83698		2.29939	7.02341	3.77376		3.70355		4.91866	9.01014	2.40007		4.3748		6.22798		3.01532
SIDM00138;NCI-H23	6.03432			6.72264		5.01707			3.55958	4.99247	6.93912			5.73822	5.52354				3.69667			4.52559	4.0701	4.91264	2.62229		6.49268	3.95307	7.78093	6.22011	7.05032	6.28834			4.81553	5.00003		2.89765		2.57146	7.68668	3.21074
SIDM00139;NCI-H226	5.23157			7.80811		4.92939			3.329	3.23764	6.49529			2.90964	5.1314			2.38859		3.1954		2.04892	4.00232	2.95195	1.93084		6.26707	2.17835	9.45358	5.44163	5.34537	6.52606		2.4065	6.31232	4.27229		3.05407		2.14575	9.45308	3.26581		0.27393		3.10793
SIDM00140;COLO-792	6.73691	4.67747		7.40332		4.75924		3.49208	3.89049	4.76322	6.05427		2.57913	3.78316	4.72119	5.13533			2.80846	3.25076	4.96791	4.20944	4.72027	3.42777	3.67261		6.23595	3.83828	8.81955	6.1572	6.91743	5.95391		3.1692	5.20792	4.91966	4.2155	4.41822	2.41853		6.21927	2.38602		3.67636
SIDM00142;COLO-684	7.01342	3.66948		7.89984	3.4832	4.48223	1.35409	2.20681	3.95673	5.636	5.86205	1.40487	2.37219	5.24946	5.88502				3.05727	2.99364		4.366	4.46309	3.93469	2.2019	1.20546	6.62999	3.99927	7.28015	7.28245	4.52966	6.61731	1.17275	1.31878	4.0616	2.5852		3.63486	2.48035		5.33402	3.36245	2.23687	3.93076		1.78762	3.97981	3.11699	7.33405
SIDM00143;COLO-668	6.87092		1.92819	7.23115	3.28475	4.53405		2.3048	3.01238	6.9716	6.36134		1.79639	4.71557	5.24759				2.80345	2.77452		4.51792	3.01658	3.55448	1.88824		6.38852	4.08806	7.26596	7.40495	5.52408	5.8657	2.58619	3.96535	3.87411	4.83387		4.14722		2.46585	5.09219	3.28077		4.16573		3.0666	2.8042
SIDM00144;NCI-H460	6.31218	3.68778	3.59418	7.97168	2.37743	5.22555		2.97204	3.81755	4.46201	6.76226			4.21614	5.40187				3.88329	2.83265		4.52441	4.53327	3.14833	2.48427		6.42534	4.24724	8.40399	7.14378	5.4524	6.49562			5.28177	6.68693		3.16063		0.77035	7.70793	2.89283					3.71322
SIDM00145;MOLT-4	7.46443	3.59772		7.92227	3.04973	4.13659	1.48496	2.05779	4.0357	6.82826	4.3572	1.74356	2.38667	4.99001	5.45293				3.05785		5.05991	4.93379	3.38039	4.43022	1.65421	2.0273	6.78835	4.19325	7.60125	6.10064	6.49865	5.5325		2.84779		4.15332		3.73023	2.66947	1.65747	3.73855	3.74192	2.74962	4.16651	2.21638		2.74936
SIDM00146;MDA-MB-231	5.87047			8.00034	3.25225	4.75633			3.97645	4.45868	5.13479		0.13606	3.7198	5.0787				2.86578	1.78257		4.31493	4.3945	3.35355	1.93667	2.63702	6.61437	4.43585	7.72432	6.56535	7.62827	5.88488			5.21278	5.54008		3.62758	2.20567	2.82634	8.40237	3.38204	2.03504	3.27385	2.82346		3.25186
SIDM00148;MCF7	6.04663			6.77012	4.98828	5.58545			3.17816	4.62375	6.02973		2.89954	3.86595	5.42751			2.4825	3.36759	2.21638		4.28557		3.6432	2.26527		6.81484	4.11015	7.60228	6.66474	4.07603	6.86101		2.80118	6.78768		2.58806	3.97419		3.50171	7.35586	4.42005	1.86218	3.80522		6.32345
SIDM00149;LOXIMVI	6.70091	3.95312		7.95423		5.06956			3.81445	3.93442	6.63892		0.8072	3.62588	5.15728	2.87984			2.16323	2.15225		3.68128	2.55602	3.57167			7.0254	4.70108	8.29898	6.43147	6.32682	6.59404			4.28281	4.37932		2.98429		3.07709	8.93883	3.112		2.35726
SIDM00150;KM12	6.23084	3.59433	1.80406	7.14071	3.3405	4.58			2.73127	5.86244	5.91225		2.60809	3.33093	5.07352	3.42586			4.13109	1.76137		4.54557		3.2591	1.56984		6.71769	3.82543	8.09387	7.0626	6.02602	6.28086		2.06705	6.7454	4.74683		3.6972		3.31053	7.05396	3.12249		3.45146		3.01531	2.48051
SIDM00151;IGROV-1	6.10173			6.82673	3.4891	4.92212		1.00443	3.91509	5.27289	5.4931		3.10149		4.40925	2.16627			3.64318	2.66935		4.16856		3.48784			7.31331	4.20882	8.73348	6.06402	5.47653	6.07814		3.78797	4.07994	4.02937		2.86216			7.8525		2.70796			3.64744
SIDM00154;NCI-H2795	6.53542			7.81494	2.57248	4.62348			3.60142	4.49591	5.52638	1.8738		3.83833	5.27101	4.58458		2.93089	2.68489	3.62472		4.46174			2.56099	2.87544	6.7599	3.30557	9.73439	5.71441	6.54628	5.98562		3.72088	6.66329	4.2136		3.9051		3.62677	10.1401	3.00908		2.51759		5.50367
SIDM00156;NB7	7.23116	3.98238		7.08614	3.15929	5.64657			3.13348	4.10539	6.42805		2.46634	3.52626	4.15422				3.38203	3.37344		3.77255	3.64593		1.27298		6.84969	4.56052	8.45106	7.18984	4.46548	6.52766	2.20466	2.99275	5.94606			2.75647		3.24882	6.85766	0.87276		3.40958		3.1826		2.53139
SIDM00157;KP-N-YS	7.2757	3.20811		7.41075	4.91626	4.1532			4.48272	6.45304	5.28879		2.47512	5.63958	5.4432	3.2969			2.85395	3.49811	2.81914	4.53998	4.40977	4.50724	0.75847	2.9805	6.8681	3.93745	7.50608	6.47154	5.17932	5.98322			5.20118	3.23473		3.45516		2.3729	4.46241	1.83524	2.59215	4.63424	2.15107		3.06535
SIDM00172;BB30-HNC	4.80403	1.91277		5.71484		3.46254				1.95844	6.31462		0.53396		3.57957			3.25223		3.01469		3.56881					5.7458	2.49579	6.87115	5.96781	3.79383	6.51075			7.67288	2.5618				3.28723	9.68427					5.63874
SIDM00175;CP50-MEL-B	6.40515	3.32791	2.09075	7.68749		5.03811			0.81347	4.67199	5.89028			3.49036	5.65188	3.19579		2.23642	3.25737	2.78695	5.37977	3.86328	5.45497	3.93942	2.87704		5.87055	3.60068	7.50713	6.86229	6.54546	6.60702			4.89381	4.06383		3.76728	2.8302		8.94176	2.43801		3.15182			2.98612
SIDM00176;CHSA8926	5.56615			7.16703		4.09419			3.60631	3.76272	4.18368			2.64675	4.8487	0.65825		1.63874				3.39545	4.33317				5.95098	4.20071	7.17179	5.28526	7.8024	5.71407			6.73781	4.57606		3.34425			10.0168	2.52018		2.24785					6.91078
SIDM00179;MZ2-MEL	6.10347	3.60707	3.0696	7.80277	1.98149	4.96721			3.33405	4.99607	6.04808		1.99057	3.88288	5.33122				2.98593	3.02342	5.07295	4.18122	5.07648	3.15916			6.21168	4.54152	8.47877	6.27099	6.16251	6.60619		3.11144	5.23456	3.81002		2.69088			7.43579	3.07535		3.42473
SIDM00180;LB996-RCC	6.07923	2.80437	1.52496	7.91449		4.75484		3.19541	2.23282	4.437	5.22277			3.50907	4.83152			1.75263	3.55773	2.23601		3.96041	4.15279	4.2603	1.88649		6.53228	2.93663	7.57582	6.6269	5.22338	4.87804		3.48641	6.04008	4.95158		3.72805		2.4685	9.14632	3.23864				3.74866
SIDM00181;LB831-BLC	5.23132	2.22452		7.5271	3.22246	4.66173			3.22042	3.58639	5.34768		2.48375	2.90525	3.83261			2.14026	3.01958			2.94986	4.57889	1.2503			6.73523	3.66276	9.67624	6.46954	6.87525	6.85899			3.89708	3.10331		3.18254		3.43616	8.34576	2.8366		4.07777		2.20069			5.81774
SIDM00182;LB771-HNC	6.33619	3.64149	3.34668	7.64464	4.20897	5.60098			3.62747	5.83881	6.13895		1.42549	4.78933	4.94003	3.37389		1.35008	3.85538	4.44459		3.85084	2.64564	3.09139			6.991	3.94408	9.45386	6.08158	6.30435	6.41673		2.34263	5.90515	3.68947		4.46533			8.40873	2.22116		3.91049		2.53919
SIDM00183;LB647-SCLC	7.37676	3.79681	1.53053	7.17964	4.70107	4.24608	1.16685	3.19113	3.94355	7.33191	5.03551	2.17463	3.24517	5.59471	5.21659	1.7756			2.80774	2.13451	4.93098	4.89825	2.83731	4.33704	2.15295	2.17137	6.68454	3.95405	6.84986	6.30715	5.44921	5.78136			4.22245	3.57297		4.10963	2.24404	2.77776	3.51072	2.17452	2.53276	4.35396			3.23453
SIDM00184;LB373-MEL-D	6.09422	3.94879	2.82872	8.00794	2.19203	5.26875		2.82208	3.44807	5.51305	6.16702		2.27169	3.64006	5.32796				3.65655	3.57295	4.91736	4.03639		3.87571	2.31571	2.03112	6.67429	4.31033	8.58007	6.972	5.99638	7.16236		3.91481	4.20363	4.0721		3.65956	2.03486	1.53877	7.02319	2.2256	2.44991	3.06515	1.79422
SIDM00185;LB2518-MEL	5.83401	3.48848	3.96016	8.00271	3.43305	4.63445		3.45293	3.95355	5.54356	5.84758			3.59953	5.83197				3.36585	2.40747	3.93523	4.46222	5.23199	4.35295	2.83495		6.12705	3.94798	6.48843	5.54329	6.73789	6.8052			5.12647	4.90004		3.95609			7.85708	3.38132		3.90596			3.00087
SIDM00186;LB2241-RCC	5.73337		2.85972	7.05454		3.76757				4.14383	5.40497			3.49355	5.51412	3.86403			4.17225	1.723		4.59767	4.77721	4.75091	2.56151		5.76953	3.97795	7.08526	6.11364	8.55273	5.85498			5.44846	5.53067		3.53551	3.44607		7.77141	3.44163					3.79679
SIDM00187;LB1047-RCC	6.89669	3.33413	2.72827	7.64372	3.2186	4.71314		3.04049	3.00501	5.37656	5.65635			4.32942	5.23783	2.6646		2.0417	3.2014	2.41516		4.34412	4.8162	4.40548	1.7945	2.48475	6.12412	3.51412	8.40068	6.97885	6.836	5.63585		2.95101	5.95925	7.41105		3.9096	2.85208	3.21493	8.86016	2.73988	2.16623				3.30518
SIDM00188;HA7-RCC	6.0476		2.6147	7.84551	2.29879	4.67927		1.68238	2.54089	4.64225	4.95077			3.89501	5.10891	4.04608			3.21716	2.84434		4.49695	4.22824	4.57722			6.14164	3.85311	6.55062	6.1897	6.47012	6.26114		0.65923	6.4697	6.84683		4.12335	2.78035		8.3012	4.13911		3.01593		6.20079	3.70411
SIDM00190;CP66-MEL	6.65133	3.53305	1.14754	8.11738		4.46705		1.8826	2.40381	5.94627	5.67596		2.15351	2.92745	5.77443	6.11869				3.11443		3.69613	4.78955	3.97583	3.17359	2.95544	5.74505	3.00855	7.57916	5.92001	6.95576	5.86824			5.19858	4.52849		4.84726	2.14039	3.24702	7.64161	3.30703		3.34215	2.00303		3.23274
SIDM00191;BB65-RCC	6.91487		3.97877	7.21375		3.83961			3.53487	4.54228	5.10072		1.93719	3.83063	5.71231			2.87683	3.58175			4.73088	4.75113	4.51038		2.48714	6.3415	4.19967	8.40065	6.60324	6.83641	5.49948		2.14481	5.30495	6.41481		3.818	3.06145	3.0761	8.45368	3.40312		3.02285		3.57591	3.55107
SIDM00193;SNU-81	6.3477			7.31893		4.39474			3.49509	5.21883	6.43846		2.42108		4.88824			3.25552	2.57703	1.19794		4.3135		3.35964			6.22987	3.64827	7.25815	7.06281	4.75778	7.12486		3.18354	7.02281	4.73564		3.59799		3.86608	9.77054	4.24475		3.20101		7.60812
SIDM00194;SNU-61	6.10059			6.16806		4.59807			2.95569	2.66815	6.56139		1.56881		3.51055			2.37121		2.05984		2.72268					6.16235	3.24358	6.47866	7.32125	2.65493	7.2382		3.35687	7.36213	2.51225				4.70402	9.44085	2.71162		3.15857	1.54578	5.95856
SIDM00195;EW-24	7.51685	3.64671		7.77934	4.19535	4.80484		2.80024	3.22075	6.10863	4.80123	2.21137	1.71577	4.52738	5.35862	3.00623			3.73595	2.59684		4.8601	4.10173	3.86891	2.10593	2.93669	6.58052	4.19902	6.60312	6.80493	5.87884	5.7056	0.78457	2.65735	4.76871	2.67242		4.20466	1.7487		4.84111	2.97587		4.08642	2.86806		3.52728	2.75942
SIDM00196;EW-22	6.90424		2.84826	7.58727	4.9575	4.93367			2.02683	6.29103	5.64754		3.14225	4.70844	4.77841	3.79395			3.68432	3.02756		4.97746	4.45457	4.35737			6.36962	4.55212	7.34002	6.81063	5.42599	5.79273			4.60617	3.58605		3.54971		2.55387	5.5776	2.62456		4.98291	3.31203	3.0005
SIDM00197;EW-18	6.86515		4.55404	6.61283	4.324	4.39413		2.68466	2.8152	5.71245	5.27955		0.0668	4.86123	5.46738	4.02567			3.68488	2.81181		4.29744	4.01936	4.37437	1.45575		5.94506	3.65876	7.14095	6.34029	5.32002	5.41303			3.79143	4.11929		3.50603			3.83758	2.85743		4.12868		1.65413	3.79339
SIDM00198;EW-16	6.97015	3.15515		7.12221	3.76072	4.83137			4.20595	5.19222	5.54938	1.52103	2.43655	3.78266	4.72737	3.90383			2.59913	1.7111		3.58296	3.27179	3.25739		1.20545	6.79875	4.17944	8.05827	7.04167	6.26161	6.50062		1.97439	5.68817	3.83933		2.61069		3.1095	8.08303			4.34791
SIDM00199;CS1	5.43213	3.19634		8.15995		4.5264			3.34672	4.04605	5.91179			4.23045	5.55086	3.92914			3.22585	2.02776		4.93104	3.28481	3.92745	2.22357	2.53464	6.64849	4.31318	7.93743	6.02807	6.64193	6.55592			5.71939	6.13859		3.53929		3.36059	8.10076	2.55359		3.47076					6.01781
SIDM00200;EW-12	6.66345	3.66421	4.89186	7.02724	3.90174	4.73339		2.93514	2.7008	6.50007	5.56857		2.11216	4.75311	5.60303	3.01147			3.55618	2.89875		4.60646	4.78129	4.44944	2.56872	2.0689	6.15442	3.99214	7.11786	7.07006	6.01971	6.36408	1.94992		4.8947	4.03836		3.83859		1.77826	4.99	2.28834		4.62595	2.83518	4.0729	2.80637	3.46604
SIDM00201;EW-7	7.03804	3.52609	3.75652	7.41348	3.86425	4.26605		2.90252	3.33767	5.1049	5.1346		2.25235	4.99785	5.58601			3.08351	3.75572	2.81914		4.30131	4.17857	4.67959		2.67031	6.28606	4.24207	6.71635	6.91472	6.47878	6.16094		3.04016	4.69542	3.67644		5.10351		1.66089	8.06565	3.68191	3.3766	3.09304		3.08139	3.51838
SIDM00202;EW-3	6.80786	3.58153		7.09132	5.1066	4.89461			3.45583	5.03354	5.64405	1.91341	2.23867	3.93275	3.52685				3.59247	3.72114		3.92209	3.67741	3.3365		2.62478	6.70753	3.65742	6.98035	8.71605	5.03086	6.67697		2.49996	4.53508	2.66856		2.95878		2.47901	3.45568	2.93568	2.15856	4.58773			2.4085		7.22431
SIDM00203;EW-11	7.29914	3.44177	2.32497	7.58609	3.58302	5.05228			3.63279	5.66445	5.12831	1.71718	0.08272	4.38786	5.37282	4.01665			3.05794	2.17355		4.63338	4.22656	4.21698	2.00517	1.72331	6.63657	4.27268	7.30093	6.94575	5.10402	5.96137		2.76496	4.53975	3.58154		3.78783		2.76408	5.34877	3.35854		4.44389		2.08957	3.28923
SIDM00205;EW-1	6.66323	3.60439	3.0346	7.41924	4.36755	4.44539		2.78012	3.02464	5.64597	5.67041		2.97602	4.61461	5.54511	3.2139			4.42636	2.97021		5.06328	4.24142	4.78391	2.23533		6.39129	4.54252	7.59558	6.73497	7.23486	6.00022			4.70933	4.48964		3.97764	1.8051		4.97169	3.11117		3.71513			3.32759
SIDM00206;D-566MG	6.37607	3.44478		7.93381		4.71569			3.27389	5.28738	5.73387		2.24004	3.62473	5.47287	3.73745		3.64941	2.69911	2.19911	3.16816	4.68684	4.95085	4.0805	2.97423		6.81809	4.32603	7.518	6.12411	8.23879	5.74565	1.11498		5.85646	5.3607		3.86184		4.17639	8.33976	2.65692		3.83749		4.67872
SIDM00207;D-542MG	6.21066	3.24481		7.50426	3.38771	4.43994		2.31622	3.93419	5.05325	4.42255		2.06161	3.84979	4.91118	3.54313		3.58314		1.99408	5.1287	3.70616	4.16949	3.63184	1.98416	1.54022	6.50079	3.81359	8.03671	6.82552	6.60829	6.50153			5.99364	5.25124	4.4107	3.37952		3.05507	8.95078	3.32653		3.82539			2.45358
SIDM00208;D-502MG	6.64519	3.32526		6.96328		3.59302				4.14514	4.28436			2.31077	5.68489	4.40534		1.37576	3.92419			3.98427		3.69192	3.17849		5.8134	3.68694	7.26034	6.76935	7.64035	5.73508			6.38628	4.62147		3.3039			8.62167	4.06549				4.27355
SIDM00209;D-423MG	6.16296			6.95123		4.73981			3.01008	4.22896	6.29969			3.44387	4.55127				3.15558	1.71725		2.94307	4.05627	1.6463			6.41712	4.49989	7.83969	6.65066	5.20089	7.22444	0.59891		5.16574	3.76807		2.90404		3.01342	8.55197	1.9203		3.50193
SIDM00210;A2780	6.59453	3.6725		7.80945	4.39425	5.09961			3.24869	5.09385	5.85615		1.46111	3.97348	4.64335	2.89456		1.01709	3.10174	4.00506		4.25439	3.24736	4.2751	2.23635		6.90922	4.36674	7.70531	6.90419	4.92464	6.59145				3.21741		1.26893		2.42324	5.2015	2.62881	2.15872				2.24447		5.80795
SIDM00211;ALL-PO	5.67979	2.94152	-1.1042	7.83296	2.84169	4.39091		1.47712	3.16616	6.78752	4.44279		3.08056	4.72492	5.55696				3.22866	1.44012	3.81799	4.436	3.6608	4.69968	2.57391	3.26714	6.64372	3.71178	7.06811	6.21459	6.51029	5.35805			2.50486	5.56006		3.85568	2.00798		3.46333	3.24849	3.58086	4.26293	1.5946
SIDM00212;CAS-1	4.94453			7.31905		4.58029			3.62677	4.07429	5.30593			2.86187	5.1082	2.96386		2.14034			3.95595	4.20633	3.76646				6.73457	3.77746	9.16021	6.29988	7.31327	6.43278	2.15674		6.32239	4.16324		2.43205		3.72901	7.60671	2.06619		3.21054
SIDM00213;FTC-133	5.91861			6.65103	3.8663	4.3155			3.03953	4.36714	5.53717		2.85807		5.12364			3.16832	3.64655			4.32878	4.5126	4.15864	1.27553		6.16664	3.84322	8.61088	6.44305	6.45403	6.16007	-0.46309		6.00679	5.61938		3.9026		3.47379	9.16291	2.72583		3.40838		5.49858	3.1297		5.58396
SIDM00214;SNU-407	6.51838	3.76199		6.30754	4.08953	5.0296			2.6872	5.04262	5.82324		1.83564		5.46553	4.33871		1.86788	3.39222	1.70374		3.93021	3.6603	3.26974		1.84771	6.70903	3.54873	7.7669	8.16433	5.89939	6.31143			3.59867	5.19365		4.03042	2.75094	2.92328	8.47124	4.11564		3.70312		5.14892	3.00905
SIDM00215;SNU-283	7.254			7.20916	2.58282	4.97596			2.8726	4.86376	6.25319			3.3756	5.89642				3.4324	2.20837		4.5032		4.04323	2.20266		6.23289	3.21239	6.43017	7.47464	5.6589	7.08276			7.09524	5.9617		4.39061	1.73075	3.29275	7.04333	4.26494		3.25563		5.59218	3.26999
SIDM00216;SNU-175	7.11329	4.06618	2.51279	7.10114	3.76382	4.68207			3.74209	4.42884	5.98637		0.93259		5.3302				4.02539			4.54483		3.95801			6.52369	4.10152	7.40697	6.85805	6.04115	6.10544			5.30053	4.08752		4.3188		3.81844	7.49078	3.67264		3.21969		5.92179
SIDM00218;RO82-W-1	6.40212	3.48748		7.90964		4.46292		2.58926		4.46999	4.70105			3.66831	4.70879			3.23003				4.55817	4.35195	3.83217	2.62466		6.67571	3.63937	8.41056	6.0514	7.26073	6.12972			6.93953	4.06933		3.59957		2.73553	9.44127			4.01632
SIDM00220;OC-314	6.28778	2.05062	3.21077	6.92876	3.31126	4.75066			3.46187	3.79593	5.70326		0.74484	2.88524	6.4212	2.28681			3.88363	2.48349		4.47529	4.76206	4.88988	2.12714		5.97709	4.88689	7.10417	6.80605	7.53203	6.31613		3.21471	6.364	6.38807		3.25575	2.0696		8.70405	3.115				3.14551	3.84947
SIDM00222;MPP-89	6.12319			7.51466		4.65602			3.48367	4.71603	6.3114			3.5684	5.35374					2.32551		4.61481	4.32811	4.15238	3.77235		6.2996	3.76912	8.10452	6.30267	7.48052	6.36136			6.02104	3.84334		3.07277			8.86391	3.4943		3.68449		4.75891			4.9449
SIDM00223;IST-SL1	7.88625	4.22489		7.11134	5.4497	4.27866		2.84656	3.7906	7.14874	5.67759	3.18853	2.9346	5.47774	5.85642	2.79059			3.14897	1.64529	5.05019	4.77769	4.3949	4.83693	6.04586	2.4516	6.62291	4.17256	7.57039	6.28711	5.96995	6.74645			5.20716	4.62617		3.92788			3.00937	2.72334	3.37032	5.14203	3.46168		3.19544
SIDM00224;IST-MES1	6.17568	4.14434		7.4275	2.22026	4.86401		2.41823	3.30888	4.83808	6.32805		1.32808	3.90521	5.6958	2.73451		2.53895	3.07766	2.9437		4.18405	4.0302	3.66386	3.32801	2.70451	6.72125	3.80265	8.89259	5.79184	6.54543	6.45807			6.26211	4.14992		4.13712		2.51882	10.0931	4.26269	2.96106	3.54244		4.50468
SIDM00225;IST-MEL1	6.82922	4.14379	2.90791	7.77182	3.89959	3.80378			3.85791	5.59865	5.53577		2.62815	4.82332	5.63406	3.16959		3.78487	3.13188			4.16586	4.48184	4.32517	3.28614		6.12048	4.19631	7.84124	6.45796	7.44363	5.45658			5.7701	5.55886		4.03917	3.2514	3.82074	8.45382	2.86384	3.23295	3.98095			3.70643
SIDM00227;GI-ME-N	6.21744			7.97024		4.58307		2.55377	3.36728	4.01029	5.5924			3.84573	4.65722				2.93867			3.69017	4.27875	2.48192		2.24697	6.57501	3.45511	9.01519	5.89791	6.20921	6.51865			6.58707	2.87865		2.97444	3.04836	3.23972	8.42261	3.36663		3.01044
SIDM00230;IST-SL2	7.72139	4.2771		6.6186	4.4433	4.21495			3.91524	6.85131	5.81047		2.23543	5.38327	4.4288				2.40117			4.64212	3.67324	2.14826	3.48261		6.58724	3.74558	7.78981	7.79255	5.26868	6.26053		3.00827		1.67325		4.28177		2.206	4.36893	3.31961		4.06807	1.91123	4.21776	3.18091
SIDM00231;NCC010	6.25495	4.094	3.33729	7.8935	2.58947	4.16658	1.28789		2.2253	5.24158	5.83392		2.44734	2.9409	5.43983	2.46492		2.91962	4.3218	1.8007		4.05149	4.06342	4.47427		2.74658	6.56368	3.84351	9.01917	6.58877	6.27021	5.8143			6.73512	5.1885		3.87409		3.03823	6.59577	3.13262		3.69949		2.60617	3.3241
SIDM00232;NCC021	6.50126	3.64235	3.96766	7.43892	3.41185	4.23025			3.40451	4.83108	5.07938			3.69261	4.83173				4.36167			4.65658	4.41101	3.40028	3.39883		6.50862	4.41288	7.86765	7.20613	6.93603	5.94303			6.56041	5.3492		3.90127	3.3907	3.47984	8.67473	3.96231		2.76175		5.30871	3.94537
SIDM00233;ATN-1	6.57607	2.9848		7.53447	3.86543	4.31472			2.97189	6.30611	5.76743		1.95852	5.13689	5.47761			2.73964	3.59976		5.0077	4.94425	3.10635	4.03966			6.37078	4.34326	8.45545	6.53709	7.17643	6.05303				5.983		4.82335	2.25784	1.97711	6.23046	4.0564	2.57718	3.76417			3.28802	3.61279
SIDM00235;RCC10RGB	6.07425	4.01398	5.16358	6.70752	2.22005	3.44631				3.95806	4.47368			3.66676	4.22028				3.23385			4.57283	4.18412	3.29355			6.24115	3.47795	6.81492	6.22164	6.57302	5.71044			6.28385	4.19408		2.20142			9.2998	3.10409		3.9604		4.56082
SIDM00237;PC-14	6.07677	4.09793		7.48894	2.67524	5.24867			3.69869	4.76548	6.29233		2.90384	4.39319	4.9264	2.74804			3.22167	2.03705		3.80926	3.63411	4.28318			6.85696	4.33917	8.42682	6.77541	4.94729	6.79489				5.72326		4.25536		3.23211	9.13617	3.60364		3.18025		5.21155
SIDM00238;OVK-18	6.62293	3.69426		7.94915	3.55699	4.64524			3.52315	4.12263	5.74437	1.43916	2.76959	4.50432	5.36963	3.63238			4.78046	3.44016		4.88319	3.53506	3.98074	2.32082	2.83326	7.1339	4.44553	7.11771	6.67633	6.03943	6.12321			3.67161	4.01375		4.52693	1.95464		5.09229	2.96804				3.04964	2.4494
SIDM00239;OS-RC-2	6.08565		3.96569	7.61153	2.02243	4.39593		2.79421	3.6779	4.42507	5.1545		1.2419	4.19319	5.59777	3.19657		2.24867	2.95695	2.2269		4.53793	5.23059	4.51352	2.54632	2.72868	6.45551	3.68028	8.87641	6.95907	7.16974	5.40323			6.63728	6.80192		4.14932	2.95191	3.33766	8.18371	2.93022		2.96438		5.25834	2.58113		5.0806
SIDM00240;OMC-1	5.59912	3.89981		7.01238	3.07152	4.74632			2.94499	3.90188	6.04851			2.94384	4.10684			1.5801	2.90216	3.18737		3.69969					6.09637	3.64019	7.38819	6.77794	4.63592	7.09216		4.00946	7.4236	3.03494		2.38049		2.90843	8.96431			2.97598		6.74886
SIDM00241;OCUB-M	6.66782	3.37697		7.12749	3.45518	4.89829		1.62249	3.14299	5.15582	6.41654		0.22236	4.6822	5.82475	3.1497		2.38608	2.52969	3.28484		3.80334	3.93284	3.04951	2.11581		6.39736	3.32995	7.85466	6.63821	5.39554	6.82303		4.01404	4.57888	4.04514		4.59388		4.62356	7.60183	3.65115	3.12616	3.61633		6.84169	2.44963
SIDM00242;NOS-1	5.96774	3.81062		6.99238	4.19372	5.04054	-0.47865		3.07152	5.49449	5.94582	0.32301	2.71293	3.43974	4.80448	3.25961		3.50775	3.58071	3.2849	4.12659	3.89832	4.31427	1.83756	2.83241	2.61661	6.90213	4.13544	7.37302	6.73159	4.25356	6.21424			5.16105	3.55267	5.09045	2.13476		2.96531	7.74393	1.81845		4.56479	2.60741
SIDM00243;NEC8	6.45255		2.14566	7.07829	2.99312	5.80458			3.16303	6.49185	6.23231		1.84043	5.64595	5.82991	3.9877		2.40259	3.53787	2.69685		3.99451	3.77235	4.27894			6.73085	4.42176	7.2159	6.37307	5.22542	6.35181			5.84591	4.10851		3.71498		1.11558	7.14425	2.97549	4.02594	3.26595		6.53388
SIDM00244;NB69	7.29632	3.44329		7.11662	4.48354	4.27438			3.04279	4.7891	6.49629		2.02966	4.15727	4.54351	4.13594			3.87341	2.87775		3.83502				2.85441	7.07616	4.52382	7.24395	7.17097	5.19824	6.14393			5.84217					1.43139	6.42995	2.50053		3.90189
SIDM00245;MS-1	7.15341	3.48324	4.53427	7.46384	4.22095	5.44099			3.01047	6.63025	5.96777		1.31689	4.16352	5.1761	4.50362		2.15748	3.16135	2.23912		4.38425	3.60906	3.55632		2.86824	6.9675	3.96018	7.24649	7.50145	5.25805	6.48476	0.03794	2.99447	3.50103	3.44811		4.57283			4.85267	2.09289	2.75905	3.40019			3.6988
SIDM00247;MKN45	6.36481	3.94903	0.71719	7.41332	3.84264	5.12484	2.06617	1.50675	3.59629	5.80283	6.67636		1.8058	2.88456	5.48617			2.95177	3.7515	2.93056		4.6701		3.67657	2.42062		6.58891	4.7471	8.61383	6.33651	4.63476	7.08452		2.29398	7.50767	5.26922		3.88481		2.90625	9.10055	2.65632	2.83044		1.49546	3.48637	0.41759
SIDM00249;TE-15	5.81516	3.95665		7.38439	3.23568	4.872			2.90057	4.74792	5.53578		2.90141	4.29713	4.88896				3.40916	3.15626		5.0262		2.55817	1.5132	2.18131	6.80004	4.21244	7.39426	6.71402	4.66673	6.14887		3.19055	7.4904	3.79514	3.38575	3.96747		3.25538	9.83385			3.71624		5.61463
SIDM00250;TE-4	7.35955	4.34368	3.05721	7.14113	3.08802	5.79593			3.6971	5.46013	6.72117		2.772	4.17185	5.60283	4.21143		3.14927	4.23835	3.17973		4.39846		3.38095	2.98043		6.32569	3.99601	7.78056	6.95111	5.63531	6.29567		3.07941	7.35095	4.02343		4.54705		2.98693	7.90623	3.72747	3.90851	4.21574	2.77479	4.27823
SIDM00251;TGBC11TKB	6.43055	3.78294		7.46018	2.95881	4.44037		1.88318	3.18547	6.0948	5.76436		2.2329	3.24749	5.96824	3.4176			3.81666	1.51007		4.98215		4.06302	2.1075		6.19791	3.70717	6.91415	6.9897	5.51128	6.08747		3.59182	6.51544	4.71581		4.11509	2.56052	1.93147	6.78787	3.95777		2.22896	-0.67111	5.63216	1.23122
SIDM00252;TGBC1TKB	6.17064	3.69309		7.22427		4.89548			3.24359	4.1342	6.66879			4.93923	5.48857				3.35083	3.54299		4.56023	3.94646	4.031	3.29615		6.44383	4.02745	6.98793	6.17858	6.41507	7.09987			6.42466	4.78928		4.13641		3.95213	9.20021	3.14171		3.76319		5.81272
SIDM00253;NB6	6.85967	4.20524		7.69398	4.40397	4.02682		3.15097	4.18381	7.09373	5.19543		2.47766	4.89794	5.31759	3.10444			3.92296	2.68146		4.49833	4.29613	5.03935			6.15104	4.17978	7.49434	5.60315	5.45872	6.26788			3.67777	3.04309		3.40144			3.81881			4.41716	2.14946	4.65006	3.12612
SIDM00254;NB5	7.08766	3.65827		6.74876	3.46518	4.35317		3.44879	2.3907	4.9005	6.26352		1.46328	4.26552	5.0566	4.76725			4.79239		4.82976	4.65047	4.66326	5.44444	3.37119		6.29063	3.67131	8.50974	5.92946	6.48549	5.55279		2.0974	5.54991	2.87199		2.9479	1.33344	2.05975	7.19863	2.56122		3.21704			3.30012		4.99682
SIDM00255;NB17	6.16414	4.14458	1.97633	7.37865	4.87079	4.22076		3.33562	3.50133	5.5972	4.85952		2.72887	5.26439	5.70442	3.22611			2.7026	2.19927		4.85068	4.09973	4.90809	2.82204	2.61524	6.71089	3.66431	6.80435	6.29208	4.72613	6.3667			4.91512	2.66949		2.87155		3.0396	5.35375	1.01816	4.2956	3.52652			2.63491
SIDM00256;NB14	7.00948	3.32612		8.20122	4.24945	3.90591		2.27793	3.48644	6.50743	5.58677		2.00523	5.13259	5.09262	3.03812			4.09816	1.98288	4.4126	4.53023	4.03513	3.425	1.84483	1.5463	6.93648	4.40714	7.77002	5.85396	5.17434	6.35269	-0.0947	1.79821	4.72831	2.85872		3.62931		2.05234	4.24372	2.58245	3.50476	4.05814		3.67771	3.49164
SIDM00257;NB13	6.74398	2.46441		7.33429	3.88126	4.44293		3.02548	3.58893	6.18108	6.1998		1.94157	5.40313	6.02655				3.92997	3.09889		4.8135	3.86986	5.13155	1.64381		6.58911	4.17828	6.37345	5.75529	5.46379	6.51834			3.89532	3.90109		3.27789			4.55891	2.31697	3.16421	4.37018	2.71297	1.39741	2.85817
SIDM00258;NB12	8.0258	4.10872		7.29332	4.16477	4.43548		2.93279	3.19845	6.14653	5.29204		2.32492	3.95594	5.43987	3.97105			3.11071	2.79537		4.46807	4.0005	4.52305	2.51357	2.63735	6.41322	4.26146	7.71438	6.87377	6.23496	6.75965			6.13856	3.74125		3.90707			5.89264	3.1241		4.05241	3.0532	3.07096	3.51006
SIDM00259;NB10	7.56396	3.86348		7.69722	4.94418	4.71719		2.58601	3.61737	5.97469	5.0494		2.87584	4.51794	5.38718				3.4937	2.46522	6.50494	4.85101	3.56129	3.69748		2.689	6.85102	3.08054	6.34021	7.76663	5.51017	6.34388			5.52852			3.63859	2.74119	2.29243	5.68052	2.82564	2.864	4.53828	1.95488		3.59108
SIDM00260;MKN28	6.57286	3.7123		7.88747	2.13095	5.3235			2.94414	5.75536	6.26186		1.5201	4.55274	4.89451				3.75767	2.68919		4.45537		3.50725	0.86593		6.87126	4.36474	8.44552	5.6986	6.06488	6.55455			7.20524	4.21794		4.33551		3.41692	9.28142	3.43829	3.3897	3.43707		7.15919	1.49187
SIDM00261;ES8	6.82493	3.35462	1.50622	7.82978	3.95379	4.88701		1.14154	4.42241	5.57833	5.61232	1.33951	1.43921	4.62051	5.21679	2.67292			3.51725	1.66424	0.75816	4.42386	4.34192	4.3563	1.92988	1.77025	6.84354	4.62615	7.48803	7.14458	5.74018	5.72812		0.96002	5.0646	2.62066		2.96822		2.12216	5.96147	2.96684		4.34012		3.58732	3.30817
SIDM00262;ES6	5.48106	3.7039		7.25377	3.32684	4.18704		2.61664	3.04902	4.63956	5.88212			4.70919	4.59453	2.66459			3.41739	2.50593		4.20297	5.03515	1.67964	3.19097		6.38295	3.00757	8.01682	6.60974	5.20826	6.70772	0.86017		4.60101	3.56125		3.37362			6.48224	3.09487		4.00327			2.10897	2.55879
SIDM00263;ES5	7.10855	3.47018	2.53389	7.92701	3.52437	5.14663		2.20061	3.36804	6.59566	5.51753		1.95539	5.12807	4.87145	3.86478			3.36804	2.51835		4.73887	4.93747	3.77723	2.61038	2.01743	6.64813	4.17327	8.25666	7.17987	5.8257	6.3317			4.31145	2.83413		3.28373		2.27799	4.6995	3.03606	2.36258	4.64695		3.79681		3.83597
SIDM00264;ES4	7.55273	3.85735	2.52654	7.12072	4.00851	4.60524		3.42555	2.73157	4.60769	5.70767		2.60857	4.20155	6.23356	3.54685			4.1812		4.84642	4.47597	4.88837	4.35207	3.77221		6.29145	4.02236	7.37153	6.37377	6.76178	6.13322			5.91077	4.62388		3.88281	2.28153		7.44575	4.31753		3.87892		2.94461	3.87707
SIDM00266;ES1	7.06428	3.52972	3.46357	7.74794	4.63153	4.90966			3.01835	5.4739	6.00789		2.19782	4.2884	5.0416				3.60467	3.14244		3.79987	2.20502	3.55892	1.57198	2.48054	6.54853	4.24813	7.69126	6.89165	5.98076	6.85302		2.99392	4.02941	3.04564		3.76795			7.95432	2.96905	2.81542	3.27945		3.35122	2.3601	3.31907
SIDM00267;TGBC24TKB	7.15724			7.01395	3.55555	5.17579			3.6272	5.21563	5.89157		2.16973	4.36933	5.04593				3.79388	1.6739		4.24518	2.72008	3.8285			6.77762	4.05273	7.1141	7.34597	5.18343	6.20056			4.30076	3.55311		4.66962			8.5975	3.61088	2.60803	3.19213		4.90987			6.44783
SIDM00269;ES7	6.60043	3.72671	2.54009	7.61362	4.27854	4.79225		2.01802	3.5572	4.92849	5.69529	1.18483	1.95902	4.52549	5.12619	3.88729		0.97494	3.57712	2.34664		4.47823	4.19282	4.45807		1.40638	6.77959	3.94193	8.361	5.67059	6.35439	6.27574			4.51523	3.74693		3.66149		1.61518	6.06963	2.78636		4.23039		3.12078	2.46591
SIDM00270;PCI-15A	6.10967			7.79811	2.12864	4.82978			2.73333	5.4784	6.05083			4.00585	4.9744				3.26558	3.10893		4.82757		3.3471			5.95013	3.33263	6.75408	7.67869	5.21108	6.53091		3.51974	7.08663	5.22509		4.5014		2.63267	8.60746	3.52722	1.69133	3.84715		6.92676	2.00462	1.41472
SIDM00272;MDA-MB-453	7.43398	3.26924		7.2381	3.58918	4.68507			4.11589	5.75836	4.79209	1.12355	0.78774	4.06705	5.25299			1.05482	2.55012	3.17552		4.80884	3.88963	2.12184	1.93356		6.38272	4.20598	7.42474	7.7637	5.85437	6.55657		3.18633	3.63379	3.85631	4.00324	3.58401		3.70357	7.53357	3.27009	2.00236	3.91529		5.14386		2.97005
SIDM00273;GI-1	6.74278			7.91837	2.8261	4.23018		3.01	2.25496	5.60743	5.52909		2.71629	4.1979	4.79382	4.16368		2.98096	3.25283	1.8492		4.49211	5.03451	4.43205	3.24623	2.78501	6.56745	4.06889	7.66355	6.1434	7.15405	6.03057			4.83415	4.60381		4.64251		3.4126	5.69443	3.07029	3.29208	3.13202			3.42791
SIDM00274;GCIY	6.23817	3.7514		7.00144		4.79582			3.58526	4.39426	6.65121		2.21176	3.53908	4.25817				3.44321	4.6864		3.58899	3.89779				6.62725	4.08581	8.53713	6.61525	3.98031	7.18263	0.08311	4.13519	5.68179	2.84168		0.56115		2.89894	6.50284	2.00807		3.76034
SIDM00276;ETK-1	5.93962			7.0224		4.34525			3.67082	4.65325	5.38125		1.58121	4.08673	4.97251				3.57848	1.36035		3.95967	3.36134	3.36887			6.87173	3.86452	8.70637	6.35406	5.79663	5.69032		2.42499	7.09296	5.20497		3.51985		3.76958	9.99703	2.52289		3.58744		4.69604
SIDM00277;EoL-1-cell	6.17763	3.20686		7.54936	3.66649	4.60098		1.33966	3.73342	5.9429	5.31153		1.99998	4.12692	5.69113				1.73638		2.44785	4.76072		3.42633	2.00818		6.09126	4.35397	6.27452	6.52455	7.61216	5.87952				4.85379		3.52632			5.28045	3.85038		3.86294			1.82749
SIDM00278;EC-GI-10	6.26248			7.40236	2.98902	5.15984		1.1346	3.06832	4.57925	6.10279			3.70629	5.12215				2.67796	2.22968		4.09152				3.16783	6.86656	4.17302	8.45892	6.63431	5.00376	7.13399		1.57761	6.86495	3.95666		2.53898		2.89663	8.43512			3.41139		4.61324
SIDM00279;ECC12	7.8662	3.92056	3.02333	7.1512	3.55977	4.15361		3.26212	4.36638	4.97438	5.12287	2.08298	2.09127	4.24202	6.03557	3.11438			2.74178	2.59456	2.53189	4.86097	3.46097	4.84517	2.75444	1.90126	6.48416	4.07183	6.88538	6.82564	6.49463	6.29269			5.53432	6.08294		3.30958			4.45476	4.70948	3.24819	4.43446	2.36393	1.91409	3.05485
SIDM00280;ECC10	7.54779	4.34834		7.00439	5.11395	4.69099		2.10459	3.33377	5.97138	5.64117	2.28393	1.97113	5.02149	5.69288	3.46393			4.09646	2.24907	4.80446	4.22618	3.86695	4.47217	2.41749		6.75147	3.82423	6.5661	6.1688	6.00351	6.53164		3.46348	1.58045	3.26396		3.95689			5.99036	3.73556		4.01051	2.5556	3.31154	2.82641
SIDM00281;DJM-1	5.64567	4.18413		6.94145	2.69627	4.61934			3.66204	4.92465	5.47175		1.77513	3.66471	3.86566	2.48648			2.6977	2.66698		4.76647	3.76829	2.44599			6.52959	3.98029	7.82471	6.35981	3.96009	6.50087		2.85511	7.01983	5.10467		2.78692		3.47813	10.0719	2.90216		3.55073		5.48994
SIDM00282;CW-2	6.77288	3.87475	2.21626	8.22894	3.01721	5.21404			3.54937	5.61865	6.54159	1.46866	1.98928	3.65904	4.58969				3.30235	4.24907		3.33026	2.42128	3.16097			6.41719	4.2714	8.58273	6.67269	5.45388	6.87965		3.54278	4.15958	4.31115		3.48787		3.53266	6.35468	2.92172	1.54602	3.69618		6.57707	1.62285
SIDM00283;CTB-1	7.6502	3.85418		6.12606	4.37679	3.83079		3.40702	3.28349	6.07204	4.89523		2.79498	4.26131	5.41115				3.77285			4.15844		4.55438	3.58026		6.48888	2.85954	6.16185	6.8583	6.98577	4.69638				5.24128		3.28112	3.12578		5.04288	4.71212		3.95412	2.90355
SIDM00284;COLO-679	5.27277	3.15449	3.10016	8.0736		5.19231			3.09666	4.93098	6.07229			3.09567	5.19326	3.08271		2.72379	3.99044	2.7404	3.29423	3.97714	4.68859	3.42251	2.76741		5.77028	3.90728	7.28194	7.51808	7.09471	6.11426			5.19665	4.48742	3.61018	4.5409	2.75098	2.52466	7.01595	3.03478	2.88338	3.21521			2.91256
SIDM00286;CHP-126	7.39139	3.88417		7.06977	5.01503	4.37147		2.80231	3.4455	5.46892	5.74001	1.76312	2.52649	4.80257	5.20192	3.52837			3.72585	1.29265	4.24928	5.08203	4.09074	4.56233			6.51729	3.70027	7.87848	6.39003	5.36618	6.39054			4.20653	1.39963		3.30105			3.52563	3.29053		4.08995	2.97748		3.16338
SIDM00287;BALL-1	7.23661	3.4751		7.40256	3.83796	4.15503		2.60487	3.38554	6.53087	5.01232		2.22292	4.57399	5.96419			0.7243	3.40297	1.9034	4.06358	4.53599	3.11426	3.46807	3.4385	2.3076	6.87372	4.12264	7.27615	6.48238	7.38291	5.43741			2.55407	5.42179		3.81564	2.71857		5.67206	4.3412		3.95034			3.28197
SIDM00289;HAL-01	7.0068	3.49607		7.50673	3.67512	4.54239		2.26101	3.56673	6.71288	5.5763		1.84445	4.67999	5.65437				3.4867	2.02267		4.74436		4.1161	2.87183		6.58877	3.00817	7.06363	6.35617	6.88045	5.54653		0.83698	3.10895	5.23755		3.95902	2.72574		3.30604	4.20231	2.75085	3.99972	2.18293		1.9944
SIDM00290;HGC-27	6.93953	3.84475		7.70838	4.76128	4.44304			3.83794	4.91515	5.85334		2.48077	4.97655	5.65208	3.60533			2.83706	0.99571		4.56489	4.57888	3.93438	2.69902		6.27111	4.37446	6.92742	6.41681	6.28582	5.61378			4.81704	3.62648	5.78017	3.45002	2.67365		6.58817	3.31758		3.71898			3.32012
SIDM00291;HMV-II	5.71088	3.46349		8.05352	2.12505	5.47716		2.57626	3.67968	5.26473	6.24747	1.74566	1.237	3.67697	5.36951	4.08855		1.75577	3.15978	3.56064	3.81148	3.92163	5.12867	4.14749	2.35247		6.4104	4.32152	7.42064	6.40273	6.29602	7.08111			5.50198	4.5168		4.64063	2.07834	1.89337	5.99181	3.28696	3.20772	3.59676
SIDM00292;LU-165	7.62146	3.98615		6.33445	3.96121	4.13133		3.15011	3.44714	7.43359	5.55885		2.18708	4.66127	5.49708				3.16782	3.18399	5.85322	5.07619	4.11332	4.47877	4.97071		6.24768	3.31706	6.17919	7.36478	5.95773	6.3279	2.48334	2.94457	4.45538	5.8096		4.96764			4.5493	4.2704	3.55405	3.47272		3.56399	3.74469
SIDM00293;LU-139	7.07156	3.56368		7.491	3.60792	4.39387		1.63234	3.43153	6.67619	5.65293	2.52218	2.0856	5.35478	5.3848				3.24628	1.92969		5.07646	3.57727	4.30774	3.42354	1.97456	6.6991	4.17473	7.65878	6.47089	5.26549	6.62785	1.5116		3.76547	3.72884		4.02764		3.33722	3.01516	2.73437		4.3708		3.92006	2.69049	3.50673	6.42921
SIDM00294;LU-135	7.14708	3.45629		6.67757	4.89792	3.94596			3.54185	6.66473	4.94833	1.55602	2.23236	4.96289	5.54784	3.30101			3.19836	2.60771	5.17429	4.71529		4.54048		2.18484	6.6718	3.34356	6.81021	6.07434	6.2105	5.84906			3.22576	3.90797		4.07866			4.15987	2.53437	3.56651	4.75653			3.7366		5.42488
SIDM00296;LU-134-A	6.47703	4.46417		6.64225	4.61472	3.38688			2.8048	6.84554	4.89588			5.53318	5.49625	2.80828			2.82127	1.47304	6.27825	4.56668	3.5134	3.69463	3.79866		6.42462	3.50238	5.97237	6.28727	5.49781	5.55653	2.84471		3.70689	5.17826		4.38269			4.78441	2.56779		4.29709	1.94107	4.2669
SIDM00297;LC-2-ad	6.36833	3.88964		7.5041		4.53276			3.41534	5.81944	4.59924		1.60735	3.98317	5.08116	3.66189			2.95696	2.75269		4.11394			0.71341		6.83317	4.09728	7.87684	6.89298	5.90095	6.67479	2.00548		7.25754	4.76923		4.00369		4.11348	9.30936	4.07399		3.6497		3.85142
SIDM00299;MFH-ino	6.10976	3.69583		7.63273	3.07152	4.8233		2.65813	3.42723	3.95802	5.56088		1.50487	3.81637	4.80554	1.79387		3.50925	3.67408	2.2541		4.83349	4.24845	3.52776	3.71587	2.73733	6.67379	4.09997	6.7278	6.31524	7.65557	6.64368			6.14018	3.65026		4.23047		1.82326	9.90784	2.61733		3.7723
SIDM00300;LC-1-sq	5.99965			7.10543	3.75953	5.00822			3.53034	4.88008	6.52372		1.61623	4.86033	5.37431				3.27133	4.21109		4.1861	2.75223	3.56525		2.15524	6.73406	3.90428	8.75424	7.55889	6.64702	6.58341		3.27495	5.86812	4.15755		3.75623			7.06124	3.68646		3.72776		4.38328
SIDM00301;KP-4	6.44758	3.37903		7.63551	3.76114	5.87851	1.18472	2.66684	3.01073	4.31451	6.22635	-0.38684	2.41205	3.98929	5.7436	2.78109			3.87182	2.92725		4.30263	3.88079	3.89563	2.54453	0.89701	6.7914	4.62737	7.59103	6.09874	6.29747	6.8158		1.34563	4.92443	4.82129		3.04431	1.80809	2.5298	7.3878	2.89038	2.51551	2.83765		2.75766	2.32658
SIDM00302;KGN	5.99641	3.49375		7.53698		4.09158		2.7447		4.44811	4.89323			3.79409	5.64536	2.02995				1.18335		3.75979	4.07337	3.65817	2.01352	3.02004	6.12951	3.0029	7.84625	6.88409	8.3016	5.83289			6.01483	5.54603		3.86161	2.10252		9.36999	3.34677		2.14677			3.32541
SIDM00303;JHOS-4	5.42754			7.37132		4.96249			3.06483	4.96211	6.60857		2.67695	3.94351	4.50149			3.78479	3.95894	3.81888		3.77919	3.47569	2.70399	2.61648		6.52714	3.98996	7.73378	8.0293	5.50443	6.71376	1.14747	2.05729	6.40319	3.58918	5.03761	3.55292		3.52851	7.8092	3.38218	2.74863	2.5252		3.99719		4.47325	6.40221
SIDM00304;JHOS-3	5.37593	3.64459		7.06292	2.51213	4.2478			4.0094	2.93685	6.05679		2.59894	2.34687	4.19155	3.93329		3.13357		2.9812		3.10114					7.30406	4.06971	6.95406	6.82071	4.06879	6.6673		2.51027	7.05752	2.9087	4.37004	2.37013		2.00158	9.606	3.52259		3.43015		3.18727
SIDM00305;JHOS-2	5.6769			6.96305	2.9484	4.72752			2.96902	3.43942	6.03727		0.75097	3.80659	3.76016				2.99664	3.05499		3.62971		1.55753		2.00568	6.17868	4.07521	8.7918	7.0189	4.59182	6.29561			6.56523	3.47599		1.8593		4.34506	10.9573	2.64028		3.1753		4.09523
SIDM00306;IA-LM	6.77554	3.47032	2.20885	7.61564	3.66397	4.88037			3.34002	4.59458	5.63436			4.25726	5.78002	3.43006		2.58971	3.50252	1.32252		4.44596	2.27221	4.64647	2.77078		6.30915	3.9408	7.78823	5.95013	6.16005	6.46703			5.42838	5.82319		4.35546		2.75973	9.78204	2.63441	3.46991	3.09392
SIDM00308;KU812	6.91259	2.94202		7.69887	3.45819	4.16527			3.56574	6.13405	5.12424		1.38944	3.40356	6.02323				1.6424	1.20361	4.15553	4.01471		3.38623	2.36053		6.1673	3.72848	10.0836	5.93328	7.78242	5.9607		2.42133	4.36355	4.69795		4.09593	2.4576	2.63599	3.97926	3.51516	3.22044	3.73495	1.00116		3.36961
SIDM00309;NCI-H2803	5.54275			6.76426		4.96608			3.05375	3.60635	6.32431			3.09482	4.9509				4.05618	3.21549		3.67873	4.0249	3.9618			6.13012	3.46508	8.77427	7.40624	5.8113	6.53317			7.633	3.8141		2.36113			8.50592	3.70362		3.25024		2.28269
SIDM00310;NCI-H2804	6.78461	4.04117		8.0851		3.87964		2.78572	3.18929	6.13889	5.20756		2.23814	3.63295	5.59514	2.49248			3.52345	0.00091		4.53948	4.15432	4.92117	3.64502	2.3147	5.9222	3.73893	7.68267	6.71771	6.72924	5.72288			5.76076	6.71934		3.76649	3.18223	2.28012	7.90156	4.42559		3.31089		2.97136	3.82968
SIDM00311;NCI-H2810	5.62237			7.36853		4.59665			0.87597	4.46033	5.63351			3.61571	5.13376							4.09586	4.3352	4.11165	1.96058		5.49481	3.51318	9.67087	6.03933	7.28752	6.51953			6.68348	4.03433		3.02909		3.16129	8.9096	3.18053
SIDM00312;L-363	6.86593			7.87077	3.04044	4.12303			4.02647	5.41318	5.71647			4.02119	5.77426				2.60966			4.87929	2.90161	3.84934	1.97247		6.24225	3.76639	7.0691	7.58415	6.26244	6.36961		2.51187	1.59049	3.7957		4.18863	1.60407		4.28154	2.19545		2.986		1.8945	3.07246	1.9642
SIDM00313;L-1236	6.01952			7.67027	2.99845	4.61987			3.53008	5.85055	6.38893		1.06412	5.17857	5.57132	4.304				2.69455	5.75075	4.87883	3.90438	4.63688	1.3207	2.67555	6.67961	4.43536	7.21161	7.77647	7.5073	6.53154		2.30234	4.3656	4.6439		4.47428			6.81494	2.81831	2.91051	3.14046			3.44249
SIDM00315;YKG-1	6.35559	3.07411		7.46539	3.26548	4.54086			3.69041	4.03199	5.8899		1.46952	3.59585	4.51512			4.15978	1.99446	3.11815		3.8596	3.53032	2.95086			6.60566	4.03504	8.09574	7.02615	6.10977	6.51675			6.14382	4.66431		2.98266		3.29605	9.97543	3.16206		3.55555
SIDM00316;YH-13	6.39283	3.96733		7.79406		4.22773			3.95635	4.90049	4.7854		0.50341	3.74883	5.52963	2.9876				0.85429		4.40995	4.16374	3.64179	2.45501		6.18446	4.00484	7.23337	6.3661	7.81333	6.20639			6.46119	5.02672		4.46567		3.34399	8.62152	3.55922	2.06178	3.60527
SIDM00317;VMRC-RCZ	6.36276	3.46948	2.70999	7.55726	2.86122	4.04271			2.72806	4.29273	4.34635			4.06976	5.15542			3.05299	2.66215	0.83892		4.48461	4.59396	3.28775	2.73564		6.39428	3.63266	7.90786	6.18977	6.70582	6.06073			6.75918	5.79032		4.15053	2.24923	3.3751	8.32799	3.61097		2.41776		2.34338	3.3513
SIDM00318;VMRC-RCW	5.91256		2.58185	7.79327		4.10394			3.27344	4.72659	4.81677			2.64112	4.96078				3.35568	1.00674		4.65716	4.18656	3.85166	2.98092		5.73577	3.74301	8.45367	6.09547	6.98338	6.74153		1.52058	6.17213	6.32073		3.9729	2.45892	2.08424	7.78615	3.93861		2.06374
SIDM00319;VMRC-MELG	6.43847	2.93438		6.98537		4.76309			3.69978	3.74854	5.33338			2.81928	4.76					2.1682	3.83093	3.64845	3.79738		2.62567		6.25309	3.71675	8.92262	6.75567	5.40433	7.13888	1.67464	3.28355	5.60223	3.79917		2.79295		3.49393	8.79292	3.05885		3.37905
SIDM00320;VMRC-LCD	5.92989	3.22553		7.69321	2.87192	5.79473		-0.35045	3.70995	5.31003	6.35651		2.1643	3.42434	3.05008			0.60049	3.21944	2.61319		2.96623		2.92986			6.7139	3.95036	8.43119	7.28265	2.95916	7.1348		3.02613	6.1362	2.55196		2.25955		2.40823	5.51666	1.86186		1.93406	1.02544	2.54569		3.49378
SIDM00321;TYK-nu	6.2363	3.39098		7.17042	2.98614	4.65404			4.0581	3.97519	7.32018		2.58916	3.90416	5.33264	3.32141			3.93343			4.28881	3.10319	4.01831		2.45599	6.89067	4.6364	7.9088	6.59971	6.66357	6.97069			6.28332	4.97277		3.69647	1.85598		7.27061	4.29283	2.68863				3.48231
SIDM00322;T-T	6.32507	4.16554		7.71115	4.0625	5.02506			3.31635	5.79378	6.12316		2.64009	5.02119	4.73003	3.52481		3.97559	3.60381	1.94263		4.68528		3.51544			6.89822	4.24508	8.01749	6.18404	4.67284	6.22757		3.92909	7.32994	4.69755		4.36044			8.42119	3.43581		3.95024		4.7786	3.01028	2.86141
SIDM00323;TK	7.32773	2.98256		6.91415	3.42085	4.26363		2.42315	3.61262	6.11512	5.61029			5.46768	5.67241				2.74815	2.01629		4.34991	2.49613	4.07079			6.54972	3.3732	6.8048	6.88504	6.03541	6.30402		2.94237	2.89539	5.82043		4.2403	3.17983		4.51622	3.27119	2.27813	4.16664			2.64311
SIDM00324;TGW	6.86276	4.11564	1.83697	6.8044	4.53413	4.17228		1.57683	2.79587	6.46565	5.39389		2.83779	4.85246	5.97361	3.73698			4.04019	1.57387	4.91893	5.09265	4.60726	4.78816	3.03612		5.84299	4.2753	7.04446	5.41411	5.85274	5.77276		1.7729	4.81767	3.52762		3.19228			4.19615		3.80022	4.63674			3.77906
SIDM00325;TE-9	5.91988			6.64146	3.80368	4.95646			2.53931		5.6669		2.78609	2.35692	3.38339			3.79497	2.39454	0.75003		2.77798				2.87133	6.18095	3.90824	8.5572	6.7206	4.51331	5.90953		2.48456	7.16031	3.17087		2.81015		2.76477	9.4683	2.64634		3.45478		5.39623
SIDM00326;TE-8	6.65858			7.95455	3.46749	4.90085			4.00341	4.68735	5.6491			3.65133	4.5898			3.55237	3.8875	3.05251		4.56557	3.95677	2.64119			7.0478	4.10476	7.96754	6.39857	5.96034	6.65611	1.51248		5.88707	3.63217	2.1779	4.29977		2.25753	9.4214	3.11331	0.16764	3.38778		7.0356
SIDM00327;L-428	7.14432	3.65805		7.15116	2.97597	3.96087			2.77436	5.18581	5.52671		2.25878	5.68001	6.0659			0.9993	2.81046		5.65727	4.63995	3.47368	4.2429	2.61068	2.06104	6.2686	4.27304	6.98134	6.75928	7.33251	5.94878		2.9643	3.35194	5.24135		4.01966			6.81383	3.30452	2.0829	3.47024			3.28104
SIDM00328;TE-6	6.79585			7.08374	3.19717	4.99056			4.58526	5.26608	6.33102		2.33742	4.29438	5.19509	3.97483			2.35402	3.4193		4.26316		3.51705			6.94647	3.8772	6.75444	6.75328	5.10134	6.37485		3.7492	6.88781	3.432		4.56972			8.30406			4.51772		5.48413
SIDM00329;L-540	5.75717	3.44092		7.65621	3.71002	4.55475	1.69405		2.79622	5.0741	5.46101		1.76307	3.53696	5.96025			2.15132	3.19348	1.52356		4.02508		4.26865	2.22775		6.23548	4.17912	7.38299	6.51414	8.07468	6.11308		2.04651	3.42425	5.72511		4.202		2.58733	5.29967	4.08492	2.82351	3.67341			3.03329	0.78159
SIDM00330;LAN-6	7.41224	3.0528		7.07589	4.5099	3.86981	1.18664	3.24735	3.47673	4.47689	5.13119	2.53739	3.06673	4.7236	6.12825	3.32748		2.41792	3.59112	1.55844	5.59404	4.66583	4.59143	4.18405			6.39315	3.9818	7.34177	6.67854	7.01722	7.08939			4.89488	3.18009		3.7052		2.92305	5.50533	3.33655	3.25883	4.3337			2.74182
SIDM00332;MFM-223	6.85717	3.31011		7.0976	3.49715	4.08505		0.9248	3.33599	5.67929	4.37062		2.97733	4.31849	6.08066				2.37476			4.29174	6.13627	4.5858	2.38584		6.71747	4.14286	6.52866	6.25512	6.60978	7.05991			6.25808	5.13249		4.38015	3.06956	3.63805	6.03946	4.5286				3.43246	4.09352
SIDM00333;MFE-319	6.54998	3.11823		6.26998	3.80624	4.55589			4.20331	3.98233	6.03173	2.60248	2.60838	3.5843	3.78662					2.63428		3.88258	2.79272				6.49797	4.09224	7.51013	6.63909	5.56967	6.34272		2.6559	6.75226	3.30469	2.969	3.41372			6.7203	2.14811		2.97666		2.64985
SIDM00334;MFE-296	6.52618			7.04806	4.08755	5.36402			3.38759	4.4904	5.89121		2.33732	2.80584	3.97153	1.24921		2.22767	3.49543	3.27154		4.70266	4.43782	3.09159		1.8065	6.82365	4.04825	7.88363	6.90734	5.86214	5.96623	1.72745		3.52574	2.87444	3.23883	3.46866	2.12186	3.30535	6.46804	2.81048	2.31495			2.36924
SIDM00335;MFE-280	6.5108	3.55508		6.67548	3.85752	4.85501		2.52875	4.85906	5.1536	5.8131		2.27425	3.72273	4.69252				2.64903	3.83104		4.30482	4.78354	3.06544	2.74034	1.98377	7.15915	4.5181	7.63627	6.94404	3.87132	5.37123		2.34473	6.4813	1.61168		2.40043			6.17918		1.968	3.60976	1.90796	4.5769		2.67321
SIDM00336;MEL-JUSO	6.05622	4.09527	3.50124	7.44276		4.08031		2.32348	3.45327	4.86339	5.18118			4.11004	5.52596	5.69448			3.6084		3.91277	4.53737	4.69645	4.23227	2.75752	2.69987	6.52363	4.26909	8.40905	6.40172	6.85544	5.90747			5.63969	5.38614		4.66214	3.23139	3.63203	9.06663	2.83201		3.293
SIDM00337;MEL-HO	6.116			7.68753	1.34046	4.74374			3.64907	4.41621	5.72718		1.3471	3.54882	5.24712			2.57509	2.95447	2.82636		4.15496	4.53664	3.6662	1.92189	2.15622	6.16048	3.49894	7.86062	6.22879	6.04687	5.89408	1.05909		5.44601	5.05386		4.63651	3.99946	2.99982	6.90956	2.96053	3.28491	3.54133	2.9927
SIDM00338;ME-1	6.59148			6.61447	4.16578	3.49002		1.98501	3.09229	6.41272	5.39837	2.11621	2.58594	4.23947	4.75191				2.97408			3.75107		4.23347	3.58666		6.8006	3.52888	7.72658	6.35134	7.30687	5.75971		3.04631	3.67189	5.00528		3.65098			3.15346	5.72492	1.96835	3.97288	2.67546
SIDM00339;LXF-289	5.93429	4.13693		6.87932	1.96728	4.36611			3.5483	4.82671	5.96638			4.25672	5.45751			1.78599	3.12159			4.73977		3.30859			6.60039	4.18767	7.96503	5.35833	6.5864	6.44965			6.25279	4.77006		3.53345		3.07513	9.351	2.51157		2.64701		2.46912
SIDM00340;LP-1	6.41765	3.10817		7.23676	2.54749	4.80951		2.03492	3.39048	6.10752	6.14024	1.50427	1.13942	4.24104	5.89973			2.22953	2.18728	0.06788		5.54671		5.4438	2.54642	0.7065	6.30459	4.03762	7.82336	5.86513	6.40457	6.03527	-0.26974	4.4428	2.40322	3.87097		3.60754		1.17838	4.56781	2.10207		3.82996			3.11709	3.0319
SIDM00341;LOU-NH91	5.60907			7.30228		4.06554			3.24452	2.90357	5.90057			3.72884	4.65257				2.3172			4.0465	4.53997	2.70463			6.00719	3.44528	8.35614	7.12611	6.59185	6.29362			4.79596	5.50285		3.195		3.46723	8.96889	3.63835		2.95031		5.20627			6.51855
SIDM00342;LOUCY	7.1328	3.39987		6.80325	4.54095	4.29381		3.10319	3.59602	6.53603	4.94616		2.76609	5.11954	6.01862	2.95528			4.1823		5.30987	4.90158	3.73485	4.04357	3.59896		6.66231	3.49657	9.56445	5.89002	7.63964	5.70939				5.75441		4.23743			3.96198	2.49726	3.34939	4.74409		4.0293	3.01983
SIDM00343;LN-405	5.78437		1.22176	7.17581	2.98131	4.5512			2.6559	3.56263	5.78235		0.77884	2.91976	4.483	2.81637		2.92798	2.61884	2.27555	2.68775	4.15404	4.10903	2.04127	2.81632	1.98706	6.57297	3.87435	8.71375	7.07071	5.89567	6.25364	1.70081		6.47757	3.22642		2.90396	1.52719	3.1802	8.15656	1.74414	2.03107	3.1112
SIDM00344;LCLC-97TM1	6.82242	3.76657		7.72531	2.93984	4.95474			2.64379	4.59113	6.54289			3.89914	4.87749				3.79689			3.69931		3.04738			6.54288	4.72541	7.75534	6.71536	5.04752	6.81364		3.06685	7.13145	5.71563		3.10104		2.65399	9.16798	3.47536		3.68224		3.83531
SIDM00345;LCLC-103H	5.88926			7.75095	0.12721	4.93598			2.8159	4.00717	5.62704			3.67198	5.37368	0.85271			1.15357	1.90855		3.65324	4.36458	3.61218		2.67609	6.44476	4.33502	8.62348	5.85438	7.05194	6.75822			6.34657	4.7108		3.42439		3.08899	8.41873	2.3586		3.51401		2.69914
SIDM00346;LAMA-84	6.93034	3.29963		7.7052	2.48352	4.47198			3.9382	6.35386	4.7302			4.25603	5.71911	2.1369			2.31052			4.5446		3.52039	2.10404	2.24927	6.87886	4.57149	8.43459	6.08505	6.5117	6.14358		0.86712	3.22221	4.14383		3.10919			4.62734	3.98881	2.22974	3.68177		4.51152	3.18	2.93851
SIDM00347;TE-5	6.04757	4.40065		7.46573	3.45757	4.81044		1.53219	3.40292	4.13266	6.20952		3.03541	3.69531	4.7492			1.74079	3.19619			4.51005		2.93906			6.76904	4.23102	8.26997	7.39175	5.25269	6.00371			7.79369	4.47916		3.32116		3.2697	8.51639	3.38784		3.15819		5.4467	2.31888
SIDM00348;TE-11	6.82436	4.55109		7.13999	3.83634	4.79152			3.01472	5.54929	5.87378		2.15633	3.96668	4.86687				3.50311	2.26826		4.79315		2.85108			6.9334	4.02276	7.30605	6.68664	5.23669	6.86076			7.89195	4.25314		3.70463		1.97649	9.97149	2.50104		4.17873		7.49459
SIDM00349;TE-10	5.95442			6.31563		4.34476			3.81688	4.9197	5.79644		2.4565	3.71203	3.84958			1.77432		2.52979		4.18202	2.39324				5.95932	3.88214	8.95947	6.90634	3.8325	6.07663			8.09008	4.03662		3.50653		3.13016	10.2337			4.23137		6.99483
SIDM00350;SAT	6.28311	3.7861		6.78603	2.52982	5.54546			2.28811	4.4288	6.43937		1.94515	3.71767	4.57645			1.79083	2.51261	2.40431		3.84413	2.67948			1.72195	6.70643	3.63935	8.22147	6.92767	4.03935	7.43854		3.2537	7.34554	3.49924		3.7305		3.07704	9.59382			2.65306		7.371
SIDM00351;SAS	6.76196			7.40311		4.91887		1.29187	2.54901	5.53756	7.02819			4.60889	5.02901				3.14511	2.17545		4.84113		3.30386		3.02427	6.5303	4.63273	7.4067	6.7142	5.83183	6.49422			6.80784	5.70117		3.69206		1.89356	9.63641	2.75794		2.84665		5.63697	3.70683
SIDM00352;RMG-I	6.27534	1.8884	1.67022	7.65917	1.80912	4.36426		2.40659	4.00483	4.89351	5.99213	1.26748		3.99015	5.32744			2.25023	1.20283	3.38857		4.552	3.12944	2.36499	1.61383		6.39073	4.00445	6.55282	6.9309	6.09543	6.87416			6.6695	4.15207	1.71454	3.36783		1.87763	8.10211		2.861	1.8724				2.35091
SIDM00353;RKN	5.95577	2.93841		8.00312		4.45945			2.96081	3.44404	5.90033		1.70127	2.84248	3.79692	2.66063			1.98183	2.12118		3.62659	3.68689	2.89194	2.85968		6.89708	3.99443	9.80002	6.11274	7.04195	6.08017	1.53287		4.95844	4.40681		2.9537		3.08745	9.28488	2.53262		3.28247		4.52262			6.34411
SIDM00354;RERF-LC-Sq1	6.86756	3.51985		7.44855	3.39347	5.15696			3.15265	6.06132	6.58653		2.92142	4.72714	5.27728	4.30888		3.41889	2.73347	3.23802		4.45817		2.75149		1.95325	6.94101	4.21797	8.63145	6.84353	4.64857	6.30865		2.84016	6.55818	3.78175		4.72096			8.83014	3.07939		2.74457		5.86849
SIDM00355;RERF-LC-MS	6.30758			8.3767		4.71144		3.93197	2.92466	4.79171	5.95388			4.37577	5.51993	2.82689			1.96053	4.43279		4.22536	4.75625	2.55461	2.40836		6.00339	4.21353	8.84669	7.36505	5.91726	5.95152			4.74163	3.86991		3.07278	2.81617		8.62453	3.31458	2.61517	3.78822
SIDM00356;RERF-LC-KJ	6.29247			6.76973		3.6793			3.1647	3.87421	5.08573			3.46949	5.19506					2.26397		3.47676		1.95136			5.67922	3.59157	6.98341	6.62416	5.14203	5.79776		3.07092	6.83816		0.26613	3.93939		4.44201	10.0088	2.60086	3.7772			6.48		4.3224
SIDM00358;RERF-GC-1B	6.16095			7.5924		5.09485			3.25065	5.22894	5.59559		1.567	4.345	4.92712				3.33267	4.44691		4.44409	3.67543	3.08383		3.68375	6.78595	3.4634	9.11491	6.15711	5.34832	6.45641	2.24115		7.50756	3.79954		3.33427		2.3074	7.57005	2.85295	1.80384	2.67514	2.41992	5.37532
SIDM00359;RCM-1	6.39669	3.44065		6.32152	2.65252	4.88381			3.1503	3.79166	6.70138		2.54763	3.24912	4.57925					2.60252		3.75044					6.52342	4.06789	7.16739	6.691	3.95392	7.75516		3.63432	6.82559	3.91842		3.01515		4.16341	8.59008	2.72088		3.35069		5.03113		3.12524
SIDM00360;QGP-1	5.96279			6.57873	2.68186	4.24594			3.09726	3.88891	6.55681		1.28762	3.18955	3.19092	1.60732		3.9472	2.11125	3.97142		3.37849		2.35833			5.96344	2.86123	5.26464	7.02793	4.04054	6.7119		4.8461	5.46598	2.41054		2.60302		4.23411	6.01088			1.46881		3.37038
SIDM00361;PC-3_[JPC-3]	7.13566			6.83777		4.23218				4.97637	5.54619			4.07617	5.36221	3.14899						4.08642	3.92993	4.33952	2.72207		6.20053	3.94477	6.84753	6.51123	5.74865	6.00975			6.6295	5.5446		3.45789		4.08716	9.74261	3.00916		3.74839		4.4807	1.85532
SIDM00362;P32-ISH	7.56497	3.2927		7.46154	3.62468	4.04016		1.78357	3.1184	6.53096	5.45805		1.60583	3.53563	5.57782			0.40783	3.2398	1.90287		4.57816	2.50595	4.15123	2.45117	2.24833	6.46972	3.4105	7.76971	5.82667	6.75549	5.46375				4.86199		4.19916			3.93203	3.08064		3.76528	3.04585		3.2344	2.20673
SIDM00363;P31-FUJ	7.08713		2.88265	8.30055	3.57362	4.12581			3.50983	6.52821	4.54705		1.96212	4.56962	4.72115							4.37739	4.11234	4.05131	2.44608		6.21568	3.24491	7.12424	5.9655	7.31056	5.70023				6.26135		3.65929			5.27443	3.86141		3.17411			4.01666
SIDM00364;P30-OHK	7.34748	3.65074		7.84542	3.69108	4.10319		2.17983	3.89912	6.8935	5.52072	1.22473	2.46572	5.26538	5.35181	3.08903			3.16045	-0.45941	3.10432	5.11137	3.3222	3.37307	3.02677	2.24762	6.54914	2.58143	7.06831	5.72874	6.35199	5.71836			2.54355	4.82384		4.00537	2.30769		4.88637	4.0573	2.13529	4.52192	2.49934				5.38637
SIDM00365;SBC-1	7.69862	4.05797		7.18977	4.34545	3.52414		2.60429	2.44554	5.13668	5.68971	0.77541	2.39457	5.18553	5.37479						5.34424	3.59917	3.70369	4.93478	6.16695		6.38889	3.538	6.90886	6.3605	5.94716	6.67101			5.48511	3.49429		3.27317			3.66899	2.44537	2.8575	3.2456		3.42715	2.87037		4.23709
SIDM00367;SBC-3	6.70432	3.22669		8.22144	3.3045	4.35983		3.61087	3.47405	5.41195	4.98124		2.26339	4.89185	5.66606	2.88578			2.90776	1.97548		4.43843	3.53771	3.72401	3.34608	2.17285	6.78391	4.03399	6.76846	6.4117	6.26052	5.62954			3.35275	4.94421		3.28706			5.80735	3.02399	2.75204	4.5107		4.0832	3.22525
SIDM00368;SBC-5	7.32245			7.66454	3.24777	4.96058		3.16611	2.33104	4.86018	5.5394		2.41812	4.69548	6.24475	4.42214			4.21324	2.91077		5.08446	4.03467	4.87802	2.45971		6.32679	4.34566	5.98742	6.87143	6.45939	6.14055		2.52625	3.42853	3.75821		3.88439	3.82138	1.86641	5.81125	4.25631	2.90817	3.87184			2.94797
SIDM00369;TE-1	6.22956			6.86465	3.7242	4.31433		2.17791	3.59466	5.22709	6.20643		1.86017	5.84433	5.75492				3.19969	2.42156		4.43201	2.07507	4.29414			6.81862	3.66364	7.13509	7.20052	6.44784	6.04022			6.13617	5.88725		4.33919	3.14883	3.27045	8.75071	2.97731		3.39779		6.61118	4.07302
SIDM00370;TALL-1	7.75061	3.93195	2.20318	6.59149	4.10473	4.09563		2.79364	3.54045	6.59679	3.78564	3.08026	2.8377	5.03311	6.13406				2.7851			4.59093	3.47333	5.09964			6.39826	4.17283	7.30944	5.26651	7.09242	5.25832				4.77756		3.72254			3.44222	4.12083	3.16575	5.03138	2.48225
SIDM00371;SUIT-2	6.80898		2.68879	7.74872		4.96489			3.16042	3.77276	6.05257			3.69106	5.67583			2.06347	2.96272	1.8737	4.1416	4.26616	3.30792	3.73141	2.49611	1.26654	6.26914	3.61728	7.3581	7.09276	5.97903	6.59224		3.08921	4.29266	4.5594		3.1531			9.34782	3.2138
SIDM00373;SNG-M	6.62352		1.45906	7.32565	2.77302	3.57859		2.30115	1.78728	4.98571	5.77675				6.08606			1.75402	3.39479	2.23223		4.03483		3.97424	2.82927		6.21768	3.44323	6.66748	6.95272	6.05239	6.25327		3.98114	6.21632	3.56111		2.69515			8.02413					3.6748
SIDM00374;SLVL	6.25926	3.57453		7.78976	3.34693	4.71044			3.19668	5.67275	5.55604		1.55199	4.89377	5.87638				3.35599	2.84365		4.14078	3.98786	4.24775	1.55125	1.62537	6.7923	3.5752	7.58604	7.32892	6.46235	6.4669		2.59384		6.02744		2.82743		1.37169	5.00696	2.7413	2.86836	3.47558			3.63728	2.80601	6.32477
SIDM00375;SKN-3	6.12475			7.31237		5.30975			2.11107	4.61576	5.93696			4.09453	5.04254	1.5164			2.84614	2.81306		4.10403					6.52785	3.69515	7.93555	7.60288	3.70127	6.06604			7.87343	4.06963		3.62988		2.67975	8.28086			3.43143		6.62009
SIDM00376;MHH-CALL-4	7.63949	4.04095	2.64879	7.32143	4.01983	4.13378		2.77697	3.54705	6.8455	4.47084	2.59034	2.66409	5.17395	5.17776				3.86847	0.88548	6.13457	4.79594		3.18312	2.60788	1.46183	6.88541	3.35996	6.97578	5.98599	7.10591	5.75555			2.89321	5.18519		4.25431	2.72585		4.35892	4.65554	2.39988	4.4403	2.61769		2.20861	3.1693
SIDM00377;SKN	6.6109			7.75426	3.40922	4.15275			3.38107	5.55353	5.16771			3.8461	5.34358	3.5415			2.78082			4.31587	3.82979	3.67114			6.39864	4.29708	8.27174	5.70848	6.77654	5.79261			5.89252	4.57553		4.23485		3.26314	8.97001	3.4118		3.12703		5.59138			6.28723
SIDM00379;SK-MG-1	6.35858	3.60267		7.93713		4.28294		1.36774	2.81077	4.46381	4.96149		2.25414	3.33523	5.55408	3.08566		2.66706	3.16829			4.32684	4.74028	3.62062	3.17357		6.44577	3.91157	9.51779	5.58154	7.00784	6.25512			6.32582	6.16423		3.436	2.73254	2.5941	7.28733	2.67919		3.34189		2.78626
SIDM00380;SKM-1	7.12781			7.24281	3.13198	4.13381		1.63628	3.21001	6.16858	5.43729		1.66529	4.07968	5.02736					1.71224		4.72242		4.97485	2.24375		5.54854	4.43264	6.46822	6.86944	7.44465	6.00616		2.93624	2.5311	6.09708		4.14138	2.8654		6.31013	4.1367	1.85308	4.27866	2.23571
SIDM00381;SKG-IIIa	6.14436	3.23953		7.62993	2.54824	4.99875		2.27098	3.24992	5.48332	5.21079		1.78264	4.66431	4.73383				3.04548	4.32577		5.10788	3.24285	2.88824	2.29098		6.65751	3.8305	5.9113	6.34653	5.96679	6.28672		2.35592	7.60131	5.35141		3.14698		2.79903	9.14004	3.28396	2.93264	3.30639		7.43916
SIDM00382;SF126	6.22991	3.91027		7.80101	2.93682	4.09871		2.97719	2.92501	4.9047	4.88765		2.16582	4.21103	5.5339	3.2181			3.73896	0.41226		4.55049	3.79984	4.58605	3.67246	2.69647	6.15578	4.36271	7.23927	6.02148	7.81237	4.53621			6.08717	5.86263		4.15294	1.81817		8.39091	3.58329	2.65822	3.56355			3.05862
SIDM00383;SCH	6.81435			7.79712		4.87905			3.68215	5.06257	6.34504		1.62636	4.9533	5.56323					2.65721		4.90553	3.92159	3.38908	2.78457	1.17688	6.76489	3.08044	8.76986	6.09612	6.04789	6.40798		3.12228	7.01399	3.42164	3.19521	4.29551		3.67424	7.75175	2.11859	3.15048	3.56432		5.3662		3.80178
SIDM00384;SCC-3	5.94046	0.47744		6.6413	3.09327	4.58464		3.37083	4.44302	5.36342	6.10989			4.22921	5.55367	4.69626			3.20792			4.96344		4.4221			6.6345	4.80223	8.58583	6.08992	5.97082	5.65905			3.35693	5.78803		3.89746			6.13762	3.01086		3.25199		6.10353
SIDM00386;MHH-ES-1	6.62901	4.01681	1.57094	7.89128	4.04945	3.8723			3.44507	5.71685	5.10131		1.71929	4.30877	5.45229	3.71129			3.52755	2.00938		3.87756	4.1829	4.35534	1.94146		6.3496	3.17841	6.3091	6.05452	6.5528	5.13179			4.80146	3.47938		3.73242			5.86151	3.52605	2.01446	3.87195			3.79229
SIDM00387;MHH-NB-11	7.0283	3.21225		7.45977	3.45957	3.75439		3.74119	2.97745	6.25213	5.88318		2.71364	5.73799	5.29848	3.99926			2.80772	2.09137	5.79601	4.76591	4.05454	4.3964		2.90154	6.59264	4.23927	6.5421	6.60111	5.14283	6.29202			4.17618	3.45431		3.14917	0.85567	3.24589	5.3042	2.79935	2.71422	4.3897	0.97274		3.6322
SIDM00388;MHH-PREB-1	7.41282	4.03212		7.13446	3.83336	3.57119		2.58064	3.43581	6.69939	4.66438				6.51673				2.53472			4.42999		5.07251	3.87202	2.06538	6.351	4.11869	5.83919	6.55307	7.19211	4.92928		2.2983		6.36457		3.52131			4.69775	2.87297	2.28312	4.30104		2.45922
SIDM00389;SU-DHL-10	7.06944	3.16216		7.56943	3.79323	4.24372			3.67655	6.04747	5.2562		1.85537	4.99003	5.22247				3.38173			4.8081	3.89234	3.75912	2.3438	1.731	6.44632	3.7267	6.58827	6.25885	6.88586	4.86328		2.62374		6.2827		3.75214			5.51239	3.15703		3.9684			3.61174	2.39122
SIDM00390;SU-DHL-1	6.66056	3.25515		7.54023	3.62463	3.40972			3.61958	5.85333	5.34574		1.17479	4.66398	5.96271	3.67156						5.22599	3.45088	4.31583		1.68912	6.5505	4.24621	7.77509	6.14948	5.75523	6.0199			3.13887	4.54164		3.70207			5.28734	3.49108	3.60248	3.06698			3.90941
SIDM00391;SK-MM-2	7.5846	3.63734		7.35306	4.11866	4.51986	1.10719		3.55193	6.96277	5.73312	1.84145	2.63382	4.20846	5.20755			3.58215	3.54572			4.3528	3.20181	4.08332	2.42876		6.77965	3.76287	7.41004	7.1426	6.08918	6.63204		3.52051	3.88032	3.15863		3.22964			5.14087	3.53223		4.08917			1.70566	3.42915
SIDM00392;SK-MEL-30	6.25597	3.93		7.90737		4.67177			3.1668	5.68938	5.62341			4.32035	5.8776	3.69337			3.81574	2.06028		4.22879	4.85218	4.85819	4.25986		6.104	4.25731	7.36611	6.58358	6.80968	6.3784			6.15123	5.33589		4.28748	2.94884		5.35546	2.86539		3.66858
SIDM00393;SK-GT-2	5.77377	3.35415		6.10626	2.92614	4.79859			3.4036	3.74726	6.40517		0.95738	3.34823	4.10524	1.19988		2.81654	2.94516	1.1275	3.03766	2.95302		3.29543		1.3649	6.47589	4.13382	8.30561	5.63232	2.97903	6.83881	1.80216	3.23134	7.53982	3.19496		2.11754		3.60103	8.4652	1.17872		2.90028		3.25409		2.54677
SIDM00394;SISO	7.1645	3.98531		7.47559	2.70837	5.10802			3.62497	4.5652	5.8314			4.18438	5.33301	3.17199		3.39823	2.85488			4.29051	3.39485	3.85807	2.12497		6.58296	3.03792	9.65324	6.96192	6.25659	6.15057	1.35429		5.85798	4.60842	3.25639	4.40888		3.59878	9.31726	3.83559				6.8021	2.69431
SIDM00395;SIMA	7.50371	3.6147		6.90534	4.74697	3.99785		2.63581	2.68665	4.96955	5.87817		2.19081	4.86859	5.97139	3.70151			4.14828	1.86701	3.46932	4.86982	4.53477	5.18958	2.86972		6.22369	3.96351	6.43802	6.42046	6.14393	6.55029		2.07831	4.08109	2.94057		3.37404	1.86725		4.46037	2.40303	3.70445	3.60811			3.57474		5.50695
SIDM00396;SIG-M5	6.54546		3.88905	8.30248	2.96204	4.44643			3.4215	6.83675	5.28972			4.6113	4.90205					1.51899		4.32728		4.37711			6.43416	4.06137	6.98114	6.67566	6.54014	5.61098		3.29022		5.85768		3.85985			5.70893	4.09506		3.56637			2.36191
SIDM00399;SCC90	6.79283	4.15657		6.35885	3.86768	4.62419			3.53707	6.09113	6.42564	1.83189	2.73165	4.67203	4.75175	2.83148		2.22219		2.69325		4.05071		2.9188			7.21306	4.70518	8.7751	7.30489	4.5087	7.18906			7.18845	3.14273		3.78452		2.83842	8.37734	3.1408		4.41896		6.19232
SIDM00400;SC-1	6.96137	3.34673		7.76522	3.69845	4.30398		3.27501	3.58157	6.90025	5.51254		1.71201	5.1989	5.82904				3.29439	2.09481		4.35174		4.18778	3.05929	2.21403	6.03304	4.27296	6.24429	5.94844	6.48037	5.71374		2.5407		4.80335		3.88783			3.60033	3.85721		3.96623	2.41125	4.79072		3.13755
SIDM00401;RVH-421	6.23083	4.03475	2.54272	7.73198	2.74007	4.25615		2.72568	2.78893	4.18865	5.54751		1.85314	3.44901	5.6471	3.55314			3.7368	3.07283	4.39153	4.37185	5.21711	4.46293	3.46414		5.96093	4.17699	7.37227	5.94066	6.44455	6.06791			5.50681	4.96517		3.66605	3.36155		8.35426	2.43061
SIDM00402;RT-112	6.43501			7.17632	2.90052	4.94359			3.74476	5.15852	5.25234		1.46757	4.30485	4.92515			3.76997	2.74739	3.61545		4.16086	3.12349	3.74556	1.03117		6.9654	3.91708	7.20065	6.71688	6.09509	6.75639	1.7315	3.0098	7.55089	5.59497		3.73268		3.1547	10.0591	3.57093		3.93635		7.34			5.55532
SIDM00403;RPMI-8402	7.15654	3.50605		7.87151	2.9127	4.08692		1.8278	4.12038	6.77276	5.02094	1.65785	2.14855	5.80752	5.2229				3.09466			4.57068	3.87572	4.1207	1.3408	1.01793	6.61823	3.79011	9.6829	6.39184	6.41151	5.70932		2.23665	3.80268	3.64043		3.18286		1.98202	3.82691	3.43891	2.23963	4.35408	2.7238		3.41179
SIDM00404;SU-DHL-16	7.31575			7.76222		4.61352		2.80838	4.02204	5.6676	5.75157		0.72422	5.04625	5.72526				3.52897	0.60216	4.79741	4.67547	5.09216	4.00744	2.35535	1.75603	6.72523	3.30189	7.82432	6.23384	6.5208	5.46116				4.85341		3.34121			3.81164	3.07212		3.62583			3.36487	2.8425
SIDM00405;SU-DHL-4	7.41557	3.57922		7.55073	3.74855	4.3		3.242	2.83728	5.73975	5.10315			4.63783	5.90951				3.47568	3.06068		4.49182		4.76358	2.3716		6.37759	3.43652	6.46991	4.32604	6.71185	4.65879				5.587		4.18278			5.16853	4.05067		3.38896			2.79185
SIDM00407;SU-DHL-6	7.45849	3.28505		7.31725	3.54764	4.3474		3.36561	3.7466	6.00477	5.24144		1.18464	5.13499	5.5192				2.74221	1.38738		4.61011	3.251	2.81266	1.59315	2.23262	6.74678	3.65081	6.30308	6.21657	7.10665	6.00651				4.73005		4.41039			3.52906	3.85259	2.20129	3.33707			2.84834
SIDM00410;YT	6.68643	2.91291		7.8702	3.65623	4.1655		2.21869	3.29921	5.98079	5.23854			4.23477	5.96619				2.69386	2.68828		5.18115	3.39373	4.59943	2.89737	3.37057	6.19513	4.43976	7.42941	4.13011	7.16792	5.65987			2.72307	6.32889		3.97631	2.69145		3.18639	4.33843	2.70859	3.49344
SIDM00411;YAPC	6.70789			6.9223	2.02886	5.34369			3.2439	4.27843	6.15573			3.51104	4.42765			3.12458	2.707	2.84139		4.0559					6.49051	3.52757	6.46577	6.88209	3.69603	6.93069		3.22368	7.28605	4.5048		3.045		4.52971	10.7543	1.43062		3.31467		3.69074		2.78684
[truncated: 659 more rows]
[truncated: 5,000 more columns]
