# Supplementary material for: Pan-cancer proteomic map of 949 human cell lines
Source: Cancer Cell. 2022 Aug 8;40(8):835–849.e8. doi: 10.1016/j.ccell.2022.06.010 (PMC9387775; doi:10.1016/j.ccell.2022.06.010)
Supplement: Table S3. Cell type-enriched proteins and the tissue type in which it was quantified, related to Figure 2 [file mmc4.xlsx]

## Sheet: cell type-enriched proteins
Table S3 Cell type-enriched proteins and the tissue type in which it was quantified. Related to Figure 2
Tissue	Protein
Bone	Q7Z7L1;SLN11_HUMAN
Bone	P10636;TAU_HUMAN
Bone	Q14168;MPP2_HUMAN
Bone	Q9BPU6;DPYL5_HUMAN
Bone	Q99719;SEPT5_HUMAN
Bone	Q12923;PTN13_HUMAN
Bone	P29762;RABP1_HUMAN
Bone	P05186;PPBT_HUMAN
Bone	P05771;KPCB_HUMAN
Bone	Q9C0K0;BC11B_HUMAN
Bone	A1L020;MEX3A_HUMAN
Bone	P28161;GSTM2_HUMAN
Bone	Q9BV23;ABHD6_HUMAN
Bone	Q92558;WASF1_HUMAN
Breast	Q9BUP0;EFHD1_HUMAN
Breast	Q9H008;LHPP_HUMAN
Breast	Q9UHF7;TRPS1_HUMAN
Breast	P09467;F16P1_HUMAN
Breast	Q6UXG2;ELAP1_HUMAN
Breast	O15156;ZBT7B_HUMAN
Breast	P55317;FOXA1_HUMAN
Breast	P02144;MYG_HUMAN
Cervix	Q9Y375;CIA30_HUMAN
Cervix	P01024;CO3_HUMAN
Cervix	Q13613;MTMR1_HUMAN
Cervix	O00562;PITM1_HUMAN
Cervix	Q53SF7;COBL1_HUMAN
Esophagus	Q15527;SURF2_HUMAN
Esophagus	P52895;AK1C2_HUMAN
Head and Neck	P27482;CALL3_HUMAN
Head and Neck	P04259;K2C6B_HUMAN
Head and Neck	P57729;RAB38_HUMAN
Head and Neck	P13747;HLAE_HUMAN
Head and Neck	Q9NYQ6;CELR1_HUMAN
Head and Neck	Q14512;FGFP1_HUMAN
Hematopoietic and Lymphoid	P15923;TFE2_HUMAN
Hematopoietic and Lymphoid	Q14761;PTCA_HUMAN
Hematopoietic and Lymphoid	Q9Y2S6;TMA7_HUMAN
Hematopoietic and Lymphoid	O95319;CELF2_HUMAN
Hematopoietic and Lymphoid	P14317;HCLS1_HUMAN
Hematopoietic and Lymphoid	Q99856;ARI3A_HUMAN
Hematopoietic and Lymphoid	P23610;HAP40_HUMAN
Hematopoietic and Lymphoid	Q13422;IKZF1_HUMAN
Hematopoietic and Lymphoid	Q9UI08;EVL_HUMAN
Hematopoietic and Lymphoid	Q8WYJ6;SEPT1_HUMAN
Hematopoietic and Lymphoid	P42768;WASP_HUMAN
Hematopoietic and Lymphoid	P20701;ITAL_HUMAN
Hematopoietic and Lymphoid	P08575;PTPRC_HUMAN
Hematopoietic and Lymphoid	Q8WUH1;CHUR_HUMAN
Hematopoietic and Lymphoid	Q92619;HMHA1_HUMAN
Hematopoietic and Lymphoid	Q7Z5R6;AB1IP_HUMAN
Hematopoietic and Lymphoid	Q12912;IRAG2_HUMAN
Hematopoietic and Lymphoid	Q86UE8;TLK2_HUMAN
Hematopoietic and Lymphoid	Q92835;SHIP1_HUMAN
Hematopoietic and Lymphoid	Q13303;KCAB2_HUMAN
Hematopoietic and Lymphoid	Q15027;ACAP1_HUMAN
Hematopoietic and Lymphoid	O00221;IKBE_HUMAN
Hematopoietic and Lymphoid	P15498;VAV_HUMAN
Hematopoietic and Lymphoid	Q86UX7;URP2_HUMAN
Hematopoietic and Lymphoid	Q04864;REL_HUMAN
Hematopoietic and Lymphoid	Q8NF50;DOCK8_HUMAN
Hematopoietic and Lymphoid	Q96EV8;DTBP1_HUMAN
Hematopoietic and Lymphoid	Q7L4I2;RSRC2_HUMAN
Hematopoietic and Lymphoid	O14920;IKKB_HUMAN
Hematopoietic and Lymphoid	Q9P107;GMIP_HUMAN
Hematopoietic and Lymphoid	P16885;PLCG2_HUMAN
Hematopoietic and Lymphoid	B0I1T2;MYO1G_HUMAN
Hematopoietic and Lymphoid	P05107;ITB2_HUMAN
Hematopoietic and Lymphoid	Q14005;IL16_HUMAN
Hematopoietic and Lymphoid	O75592;MYCB2_HUMAN
Hematopoietic and Lymphoid	O95229;ZWINT_HUMAN
Hematopoietic and Lymphoid	Q92556;ELMO1_HUMAN
Hematopoietic and Lymphoid	Q9Y5A7;NUB1_HUMAN
Hematopoietic and Lymphoid	Q6JBY9;CPZIP_HUMAN
Hematopoietic and Lymphoid	Q6ZUJ8;BCAP_HUMAN
Hematopoietic and Lymphoid	Q9HB19;PKHA2_HUMAN
Hematopoietic and Lymphoid	Q8IUI8;CRLF3_HUMAN
Hematopoietic and Lymphoid	Q86YV0;RASL3_HUMAN
Hematopoietic and Lymphoid	Q9H4E7;DEFI6_HUMAN
Hematopoietic and Lymphoid	P35236;PTN7_HUMAN
Hematopoietic and Lymphoid	Q9BT23;LIMD2_HUMAN
Hematopoietic and Lymphoid	Q9Y6K9;NEMO_HUMAN
Hematopoietic and Lymphoid	Q9NRA8;4ET_HUMAN
Hematopoietic and Lymphoid	P05771;KPCB_HUMAN
Hematopoietic and Lymphoid	P50749;RASF2_HUMAN
Hematopoietic and Lymphoid	Q15052;ARHG6_HUMAN
Hematopoietic and Lymphoid	P04440;DPB1_HUMAN
Hematopoietic and Lymphoid	Q7L591;DOK3_HUMAN
Hematopoietic and Lymphoid	Q01543;FLI1_HUMAN
Hematopoietic and Lymphoid	Q86VQ1;GLCI1_HUMAN
Hematopoietic and Lymphoid	Q8WU39;MZB1_HUMAN
Hematopoietic and Lymphoid	Q5JSP0;FGD3_HUMAN
Hematopoietic and Lymphoid	Q9HD47;MOG1_HUMAN
Hematopoietic and Lymphoid	Q96IY1;NSL1_HUMAN
Hematopoietic and Lymphoid	Q14493;SLBP_HUMAN
Hematopoietic and Lymphoid	P42331;RHG25_HUMAN
Hematopoietic and Lymphoid	P98171;RHG04_HUMAN
Hematopoietic and Lymphoid	Q14289;FAK2_HUMAN
Hematopoietic and Lymphoid	P32942;ICAM3_HUMAN
Hematopoietic and Lymphoid	Q9UKT9;IKZF3_HUMAN
Hematopoietic and Lymphoid	P09326;CD48_HUMAN
Hematopoietic and Lymphoid	P57076;CF298_HUMAN
Hematopoietic and Lymphoid	P28907;CD38_HUMAN
Hematopoietic and Lymphoid	Q96F07;CYFP2_HUMAN
Hematopoietic and Lymphoid	Q9UNY4;TTF2_HUMAN
Hematopoietic and Lymphoid	Q92608;DOCK2_HUMAN
Hematopoietic and Lymphoid	P33241;LSP1_HUMAN
Hematopoietic and Lymphoid	Q5R372;RBG1L_HUMAN
Hematopoietic and Lymphoid	Q9HBM1;SPC25_HUMAN
Hematopoietic and Lymphoid	O75995;SASH3_HUMAN
Hematopoietic and Lymphoid	Q15306;IRF4_HUMAN
Hematopoietic and Lymphoid	Q9Y5B0;CTDP1_HUMAN
Hematopoietic and Lymphoid	P55160;NCKPL_HUMAN
Hematopoietic and Lymphoid	P43405;KSYK_HUMAN
Hematopoietic and Lymphoid	O95379;TFIP8_HUMAN
Hematopoietic and Lymphoid	P42575;CASP2_HUMAN
Hematopoietic and Lymphoid	Q9NVP2;ASF1B_HUMAN
Hematopoietic and Lymphoid	O60234;GMFG_HUMAN
Hematopoietic and Lymphoid	Q8IZ73;RUSD2_HUMAN
Hematopoietic and Lymphoid	O60942;MCE1_HUMAN
Hematopoietic and Lymphoid	L0R819;ASURF_HUMAN
Hematopoietic and Lymphoid	Q9GZY6;NTAL_HUMAN
Hematopoietic and Lymphoid	P23443;KS6B1_HUMAN
Hematopoietic and Lymphoid	Q6F5E8;CARL2_HUMAN
Hematopoietic and Lymphoid	Q9BYB4;GNB1L_HUMAN
Hematopoietic and Lymphoid	P16150;LEUK_HUMAN
Hematopoietic and Lymphoid	Q8N8A2;ANR44_HUMAN
Hematopoietic and Lymphoid	Q06187;BTK_HUMAN
Hematopoietic and Lymphoid	P14621;ACYP2_HUMAN
Hematopoietic and Lymphoid	Q7Z6I6;RHG30_HUMAN
Hematopoietic and Lymphoid	Q9NWZ3;IRAK4_HUMAN
Hematopoietic and Lymphoid	Q92918;M4K1_HUMAN
Hematopoietic and Lymphoid	Q9Y3L3;3BP1_HUMAN
Hematopoietic and Lymphoid	O95067;CCNB2_HUMAN
Hematopoietic and Lymphoid	Q53QZ3;RHG15_HUMAN
Kidney	Q9H477;RBSK_HUMAN
Kidney	Q13113;PDZ1I_HUMAN
Kidney	Q7Z5R6;AB1IP_HUMAN
Kidney	P10451;OSTP_HUMAN
Kidney	P84022;SMAD3_HUMAN
Kidney	Q8WUT4;LRRN4_HUMAN
Kidney	P07196;NFL_HUMAN
Kidney	Q9HB19;PKHA2_HUMAN
Kidney	P56159;GFRA1_HUMAN
Kidney	Q05193;DYN1_HUMAN
Kidney	P55042;RAD_HUMAN
Kidney	O00562;PITM1_HUMAN
Kidney	Q5T2W1;NHRF3_HUMAN
Kidney	Q96EM0;T3HPD_HUMAN
Kidney	P17936;IBP3_HUMAN
Kidney	Q9H694;BICC1_HUMAN
Kidney	Q9BRF8;CPPED_HUMAN
Kidney	Q7Z3T8;ZFY16_HUMAN
Large Intestine	P16444;DPEP1_HUMAN
Large Intestine	P35900;K1C20_HUMAN
Large Intestine	Q9C075;K1C23_HUMAN
Large Intestine	Q9ULV0;MYO5B_HUMAN
Large Intestine	Q99795;GPA33_HUMAN
Large Intestine	P56470;LEG4_HUMAN
Liver	Q02318;CP27A_HUMAN
Liver	P27338;AOFB_HUMAN
Liver	P01024;CO3_HUMAN
Liver	Q6ZN17;LN28B_HUMAN
Ovary	P28289;TMOD1_HUMAN
Pancreas	Q16798;MAON_HUMAN
Pancreas	Q5T601;AGRF1_HUMAN
Peripheral Nervous System	Q8N0Z6;TTC5_HUMAN
Peripheral Nervous System	Q5SQI0;ATAT_HUMAN
Peripheral Nervous System	P15923;TFE2_HUMAN
Peripheral Nervous System	Q9UI15;TAGL3_HUMAN
Peripheral Nervous System	P10636;TAU_HUMAN
Peripheral Nervous System	Q9H115;SNAB_HUMAN
Peripheral Nervous System	Q6PUV4;CPLX2_HUMAN
Peripheral Nervous System	Q14168;MPP2_HUMAN
Peripheral Nervous System	Q9BPU6;DPYL5_HUMAN
Peripheral Nervous System	Q9UPY3;DICER_HUMAN
Peripheral Nervous System	P23610;HAP40_HUMAN
Peripheral Nervous System	P52564;MP2K6_HUMAN
Peripheral Nervous System	O00451;GFRA2_HUMAN
Peripheral Nervous System	Q99719;SEPT5_HUMAN
Peripheral Nervous System	P05060;SCG1_HUMAN
Peripheral Nervous System	Q8N111;CEND_HUMAN
Peripheral Nervous System	P60880;SNP25_HUMAN
Peripheral Nervous System	P41219;PERI_HUMAN
Peripheral Nervous System	Q9P2W1;HOP2_HUMAN
Peripheral Nervous System	Q9UHG2;PCS1N_HUMAN
Peripheral Nervous System	P17677;NEUM_HUMAN
Peripheral Nervous System	O15069;NACAD_HUMAN
Peripheral Nervous System	Q86UE8;TLK2_HUMAN
Peripheral Nervous System	P07197;NFM_HUMAN
Peripheral Nervous System	Q9P2D1;CHD7_HUMAN
Peripheral Nervous System	Q9UEG4;ZN629_HUMAN
Peripheral Nervous System	Q8N158;GPC2_HUMAN
Peripheral Nervous System	P09172;DOPO_HUMAN
Peripheral Nervous System	P20711;DDC_HUMAN
Peripheral Nervous System	Q8IW35;CEP97_HUMAN
Peripheral Nervous System	Q8WXF7;ATLA1_HUMAN
Peripheral Nervous System	Q9UH03;SEPT3_HUMAN
Peripheral Nervous System	Q53H47;SETMR_HUMAN
Peripheral Nervous System	P09455;RET1_HUMAN
Peripheral Nervous System	Q93045;STMN2_HUMAN
Peripheral Nervous System	Q14687;GSE1_HUMAN
Peripheral Nervous System	P29762;RABP1_HUMAN
Peripheral Nervous System	O75592;MYCB2_HUMAN
Peripheral Nervous System	A8MVW0;F1712_HUMAN
Peripheral Nervous System	P07196;NFL_HUMAN
Peripheral Nervous System	O60282;KIF5C_HUMAN
Peripheral Nervous System	Q9UMS6;SYNP2_HUMAN
Peripheral Nervous System	O43602;DCX_HUMAN
Peripheral Nervous System	Q8IZD4;DCP1B_HUMAN
Peripheral Nervous System	Q8WX77;IBPL1_HUMAN
Peripheral Nervous System	Q9H467;CUED2_HUMAN
Peripheral Nervous System	Q9NRA8;4ET_HUMAN
Peripheral Nervous System	Q3V6T2;GRDN_HUMAN
Peripheral Nervous System	Q8N9F7;GDPD1_HUMAN
Peripheral Nervous System	Q8IYB7;DI3L2_HUMAN
Peripheral Nervous System	Q86VQ1;GLCI1_HUMAN
Peripheral Nervous System	Q14781;CBX2_HUMAN
Peripheral Nervous System	Q96S90;LYSM1_HUMAN
Peripheral Nervous System	Q8WWM9;CYGB_HUMAN
Peripheral Nervous System	Q96IY1;NSL1_HUMAN
Peripheral Nervous System	P57721;PCBP3_HUMAN
Peripheral Nervous System	Q13325;IFIT5_HUMAN
Peripheral Nervous System	O14813;PHX2A_HUMAN
Peripheral Nervous System	Q8WY54;PPM1E_HUMAN
Peripheral Nervous System	Q05193;DYN1_HUMAN
Peripheral Nervous System	P26232;CTNA2_HUMAN
Peripheral Nervous System	Q16566;KCC4_HUMAN
Peripheral Nervous System	Q9UI36;DACH1_HUMAN
Peripheral Nervous System	Q8IZ40;RCOR2_HUMAN
Peripheral Nervous System	Q9P2K3;RCOR3_HUMAN
Peripheral Nervous System	Q9BTV5;FSD1_HUMAN
Peripheral Nervous System	Q16799;RTN1_HUMAN
Peripheral Nervous System	Q9BYV8;CEP41_HUMAN
Peripheral Nervous System	Q6P158;DHX57_HUMAN
Peripheral Nervous System	Q8IX18;DHX40_HUMAN
Peripheral Nervous System	P28289;TMOD1_HUMAN
Peripheral Nervous System	A1L020;MEX3A_HUMAN
Peripheral Nervous System	Q9NZR1;TMOD2_HUMAN
Peripheral Nervous System	P23771;GATA3_HUMAN
Peripheral Nervous System	Q9HBM1;SPC25_HUMAN
Peripheral Nervous System	Q8NI08;NCOA7_HUMAN
Peripheral Nervous System	P10645;CMGA_HUMAN
Peripheral Nervous System	Q6UXD5;SE6L2_HUMAN
Peripheral Nervous System	Q6ZN17;LN28B_HUMAN
Peripheral Nervous System	Q9Y496;KIF3A_HUMAN
Peripheral Nervous System	Q9Y5B0;CTDP1_HUMAN
Peripheral Nervous System	Q9UNW9;NOVA2_HUMAN
Peripheral Nervous System	Q14576;ELAV3_HUMAN
Peripheral Nervous System	O76080;ZFAN5_HUMAN
Peripheral Nervous System	Q6ZU35;CRACD_HUMAN
Peripheral Nervous System	P28161;GSTM2_HUMAN
Peripheral Nervous System	Q8IZ73;RUSD2_HUMAN
Peripheral Nervous System	O60942;MCE1_HUMAN
Peripheral Nervous System	P26992;CNTFR_HUMAN
Peripheral Nervous System	L0R819;ASURF_HUMAN
Peripheral Nervous System	Q12926;ELAV2_HUMAN
Peripheral Nervous System	Q96GY0;ZC21A_HUMAN
Peripheral Nervous System	Q86TP1;PRUN1_HUMAN
Peripheral Nervous System	P23443;KS6B1_HUMAN
Peripheral Nervous System	O15014;ZN609_HUMAN
Peripheral Nervous System	Q5TF21;SOGA3_HUMAN
Peripheral Nervous System	P49674;KC1E_HUMAN
Peripheral Nervous System	Q6F5E8;CARL2_HUMAN
Peripheral Nervous System	Q7L0J3;SV2A_HUMAN
Peripheral Nervous System	Q96MX3;ZNF48_HUMAN
Peripheral Nervous System	Q4J6C6;PPCEL_HUMAN
Peripheral Nervous System	Q7L099;RUFY3_HUMAN
Peripheral Nervous System	Q7Z7E8;UB2Q1_HUMAN
Peripheral Nervous System	P22466;GALA_HUMAN
Peripheral Nervous System	P60763;RAC3_HUMAN
Peripheral Nervous System	Q92558;WASF1_HUMAN
Peripheral Nervous System	Q9ULM3;YETS2_HUMAN
Peripheral Nervous System	Q9Y5N6;ORC6_HUMAN
Peripheral Nervous System	Q9HCM3;K1549_HUMAN
Peripheral Nervous System	Q3ZCW2;LEGL_HUMAN
Peripheral Nervous System	Q96FC7;PHIPL_HUMAN
Peripheral Nervous System	Q9P2B4;CT2NL_HUMAN
Peripheral Nervous System	Q9BSJ5;CQ080_HUMAN
Peripheral Nervous System	Q13309;SKP2_HUMAN
Peripheral Nervous System	Q96SI1;KCD15_HUMAN
Peripheral Nervous System	P17600;SYN1_HUMAN
Peripheral Nervous System	P07949;RET_HUMAN
Peripheral Nervous System	Q92777;SYN2_HUMAN
Peripheral Nervous System	Q92618;ZN516_HUMAN
Peripheral Nervous System	Q9UBK9;UXT_HUMAN
Peripheral Nervous System	P26378;ELAV4_HUMAN
Skin	Q02318;CP27A_HUMAN
Skin	O95319;CELF2_HUMAN
Skin	P56693;SOX10_HUMAN
Skin	P40126;TYRP2_HUMAN
Skin	Q7Z3E5;ARMC9_HUMAN
Skin	O75030;MITF_HUMAN
Skin	Q9Y5X2;SNX8_HUMAN
Skin	P56377;AP1S2_HUMAN
Skin	P40967;PMEL_HUMAN
Skin	P04271;S100B_HUMAN
Skin	Q9Y250;LZTS1_HUMAN
Skin	Q8WWM9;CYGB_HUMAN
Skin	P35219;CAH8_HUMAN
Skin	Q16655;MAR1_HUMAN
Skin	Q5SYE7;NHSL1_HUMAN
Skin	P11217;PYGM_HUMAN
Skin	O15085;ARHGB_HUMAN
Skin	P23297;S10A1_HUMAN
Skin	P57729;RAB38_HUMAN
Skin	Q6GQQ9;OTU7B_HUMAN
Skin	Q5T1C6;THEM4_HUMAN
Skin	P13686;PPA5_HUMAN
Skin	Q9C0D5;TANC1_HUMAN
Skin	Q96DX5;ASB9_HUMAN
Skin	Q92629;SGCD_HUMAN
Skin	Q11206;SIA4C_HUMAN
Skin	Q96SI1;KCD15_HUMAN
Skin	Q7Z3T8;ZFY16_HUMAN
Skin	P08962;CD63_HUMAN
