# Supplementary material for: Pan-cancer proteomic map of 949 human cell lines
Source: Cancer Cell. 2022 Aug 8;40(8):835–849.e8. doi: 10.1016/j.ccell.2022.06.010 (PMC9387775; doi:10.1016/j.ccell.2022.06.010)
Supplement: Table S4. Multi-omic analyses, related to Figure 3 [file mmc5.xlsx]

## Sheet: Legend
Table S4 Multi-omic analyses. Related to Figure 3.
Tab	Legend
Protein copy number buffering	Protein copy number buffering
WT vs MUT protein abundance	Differential analysis of wildtype vs mutant protein abundance
MOFA Factors	MOFA cell line factors
Drug response weights	Factors weights for Drug Response dataset
Methylation weights	Factors weights for Methylation dataset
Proteomics (CMRI&DepMapSanger) weights	Factors weights for Proteomics (CMRI&DepMapSanger) dataset
Proteomics (CCLE) weights	Factors weights for Proteomics (CCLE) dataset
Transcriptomics weights	Factors weights for Transcriptomics dataset
Protein-protein correlations Legend
Column	Legend
Protein 1	Protein 1
Protein 2	Protein 2
Proteomics Pearson's R	Proteomics Pearson's r correlation coefficient between Protein 1 and Protein 2	Proteomics
Proteomics P-value	P-value of Proteomics Pearson's R
Proteomics FDR	False Discovery Rate (FDR) of Proteomics P-value
Transcriptomics Pearson's R	Transcriptomics Pearson's r correlation coefficient between Protein 1 and Protein 2	Transcriptomics
Transcriptomics P-value	P-value of Transcriptomics Pearson's R
Transcriptomics FDR	False Discovery Rate (FDR) of Transcriptomics P-value
CRISPR-Cas9 Pearson's R	CRISPR-Cas9 gene essentiality Pearson's r correlation coefficient between Protein 1 and Protein 2	CRISPR-Cas9
CRISPR-Cas9 P-value	P-value of CRISPR-Cas9 Pearson's R
CRISPR-Cas9 FDR	False Discovery Rate (FDR) of CRISPR-Cas9 P-value
CORUM	Protein 1 and Protein 2 interaction Presence in Protein complexes interactions from CORUM database	PPI Resources
BioGRID	Protein 1 and Protein 2 interaction in Physical protein interactions from BioGRID database
HuRI	Protein 1 and Protein 2 interaction in Protein interactions from HuRI database
STRING	Protein 1 and Protein 2 interaction in High confidence (combined_score > 900) protein interactions from STRING database
STRING PPI Distance	Shortest path betwee Protein 1 and Protein 2 in the high confidence STRING database network ('-' = no path found, '5+' = 5 interactions or more)
Number of Cell Lines	Number of cell lines with Proteomics measurements for Protein 1 and Protein 2
Protein 1 cancer gene	Is Protein 1 a cancer gene
Protein 2 cancer gene	Is Protein 2 a cancer gene
PPI merged p-value	Fisher’s combined probability test of Proteomics, Tanscriptomics and CRISPR-Cas9 P-values

## Sheet: Protein copy number buffering
Table S4 Multi-omic analyses. Related to Figure 3.
Protein	Proteomics - Copy Number correlation (Pearson's r)	Proteomics - Copy Number correlation (Pearson's p-value)	Proteomics Number of Cell Lines	Transcriptomics - Copy Number correlation (Pearson's r)	Transcriptomics - Copy Number correlation (Pearson's p-value)	Transcriptomics Number of Cell Lines	Protein Copy Number Attenuation	Attenuation Cluster	CORUM
POP4	-0.119882	0.361578	60	0.566731	2.46097e-83	968	0.686613	High	123: Rnase/Mrp complex
ATG4B	-0.402	0.0463664	25	0.28339	2.45965e-19	968	0.68539	High
ANAPC10	-0.360925	0.0988932	22	0.311578	3.09123e-23	968	0.672503	High	96: Anaphase-promoting complex;1826: SMAD3-HEF1-APC10-CDH1 complex
CCT5	-0.135615	3.46745e-05	926	0.530357	2.52642e-71	968	0.665972	High	126: CCT complex (chaperonin containing TCP1 complex);6247: BBS-chaperonin complex
TAB2	-0.238096	0.133856	41	0.416151	7.889e-42	968	0.654248	High	2745: Ubiquitin E3 ligase (TRAF6, TAB2, MALT1, UEV1A, BCL10);2758: TAK1 complex;5215: CS-MAP3K7IP1-MAP3K7IP2 complex;5268: TNF-alpha/NF-kappa B signaling complex 7;6344: TNF-R1-associated signaling complex
TRAPPC12	-0.291765	0.0203316	63	0.34243	5.11883e-28	968	0.634195	High	6468: TRAPP complex
EIF1AY	0.101623	0.372844	79	0.727411	3.63053e-160	968	0.625788	High
NAA35	-0.195424	0.338702	26	0.406982	6.49502e-40	968	0.602407	High
ARPC1A	-0.0883149	0.0600756	454	0.509416	4.78813e-65	968	0.597731	High
CCT6A	-0.15017	4.44128e-06	926	0.447095	9.49375e-49	968	0.597265	High	126: CCT complex (chaperonin containing TCP1 complex)
CLEC2B	-0.526401	0.00823056	24	0.067547	0.0356186	968	0.593948	High
PSMA7	-0.147321	6.98279e-06	923	0.445509	2.23725e-48	968	0.59283	High	181: 26S proteasome;191: 20S proteasome;192: PA28-20S proteasome;193: PA700-20S-PA28 complex;194: PA28gamma-20S proteasome
TXNL4A	-0.0576419	0.750011	33	0.53412	1.68689e-72	968	0.591762	High	351: Spliceosome
RPS4Y1	0.173756	0.237566	48	0.764523	1.98451e-186	968	0.590768	High	306: Ribosome, cytoplasmic
VPS41	-0.165192	0.13559	83	0.425555	7.40799e-44	968	0.590746	High	6119: Hook1-Vps41 complex;6121: Hook2-Vps41 complex;6123: Hook3-Vps41 complex;6126: FTS-Vps41 complex;6389: HOPS complex
COMMD6	-0.117681	0.121983	174	0.471868	7.93129e-55	968	0.589548	High	6639: CCC-Wash (WASH1, FAM21C) complex;6645: CCC complex;7133: CCDC93-COMMD1-COMMD6 complex
SLC5A3	-0.454736	0.0292525	23	0.133347	3.15428e-05	968	0.588084	High
PSMB3	-0.0710639	0.0306849	925	0.510548	2.24939e-65	968	0.581612	High	181: 26S proteasome;191: 20S proteasome;192: PA28-20S proteasome;193: PA700-20S-PA28 complex;194: PA28gamma-20S proteasome
THOC7	-0.127871	0.000480086	742	0.452862	4.04324e-50	968	0.580733	High	351: Spliceosome;770: TREX complex;774: THO complex;6160: hTREX84 complex
WBP4	-0.113825	0.467367	43	0.465871	2.61118e-53	968	0.579695	High
UBN2	-0.355567	0.113686	21	0.221856	2.93488e-12	968	0.577424	High
MED14	-0.11837	0.203693	117	0.453436	2.94402e-50	968	0.571807	High	66: TRAP complex;228: SMCC complex;229: NAT complex;230: Mediator complex;232: ARC complex;284: CRSP complex;287: ARC-L complex;288: ARC complex;300: PC2 complex;301: SMCC complex;441: TFTC-type histone acetyl transferase complex;535: TRAP complex;547: SMCC complex;548: DRIP complex;898: Mediator complex 1;900: Mediator complex 2;909: ARC92-Mediator complex;910: CRSP-Mediator 2 complex;2600: BRD4…
RANBP6	-0.0223963	0.848742	75	0.549246	2.23702e-77	968	0.571642	High
COPS6	-0.0775885	0.0236877	850	0.484645	3.66041e-58	968	0.562234	High	726: DDB2 complex;727: CSA complex;728: CSA-POLIIa complex;2174: COP9 signalosome complex
NAA20	-0.0785159	0.167217	311	0.468136	7.03368e-54	968	0.546652	High
PSMD3	0.0770792	0.0193754	920	0.622666	5.17416e-105	968	0.545586	High	32: PA700 complex;193: PA700-20S-PA28 complex
PSMA6	-0.091025	0.00557255	926	0.454073	2.0683e-50	968	0.545098	High	181: 26S proteasome;191: 20S proteasome;192: PA28-20S proteasome;193: PA700-20S-PA28 complex;194: PA28gamma-20S proteasome;5209: Ubiquilin-proteasome complex
PSMA3	-0.135238	3.64744e-05	926	0.407855	4.29342e-40	968	0.543093	High	181: 26S proteasome;191: 20S proteasome;192: PA28-20S proteasome;193: PA700-20S-PA28 complex;194: PA28gamma-20S proteasome;7299: ANP32A-ANP32B-PSMA3-PTMA-SLC25A5 complex
SAA1	-0.385376	0.140453	16	0.152463	1.88583e-06	968	0.537839	High
IPO11	-0.216818	0.0693428	71	0.319871	1.81491e-24	968	0.536688	High
DDX3Y	0.241953	0.000354325	214	0.777311	1.23774e-196	968	0.535358	High
MED21	0.0255184	0.67409	274	0.560376	3.96252e-81	968	0.534858	High	228: SMCC complex;229: NAT complex;230: Mediator complex;284: CRSP complex;287: ARC-L complex;288: ARC complex;300: PC2 complex;301: SMCC complex;535: TRAP complex;547: SMCC complex;2825: BRCA1-RNA polymerase II complex;3060: RNA polymerase II complex (RPB1, RAP74, CDK8, CYCC, SRB7, BAF190, BAF47), chromatin structure modifying;3064: RNA polymerase II complex, chromatin structure modifying;3065: …
RFK	-0.338583	0.133271	21	0.193531	1.27137e-09	968	0.532114	High
PSMD4	0.019494	0.55397	924	0.548458	4.07307e-77	968	0.528964	High	32: PA700 complex;181: 26S proteasome;193: PA700-20S-PA28 complex
BRK1	-0.022974	0.513803	810	0.504647	1.12121e-63	968	0.527621	High	186: Wave-2 complex
CLDN6	-0.523572	0.0373943	16	0.00022339	0.994462	968	0.523795	High
C1orf52	-0.116064	0.299093	82	0.406914	6.70961e-40	968	0.522978	High
ADGRG2	-0.453184	0.0779195	16	0.0694416	0.030747	968	0.522625	High
RAB22A	0.0436598	0.839474	24	0.56408	2.07748e-82	968	0.52042	High
PSMD7	-0.0287389	0.382374	926	0.487704	5.54526e-59	968	0.516443	High	32: PA700 complex;193: PA700-20S-PA28 complex
RALGAPB	0.032538	0.749179	99	0.548313	4.54665e-77	968	0.515775	High
MED10	-0.0480687	0.394439	316	0.465002	4.30698e-53	968	0.513071	High	229: NAT complex;230: Mediator complex;300: PC2 complex;301: SMCC complex;535: TRAP complex;5450: Mediator complex;7581: ESR1-TRAP/Mediator coactivator-complex;7582: ESR2-TRAP/Mediator coactivator complex
CDKN2A	0.143851	0.0350351	215	0.656364	2.39717e-120	968	0.512512	High	220: ARF-Mule complex
PSMB4	-0.0827368	0.0118732	924	0.427598	2.63458e-44	968	0.510334	High	181: 26S proteasome;191: 20S proteasome;192: PA28-20S proteasome;193: PA700-20S-PA28 complex;194: PA28gamma-20S proteasome;2959: SMAD1-OAZ-HsN3 complex
CCDC85C	-0.22573	0.257586	27	0.283546	2.34619e-19	968	0.509276	High
ALAS1	-0.182942	0.189797	53	0.325725	2.32334e-25	968	0.508667	High
PPP4R2	-0.0325711	0.398179	675	0.470732	1.54511e-54	968	0.503303	High	1245: Protein phosphatase 4 complex;1750: PPP4C-PPP4R2-Gemin3-Gemin4 complex
SNX6	-0.00147374	0.964726	903	0.500969	1.23374e-62	968	0.502443	High	1058: SNX complex (SNX1, SNX6)
MNAT1	-0.0386666	0.526193	271	0.459142	1.21383e-51	968	0.497808	High	107: TFIIH transcription factor complex;1008: CAK complex (Cdk-activating kinase complex);1029: TFIIH transcription factor complex;1030: CAK-ERCC2 complex;2657: ESR1-CDK7-CCNH-MNAT1-MTA1-HDAC2 complex
SCYL2	-0.171093	0.483717	19	0.325973	2.12762e-25	968	0.497066	High	3055: Nop56p-associated pre-rRNA complex
RPAP2	-0.252779	0.28226	20	0.242781	1.87869e-14	968	0.495559	High
HDAC6	-0.262686	0.185583	27	0.232358	2.47313e-13	968	0.495044	High	5260: TCF4-CTNNB1-SUMO1-EP300-HADAC6 complex;6412: AURKA-HDAC6 cilia-disassembly complex
PFDN4	-0.0408666	0.25277	785	0.452763	4.27235e-50	968	0.493629	High	112: Prefoldin complex
EIF3H	-0.0531445	0.109918	906	0.438144	1.13069e-46	968	0.491288	High	1097: eIF3 complex (EIF3S6, EIF3S5, EIF3S4, EIF3S3, EIF3S6IP, EIF3S2, EIF3S9, EIF3S12, EIF3S10, EIF3S8, EIF3S1, EIF3S7, PCID1)
RPS21	-0.196287	2.04404e-09	917	0.294618	7.7427e-21	968	0.490905	High	306: Ribosome, cytoplasmic;338: 40S ribosomal subunit, cytoplasmic
PSMC4	-0.0283618	0.388653	926	0.461229	3.72426e-52	968	0.48959	High	32: PA700 complex;181: 26S proteasome;193: PA700-20S-PA28 complex
VAMP2	-0.238096	0.014938	104	0.24975	3.12923e-15	968	0.487846	High	707: SNARE complex (VAMP2, SNAP25, STX13);731: SNARE complex (STX4, SNAP23, VAMP2);793: SNARE complex (VAMP2, SNAP25, STX1a, CPLX1);794: SNARE complex (VAMP2, SNAP25, STX1a, CPLX2);797: SNARE complex (STX11, VAMP2, SNAP23);1137: SNARE complex (VAMP2, SNAP25, STX1a, CPLX1, CPLX3);1138: SNARE complex (VAMP2, SNAP25, STX1a, CPLX3, CPLX4);1139: SNARE complex (VAMP2, SNAP25, STX1a, STX3, CPLX1, CPLX3,…
PHF8	-0.244994	0.248566	24	0.236819	8.32965e-14	968	0.481813	High
WAC	-0.00999599	0.903046	151	0.469245	3.68819e-54	968	0.479241	High
PSMC6	-0.043449	0.186501	926	0.435014	5.81646e-46	968	0.478463	High	32: PA700 complex;181: 26S proteasome;193: PA700-20S-PA28 complex
COPS3	0.0307153	0.385908	799	0.507006	2.37236e-64	968	0.47629	High	726: DDB2 complex;727: CSA complex;728: CSA-POLIIa complex;2174: COP9 signalosome complex
INTS4	0.0138612	0.780669	406	0.489737	1.56441e-59	968	0.475876	High	1153: Integrator complex;1154: DSS1 complex;1155: Integrator-RNAPII complex
RPL21	-0.116739	0.000371158	926	0.358749	8.96276e-31	968	0.475488	High	306: Ribosome, cytoplasmic;308: 60S ribosomal subunit, cytoplasmic;3055: Nop56p-associated pre-rRNA complex;5380: TRBP containing complex (DICER, RPL7A, EIF6, MOV10 and subunits of the 60S ribosomal particle)
NAA50	-0.140582	3.78327e-05	853	0.332455	2.06715e-26	968	0.473037	High
RPA3	-0.176939	2.33392e-07	843	0.296061	4.9076e-21	968	0.473001	High	244: BRAFT complex;248: BRAFT complex;1004: RC complex during S-phase of cell cycle;1005: RC complex during G2/M-phase of cell cycle;2738: BLM complex II;5229: RPA complex
VIRMA	0.0175327	0.654231	655	0.488995	2.48523e-59	968	0.471462	High
PRSS23	-0.290761	0.10643	32	0.180394	1.58857e-08	968	0.471155	High
ANAPC16	-0.102549	0.338925	89	0.366949	3.19939e-32	968	0.469498	High
COL15A1	-0.410341	0.0907638	18	0.0578623	0.0719503	968	0.468203	High
NBR1	-0.120359	0.613245	20	0.347627	7.05809e-29	968	0.467986	High	7580: MAP2K4-MAP3K3-NBR1 complex
HECTD1	0.031084	0.454963	580	0.498001	8.36617e-62	968	0.466917	High
TSG101	-0.00610866	0.859512	842	0.460471	5.72434e-52	968	0.46658	High	1192: ESCRT-I complex
CNOT7	0.0415267	0.590798	170	0.50786	1.34784e-64	968	0.466333	High	6765: CCR4-NOT complex;7192: CCR4-NOT-CNOT7-CNOT6 complex;7214: CCR4-NOT-CNOT7-CNOT6L complex
SRP54	0.0869906	0.00829122	920	0.552727	1.55343e-78	968	0.465737	High
MED4	0.028202	0.448643	724	0.493698	1.29804e-60	968	0.465496	High	230: Mediator complex;232: ARC complex;535: TRAP complex;547: SMCC complex;548: DRIP complex;867: TRAP-SMCC mediator complex;910: CRSP-Mediator 2 complex;5450: Mediator complex;5614: Emerin complex 32
PSMA1	-0.0770675	0.0190014	926	0.388209	3.57016e-36	968	0.465277	High	181: 26S proteasome;191: 20S proteasome;192: PA28-20S proteasome;193: PA700-20S-PA28 complex;194: PA28gamma-20S proteasome;5209: Ubiquilin-proteasome complex;6985: ProTalpha C5 complex;7298: ACTB-ANP32A-C1QBP-PSMA1-PTMA-PSMA1 complex
NAA10	-0.087787	0.0129383	801	0.37735	4.05646e-34	968	0.465137	High
ZCRB1	-0.081473	0.66305	31	0.383592	2.72996e-35	968	0.465065	High	430: 18S U11/U12 snRNP
PPP6C	-0.111281	0.0056938	616	0.350099	2.71539e-29	968	0.46138	High	5196: TNF-alpha/NF-kappa B signaling complex (CHUK, BTRC, NFKB2, PPP6C, REL, CUL1, IKBKE, SAPS2, SAPS1, ANKRD28, RELA, SKP1)
COPS5	0.00919119	0.795954	794	0.470527	1.74238e-54	968	0.461336	High	726: DDB2 complex;727: CSA complex;728: CSA-POLIIa complex;2174: COP9 signalosome complex
PDCD10	-0.00351938	0.914874	925	0.457712	2.71329e-51	968	0.461232	High
RPL23	-0.0967937	0.00319419	926	0.364212	9.83621e-32	968	0.461006	High	306: Ribosome, cytoplasmic;308: 60S ribosomal subunit, cytoplasmic;3055: Nop56p-associated pre-rRNA complex
CSNK2A1	-0.00456612	0.969417	73	0.456386	5.7057e-51	968	0.460952	High	938: FACT complex, UV-activated;2719: Casein kinase II-HMG1 complex;2720: Casein kinase II (beta-dimer, alpha, alpha');5225: Casein kinase II (beta-dimer, alpha-dimer)
ATP6V1D	-0.0997175	0.00906246	684	0.361035	3.57436e-31	968	0.460752	High
HSPB6	-0.308336	0.0393336	45	0.151339	2.24788e-06	968	0.459675	High
DCTN3	-0.026897	0.427625	872	0.43227	2.41054e-45	968	0.459167	High
RIOK2	-0.189078	0.276672	35	0.269801	1.31593e-17	968	0.458879	High
MTAP	0.176832	4.95036e-06	659	0.634706	2.84397e-110	968	0.457873	High
GCC1	-0.00569557	0.957754	89	0.451625	8.0005e-50	968	0.45732	High
UCKL1	-0.0590599	0.677485	52	0.397723	4.86917e-38	968	0.456783	High
POLR2C	-0.0539282	0.10137	924	0.4028	4.64364e-39	968	0.456728	High	103: RNA polymerase II holoenzyme complex;104: RNA polymerase II core complex;2685: RNA polymerase II (RNAPII);2686: BRCA1-core RNA polymerase II complex;2812: RPAP1-RPB2-RPB3 complex;2825: BRCA1-RNA polymerase II complex
KIAA1549	-0.319299	0.030544	46	0.137021	1.88759e-05	968	0.45632	High
RPP38	0.0215626	0.574301	681	0.476069	6.57849e-56	968	0.454506	High	123: Rnase/Mrp complex
PAF1	0.0769808	0.0198663	915	0.531254	1.32888e-71	968	0.454273	High	1167: Paf complex
ARCN1	0.0842325	0.010338	926	0.538505	6.89198e-74	968	0.454273	High
CBLL1	-0.0333443	0.665047	171	0.420189	1.08216e-42	968	0.453534	High
NELFCD	0.000995721	0.980132	628	0.453656	2.60656e-50	968	0.45266	High	2598: NELF complex (Negative elongation factor complex)
NOL12	-0.129709	0.54579	24	0.321891	8.97495e-25	968	0.4516	High
ATP5PD	-0.0193397	0.556685	926	0.431866	2.96971e-45	968	0.451205	High
TMA7	-0.0821473	0.289786	168	0.366942	3.20926e-32	968	0.449089	High
NAA38	-0.181614	0.500847	16	0.267405	2.59377e-17	968	0.449019	High
PSMD8	-0.0404055	0.2193	926	0.40745	5.20481e-40	968	0.447855	High	32: PA700 complex;193: PA700-20S-PA28 complex;705: SNARE complex (RINT1, ZW10, p31)
SMAD5	-0.294037	0.0527045	44	0.152537	1.864e-06	968	0.446574	High
GOLGA7	0.075775	0.0533053	651	0.521744	1.09074e-68	968	0.445969	High
SAP18	0.0314125	0.339661	926	0.477082	3.59079e-56	968	0.445669	High	54: SIN3 complex;691: SIN3-SAP25 complex;738: SIN3-ING1b complex I;739: SIN3-ING1b complex II;743: SIN3-SAP25 complex;760: Apoptosis- and splicing-associated protein complex (ASAP-L), SAP18, RNPS1, Acinus-L;1257: ALL-1 supercomplex;5614: Emerin complex 32
SNF8	0.0693842	0.215784	320	0.513542	3.00482e-66	968	0.444158	High	1187: ESCRT-II complex
TAX1BP1	0.0398432	0.561213	215	0.482697	1.20583e-57	968	0.442854	High
C5orf51	-0.00431617	0.980068	36	0.437341	1.72344e-46	968	0.441658	High
ACTR10	0.00698842	0.905349	292	0.4478	6.47519e-49	968	0.440812	High
WASHC2A	-0.0681733	0.58068	68	0.372537	3.12322e-33	968	0.44071	High
ATG7	-0.00909058	0.949001	52	0.430997	4.64226e-45	968	0.440088	High
ATG5	0.0275939	0.708505	186	0.467399	1.07909e-53	968	0.439805	High
PARP2	-0.00683619	0.9714	30	0.431043	4.53497e-45	968	0.437879	High
EXOC3	0.0516354	0.175169	691	0.488622	3.13436e-59	968	0.436987	High	6167: Exocyst complex
RCL1	0.0875578	0.011872	825	0.524216	1.94532e-69	968	0.436658	High
PSMC2	0.0725924	0.0271791	926	0.508834	7.055e-65	968	0.436242	High	32: PA700 complex;181: 26S proteasome;193: PA700-20S-PA28 complex
PSMB1	0.0178832	0.586787	926	0.451031	1.10877e-49	968	0.433148	High	181: 26S proteasome;191: 20S proteasome;192: PA28-20S proteasome;193: PA700-20S-PA28 complex;194: PA28gamma-20S proteasome
EIF1B	-0.123768	0.187559	115	0.309339	6.54488e-23	968	0.433107	High
RNF7	-0.0576537	0.453849	171	0.37395	1.72131e-33	968	0.431604	High	207: Ubiquitin E3 ligase (ASB2, TCEB1, TCEB2, CUL5, RNF7);208: Ubiquitin E3 ligase (ASB1, TCEB1, TCEB2, CUL5, RNF7);209: Ubiquitin E3 ligase (ASB6, TCEB1, TCEB2, CUL5, RNF7);210: Ubiquitin E3 ligase (ASB7, TCEB1, TCEB2, CUL5, RNF7);211: Ubiquitin E3 ligase (ASB12, TCEB1, TCEB2, CUL5, RNF7)
VPS33A	-0.166072	0.389243	29	0.265228	4.7771e-17	968	0.431301	High	6388: CORVET complex;6389: HOPS complex
MCFD2	-0.137711	0.302605	58	0.293262	1.18545e-20	968	0.430972	High
MTMR14	-0.0183648	0.833189	134	0.411991	5.9364e-41	968	0.430356	High
MED20	0.0598433	0.212362	436	0.489864	1.44551e-59	968	0.430021	High	230: Mediator complex;300: PC2 complex;301: SMCC complex;5450: Mediator complex;5451: MED18-MED20-MED29 mediator subcomplex;7581: ESR1-TRAP/Mediator coactivator-complex;7582: ESR2-TRAP/Mediator coactivator complex
SKIV2L	-0.0560589	0.152458	653	0.373942	1.7272e-33	968	0.430001	High	1168: SKI complex
VPS53	0.0383099	0.705117	100	0.467615	9.51823e-54	968	0.429305	High	6459: EARP complex;6463: GARP complex
NEDD8	0.0148773	0.652057	921	0.440976	2.53115e-47	968	0.426098	High	2188: Ubiquitin E3 ligase (CDC34, NEDD8, BTRC, CUL1, SKP1A, RBX1)
VPS11	0.0124185	0.815889	354	0.437331	1.73278e-46	968	0.424913	High	943: Class C Vps complex (VPS11, VPS18, STX7);944: Class C Vps complex (VPS11, VPS18, VPS16);2573: Class C VPS/HOPS complex;6388: CORVET complex;6389: HOPS complex
ATP6V1H	-0.00537382	0.87678	835	0.419457	1.55469e-42	968	0.424831	High
ADRM1	0.00825296	0.807076	878	0.431092	4.42115e-45	968	0.422839	High
CLNS1A	0.0219104	0.552594	737	0.444572	3.70474e-48	968	0.422662	High	819: 20S methylosome-SmD complex;825: JBP1-pICln complex;832: Anti-Sm protein complex;833: 6S methyltransferase complex;834: 20S methylosome and RG-containing Sm protein complex;835: 6S methyltransferase and RG-containing Sm proteins complex;836: 20S methyltransferase core complex;2838: MEP50-PRMT5-ICLN complex
PSMC1	-0.00449474	0.891353	926	0.416852	5.60032e-42	968	0.421346	High	32: PA700 complex;181: 26S proteasome;193: PA700-20S-PA28 complex
UBE2L3	0.0718738	0.0349755	861	0.492868	2.19347e-60	968	0.420994	High	2823: BRCA1-BARD1-UbcH7c complex
GPS1	-0.00605243	0.857229	886	0.414293	1.95011e-41	968	0.420345	High	726: DDB2 complex;727: CSA complex;728: CSA-POLIIa complex;2174: COP9 signalosome complex;2715: Ubiquitin E3 ligase (CSN1, CSN8, HRT1, SKP1, SKP2, CUL1, CUL2, CUL3);6482: CUL4B-DDB1-DTL-CSN complex
ELOC	0.00101743	0.975388	922	0.421193	6.57701e-43	968	0.420176	High
CSDE1	0.155101	2.22515e-06	922	0.575027	2.73674e-86	968	0.419927	High	1307: Multiprotein complex (mRNA turnover)
NSMCE2	0.178565	0.000453516	382	0.597661	8.57691e-95	968	0.419096	High
ATP6V1E1	0.0119658	0.718935	907	0.431008	4.61719e-45	968	0.419042	High
EFR3A	-0.0287896	0.673937	216	0.389772	1.78061e-36	968	0.418561	High
SNAPIN	0.0471262	0.221411	675	0.465672	2.92931e-53	968	0.418545	High	23: BLOC-1 (biogenesis of lysosome-related organelles complex 1);652: AP3-BLOC1 complex;654: BLOC1-BLOC2 complex;6416: dysbindin-Snapin-BLOS2 complex;7545: BORC complex
ATP5MG	-0.0113465	0.730369	925	0.407171	5.94128e-40	968	0.418517	High
PSMC5	-0.0119393	0.716726	926	0.405739	1.16919e-39	968	0.417678	High	32: PA700 complex;181: 26S proteasome;193: PA700-20S-PA28 complex
GLOD4	0.0374194	0.26291	897	0.454568	1.57122e-50	968	0.417149	High
WDR54	-0.336592	0.0860298	27	0.0799469	0.0128416	968	0.416539	High
BRCC3	-0.0919241	0.0746365	377	0.324191	3.99921e-25	968	0.416115	High	5400: BRCC complex
ELP2	0.0177043	0.896002	57	0.433569	1.2321e-45	968	0.415864	High	1380: Elongator holo complex
FNTA	0.142856	0.000347702	623	0.557593	3.54283e-80	968	0.414736	High	419: Farnesyltransferase
RPS3	-0.151559	3.61192e-06	926	0.262524	1.01212e-16	968	0.414084	High	306: Ribosome, cytoplasmic;338: 40S ribosomal subunit, cytoplasmic
DUSP9	-0.34216	0.0306885	40	0.0719196	0.0252458	968	0.414079	High
PSMD13	0.00204716	0.950394	926	0.416026	8.38647e-42	968	0.413979	High	32: PA700 complex;181: 26S proteasome;193: PA700-20S-PA28 complex
POLR3A	-0.0500784	0.28015	467	0.363175	1.50122e-31	968	0.413254	High
MAPRE1	0.0237704	0.470491	924	0.435179	5.33833e-46	968	0.411408	High
RTRAF	-0.00938793	0.775416	926	0.401759	7.54315e-39	968	0.411147	High
EIF2B2	-0.0867074	0.0485668	518	0.323626	4.88058e-25	968	0.410333	High	7291: EIF2B2-EIF2B3-EIF2B4-EIF2B5 complex;7292: EIF2B1-EIF2B2-EIF2B3-EIF2B4-EIF2B5 complex
PSMD6	0.151466	7.13295e-06	871	0.561277	1.9415e-81	968	0.40981	High	32: PA700 complex;193: PA700-20S-PA28 complex
PSMG3	-0.012438	0.817158	348	0.39737	5.72541e-38	968	0.409808	High	3033: PAC3-PAC4 complex
COPG1	-0.0376384	0.253054	924	0.372034	3.85834e-33	968	0.409672	High
COPB2	0.00852437	0.795594	926	0.417994	3.19783e-42	968	0.409469	High	5230: CHUK-NFKB2-REL-IKBKG-SPAG9-NFKB1-NFKBIE-COPB2-TNIP1-NFKBIA-RELA-TNIP2 complex
EXOSC3	0.0155062	0.746794	436	0.424842	1.0607e-43	968	0.409336	High	789: Exosome;7443: Exosome
CCT2	0.00533653	0.871169	926	0.414471	1.78823e-41	968	0.409135	High	126: CCT complex (chaperonin containing TCP1 complex);6247: BBS-chaperonin complex
PTPRU	-0.326482	0.119455	24	0.0824133	0.0103131	968	0.408895	High
ANKS1A	-0.204963	0.122732	58	0.202837	1.90313e-10	968	0.4078	High
TRMT112	-0.107009	0.00112306	924	0.300105	1.34911e-21	968	0.407114	High
TTC27	-0.166051	0.389306	29	0.240775	3.11459e-14	968	0.406826	High
HAUS3	-0.0412477	0.707799	85	0.36496	7.24556e-32	968	0.406208	High	6435: HAUS augmin-like complex
ELP3	0.0866716	0.0774353	416	0.49283	2.24635e-60	968	0.406158	High	1380: Elongator holo complex
AP3M1	-0.00951094	0.842844	437	0.396526	8.42293e-38	968	0.406037	High	59: AP3 adaptor complex;652: AP3-BLOC1 complex
COMMD5	0.0496947	0.585169	123	0.453485	2.86541e-50	968	0.40379	High	6639: CCC-Wash (WASH1, FAM21C) complex;6645: CCC complex
UFD1	0.042841	0.19863	902	0.4458	1.91246e-48	968	0.402959	High
SKP1	-0.0278804	0.396757	926	0.374556	1.33226e-33	968	0.402436	High	80: Ubiquitin E3 ligase (SKP1A, SKP2, CUL1, RBX1);81: Ubiquitin E3 ligase (SKP1A, FBXW8, CUL7, RBX1);226: Ubiquitin E3 ligase (SKP1A, SKP2, CUL1);227: Ubiquitin E3 ligase (SKP1A, BTRC, CUL1);390: Ubiquitin E3 ligase (SKP1A, FBXW2, CUL1);729: Ubiquitin E3 ligase (FBXO31, SKP1A, CUL1, RBX1);781: URI complex (Unconventional prefoldin RPB5 Interactor);1052: Ubiquitin E3 ligase (FBXW11, SKP1A, CUL1, R…
PRMT5	-0.0107521	0.759518	813	0.391585	7.90302e-37	968	0.402337	High	713: BRG1-SIN3A complex;714: BRM-SIN3A complex;803: BRG1-SIN3A-HDAC containing SWI/SNF remodeling complex I;806: BRM-SIN3A-HDAC complex;811: FCP1-associated protein complex;819: 20S methylosome-SmD complex;825: JBP1-pICln complex;832: Anti-Sm protein complex;834: 20S methylosome and RG-containing Sm protein complex;836: 20S methyltransferase core complex;1231: FIB-associated protein complex;2764:…
IER3IP1	0.100114	0.0479003	391	0.501601	8.18745e-63	968	0.401488	High
COPB1	0.0247847	0.452251	922	0.426057	5.74936e-44	968	0.401272	High
URI1	0.182509	0.000865739	330	0.582832	3.80212e-89	968	0.400324	High	781: URI complex (Unconventional prefoldin RPB5 Interactor)
ATP6V1G1	-0.128395	0.000113228	899	0.271596	7.8785e-18	968	0.399991	High
PSMA2	-0.0828919	0.011624	926	0.316364	6.08496e-24	968	0.399256	High	181: 26S proteasome;191: 20S proteasome;192: PA28-20S proteasome;193: PA700-20S-PA28 complex;194: PA28gamma-20S proteasome;5209: Ubiquilin-proteasome complex
QRICH1	0.0401153	0.411657	421	0.439309	6.11716e-47	968	0.399194	High
NCBP2	0.0391611	0.250748	862	0.438246	1.0716e-46	968	0.399085	High	351: Spliceosome;1172: CBC complex (cap binding complex);1174: PHAX-CBC complex (cap binding complex);1176: CRM1-RAN-PHAX-CBC complex (cap binding complex)
NDUFS8	0.108068	0.000994953	925	0.506906	2.53413e-64	968	0.398838	High	178: Respiratory chain complex I (holoenzyme), mitochondrial;2920: Respiratory chain complex I (lambda subunit) mitochondrial
SSU72	0.0646864	0.13114	546	0.463474	1.03516e-52	968	0.398788	High
RPL8	-0.0439984	0.180987	926	0.353981	5.95186e-30	968	0.397979	High	306: Ribosome, cytoplasmic;308: 60S ribosomal subunit, cytoplasmic;3055: Nop56p-associated pre-rRNA complex;5266: TNF-alpha/NF-kappa B signaling complex 6
CWC15	0.131019	7.30292e-05	911	0.527953	1.39789e-70	968	0.396934	High	351: Spliceosome;1181: C complex spliceosome;1183: CDC5L complex
RPS20	-0.062746	0.0563037	926	0.333639	1.34199e-26	968	0.396385	High	306: Ribosome, cytoplasmic;338: 40S ribosomal subunit, cytoplasmic
SLC26A2	-0.252173	0.0946914	45	0.143892	6.97324e-06	968	0.396065	High
CCDC25	-0.0103192	0.956063	31	0.385684	1.09034e-35	968	0.396004	High
UBL7	-0.197228	0.148934	55	0.198236	4.92357e-10	968	0.395464	High
CIAO2B	-0.0608443	0.0693194	892	0.334413	1.01083e-26	968	0.395257	High
MED22	-0.0653405	0.372993	188	0.329684	5.63795e-26	968	0.395025	High	230: Mediator complex;867: TRAP-SMCC mediator complex;5450: Mediator complex
POLR2B	0.0610571	0.0632819	926	0.455492	9.39452e-51	968	0.394435	High	103: RNA polymerase II holoenzyme complex;104: RNA polymerase II core complex;811: FCP1-associated protein complex;1155: Integrator-RNAPII complex;1254: Menin-associated histone methyltransferase complex;2685: RNA polymerase II (RNAPII);2686: BRCA1-core RNA polymerase II complex;2812: RPAP1-RPB2-RPB3 complex;2825: BRCA1-RNA polymerase II complex
DCAF13	-0.000679688	0.983909	883	0.393519	3.30497e-37	968	0.394199	High
PSMB7	-0.0684674	0.037344	925	0.3256	2.42889e-25	968	0.394067	High	181: 26S proteasome;191: 20S proteasome;192: PA28-20S proteasome;193: PA700-20S-PA28 complex;194: PA28gamma-20S proteasome
PMEL	-0.286799	0.10007	34	0.107075	0.000847847	968	0.393874	High
STRAP	0.12534	0.000133499	924	0.518874	7.92641e-68	968	0.393534	High	1143: SMN complex;1751: SMN complex;3297: SMN complex (GEMIN6,7, UNRIP), SMN-independent intermediate
CLP1	-0.0838565	0.456701	81	0.309472	6.25968e-23	968	0.393329	High	1141: CF IIAm complex (Cleavage factor IIAm complex);5283: tRNA splicing endonuclease;5284: RNA endonuclease (SEN2deltaEx8, SEN54, CLP1)
CCNH	-0.0379711	0.828551	35	0.354717	4.45259e-30	968	0.392688	High	107: TFIIH transcription factor complex;1007: CAK core complex (Cdk-activating kinase core complex);1008: CAK complex (Cdk-activating kinase complex);1029: TFIIH transcription factor complex;1030: CAK-ERCC2 complex;2657: ESR1-CDK7-CCNH-MNAT1-MTA1-HDAC2 complex;3067: RNA polymerase II complex, (CDK8 complex), chromatin structure modifying
RTF2	0.184596	1.19025e-06	683	0.576655	7.04573e-87	968	0.392058	High
MRPL18	0.0391404	0.234847	923	0.431026	4.57496e-45	968	0.391885	High	320: 55S ribosome, mitochondrial;324: 39S ribosomal subunit, mitochondrial
BCAS2	0.118056	0.000317945	926	0.509934	3.38954e-65	968	0.391878	High	351: Spliceosome;1182: CDC5L core complex;1183: CDC5L complex
LSM3	-0.037233	0.257689	926	0.35446	4.92778e-30	968	0.391693	High	351: Spliceosome;561: LSm1-7 complex;562: LSm2-8 complex;1181: C complex spliceosome
ZC3H7B	-0.0358881	0.842829	33	0.355575	3.17222e-30	968	0.391463	High
MED24	0.116136	0.00802768	520	0.507433	1.78764e-64	968	0.391298	High	66: TRAP complex;228: SMCC complex;230: Mediator complex;232: ARC complex;284: CRSP complex;287: ARC-L complex;288: ARC complex;300: PC2 complex;301: SMCC complex;441: TFTC-type histone acetyl transferase complex;535: TRAP complex;547: SMCC complex;548: DRIP complex;910: CRSP-Mediator 2 complex;2600: BRD4 complex;5450: Mediator complex;7581: ESR1-TRAP/Mediator coactivator-complex;7582: ESR2-TRAP/…
WRAP73	-0.0719621	0.319967	193	0.319124	2.35149e-24	968	0.391086	High
LSM8	0.0222657	0.498583	926	0.412569	4.49356e-41	968	0.390303	High	562: LSm2-8 complex;5613: Emerin complex 25;5615: Emerin complex 52
MED29	0.148111	0.00414755	373	0.537789	1.16576e-73	968	0.389678	High	230: Mediator complex;867: TRAP-SMCC mediator complex;5450: Mediator complex;5451: MED18-MED20-MED29 mediator subcomplex
OTUB1	0.025118	0.446192	922	0.414713	1.58999e-41	968	0.389595	High	7051: OTUB1-UBC13-MMS2 complex
SLC4A2	0.0225597	0.631638	454	0.41193	6.1142e-41	968	0.38937	High
COPS7A	0.00202202	0.95498	782	0.390963	1.04489e-36	968	0.388941	High	726: DDB2 complex;727: CSA complex;728: CSA-POLIIa complex;2174: COP9 signalosome complex
VBP1	-0.0783177	0.0185174	904	0.309528	6.14518e-23	968	0.387845	High	112: Prefoldin complex
VPS35	0.046802	0.155618	922	0.433951	1.01044e-45	968	0.387149	High	657: Retromer complex (SNX1, SNX2, VPS35, VPS29, VPS26A);1060: Retromer complex (SNX1, SNX2, VPS35, VPS29, VPS26B)
ILF2	0.00849055	0.796388	926	0.395607	1.28131e-37	968	0.387116	High	1183: CDC5L complex;1332: Large Drosha complex;3055: Nop56p-associated pre-rRNA complex;5183: DNA-PK-Ku-eIF2-NF90-NF45 complex
RPL19	0.0125407	0.703117	926	0.399384	2.26674e-38	968	0.386844	High	306: Ribosome, cytoplasmic;308: 60S ribosomal subunit, cytoplasmic;3055: Nop56p-associated pre-rRNA complex;5380: TRBP containing complex (DICER, RPL7A, EIF6, MOV10 and subunits of the 60S ribosomal particle)
PSMC3	-0.0679152	0.0388028	926	0.318526	2.89166e-24	968	0.386441	High	32: PA700 complex;181: 26S proteasome;193: PA700-20S-PA28 complex;443: BP-SMAD complex;5273: VHL-TBP1-HIF1A complex
RPL17	-0.0283908	0.388168	926	0.35785	1.28376e-30	968	0.386241	High	306: Ribosome, cytoplasmic;308: 60S ribosomal subunit, cytoplasmic;3055: Nop56p-associated pre-rRNA complex
VPS28	0.040491	0.402289	430	0.42662	4.32373e-44	968	0.386129	High	1192: ESCRT-I complex
VPS16	0.0471914	0.32168	443	0.433057	1.60594e-45	968	0.385865	High	944: Class C Vps complex (VPS11, VPS18, VPS16);2573: Class C VPS/HOPS complex;6116: Hook1-Vps16 complex;6120: Hook2-Vps16 complex;6124: FTS-Vps16 complex;6388: CORVET complex;6389: HOPS complex
PPP6R3	0.140823	0.000175994	705	0.526538	3.80507e-70	968	0.385714	High	3075: UTX-MLL2/3 complex
UBA3	0.156658	9.33816e-06	793	0.542169	4.59816e-75	968	0.385511	High	2162: APPBP1-UBA3 complex
TRAPPC8	0.0623797	0.283926	297	0.447444	7.85772e-49	968	0.385064	High	6468: TRAPP complex
COMMD2	0.00636018	0.88288	539	0.391274	9.08851e-37	968	0.384914	High	6639: CCC-Wash (WASH1, FAM21C) complex;6645: CCC complex
IK	-0.02567	0.435262	926	0.358853	8.59468e-31	968	0.384523	High	351: Spliceosome
NFRKB	0.117352	0.0283767	349	0.501777	7.30464e-63	968	0.384425	High	302: INO80 chromatin remodeling complex
TBC1D23	-0.0290741	0.760896	112	0.355342	3.47772e-30	968	0.384416	High
MOCS2	-0.00423811	0.956388	169	0.379975	1.3136e-34	968	0.384213	High	428: Molybdopterin synthase
SEC61A1	-0.0939969	0.435566	71	0.28935	3.99967e-20	968	0.383347	High
IFT74	0.0343611	0.837728	38	0.416874	5.53933e-42	968	0.382513	High	6172: Intraflagellar transport complex B;6173: Intraflagellar transport complex B core complex
YWHAB	0.0948992	0.00384716	926	0.476924	3.94614e-56	968	0.382025	High	5199: Kinase maturation complex 1;5613: Emerin complex 25
EXOSC4	-0.0292819	0.37422	923	0.351881	1.35611e-29	968	0.381163	High	789: Exosome;822: mRNA decay complex (UPF1, UPF2, UPF3B, DCP2, XRN1, XRN2, EXOSC2, EXOSC4, EXOSC10, PARN);7443: Exosome
PDCD2	0.0500324	0.383899	305	0.430038	7.59171e-45	968	0.380006	High	5233: TNF-alpha/NF-kappa B signaling complex 5
PPP2CA	-0.0131433	0.729616	694	0.36655	3.77198e-32	968	0.379693	High	5876: PPP2R1A-PPP2R1B-PPP2CA-PPME1-EIF4A1 complex;6182: PP2A A/C-striatin complex;6183: PP2A A/C-SG2NA complex;7005: PP2A-NR3A complex;7251: IGBP1-MID1-PPP2CA complex
UFSP2	0.0493261	0.468731	218	0.428866	1.38202e-44	968	0.379539	High
SAP30BP	0.0874645	0.00915425	887	0.466623	1.69108e-53	968	0.379158	High
ATP5MF	0.0542051	0.248018	456	0.432726	1.90527e-45	968	0.378521	High
LAMTOR5	-0.0553665	0.421449	213	0.322915	6.267e-25	968	0.378282	High	6888: v-ATPase-Ragulator-AXIN/LKB1-AMPK complex
CBLB	-0.309911	0.0897597	31	0.0681393	0.0340294	968	0.378051	High	2453: Multiprotein complex (monoubiquitination);5171: SH3KBP1-CBLB-EGFR complex
RAB28	-0.0294147	0.891475	24	0.348511	5.02077e-29	968	0.377926	High
KATNA1	0.0418522	0.658396	114	0.419744	1.34914e-42	968	0.377892	High	7366: KATNA1-KATNAL1-KATNB1-KATNBL1 complex
RNF20	-0.0525522	0.131738	824	0.325179	2.81984e-25	968	0.377731	High	1165: RNF20-RNF40-UbE2E1 complex
ENY2	0.0164421	0.61748	925	0.394154	2.47889e-37	968	0.377712	High	6664: STAGA complex, SPT3-linked
EIF2S2	0.00938904	0.775391	926	0.387018	6.05424e-36	968	0.377629	High	5183: DNA-PK-Ku-eIF2-NF90-NF45 complex
UPF2	-0.00470315	0.932586	326	0.372602	3.03886e-33	968	0.377305	High	777: Exon junction complex;812: Upf complex (UPF1, UPF2, UPF3a);813: Upf complex (UPF1, UPF2, UPF3b);814: Postsplicing complex;822: mRNA decay complex (UPF1, UPF2, UPF3B, DCP2, XRN1, XRN2, EXOSC2, EXOSC4, EXOSC10, PARN);6742: SMG1-UPF2-Y14-MAGOH-UPF3B-EIF4A3 complex
CCT3	-0.0376115	0.252879	926	0.339625	1.46827e-27	968	0.377236	High	126: CCT complex (chaperonin containing TCP1 complex);6247: BBS-chaperonin complex
CAAP1	0.118671	0.0349755	316	0.495809	3.39748e-61	968	0.377138	High
RPS24	-0.0383731	0.2457	917	0.338704	2.07009e-27	968	0.377077	High	306: Ribosome, cytoplasmic;338: 40S ribosomal subunit, cytoplasmic;3055: Nop56p-associated pre-rRNA complex
GSS	0.0739214	0.025999	907	0.450861	1.2169e-49	968	0.37694	High
VPS72	0.188054	0.0014832	283	0.564576	1.39618e-82	968	0.376522	High	304: SRCAP-associated chromatin remodeling complex;529: NuA4/Tip60-HAT complex;799: DMAP1-associated complex
CAMLG	-0.108795	0.442641	52	0.267607	2.4506e-17	968	0.376401	High	2559: p56(LCK)-CAML complex
YME1L1	0.163808	6.03397e-07	918	0.539436	3.47458e-74	968	0.375628	High
CXXC1	0.09193	0.0419447	490	0.467273	1.16043e-53	968	0.375343	High	2730: Set1B complex;2731: Set1A complex;6469: Set1A complex;6470: Set1B complex
KLHL7	0.060765	0.662485	54	0.436084	3.32832e-46	968	0.375319	High	7517: Ubiquitin E3 ligase (CUL3, KLHL7, RBX1)
HAUS6	0.0898913	0.0885521	360	0.464659	5.24794e-53	968	0.374767	High	6435: HAUS augmin-like complex
UBE2V1	0.109341	0.0012213	872	0.483017	9.91809e-58	968	0.373677	High	2745: Ubiquitin E3 ligase (TRAF6, TAB2, MALT1, UEV1A, BCL10);6025: Ubiquitin-conjugating enzyme E2 (UBC13-UEV1A)
ZW10	0.159087	3.06311e-06	852	0.532656	4.85485e-72	968	0.373568	High	705: SNARE complex (RINT1, ZW10, p31);7541: KNTC1-ZW10-ZWILCH complex
EIF2S1	0.0591012	0.0722394	926	0.432572	2.06256e-45	968	0.373471	High	5183: DNA-PK-Ku-eIF2-NF90-NF45 complex
SETD3	0.0697054	0.0872252	603	0.442958	8.80047e-48	968	0.373253	High
ATP5F1C	0.0811668	0.0134861	926	0.45424	1.88526e-50	968	0.373073	High
BTF3	-0.0513795	0.122456	905	0.321521	1.02146e-24	968	0.3729	High
TTI1	0.00958237	0.91485	127	0.382204	4.99997e-35	968	0.372622	High
MED17	0.0940023	0.0420883	468	0.466217	2.13856e-53	968	0.372214	High	66: TRAP complex;230: Mediator complex;232: ARC complex;284: CRSP complex;287: ARC-L complex;288: ARC complex;300: PC2 complex;301: SMCC complex;441: TFTC-type histone acetyl transferase complex;535: TRAP complex;547: SMCC complex;548: DRIP complex;867: TRAP-SMCC mediator complex;909: ARC92-Mediator complex;910: CRSP-Mediator 2 complex;2600: BRD4 complex;5450: Mediator complex;7581: ESR1-TRAP/Med…
RPS25	-0.0242871	0.460653	925	0.347424	7.63356e-29	968	0.371711	High	306: Ribosome, cytoplasmic;338: 40S ribosomal subunit, cytoplasmic
TAF12	-0.0592719	0.576781	91	0.311443	3.23417e-23	968	0.370715	High	445: TFTC complex (TATA-binding protein-free TAF-II-containing complex);469: TFIID-beta complex;470: TFTC complex (TATA-binding protein-free TAF-II-containing complex);471: PCAF complex;476: STAGA complex;484: TFIID complex;485: TFIID complex, B-cell specific;492: DA complex;493: DAB complex;509: TFIID complex;513: TFTC complex (TATA-binding protein-free TAF-II-containing complex);514: TFIID-beta…
TUBGCP6	-0.0691063	0.569726	70	0.301575	8.39439e-22	968	0.370682	High	6893: Gamma-tubulin complex
SDF2	0.134111	0.000881111	612	0.504678	1.09888e-63	968	0.370567	High
MLH1	-0.131348	0.0831619	175	0.239168	4.65418e-14	968	0.370516	High	244: BRAFT complex;246: BLM complex III;285: PCNA-MLH1-PMS1 complex;369: MSH2-MSH6-PMS2-MLH1 complex;370: MSH2-MSH6-PMS1-MLH1 complex;376: PCNA-MutS-alpha-MutL-alpha-DNA complex;379: MutL-alpha complex;380: MutL-beta complex;423: EXO1-MLH1-PMS2 complex;424: EXO1-MLH1-PCNA complex;433: BASC complex (BRCA1-associated genome surveillance complex);2817: BRCA1-BARD1-BACH1-DNA damage complex I
THEMIS2	-0.229038	0.179055	36	0.14121	1.03444e-05	968	0.370247	High
POLR3F	0.142328	0.0249951	248	0.512391	6.52812e-66	968	0.370064	High
PDRG1	-0.0466327	0.399184	329	0.323387	5.30951e-25	968	0.370019	High	5199: Kinase maturation complex 1
NKIRAS2	-0.0406439	0.673331	110	0.32868	8.08955e-26	968	0.369324	High
PIK3C2A	-0.0772334	0.433566	105	0.291998	1.7595e-20	968	0.369231	High	1185: EGFR-containing signaling complex
TOX4	0.127368	0.000156977	876	0.496498	2.19029e-61	968	0.36913	High
UBA7	-0.196691	0.0616683	91	0.171384	8.09138e-08	968	0.368075	High
RACK1	-0.0762184	0.0203632	926	0.291075	2.34481e-20	968	0.367293	High	1539: G protein complex (GNG2, GNB2L1, RAF1);7011: FERMT3-RACK1 complex;7012: ITGB1-RACK1 complex;7013: ITGB2-RACK1 complex;7248: ABCB1-ANXA2-RACK1-SRC complex
ARPC3	-0.100354	0.00225745	924	0.266623	3.23276e-17	968	0.366977	High	27: Arp2/3 protein complex
METTL1	0.130104	0.00211232	556	0.496958	1.63208e-61	968	0.366854	High
SMC1A	0.052513	0.110282	926	0.419037	1.91334e-42	968	0.366524	High	165: Cohesin-SA1 complex;166: Cohesin-SA2 complex;282: SNF2h-cohesin-NuRD complex;2775: MDC1-p53BP1-SMC1 complex;5241: SMC1-SMC3 complex;5432: Sororin-cohesin complex;6303: DDX11-RAD21-SMC1A-SMC3 complex
DRG2	0.0521253	0.34009	337	0.418383	2.63971e-42	968	0.366258	High
MED1	0.193235	8.09069e-07	642	0.559162	1.03258e-80	968	0.365927	High	66: TRAP complex;228: SMCC complex;230: Mediator complex;232: ARC complex;284: CRSP complex;287: ARC-L complex;288: ARC complex;301: SMCC complex;441: TFTC-type histone acetyl transferase complex;535: TRAP complex;547: SMCC complex;548: DRIP complex;867: TRAP-SMCC mediator complex;909: ARC92-Mediator complex;2600: BRD4 complex;2601: P-TEFb-BRD4-TRAP220 complex;2639: HES1 promoter-Notch enhancer c…
PRKAA1	0.144952	2.00156e-05	859	0.510834	1.85765e-65	968	0.365881	High	771: NDPKA-AMPKalpha1 complex;6888: v-ATPase-Ragulator-AXIN/LKB1-AMPK complex
CETN2	-0.0285584	0.763974	113	0.337236	3.57106e-27	968	0.365795	High
CDC16	0.146345	0.09405	132	0.511772	9.90079e-66	968	0.365427	High	93: Anaphase-promoting complex;96: Anaphase-promoting complex;5361: Cell division cycle complex (CDC27, CDC16, ANAPC7)
EXOC2	0.0701744	0.105928	532	0.435596	4.29432e-46	968	0.365422	High	6167: Exocyst complex
MRPL9	0.134024	5.60503e-05	898	0.498153	7.5918e-62	968	0.364128	High	320: 55S ribosome, mitochondrial;324: 39S ribosomal subunit, mitochondrial
COG5	0.130056	0.000732804	671	0.493946	1.10983e-60	968	0.363889	High	162: COG complex;3525: Tetrameric COG subcomplex;3530: Binary COG subcomplex;3545: COG5-COG6-COG7 subcomplex;3552: COG1-COG8-COG5-COG6-COG7 subcomplex
DNASE1L1	-0.114929	0.407931	54	0.24884	3.96714e-15	968	0.363769	High
DPM1	0.195519	2.52023e-08	799	0.559147	1.04524e-80	968	0.363628	High	5244: Dolichol-phosphate mannose (DPM) synthase
COPA	-0.00988705	0.763821	926	0.353414	7.43779e-30	968	0.363301	High
WIPF2	0.169494	0.0010983	368	0.532358	6.01581e-72	968	0.362863	High
PSMD11	0.0397746	0.226588	926	0.402408	5.57558e-39	968	0.362633	High	32: PA700 complex;193: PA700-20S-PA28 complex
OTUD4	-0.0890017	0.444535	76	0.273284	4.84649e-18	968	0.362285	High
CTNNAL1	-0.0979082	0.41662	71	0.26409	6.56068e-17	968	0.361998	High	4095: CTNNAL1-CTNNB1 complex;7341: CTNNAL1-DNTA complex
MRPL43	0.0712284	0.0303896	924	0.432872	1.7669e-45	968	0.361644	High	320: 55S ribosome, mitochondrial;324: 39S ribosomal subunit, mitochondrial
SEC23B	0.0378425	0.308558	726	0.398812	2.95054e-38	968	0.36097	High
TUBGCP2	0.0840897	0.0183024	787	0.444881	3.13851e-48	968	0.360791	High	3714: Pericentrin-GCP complex;6893: Gamma-tubulin complex
SNCB	-0.345406	0.0269769	41	0.0153413	0.633561	968	0.360747	High
GABARAPL2	-0.0286827	0.561547	412	0.33188	2.5482e-26	968	0.360562	High
C5orf22	0.174014	0.00665285	242	0.534273	1.51004e-72	968	0.360259	High
KHDC4	-0.0411383	0.733383	71	0.318979	2.47268e-24	968	0.360117	High
CC2D1B	-0.0458125	0.431515	297	0.314177	1.28369e-23	968	0.359989	High
NDUFS6	0.158135	1.35985e-06	924	0.51799	1.45449e-67	968	0.359855	High	178: Respiratory chain complex I (holoenzyme), mitochondrial;2920: Respiratory chain complex I (lambda subunit) mitochondrial;2948: Respiratory chain complex I (incomplete intermediate), mitochondrial
NAF1	-0.103259	0.537286	38	0.255978	6.01517e-16	968	0.359237	High
TAF10	0.0324319	0.417173	628	0.391436	8.45081e-37	968	0.359004	High	438: GCN5-TRRAP histone acetyltransferase complex;445: TFTC complex (TATA-binding protein-free TAF-II-containing complex);469: TFIID-beta complex;470: TFTC complex (TATA-binding protein-free TAF-II-containing complex);471: PCAF complex;476: STAGA complex;484: TFIID complex;485: TFIID complex, B-cell specific;492: DA complex;493: DAB complex;509: TFIID complex;513: TFTC complex (TATA-binding prote…
PDCL	0.00931645	0.83968	474	0.368191	1.91544e-32	968	0.358875	High	3828: DRIP78-PHLP complex
EIF3K	-0.0280876	0.400524	898	0.330606	4.04264e-26	968	0.358694	High	1097: eIF3 complex (EIF3S6, EIF3S5, EIF3S4, EIF3S3, EIF3S6IP, EIF3S2, EIF3S9, EIF3S12, EIF3S10, EIF3S8, EIF3S1, EIF3S7, PCID1)
RBBP9	0.0318242	0.877349	26	0.389949	1.64516e-36	968	0.358125	High
BUB3	-0.0763515	0.0201444	926	0.280759	5.40794e-19	968	0.35711	High	190: Mitotic checkpoint complex (MCC);1851: BUB1-BUB3 complex
TSC22D2	-0.0297761	0.742694	124	0.327212	1.36819e-25	968	0.356988	High
CLTA	0.0898532	0.0062453	925	0.446816	1.1045e-48	968	0.356962	High
CNOT10	0.00877374	0.870636	347	0.365451	5.92519e-32	968	0.356677	High	6765: CCR4-NOT complex;7192: CCR4-NOT-CNOT7-CNOT6 complex;7214: CCR4-NOT-CNOT7-CNOT6L complex;7215: CCR4-NOT-CNOT8-CNOT6 complex;7216: CCR4-NOT-CNOT8-CNOT6L complex
FTSJ1	-0.127471	0.29659	69	0.229148	5.33712e-13	968	0.356619	High
POLD2	-0.0447389	0.218575	758	0.311844	2.82656e-23	968	0.356583	High	297: PCNA-DNA polymerase delta complex;1111: DNA synthesome complex (17 subunits)
RPA1	0.0180268	0.585215	919	0.373896	1.76096e-33	968	0.35587	High	244: BRAFT complex;248: BRAFT complex;997: KIN17-PCNA-RPA70 complex;1004: RC complex during S-phase of cell cycle;1005: RC complex during G2/M-phase of cell cycle;1111: DNA synthesome complex (17 subunits);2738: BLM complex II;2739: FA complex (Fanconi anemia complex);5229: RPA complex;5231: 53BP1-containing complex;7295: ERCC1-RPA1-XPA complex
RELCH	0.180185	5.44027e-05	496	0.534889	9.66362e-73	968	0.354704	High
FPGS	-0.141353	0.337895	48	0.213147	2.082e-11	968	0.3545	High
SEC61G	0.21227	1.45507e-08	699	0.566314	3.44801e-83	968	0.354044	High
TADA1	-0.0769246	0.65089	37	0.276976	1.65447e-18	968	0.353901	High	476: STAGA complex;6664: STAGA complex, SPT3-linked
RARS2	0.0920548	0.112784	298	0.445812	1.90001e-48	968	0.353757	High
AIMP2	-0.00716752	0.827939	922	0.346033	1.30115e-28	968	0.353201	High	3040: Multisynthetase complex
RPP40	-0.0563934	0.824114	18	0.296736	3.96154e-21	968	0.35313	High	123: Rnase/Mrp complex
MRPL13	0.179996	3.48702e-08	926	0.533056	3.63735e-72	968	0.35306	High	320: 55S ribosome, mitochondrial;324: 39S ribosomal subunit, mitochondrial
VPS52	0.0185396	0.712675	397	0.371373	5.09085e-33	968	0.352833	High	6459: EARP complex;6463: GARP complex
UIMC1	-0.112395	0.26312	101	0.240333	3.47962e-14	968	0.352728	High	2786: BRCA1 A complex;2787: BRCA1 C complex
UBL4A	0.00765265	0.81926	894	0.360087	5.2364e-31	968	0.352435	High	6862: Bag6-Ubl4A-Trc35 Complex
NKAP	-0.0570096	0.641728	69	0.295348	6.14939e-21	968	0.352358	High
TBC1D9B	0.0641155	0.331955	231	0.416093	8.11661e-42	968	0.351977	High
SNRPD3	0.00707186	0.829837	926	0.35895	8.2663e-31	968	0.351879	High	351: Spliceosome;430: 18S U11/U12 snRNP;819: 20S methylosome-SmD complex;833: 6S methyltransferase complex;834: 20S methylosome and RG-containing Sm protein complex;835: 6S methyltransferase and RG-containing Sm proteins complex;1068: 12S U11 snRNP;1143: SMN complex;1181: C complex spliceosome;1183: CDC5L complex;1745: SMN complex;1746: SMN containing complex;2755: 17S U2 snRNP;2757: SMN complex,…
ATP5PF	-0.00500893	0.87908	925	0.346518	1.08071e-28	968	0.351527	High
STARD10	-0.00947536	0.896491	191	0.341734	6.65339e-28	968	0.35121	High
POMP	0.0281577	0.552665	447	0.379198	1.8359e-34	968	0.35104	High
CHEK1	-0.00783788	0.929201	131	0.343025	4.08789e-28	968	0.350862	High	2171: Ubiquitin E3 ligase (CHEK1, CUL4A);2714: Ubiquitin E3 ligase (CHEK1, CUL1)
YWHAE	0.173286	1.11925e-07	926	0.523949	2.34517e-69	968	0.350663	High	5199: Kinase maturation complex 1;5613: Emerin complex 25;5615: Emerin complex 52;5872: BRAF-MAP2K1-MAP2K2-YWHAE complex;5873: RAF1-MAP2K1-YWHAE complex;5877: MAP2K1-BRAF-RAF1-YWHAE-KSR1 complex
IKZF3	-0.257422	0.0117883	95	0.092476	0.00398137	968	0.349898	High
PUF60	0.142778	1.29317e-05	926	0.492183	3.37728e-60	968	0.349405	High	351: Spliceosome;2755: 17S U2 snRNP
POLR2K	0.0621643	0.211327	406	0.411471	7.62498e-41	968	0.349307	High	103: RNA polymerase II holoenzyme complex;104: RNA polymerase II core complex;2685: RNA polymerase II (RNAPII);2686: BRCA1-core RNA polymerase II complex;2825: BRCA1-RNA polymerase II complex
NAE1	-0.0373864	0.278821	841	0.311702	2.96453e-23	968	0.349089	High	2162: APPBP1-UBA3 complex
DDX1	0.377991	8.02876e-33	926	0.727078	5.96563e-160	968	0.349087	High	1332: Large Drosha complex
ESS2	0.104941	0.0829293	274	0.454002	2.15104e-50	968	0.349061	High
POLR2H	0.0460834	0.163217	917	0.394836	1.81907e-37	968	0.348753	High	103: RNA polymerase II holoenzyme complex;104: RNA polymerase II core complex;2685: RNA polymerase II (RNAPII);2686: BRCA1-core RNA polymerase II complex;2825: BRCA1-RNA polymerase II complex;5233: TNF-alpha/NF-kappa B signaling complex 5
TADA2B	-0.0445219	0.785016	40	0.304014	3.79736e-22	968	0.348536	High	6641: USP22-SAGA complex;6643: SAGA complex, GCN5-linked;6664: STAGA complex, SPT3-linked
MTIF3	0.125729	0.150866	132	0.474262	1.9279e-55	968	0.348533	High
CNOT2	0.0305535	0.452049	608	0.378717	2.25794e-34	968	0.348163	High	6394: CNOT1-CNOT2-CNOT3 complex;6765: CCR4-NOT complex;7192: CCR4-NOT-CNOT7-CNOT6 complex;7214: CCR4-NOT-CNOT7-CNOT6L complex;7215: CCR4-NOT-CNOT8-CNOT6 complex;7216: CCR4-NOT-CNOT8-CNOT6L complex
FLII	0.0834225	0.0116354	914	0.431061	4.49258e-45	968	0.347638	High
MTFR1L	0.0186525	0.646764	606	0.366267	4.23811e-32	968	0.347614	High
NDUFS4	0.0813289	0.0172499	857	0.428871	1.3782e-44	968	0.347542	High	178: Respiratory chain complex I (holoenzyme), mitochondrial;2904: Respiratory chain complex I (intermediate VII/650kD), mitochondrial;2905: Respiratory chain complex I (intermediate), mitochondrial;2906: Respiratory chain complex I (intermediate II/230kD), mitochondrial;2920: Respiratory chain complex I (lambda subunit) mitochondrial;2948: Respiratory chain complex I (incomplete intermediate), m…
ITGB5	-0.129605	0.000286897	779	0.217924	7.1822e-12	968	0.347529	High	2343: ITGAV-ITGB5-PLAUR complex;2345: ITGAV-ITGB5-ICAM4 complex;2346: ITGAV-ITGB5-ADAM9 complex;2347: ITGAV-ITGB5-SPP1 complex;2348: ITGAV-ITGB5-CYR61 complex;2350: ITGAV-ITGB5 complex;2726: PXN-ITGB5-PTK2 complex;3117: ITGB5-ITGAV-VTN complex
NUTF2	0.016877	0.615092	890	0.364217	9.81846e-32	968	0.34734	High
DRG1	0.0277514	0.418788	851	0.375015	1.09658e-33	968	0.347264	High
MRPL57	0.0778539	0.0368768	719	0.42497	9.94798e-44	968	0.347116	High
NFYC	0.0655119	0.049066	903	0.412537	4.56268e-41	968	0.347025	High	4478: CBF-DNA complex;4498: p32-CBF-DNA complex
RAD21	0.082132	0.0125094	924	0.428907	1.35318e-44	968	0.346775	High	165: Cohesin-SA1 complex;166: Cohesin-SA2 complex;282: SNF2h-cohesin-NuRD complex;5432: Sororin-cohesin complex;6303: DDX11-RAD21-SMC1A-SMC3 complex
DNAJC2	0.0380447	0.280674	806	0.384762	1.63562e-35	968	0.346717	High
ARIH2	0.095993	0.113548	273	0.442089	1.39967e-47	968	0.346096	High
NSFL1C	0.22093	1.55555e-11	911	0.56675	2.42422e-83	968	0.34582	High
TMEM209	0.024694	0.593731	469	0.369916	9.35381e-33	968	0.345222	High
RBM39	0.0158167	0.63074	926	0.360893	3.78419e-31	968	0.345077	High	351: Spliceosome
GOSR1	0.0599399	0.329209	267	0.404841	1.78424e-39	968	0.344901	High
RTCB	0.0610021	0.0635207	926	0.405896	1.08558e-39	968	0.344894	High
EIF4A2	-0.00602777	0.872708	709	0.338747	2.03753e-27	968	0.344774	High
TRUB2	-0.0930218	0.240529	161	0.251591	1.931e-15	968	0.344612	High
DPF2	-0.0682668	0.0490161	832	0.275977	2.21627e-18	968	0.344244	High	778: LARC complex (LCR-associated remodeling complex)
CENPK	-0.177033	0.358251	29	0.167057	1.71662e-07	968	0.344091	High	929: CEN complex;1179: CENP-A NAC-CAD complex;7394: CENP-H-I complex
UQCRC1	0.0550943	0.0938278	926	0.39831	3.71761e-38	968	0.343216	High
RPL32	-0.00348683	0.915703	924	0.339425	1.58174e-27	968	0.342912	High	306: Ribosome, cytoplasmic;308: 60S ribosomal subunit, cytoplasmic;3055: Nop56p-associated pre-rRNA complex;5380: TRBP containing complex (DICER, RPL7A, EIF6, MOV10 and subunits of the 60S ribosomal particle)
EXOSC1	0.0675035	0.048871	852	0.410241	1.3757e-40	968	0.342738	High	789: Exosome;7443: Exosome
RNF114	0.111283	0.0068153	590	0.454014	2.13725e-50	968	0.342731	High
NDUFAF3	0.0482409	0.151132	887	0.390536	1.26511e-36	968	0.342295	High
MASTL	-0.0212892	0.836026	97	0.320973	1.23685e-24	968	0.342262	High
TM9SF2	0.210559	4.6011e-09	760	0.552771	1.50204e-78	968	0.342212	High
PSMB10	-0.162594	0.00245148	345	0.178974	2.06456e-08	968	0.341568	High
DCTN2	0.0777615	0.0180103	925	0.419031	1.91884e-42	968	0.341269	High
MRPS10	0.0841757	0.0665167	476	0.425355	8.19142e-44	968	0.34118	High	315: 28S ribosomal subunit, mitochondrial;320: 55S ribosome, mitochondrial
WDR70	0.194362	1.75701e-07	711	0.535069	8.47778e-73	968	0.340706	High
PSMD12	0.036956	0.262284	922	0.377363	4.03408e-34	968	0.340407	High	32: PA700 complex;193: PA700-20S-PA28 complex
WDR82	0.0309739	0.361503	870	0.370188	8.35445e-33	968	0.339214	High	2730: Set1B complex;2731: Set1A complex;6469: Set1A complex;6470: Set1B complex
EIF4G1	0.0273952	0.405029	926	0.366573	3.73562e-32	968	0.339178	High	5253: MNK1-eIF4F complex
CNOT1	-0.0740798	0.0259269	904	0.265036	5.04071e-17	968	0.339116	High	6394: CNOT1-CNOT2-CNOT3 complex;6395: 4E-T-DDX6-CNOT1 complex;6765: CCR4-NOT complex;7192: CCR4-NOT-CNOT7-CNOT6 complex;7214: CCR4-NOT-CNOT7-CNOT6L complex;7215: CCR4-NOT-CNOT8-CNOT6 complex;7216: CCR4-NOT-CNOT8-CNOT6L complex
SUPT4H1	-0.0216303	0.514837	909	0.317179	4.60083e-24	968	0.338809	High	2860: DSIF complex (DRB sensitivity-inducing factor complex);2861: DSIF complex (DRB sensitivity-inducing factor complex)
MGAT4B	0.0576305	0.542491	114	0.396145	1.00257e-37	968	0.338514	High	6624: MGAT4B-SLC35A3 complex;6625: MGAT4B-SLC35A2(splice variant 1) complex
RPS6	0.0695838	0.0342464	926	0.407739	4.53633e-40	968	0.338156	High	306: Ribosome, cytoplasmic;338: 40S ribosomal subunit, cytoplasmic;3055: Nop56p-associated pre-rRNA complex;6838: IGF2BP1 complex
RNF214	0.142438	0.00104231	527	0.480296	5.18626e-57	968	0.337858	High
PXK	-0.0635572	0.708618	37	0.273885	4.07334e-18	968	0.337442	High
PAAF1	0.00733098	0.858608	593	0.344678	2.18254e-28	968	0.337347	High
MEN1	-0.100076	0.177687	183	0.237178	7.6246e-14	968	0.337254	High	1254: Menin-associated histone methyltransferase complex;1256: MLL-HCF complex;6460: MLL2 complex;6462: MLL1 complex
YBEY	-0.201983	0.0865899	73	0.135247	2.42274e-05	968	0.33723	High
INTS11	0.0866989	0.0748778	423	0.423813	1.77896e-43	968	0.337114	High
CDC123	0.0716826	0.134621	437	0.408722	2.8421e-40	968	0.33704	High
FCF1	0.103653	0.0503633	357	0.440517	3.22914e-47	968	0.336864	High
ADD1	0.0679214	0.0458201	865	0.404117	2.50674e-39	968	0.336196	High
PSMA5	0.0160436	0.625845	926	0.352133	1.2288e-29	968	0.33609	High	181: 26S proteasome;191: 20S proteasome;192: PA28-20S proteasome;193: PA700-20S-PA28 complex;194: PA28gamma-20S proteasome
GTF2E1	-0.069081	0.256198	272	0.266962	2.93836e-17	968	0.336043	High	103: RNA polymerase II holoenzyme complex;152: TFIIE complex;2825: BRCA1-RNA polymerase II complex;3064: RNA polymerase II complex, chromatin structure modifying
MRFAP1	0.0420187	0.451707	323	0.377765	3.39646e-34	968	0.335746	High	723: MRG15-PAM14-RB complex
NOC2L	0.0339906	0.303593	918	0.369657	1.042e-32	968	0.335667	High
PMF1	0.024726	0.600878	450	0.360332	4.74499e-31	968	0.335606	High
DRAP1	-0.0181733	0.587572	893	0.317324	4.37711e-24	968	0.335497	High	3064: RNA polymerase II complex, chromatin structure modifying
SEC13	0.150889	4.29006e-06	920	0.486354	1.27867e-58	968	0.335465	High	87: Nup 107-160 subcomplex;6216: GATOR2 complex;6217: GATOR complex;6753: SOG complex
CCT4	-0.0748263	0.0227803	926	0.260611	1.71288e-16	968	0.335437	High	126: CCT complex (chaperonin containing TCP1 complex);6247: BBS-chaperonin complex
PCNP	-0.0135128	0.687592	888	0.321922	8.87647e-25	968	0.335435	High
PFDN1	0.0182702	0.594778	850	0.353271	7.8694e-30	968	0.335	High	112: Prefoldin complex
PSMF1	0.225741	1.95707e-10	777	0.560587	3.35322e-81	968	0.334846	High
RAD23B	0.0927927	0.00471347	926	0.427378	2.94538e-44	968	0.334585	High
FKBP15	-0.00654529	0.880056	534	0.327302	1.32521e-25	968	0.333847	High	6671: PI4K2A-WASH complex
WASF2	0.01049	0.754916	888	0.34405	2.77098e-28	968	0.33356	High	186: Wave-2 complex;6991: ABI3-WAVE2-CYFIP1 complex
GET4	0.0137777	0.886928	109	0.347039	8.8496e-29	968	0.333261	High	6862: Bag6-Ubl4A-Trc35 Complex
CFL1	-0.0353761	0.282202	926	0.297849	2.78038e-21	968	0.333225	High	2255: Cofilin-actin-CAP1 complex
VPS25	0.00281808	0.941226	687	0.336	5.63857e-27	968	0.333182	High	1187: ESCRT-II complex
PAIP1	0.271391	2.74071e-16	878	0.603896	2.94843e-97	968	0.332505	High	1307: Multiprotein complex (mRNA turnover)
EMC3	0.159768	0.0621946	137	0.491481	5.25104e-60	968	0.331712	High
MTOR	0.0930867	0.0504955	442	0.424279	1.40761e-43	968	0.331192	High	1895: mTOR complex (MTOR, RICTOR, MLST8);2970: mTORC1 complex;2991: mTOR complex (MTOR, RAPTOR);3979: mTORC2 complex
TAF6	0.114335	0.0266279	376	0.445087	2.80842e-48	968	0.330752	High	445: TFTC complex (TATA-binding protein-free TAF-II-containing complex);469: TFIID-beta complex;470: TFTC complex (TATA-binding protein-free TAF-II-containing complex);484: TFIID complex;485: TFIID complex, B-cell specific;492: DA complex;493: DAB complex;509: TFIID complex;513: TFTC complex (TATA-binding protein-free TAF-II-containing complex);514: TFIID-beta complex;1257: ALL-1 supercomplex;538…
KATNB1	-0.163835	0.207069	61	0.166906	1.76168e-07	968	0.330741	High	7366: KATNA1-KATNAL1-KATNB1-KATNBL1 complex
FCER2	-0.335329	0.127113	22	-0.00460613	0.886192	968	0.330723	High	2355: ITGAV-ITGB3-CD47-FCER2 complex
ANKRD40	0.105662	0.696939	16	0.436222	3.09772e-46	968	0.33056	High
RWDD1	0.0807695	0.07647	482	0.411255	8.45813e-41	968	0.330486	High
GLS2	-0.264509	0.201342	25	0.0653683	0.042019	968	0.329877	High
CDC23	0.00494658	0.935398	271	0.334698	9.10639e-27	968	0.329751	High	93: Anaphase-promoting complex;96: Anaphase-promoting complex
WASHC5	0.276528	4.8846e-06	265	0.605625	5.97728e-98	968	0.329098	High
DERA	0.0705859	0.13274	455	0.399682	1.97591e-38	968	0.329096	High
EIF3A	0.00975712	0.766957	925	0.338726	2.05326e-27	968	0.328969	High	1097: eIF3 complex (EIF3S6, EIF3S5, EIF3S4, EIF3S3, EIF3S6IP, EIF3S2, EIF3S9, EIF3S12, EIF3S10, EIF3S8, EIF3S1, EIF3S7, PCID1);4389: EIF3 core complex (EIF3A, EIF3B, EIF3G, EIF3I);4392: EIF3 complex (EIF3A, EIF3B, EIF3G, EIF3I, EIF3C);4403: EIF3 complex (EIF3A, EIF3B, EIF3G, EIF3I, EIF3J)
PFDN6	-0.0272134	0.414054	903	0.301726	7.9936e-22	968	0.32894	High	112: Prefoldin complex
RPS16	-0.0358322	0.276039	926	0.29303	1.27483e-20	968	0.328862	High	306: Ribosome, cytoplasmic;338: 40S ribosomal subunit, cytoplasmic;3055: Nop56p-associated pre-rRNA complex
LRCH3	-0.0562625	0.564883	107	0.272186	6.65091e-18	968	0.328448	High
DNMT3B	-0.246682	0.141058	37	0.0816775	0.0110166	968	0.32836	High	49: DNMT3B complex;5695: TIP5-DNMT-HDAC1 complex;6423: SETDB1-DNMT3B complex
UXT	-0.109193	0.183476	150	0.219094	5.51339e-12	968	0.328287	High
EIF3E	-0.0278982	0.396712	925	0.300333	1.25364e-21	968	0.328232	High	1097: eIF3 complex (EIF3S6, EIF3S5, EIF3S4, EIF3S3, EIF3S6IP, EIF3S2, EIF3S9, EIF3S12, EIF3S10, EIF3S8, EIF3S1, EIF3S7, PCID1)
ABRAXAS2	0.105745	0.0248805	450	0.433778	1.10562e-45	968	0.328032	High	7113: ABRAXAS2-SHMT1 complex;7114: ABRAXAS2-SHMT2 complex
COPZ1	0.000223804	0.994576	925	0.328077	1.00422e-25	968	0.327853	High
CTNNB1	0.0249202	0.493012	759	0.352454	1.08379e-29	968	0.327534	High	521: Polycystin-1-E-cadherin-beta-catenin complex;522: Polycystin-1-E-cadherin-beta-catenin-Flotillin-2 complex;2998: Axin-PP2A A-PP2A C-GSK3-beta-beta-catenin complex;3004: APC-AXIN1-CTNNB1 complex;3155: TFC4-CTNNB1 complex;3166: AXIN1-APC-CTNNB1-GSK3B complex;4095: CTNNAL1-CTNNB1 complex;4096: CTNNA1-CTNNB1 complex;5177: Polycystin-1 multiprotein complex (ACTN1, CDH1, SRC, JUP, VCL, CTNNB1, PXN…
RPL38	-0.0756111	0.0214593	925	0.25167	1.89079e-15	968	0.327282	High	306: Ribosome, cytoplasmic;308: 60S ribosomal subunit, cytoplasmic
MRPS33	0.0560686	0.110376	812	0.382977	3.57106e-35	968	0.326908	High	315: 28S ribosomal subunit, mitochondrial;320: 55S ribosome, mitochondrial
RPS14	-0.133411	4.65213e-05	926	0.19326	1.34192e-09	968	0.32667	High	306: Ribosome, cytoplasmic;338: 40S ribosomal subunit, cytoplasmic;3055: Nop56p-associated pre-rRNA complex
RPTOR	-0.10143	0.512382	44	0.225174	1.36138e-12	968	0.326603	High	2970: mTORC1 complex;2991: mTOR complex (MTOR, RAPTOR)
LOX	-0.0833295	0.336617	135	0.243227	1.67789e-14	968	0.326556	High
DBH	-0.285155	0.236673	19	0.0411319	0.201034	968	0.326286	High
NAA30	0.0681693	0.378508	169	0.394241	2.38356e-37	968	0.326071	High
UTP6	0.0380994	0.352738	597	0.362965	1.63518e-31	968	0.324866	High
TSR2	0.0840796	0.582919	45	0.408923	2.58276e-40	968	0.324844	High
SRP9	-0.0228674	0.487284	925	0.301932	7.47784e-22	968	0.3248	High
POP7	0.0953296	0.0567846	400	0.419759	1.33927e-42	968	0.324429	High	123: Rnase/Mrp complex
SNRPE	-0.00373497	0.909974	919	0.320274	1.57746e-24	968	0.324009	High	351: Spliceosome;430: 18S U11/U12 snRNP;835: 6S methyltransferase and RG-containing Sm proteins complex;1068: 12S U11 snRNP;1143: SMN complex;1181: C complex spliceosome;1743: (E.F.G) complex;1745: SMN complex;2755: 17S U2 snRNP;2757: SMN complex, U7 snRNA specific;3118: SMN1-SIP1-SNRP complex
RRAD	-0.143559	0.403553	36	0.180055	1.69135e-08	968	0.323614	High
PIK3C3	0.0995191	0.25808	131	0.42296	2.72588e-43	968	0.323441	High	429: Phosphatidylinositol 3-kinase complex (PIK3C3, PIK3R4);6472: Bcl-2-Beclin1-UVRAG-PI(3)KC3 complex;6816: ULK1-ATG13-ATG14-PIK3C3 complex
DDX19A	0.0202777	0.87466	63	0.343435	3.49902e-28	968	0.323158	High
PSMB2	-0.00438038	0.894101	926	0.318648	2.77244e-24	968	0.323028	High	181: 26S proteasome;191: 20S proteasome;192: PA28-20S proteasome;193: PA700-20S-PA28 complex;194: PA28gamma-20S proteasome
SERPINA1	-0.213287	0.0359403	97	0.109498	0.00064334	968	0.322785	High	5388: SERPINA1-ELA2 complex;5391: SERPINA1-CTSG complex
NGDN	0.0998963	0.00272752	898	0.42263	3.21407e-43	968	0.322734	High
PMPCB	0.141093	1.63793e-05	926	0.463642	9.39987e-53	968	0.322549	High
SMARCE1	0.0247206	0.453176	923	0.34702	8.91293e-29	968	0.3223	High	86: NUMAC complex (nucleosomal methylation activator complex);149: PBAF complex (Polybromo- and BAF containing complex);189: BAF complex;238: SWI-SNF chromatin remodeling-related-BRCA1 complex;556: PBAF complex (Polybromo- and BAF containing complex);713: BRG1-SIN3A complex;714: BRM-SIN3A complex;778: LARC complex (LCR-associated remodeling complex);803: BRG1-SIN3A-HDAC containing SWI/SNF remodel…
CDH13	-0.13441	0.0666489	187	0.187831	3.88859e-09	968	0.322241	High
USP48	0.0764368	0.224759	254	0.398537	3.34883e-38	968	0.3221	High
POLR2I	0.014346	0.67173	875	0.336304	5.04153e-27	968	0.321958	High	103: RNA polymerase II holoenzyme complex;104: RNA polymerase II core complex;2685: RNA polymerase II (RNAPII);2686: BRCA1-core RNA polymerase II complex;2825: BRCA1-RNA polymerase II complex
PPIA	0.0247241	0.452375	926	0.346549	1.06795e-28	968	0.321825	High	5843: AIF-CYPA-DNA complex
NDUFB9	0.223526	8.86036e-12	911	0.545164	4.90184e-76	968	0.321638	High	178: Respiratory chain complex I (holoenzyme), mitochondrial;2914: Respiratory chain complex I (beta subunit) mitochondrial
CAPRIN1	0.0248563	0.450699	923	0.346473	1.09967e-28	968	0.321616	High	1141: CF IIAm complex (Cleavage factor IIAm complex)
ZNF622	0.161861	0.000270989	502	0.483387	7.9149e-58	968	0.321525	High
TCP1	0.113035	0.000568785	926	0.434559	7.3699e-46	968	0.321524	High	126: CCT complex (chaperonin containing TCP1 complex);6247: BBS-chaperonin complex
RABEP1	0.0469549	0.303591	482	0.368362	1.78434e-32	968	0.321407	High	50: RAB5-RABAPTIN5\u2013RABEX5 complex;1090: APLG1-Rababtin5 complex
TRAPPC4	0.0983504	0.0771022	324	0.419205	1.76042e-42	968	0.320855	High	6468: TRAPP complex
ANKRD28	0.0116014	0.92869	62	0.331866	2.56051e-26	968	0.320265	High	5196: TNF-alpha/NF-kappa B signaling complex (CHUK, BTRC, NFKB2, PPP6C, REL, CUL1, IKBKE, SAPS2, SAPS1, ANKRD28, RELA, SKP1)
FBN2	-0.177383	0.418106	23	0.142866	8.11533e-06	968	0.32025	High
OS9	0.181647	2.26619e-07	801	0.501767	7.3547e-63	968	0.320119	High	5276: HIF1A-OS9-EGLN1 complex;5277: HIF1A-OS9-EGLN3 complex;6859: HRD1 complex;6886: AUP1-OS9-SEL1L-UBC6e-UBXD8 complex
MRPS14	0.0339625	0.366533	709	0.353966	5.98653e-30	968	0.320004	High	315: 28S ribosomal subunit, mitochondrial;320: 55S ribosome, mitochondrial
DSN1	0.0142958	0.871256	131	0.334053	1.15356e-26	968	0.319757	High
RET	-0.277372	0.250271	19	0.0423491	0.188012	968	0.319721	High	903: RET-Rai complex;6953: ARTN-GFRA3-RET comples
SNX5	0.0308482	0.377949	819	0.350351	2.46202e-29	968	0.319503	High
GEMIN4	0.0378076	0.43692	425	0.35719	1.67025e-30	968	0.319382	High	156: Retrotranslocation complex;832: Anti-Sm protein complex;1143: SMN complex;1745: SMN complex;1746: SMN containing complex;1749: SMN-PolII-RHA complex;1750: PPP4C-PPP4R2-Gemin3-Gemin4 complex;1751: SMN complex;1752: SMN complex;3284: SMN complex (GEMIN2, GEMIN3, GEMIN4, GEMIN5, SMN);3296: SMN complex (GEMIN5,4,3), SMN-independent intermediate
NHLRC3	0.0632385	0.595061	73	0.382457	4.47902e-35	968	0.319218	High
LAMTOR2	0.00860632	0.808323	797	0.327364	1.29589e-25	968	0.318758	High	5222: p14-Mp1-MEK1 complex;5226: p14-Mp1-ERK2 complex;6888: v-ATPase-Ragulator-AXIN/LKB1-AMPK complex
ELAVL2	-0.0711455	0.512575	87	0.24746	5.67391e-15	968	0.318605	High
RPL30	-0.0205428	0.532402	926	0.298051	2.60626e-21	968	0.318594	High	306: Ribosome, cytoplasmic;308: 60S ribosomal subunit, cytoplasmic;3055: Nop56p-associated pre-rRNA complex;5232: TNF-alpha/Nf-kappa B signaling complex (RPL6, RPL30, RPS13, CHUK, DDX3X, NFKB2, NFKBIB, REL, IKBKG, NFKB1, MAP3K8, RELB, GLG1, NFKBIA, RELA, TNIP2, GTF2I);5266: TNF-alpha/NF-kappa B signaling complex 6;5380: TRBP containing complex (DICER, RPL7A, EIF6, MOV10 and subunits of the 60S ri…
POLR1D	0.107018	0.0473274	344	0.425594	7.26324e-44	968	0.318576	High	5233: TNF-alpha/NF-kappa B signaling complex 5
MRPL52	0.0266319	0.52174	581	0.345166	1.81211e-28	968	0.318534	High	320: 55S ribosome, mitochondrial;324: 39S ribosomal subunit, mitochondrial
PAPOLA	0.0762604	0.0752692	545	0.394652	1.97797e-37	968	0.318392	High	5228: REL-MAP3K8-RELA-TNIP2-PAPOLA complex
EIF3D	0.0189714	0.565282	921	0.337205	3.61263e-27	968	0.318234	High	1097: eIF3 complex (EIF3S6, EIF3S5, EIF3S4, EIF3S3, EIF3S6IP, EIF3S2, EIF3S9, EIF3S12, EIF3S10, EIF3S8, EIF3S1, EIF3S7, PCID1)
SNRPC	0.0140649	0.670578	917	0.332046	2.39859e-26	968	0.317981	High	351: Spliceosome
GNAO1	-0.243742	0.000177385	232	0.0741237	0.0210893	968	0.317866	High
ORC3	0.0805715	0.14601	327	0.398427	3.52256e-38	968	0.317856	High	389: ORC complex (origin recognition complex);5251: Ku-ORC complex
MRPL21	0.190006	5.26051e-08	808	0.507836	1.3688e-64	968	0.31783	High	320: 55S ribosome, mitochondrial;324: 39S ribosomal subunit, mitochondrial
TTC33	-0.0350193	0.747443	87	0.28278	2.95473e-19	968	0.317799	High
NDUFB2	0.0811261	0.0356402	671	0.398765	3.01511e-38	968	0.317639	High	178: Respiratory chain complex I (holoenzyme), mitochondrial;2914: Respiratory chain complex I (beta subunit) mitochondrial
TRAPPC3	0.0543823	0.0985216	924	0.371977	3.95225e-33	968	0.317594	High	6468: TRAPP complex
PDAP1	0.187303	1.13928e-08	915	0.504864	9.72585e-64	968	0.317561	High
DYNC1I2	-0.0312641	0.349913	896	0.286283	1.02393e-19	968	0.317547	High
INTS13	0.0703949	0.0383447	866	0.387741	4.39539e-36	968	0.317346	High
TSPYL1	0.0980692	0.0224084	542	0.41509	1.32366e-41	968	0.317021	High
EXOC1	0.0647493	0.0763723	750	0.381707	6.20559e-35	968	0.316958	High	6167: Exocyst complex
CHRAC1	0.0947887	0.0111032	717	0.411143	8.9277e-41	968	0.316354	High	234: HuCHRAC complex
RELA	0.102869	0.00322496	818	0.418929	2.01735e-42	968	0.31606	High	1054: ESR1-RELA-BCL3-NCOA3 complex;3045: hs4 enhancer complex (faster migrating complex);5193: TNF-alpha/NF-kappa B signaling complex (CHUK, KPNA3, NFKB2, NFKBIB, REL, IKBKG, NFKB1, NFKBIE, RELB, NFKBIA, RELA, TNIP2);5194: TNF-alpha/NF-kappa B signaling complex (SEC16A, CHUK, IKBKB, NFKB2, REL, IKBKG, MAP3K14, RELA, FBXW7, USP2);5196: TNF-alpha/NF-kappa B signaling complex (CHUK, BTRC, NFKB2, PPP…
EVI2B	-0.296341	0.0408371	48	0.0195426	0.543655	968	0.315883	High
CRKL	0.169968	3.08983e-07	896	0.485791	1.80877e-58	968	0.315823	High
UBE2V2	0.104576	0.00682651	668	0.420102	1.12998e-42	968	0.315526	High	2756: Ubiquitin ligase (UBE2N, UBE2V2);7051: OTUB1-UBC13-MMS2 complex
CDKN2C	-0.0335011	0.608605	236	0.28201	3.72145e-19	968	0.315512	High
PSMD2	0.0431867	0.189176	926	0.358697	9.15131e-31	968	0.31551	High	32: PA700 complex;193: PA700-20S-PA28 complex
RPS29	-0.143667	1.19129e-05	922	0.171674	7.68891e-08	968	0.31534	High	306: Ribosome, cytoplasmic;338: 40S ribosomal subunit, cytoplasmic;3055: Nop56p-associated pre-rRNA complex
MTX1	0.146117	8.89064e-06	917	0.461456	3.27284e-52	968	0.315339	High	6249: MIB complex
PAFAH1B1	0.162187	1.35887e-06	878	0.477472	2.84126e-56	968	0.315285	High
UBQLN1	0.104824	0.00177122	887	0.419798	1.3134e-42	968	0.314974	High	5209: Ubiquilin-proteasome complex;6523: Ubiquilin-VCP-erasin complex
STMN2	-0.312704	0.105198	28	0.00151678	0.962409	968	0.314221	High
SOGA1	-0.177885	0.321979	33	0.136317	2.08488e-05	968	0.314202	High
NAP1L4	0.0732712	0.0260127	923	0.387241	5.48431e-36	968	0.31397	High
KLC1	0.0582463	0.0923706	836	0.372188	3.61721e-33	968	0.313941	High	6307: RAB27A-SLP3-KLC1 transport complex
PPP6R2	0.0579981	0.297215	325	0.371847	4.17381e-33	968	0.313849	High	5196: TNF-alpha/NF-kappa B signaling complex (CHUK, BTRC, NFKB2, PPP6C, REL, CUL1, IKBKE, SAPS2, SAPS1, ANKRD28, RELA, SKP1)
PPP2R1B	0.058161	0.189305	511	0.371803	4.25071e-33	968	0.313642	High	5876: PPP2R1A-PPP2R1B-PPP2CA-PPME1-EIF4A1 complex
MRPL54	-0.0398236	0.424131	405	0.273704	4.29259e-18	968	0.313527	High	320: 55S ribosome, mitochondrial;324: 39S ribosomal subunit, mitochondrial
ATP5MPL	0.0399525	0.618197	158	0.353471	7.27388e-30	968	0.313518	High
UTP11	0.0787792	0.0401495	679	0.392236	5.89694e-37	968	0.313457	High
LSM12	-0.0249877	0.488145	772	0.288383	5.38597e-20	968	0.313371	High
CCT7	-0.131516	5.9672e-05	926	0.181841	1.21339e-08	968	0.313357	High	126: CCT complex (chaperonin containing TCP1 complex)
HNMT	-0.159365	0.346118	37	0.153972	1.48676e-06	968	0.313336	High
DNM3	-0.192311	0.0895191	79	0.120801	0.000164952	968	0.313112	High
BAG6	0.0776704	0.0182717	923	0.390747	1.15132e-36	968	0.313076	High	6862: Bag6-Ubl4A-Trc35 Complex;6873: BAG6-AMFR-FAF2 complex
UBE2R2	0.126362	0.0110167	404	0.439436	5.7207e-47	968	0.313074	High
ATP6V1A	0.00522878	0.873748	926	0.31818	3.25821e-24	968	0.312952	High	6888: v-ATPase-Ragulator-AXIN/LKB1-AMPK complex
VPS26B	0.096451	0.111828	273	0.409333	2.12444e-40	968	0.312882	High	1060: Retromer complex (SNX1, SNX2, VPS35, VPS29, VPS26B)
MCMBP	-0.000933587	0.979112	789	0.311871	2.80035e-23	968	0.312805	High
ABCB8	0.10205	0.52017	42	0.414758	1.55538e-41	968	0.312708	High
GSK3A	0.0596434	0.265784	350	0.371921	4.04569e-33	968	0.312278	High
NBAS	0.200837	9.92795e-08	692	0.51276	5.09356e-66	968	0.311922	High
CRELD2	0.0226199	0.86497	59	0.334476	9.87862e-27	968	0.311856	High
TSNAX	0.0244273	0.503594	752	0.336243	5.15637e-27	968	0.311815	High
BORCS5	-0.0413677	0.44108	349	0.270414	1.10493e-17	968	0.311782	High	7545: BORC complex
TTC1	0.0852579	0.0108081	893	0.397006	6.76415e-38	968	0.311748	High
CXCR4	-0.398361	0.0663176	22	-0.0867125	0.00694523	968	0.311649	High	6806: IGF1R-CXCR4-GNAI2-GNB1 complex;6807: ADRA1A-CXCR4 complex;6808: ADRB1-CXCR4 complex
RPSA	0.0172926	0.599203	926	0.328792	7.77179e-26	968	0.311499	High	306: Ribosome, cytoplasmic;338: 40S ribosomal subunit, cytoplasmic
PDZD11	0.0079507	0.853484	542	0.319189	2.29919e-24	968	0.311238	High	6611: PDZD11-nectin1 complex;6612: PDZD11-nectin3 complex
NELFE	0.112549	0.00232392	730	0.423583	1.99579e-43	968	0.311034	High	2598: NELF complex (Negative elongation factor complex)
EIF3M	-0.0308038	0.358405	891	0.279788	7.21833e-19	968	0.310591	High	1097: eIF3 complex (EIF3S6, EIF3S5, EIF3S4, EIF3S3, EIF3S6IP, EIF3S2, EIF3S9, EIF3S12, EIF3S10, EIF3S8, EIF3S1, EIF3S7, PCID1)
SMAD3	-0.140986	0.14748	107	0.169497	1.12598e-07	968	0.310483	High	1474: SMAD3/4-E2F4/5-p107-DP1 complex;1826: SMAD3-HEF1-APC10-CDH1 complex;1827: PML-SMAD2/3-SARA complex;1828: TGF-beta receptor I-Axin-SMAD3 complex;1831: PIAS3-SMAD3-P300 complex;2189: Ubiquitin E3 ligase (SMAD3, BTRC, CUL1, SKP1A, RBX1);2692: SMAD3-SMAD4-cJun-cFos complex;2705: SMAD3-SMAD4-CTCF protein-DNA complex;2706: SMAD3-SMAD4-SP1 complex;2707: SMAD3-SMAD4-FOXO3-FOXG1 complex;2708: SMAD3-…
ACTR6	-0.062658	0.609021	69	0.247483	5.63947e-15	968	0.310141	High	304: SRCAP-associated chromatin remodeling complex
MYO19	0.00708544	0.925641	176	0.317189	4.58458e-24	968	0.310103	High
EIF3I	-0.0137395	0.676276	926	0.296316	4.52665e-21	968	0.310056	High	1097: eIF3 complex (EIF3S6, EIF3S5, EIF3S4, EIF3S3, EIF3S6IP, EIF3S2, EIF3S9, EIF3S12, EIF3S10, EIF3S8, EIF3S1, EIF3S7, PCID1);4389: EIF3 core complex (EIF3A, EIF3B, EIF3G, EIF3I);4392: EIF3 complex (EIF3A, EIF3B, EIF3G, EIF3I, EIF3C);4395: EIF3 complex (EIF3B, EIF3G, EIF3I);4399: EIF3 complex (EIF3B, EIF3J, EIF3I);4403: EIF3 complex (EIF3A, EIF3B, EIF3G, EIF3I, EIF3J)
RAB3GAP1	-0.047328	0.17761	813	0.262566	1.00069e-16	968	0.309894	High
WASHC4	-0.139248	0.471273	29	0.170565	9.34426e-08	968	0.309813	High
PAFAH1B2	0.168546	2.75704e-07	919	0.477921	2.17052e-56	968	0.309375	High
FAIM	-0.228892	0.0273219	93	0.0804636	0.0122705	968	0.309356	High
MAGEC1	-0.238464	0.0740431	57	0.0706083	0.0280405	968	0.309072	High
SPG7	0.0673109	0.188683	383	0.376268	6.43765e-34	968	0.308957	High	6782: mitochondrial permeability transition pore (PTP) complex (PPIF-SPG7-VDAC1)
BLOC1S4	0.0257866	0.77001	131	0.334725	9.01629e-27	968	0.308938	High	23: BLOC-1 (biogenesis of lysosome-related organelles complex 1);652: AP3-BLOC1 complex;654: BLOC1-BLOC2 complex;6415: pallidin-Cappuccino-BLOS1 complex
DVL2	0.128172	0.293918	69	0.437044	2.01413e-46	968	0.308872	High	6681: DVL2-INVS-NPHP4-RPGRIP1L complex;7557: LGR4-RSPO supercomplex
COPS8	-0.0177786	0.59202	911	0.291032	2.37658e-20	968	0.30881	High	726: DDB2 complex;727: CSA complex;728: CSA-POLIIa complex;2174: COP9 signalosome complex;2715: Ubiquitin E3 ligase (CSN1, CSN8, HRT1, SKP1, SKP2, CUL1, CUL2, CUL3)
STIP1	-0.0275605	0.4022	926	0.280882	5.21325e-19	968	0.308442	High
TRMT61A	0.041632	0.406907	399	0.349687	3.18526e-29	968	0.308055	High
PRPSAP2	0.0937325	0.0204887	611	0.401467	8.64098e-39	968	0.307734	High
HSBP1	-0.0193032	0.774368	223	0.288335	5.4664e-20	968	0.307638	High
AHSA1	0.0357773	0.278867	918	0.343284	3.70602e-28	968	0.307506	High
RNASEH2C	-0.127923	0.000880692	673	0.179508	1.87131e-08	968	0.30743	High
PPP2R1A	-0.0137121	0.676883	926	0.293715	1.02828e-20	968	0.307428	High	1131: RFC2-RIalpha complex;1132: RFC2-RIalpha complex;5211: RAF1-PPP2-PIN1 complex;5876: PPP2R1A-PPP2R1B-PPP2CA-PPME1-EIF4A1 complex;6180: PPP2R1A-PPP2R3B complex;6182: PP2A A/C-striatin complex;6183: PP2A A/C-SG2NA complex;7005: PP2A-NR3A complex
USP9X	0.1631	4.62715e-05	618	0.470512	1.7581e-54	968	0.307412	High	783: ITCH-USP9X complex
MTPN	0.119843	0.000396252	870	0.427082	3.42323e-44	968	0.307238	High
DYNLRB1	0.231039	0.000355197	235	0.53819	8.68686e-74	968	0.307151	High	6236: Dynein-2 complex, cytoplasmic
C5orf24	-0.00729643	0.892584	345	0.299765	1.50541e-21	968	0.307061	High
CENPX	-0.0314546	0.685658	168	0.275453	2.58237e-18	968	0.306908	High
CUL2	0.237338	5.49971e-11	744	0.544217	9.97166e-76	968	0.306879	High	205: Ubiquitin E3 ligase (VHL, TCEB1, TCEB2, CUL2, RBX1);221: CAND1-CUL2-RBX1 complex;622: Ubiquitin E3 ligase (VHL, TCEB1, TCEB2, CUL2);2715: Ubiquitin E3 ligase (CSN1, CSN8, HRT1, SKP1, SKP2, CUL1, CUL2, CUL3);6644: CCDC22-COMMD1-CUL2 complex;6736: PRAME-Cullin2 ubiquitin ligase complex;7556: PRAME complex
SEH1L	0.0810504	0.0148982	902	0.387891	4.11295e-36	968	0.30684	High	87: Nup 107-160 subcomplex;6216: GATOR2 complex;6217: GATOR complex;6753: SOG complex
TUBGCP3	0.174627	0.00944918	220	0.481215	2.97158e-57	968	0.306588	High	3714: Pericentrin-GCP complex;6893: Gamma-tubulin complex
CSTF1	0.209093	1.316e-10	926	0.51564	7.24182e-67	968	0.306547	High	1146: Cleavage stimulation factor;1147: Polyadenylation complex (CSTF1, CSTF2, CSTF3, SYMPK CPSF1, CPSF2, CPSF3);2211: BARD1-BRCA1-CSTF complex
PITPNA	0.152388	0.00150859	431	0.458891	1.39774e-51	968	0.306503	High
DPP3	0.0295209	0.383655	873	0.335959	5.72522e-27	968	0.306438	High
MRPS30	0.135917	9.73573e-05	817	0.442318	1.23889e-47	968	0.306401	High	315: 28S ribosomal subunit, mitochondrial;320: 55S ribosome, mitochondrial
DDRGK1	0.127008	0.000107385	925	0.433293	1.42124e-45	968	0.306285	High
RPS4X	0.0155273	0.637005	926	0.321775	9.34446e-25	968	0.306248	High	306: Ribosome, cytoplasmic;338: 40S ribosomal subunit, cytoplasmic
CHURC1	-0.0639699	0.4876	120	0.242017	2.27862e-14	968	0.305987	High
CD46	0.00524823	0.941056	201	0.311117	3.60939e-23	968	0.305869	High
SNRPB2	0.0738585	0.0246815	925	0.379672	1.49695e-34	968	0.305813	High	351: Spliceosome;1181: C complex spliceosome;1749: SMN-PolII-RHA complex;2755: 17S U2 snRNP
ANKFY1	0.149469	4.05781e-05	748	0.455194	1.10945e-50	968	0.305725	High
NCAPH2	0.0105518	0.84428	349	0.316261	6.30367e-24	968	0.305709	High	160: Condensin II
MAK16	0.171044	8.35738e-07	820	0.476321	5.65736e-56	968	0.305278	High
MOB4	-0.00446905	0.89367	897	0.300743	1.09849e-21	968	0.305212	High
EXOSC10	0.136671	3.03737e-05	925	0.441858	1.58313e-47	968	0.305187	High	789: Exosome;822: mRNA decay complex (UPF1, UPF2, UPF3B, DCP2, XRN1, XRN2, EXOSC2, EXOSC4, EXOSC10, PARN);7443: Exosome
CNOT3	0.0171525	0.622539	826	0.322146	8.20662e-25	968	0.304994	High	6394: CNOT1-CNOT2-CNOT3 complex;6765: CCR4-NOT complex;7192: CCR4-NOT-CNOT7-CNOT6 complex;7214: CCR4-NOT-CNOT7-CNOT6L complex;7215: CCR4-NOT-CNOT8-CNOT6 complex;7216: CCR4-NOT-CNOT8-CNOT6L complex
MAP2K4	0.0786681	0.196684	271	0.383548	2.78265e-35	968	0.30488	High	1297: MKK4-ARRB2-ASK1 complex;1298: MKK4-ARRB2-JNK3 complex;7580: MAP2K4-MAP3K3-NBR1 complex
PIK3R4	0.113429	0.0794765	240	0.418154	2.95478e-42	968	0.304725	High	429: Phosphatidylinositol 3-kinase complex (PIK3C3, PIK3R4);6472: Bcl-2-Beclin1-UVRAG-PI(3)KC3 complex
EXOSC8	0.0560495	0.0932311	898	0.360618	4.22924e-31	968	0.304568	High	789: Exosome;7443: Exosome
ATP5PB	0.00555028	0.866057	926	0.310093	5.08766e-23	968	0.304543	High
SRP72	0.122484	0.00019288	922	0.426813	3.9212e-44	968	0.304329	High
DDX20	0.0259812	0.483072	731	0.330307	4.50428e-26	968	0.304326	High	832: Anti-Sm protein complex;1143: SMN complex;1745: SMN complex;1749: SMN-PolII-RHA complex;1750: PPP4C-PPP4R2-Gemin3-Gemin4 complex;1751: SMN complex;1752: SMN complex;3284: SMN complex (GEMIN2, GEMIN3, GEMIN4, GEMIN5, SMN);3296: SMN complex (GEMIN5,4,3), SMN-independent intermediate
GID8	0.0637128	0.249149	329	0.367941	2.12429e-32	968	0.304228	High	639: RANBPM-Muskelin-TWA1-HSMpp8 complex;6961: CTNNB1-GID8 complex;6963: AXIN1-GID8-GSK3B complex
MKRN2	0.17418	2.85091e-05	571	0.478382	1.64524e-56	968	0.304202	High
EDF1	-0.000479612	0.988555	897	0.303704	4.20216e-22	968	0.304184	High
PPP2R5E	0.146556	0.000156052	661	0.45063	1.38183e-49	968	0.304074	High
DDX6	0.100648	0.00230304	915	0.404632	1.96833e-39	968	0.303984	High	559: Decapping complex;6395: 4E-T-DDX6-CNOT1 complex
NDUFC2	0.136203	0.00967185	360	0.440004	4.23668e-47	968	0.303801	High	178: Respiratory chain complex I (holoenzyme), mitochondrial;2914: Respiratory chain complex I (beta subunit) mitochondrial
ETF1	0.0510111	0.121259	924	0.354799	4.3112e-30	968	0.303788	High	784: SMG-1-UPF-ERF1-ERF3 complex (SURF);809: eRF1-eRF3-GTP-Mg(2+) complex
EXOC7	0.10233	0.00669582	701	0.405961	1.05288e-39	968	0.303631	High	6167: Exocyst complex;6169: Exocyst EXOC5-EXOC6-EXOC7 subcomplex
CRNKL1	0.20613	6.28716e-10	883	0.509742	3.85402e-65	968	0.303612	High	351: Spliceosome;1181: C complex spliceosome
RPL5	-0.0592664	0.071445	926	0.244018	1.37223e-14	968	0.303284	High	306: Ribosome, cytoplasmic;308: 60S ribosomal subunit, cytoplasmic;3055: Nop56p-associated pre-rRNA complex
NEK5	-0.130364	0.166826	114	0.172765	6.33907e-08	968	0.303129	High
PBRM1	-0.0185499	0.594472	826	0.284564	1.7255e-19	968	0.303114	High	149: PBAF complex (Polybromo- and BAF containing complex);556: PBAF complex (Polybromo- and BAF containing complex)
FYB1	-0.168339	0.292759	41	0.134758	2.59383e-05	968	0.303097	High
CIAPIN1	0.0177905	0.60706	838	0.320724	1.34883e-24	968	0.302934	High
COG4	0.0902075	0.0553096	452	0.392858	4.45481e-37	968	0.302651	High	162: COG complex;3544: COG2-COG3-COG4 subcomplex;3551: COG1-COG8-COG2-COG3-COG4 subcomplex
TBCA	-0.0187916	0.569185	920	0.283603	2.30662e-19	968	0.302394	High
EIF3F	-0.0378232	0.250472	925	0.264471	5.90099e-17	968	0.302294	High	1097: eIF3 complex (EIF3S6, EIF3S5, EIF3S4, EIF3S3, EIF3S6IP, EIF3S2, EIF3S9, EIF3S12, EIF3S10, EIF3S8, EIF3S1, EIF3S7, PCID1)
VPS4A	0.0667349	0.0468039	888	0.368825	1.47283e-32	968	0.30209	High
POLR3D	0.157309	0.00459841	323	0.459217	1.16359e-51	968	0.301907	High
MRPL40	0.122746	0.000186827	922	0.424324	1.37595e-43	968	0.301579	High	320: 55S ribosome, mitochondrial;324: 39S ribosomal subunit, mitochondrial
LEO1	0.0344574	0.348602	742	0.335831	6.00285e-27	968	0.301373	High	1167: Paf complex
NDUFA5	0.105003	0.00139192	924	0.406265	9.11918e-40	968	0.301263	High	178: Respiratory chain complex I (holoenzyme), mitochondrial;2920: Respiratory chain complex I (lambda subunit) mitochondrial
ABHD6	-0.121767	0.301371	74	0.17948	1.88096e-08	968	0.301247	High
ERCC1	-0.0551794	0.780335	28	0.245904	8.47231e-15	968	0.301083	High	368: ERCC1-ERCC4-MSH2 complex;531: XPA-ERCC1-ERCC4 complex;2220: RAD52-ERCC4-ERCC1 complex;7295: ERCC1-RPA1-XPA complex
CLIC5	-0.238692	0.25053	25	0.0620885	0.0534695	968	0.30078	High	6783: CLIC5A-EZR-PODXL complex
RANBP9	0.118996	0.00444286	570	0.419601	1.44788e-42	968	0.300605	High	639: RANBPM-Muskelin-TWA1-HSMpp8 complex;641: RANBPM-SMP1 complex;3071: CTLH complex;5757: PLXNA1-RANBPM complex;5758: PLXNA2-RANBPM complex;5759: PLXNA3-RANBPM complex;5760: PLXNA4-RANBPM complex
NDUFAF1	-0.0269841	0.764229	126	0.273562	4.4723e-18	968	0.300546	High	2884: Respiratory chain complex I (early intermediate NDUFAF1 assembly), mitochondrial;2886: Respiratory chain complex I (incomplete intermediate ND1, ND2, ND3, CIA30 assembly), mitochondrial;2936: Ecsit complex (ECSIT, MT-CO2, GAPDH, TRAF6, NDUFAF1);2939: Ecsit complex (ECSIT, MT-CO2, NDUFA1, MT-ND1, TRAF6, NDUFAF1);2942: Ecsit complex (ECSIT, NDUFS3, NDUFAF1);2943: Respiratory chain complex I (…
NUP85	0.0826609	0.0136868	889	0.38298	3.56664e-35	968	0.300319	High	87: Nup 107-160 subcomplex
UBE2A	0.0646162	0.0712904	780	0.364489	8.78637e-32	968	0.299872	High	6780: RAD6A-KCMF1-UBR4 complex
MRPS21	0.0603442	0.399592	197	0.360027	5.36546e-31	968	0.299683	High	315: 28S ribosomal subunit, mitochondrial;320: 55S ribosome, mitochondrial
HECTD3	0.00621854	0.902948	387	0.305584	2.27003e-22	968	0.299365	High
MAP3K7	0.103345	0.0615492	328	0.402435	5.50539e-39	968	0.299089	High	748: TRAF6-TAK1 complex;2758: TAK1 complex;5268: TNF-alpha/NF-kappa B signaling complex 7;6283: SIVA1-XIAP-TAK1 complex;6344: TNF-R1-associated signaling complex;6665: ATAC complex, YEATS2-linked
ARL1	0.0780603	0.0587441	587	0.377136	4.44596e-34	968	0.299075	High	7483: ARF1-ARL1-PKD2-ARFIP2 complex
CDC42	0.0844447	0.0101465	926	0.383485	2.86046e-35	968	0.29904	High	3012: APC-IQGAP1-Cdc42 complex;5558: PAR6-CDC42 complex;6164: ACK1 signaling complex
ACTR1B	-0.0874147	0.274766	158	0.211379	3.06804e-11	968	0.298793	High
ASB6	-0.00444821	0.959473	133	0.294345	8.43816e-21	968	0.298793	High	209: Ubiquitin E3 ligase (ASB6, TCEB1, TCEB2, CUL5, RNF7)
HDAC2	0.0790429	0.0246491	808	0.377684	3.51612e-34	968	0.298641	High	54: SIN3 complex;61: Mi2/NuRD complex;62: MeCP1 complex;282: SNF2h-cohesin-NuRD complex;587: NuRD.1 complex;591: SAP complex (Sin3-associated protein complex);592: SAP complex (Sin3-associated protein complex);596: SIN3-HDAC-SAP30-ARID4 complex;614: NRD complex (Nucleosome remodeling and deacetylation complex);620: CoREST-HDAC complex;632: Anti-HDAC2 complex;633: anti-BHC110 complex;634: XFIM com…
ASH2L	0.250478	1.88548e-12	768	0.549105	2.48937e-77	968	0.298627	High	1254: Menin-associated histone methyltransferase complex;1256: MLL-HCF complex;1400: ASCOM complex;2721: HCF-1 complex;2730: Set1B complex;2731: Set1A complex;3075: UTX-MLL2/3 complex;5195: PTIP-HMT complex;5386: MLL1-WDR5 complex;6457: MLL1 core complex;6460: MLL2 complex;6461: MLL3 complex;6462: MLL1 complex;6467: MLL4 complex;6469: Set1A complex;6470: Set1B complex;6845: NIF1-ASH2L-RBBP5-WDR5 …
AHCYL2	-0.0390798	0.783268	52	0.259452	2.35048e-16	968	0.298532	High
PABPC1	0.0274423	0.404731	924	0.325584	2.44237e-25	968	0.298142	High	351: Spliceosome;1181: C complex spliceosome;1223: H2AX complex, isolated from cells without IR exposure;1307: Multiprotein complex (mRNA turnover);7563: LARP1-PABPC1-RYDEN complex
RPL13	-0.0608857	0.0640285	926	0.236547	8.90711e-14	968	0.297433	High	306: Ribosome, cytoplasmic;308: 60S ribosomal subunit, cytoplasmic;3055: Nop56p-associated pre-rRNA complex;5380: TRBP containing complex (DICER, RPL7A, EIF6, MOV10 and subunits of the 60S ribosomal particle)
ATP5ME	0.0122742	0.709286	925	0.309685	5.83084e-23	968	0.297411	High
AP3S2	0.101668	0.14298	209	0.399054	2.63904e-38	968	0.297386	High	59: AP3 adaptor complex;652: AP3-BLOC1 complex
PSMD14	-0.056184	0.0875005	926	0.241118	2.85758e-14	968	0.297302	High	32: PA700 complex;193: PA700-20S-PA28 complex
RAD51C	-0.0695736	0.714872	30	0.227565	7.76602e-13	968	0.297138	High	251: BCDX2 complex;253: RAD51C-XRCC3 complex;256: RAD51B-RAD51C complex;261: RAD51B-RAD51C-RAD51D-XRCC2-XRCC3 complex
HDAC3	-0.014345	0.905487	71	0.282775	2.95928e-19	968	0.29712	High	15: NCOR complex;58: SMRT complex;741: NCOR-HDAC3 complex;752: SMRT core complex;1413: NCOR1 complex;1505: NCOR2 complex;2183: Kaiso-NCOR complex;5426: ANCO1-HDAC3 complex;5609: Emerin regulatory complex;5614: Emerin complex 32;6244: AJUBA-GFI1-HDAC3 complex;7406: AKT1-APPL1-HDAC3 complex, induced by IGF-1;7480: HDAC3-H1.3-SMRT-N-Cor complex;7487: DTNBP1(1A)-HDAC3 complex
ATG3	0.0379868	0.270028	845	0.335099	7.85922e-27	968	0.297112	High
RPL27A	-0.088829	0.00683485	926	0.208227	6.07089e-11	968	0.297056	High	306: Ribosome, cytoplasmic;308: 60S ribosomal subunit, cytoplasmic;3055: Nop56p-associated pre-rRNA complex
ZC3HC1	0.0767877	0.058243	609	0.373745	1.87746e-33	968	0.296957	High	2192: Ubiquitin E3 ligase (NIPA, SKP1A, CUL1, RBX1)
PSMA4	-0.016056	0.625578	926	0.280887	5.20624e-19	968	0.296943	High	181: 26S proteasome;191: 20S proteasome;192: PA28-20S proteasome;193: PA700-20S-PA28 complex;194: PA28gamma-20S proteasome
MORF4L1	0.0661651	0.0750059	725	0.363021	1.59833e-31	968	0.296856	High	528: NuA4/Tip60-HAT complex;529: NuA4/Tip60-HAT complex;723: MRG15-PAM14-RB complex;724: MAF2 complex;787: NuA4/Tip60-HAT complex B;798: NuA4/Tip60-HAT complex A;2856: NuA4/Tip60 HAT complex;2857: NuA4/Tip60 HAT complex
ZBTB8OS	-0.0433015	0.751335	56	0.253503	1.16472e-15	968	0.296804	High
FKBP14	0.0330468	0.848263	36	0.329821	5.36723e-26	968	0.296774	High
PRPF18	0.164187	0.454094	23	0.46088	4.53947e-52	968	0.296693	High	351: Spliceosome
PAK2	0.0206859	0.53246	913	0.317042	4.82176e-24	968	0.296356	High
EIF5	0.147103	7.2894e-06	922	0.443417	6.88612e-48	968	0.296314	High
CUL4A	0.270797	3.30487e-09	462	0.567075	1.86387e-83	968	0.296278	High	223: CAND1-CUL4A-RBX1 complex;391: Ubiquitin E3 ligase (DDB1, CUL4A, RBX1);726: DDB2 complex;727: CSA complex;728: CSA-POLIIa complex;929: CEN complex;1162: Ubiquitin E3 ligase (DDB1, DDB2, CUL4A, CUL4B, RBX1);1214: Ubiquitin E3 ligase (DET1, DDB1, CUL4A, RBX1, COP1);2171: Ubiquitin E3 ligase (CHEK1, CUL4A);2172: Ubiquitin E3 ligase (CDT1, DDB1, CUL4A, RBX1);6291: Ubiquitin E3 ligase (DDIT4, DDB1…
MTCH1	0.151098	0.000420965	541	0.447249	8.73321e-49	968	0.296151	High
CEMIP	-0.174758	0.157231	67	0.121041	0.000160058	968	0.295799	High
CUL3	-0.0105565	0.764471	808	0.285195	1.42551e-19	968	0.295751	High	222: CAND1-CUL3-RBX1 complex;1224: Ubiquitin E3 ligase (BMI1, SPOP, CUL3);1225: Ubiquitin E3 ligase (H2AFY, SPOP, CUL3);1243: Ubiquitin E3 ligase (SPOP, DAXX, CUL3);2715: Ubiquitin E3 ligase (CSN1, CSN8, HRT1, SKP1, SKP2, CUL1, CUL2, CUL3);6233: Ubiquitin E3 ligase (CUL3, KLHL3, WNK1);6266: Ubiquitin E3 ligase (CUL3, KLHL3, WNK4);6267: Ubiquitin E3 ligase (CUL3, KLHL3);6659: Ubiquitin E3 ligase (…
DYNC1H1	-0.0130841	0.690901	926	0.282624	3.09584e-19	968	0.295708	High	1183: CDC5L complex;6038: Dynein complex;6039: Dynein-dynactin complex
AQR	0.0447181	0.197547	832	0.340294	1.14275e-27	968	0.295576	High	351: Spliceosome;1181: C complex spliceosome
CBX3	0.0360811	0.272715	926	0.331652	2.76716e-26	968	0.295571	High	929: CEN complex;6863: CBX3-EHMT2-NR3C1 complex;6864: CBX3-EHMT1-NR3C1 complex
TAOK1	0.0604699	0.289315	309	0.35603	2.64886e-30	968	0.29556	High
EIF2B4	-0.0233989	0.502643	823	0.272157	6.70649e-18	968	0.295556	High	7291: EIF2B2-EIF2B3-EIF2B4-EIF2B5 complex;7292: EIF2B1-EIF2B2-EIF2B3-EIF2B4-EIF2B5 complex
PSMG1	-0.0296631	0.502208	514	0.265713	4.17235e-17	968	0.295376	High	3034: PAC1-PAC2 complex
FKBP3	0.0911483	0.00555949	924	0.386251	8.49248e-36	968	0.295103	High
SERINC1	0.048012	0.517502	184	0.342962	4.18592e-28	968	0.29495	High
EXOC4	0.136067	0.000158532	766	0.430898	4.88583e-45	968	0.294831	High	6167: Exocyst complex
ABCF3	0.174868	4.35294e-06	682	0.469413	3.34335e-54	968	0.294544	High
CSNK1A1	0.0722602	0.048204	748	0.366766	3.45014e-32	968	0.294506	High
SPATA5L1	-0.0102552	0.800766	608	0.284218	1.91577e-19	968	0.294473	High
HINT1	-0.00668297	0.839752	918	0.287712	6.61796e-20	968	0.294395	High	7324: HINT1-TIP60 complex;7325: HINT1-UBC3-RBX1 complex;7326: HINT1-SP1 complex
IDE	0.00374659	0.915738	800	0.298092	2.57268e-21	968	0.294345	High
CCND1	-0.0126189	0.955553	22	0.281427	4.43021e-19	968	0.294046	High	310: Cell cycle kinase complex CDC2;311: Cell cycle kinase complex CDK2;312: Cell cycle kinase complex CDK4;313: Cell cycle kinase complex CDK5;1634: CyclinD1-CDK4-p21 complex;3084: CCND1-CDK4 complex;3087: CCND1-CDK6 complex;6642: ODC-OAZ1-CCND1 complex
F2	-0.226207	0.0636122	68	0.0676419	0.0353599	968	0.293849	High
AURKAIP1	0.0318987	0.696443	152	0.325367	2.63779e-25	968	0.293468	High
INTS9	0.159119	0.0576694	143	0.452316	5.4679e-50	968	0.293196	High	1153: Integrator complex;1154: DSS1 complex;1155: Integrator-RNAPII complex
EIF3B	0.0708336	0.0313231	924	0.363997	1.07417e-31	968	0.293163	High	1097: eIF3 complex (EIF3S6, EIF3S5, EIF3S4, EIF3S3, EIF3S6IP, EIF3S2, EIF3S9, EIF3S12, EIF3S10, EIF3S8, EIF3S1, EIF3S7, PCID1);4389: EIF3 core complex (EIF3A, EIF3B, EIF3G, EIF3I);4392: EIF3 complex (EIF3A, EIF3B, EIF3G, EIF3I, EIF3C);4395: EIF3 complex (EIF3B, EIF3G, EIF3I);4399: EIF3 complex (EIF3B, EIF3J, EIF3I);4403: EIF3 complex (EIF3A, EIF3B, EIF3G, EIF3I, EIF3J);7296: PRT1-RGP1 complex
KAT7	0.130621	0.00220529	547	0.423649	1.9305e-43	968	0.293029	High	1352: ING4 complex (ING4, JADE1, KAT7, MEAF6);2847: ING4 complex (ING4, JADE2, KAT7, MEAF6);2848: ING4 complex (ING4, JADE3, KAT7, MEAF6);2858: ING5 complex (ING5, JADE1, KAT7, MEAF6);7254: ING5 complex (ING5, JADE2, KAT7, MEAF6);7255: ING5 complex (ING5, JADE3, KAT7, MEAF6)
NOL7	0.113379	0.000607048	911	0.406307	8.94065e-40	968	0.292928	High
PLA2G15	-0.0189526	0.799538	182	0.273913	4.04002e-18	968	0.292866	High
SAP130	-0.0461137	0.224357	696	0.246669	6.9582e-15	968	0.292783	High	591: SAP complex (Sin3-associated protein complex);592: SAP complex (Sin3-associated protein complex);691: SIN3-SAP25 complex;743: SIN3-SAP25 complex;2851: ING2 complex;5611: Emerin complex 24;5613: Emerin complex 25;6664: STAGA complex, SPT3-linked
CDK5	0.15519	3.54306e-05	704	0.447746	6.6698e-49	968	0.292556	High	313: Cell cycle kinase complex CDK5
AP1S1	0.0702567	0.125848	476	0.362617	1.88353e-31	968	0.29236	High	36: AP1 adaptor complex;144: Gamma-BAR-AP1 complex;7476: AP1B1-AP1G2-AP1M-1AP1S1 complex
CNOT11	-0.0674778	0.471705	116	0.224881	1.4574e-12	968	0.292359	High	6765: CCR4-NOT complex;7192: CCR4-NOT-CNOT7-CNOT6 complex;7214: CCR4-NOT-CNOT7-CNOT6L complex;7215: CCR4-NOT-CNOT8-CNOT6 complex;7216: CCR4-NOT-CNOT8-CNOT6L complex
MCM3AP	0.0214771	0.721449	278	0.313397	1.67244e-23	968	0.29192	High
EED	0.0983389	0.104313	274	0.390144	1.50739e-36	968	0.291806	High	974: EED-EZH2 complex;1177: Polycomb repressive complex 4;5502: EED-EZH-YY1 polycomb complex;5521: EED-EZH polycomb complex;6488: CUL4A-DDB1-EED complex;6910: EED-EZH2-PHF19 complex;7304: HIC1-PCL3L-PCR2 complex
AHCYL1	0.103572	0.064243	320	0.395253	1.50489e-37	968	0.291681	High
IKBKG	0.0620499	0.391306	193	0.35373	6.56906e-30	968	0.29168	High	2727: SRC-3 complex;4043: NEMO-HIF2(alpha)-ARNT complex;5193: TNF-alpha/NF-kappa B signaling complex (CHUK, KPNA3, NFKB2, NFKBIB, REL, IKBKG, NFKB1, NFKBIE, RELB, NFKBIA, RELA, TNIP2);5194: TNF-alpha/NF-kappa B signaling complex (SEC16A, CHUK, IKBKB, NFKB2, REL, IKBKG, MAP3K14, RELA, FBXW7, USP2);5230: CHUK-NFKB2-REL-IKBKG-SPAG9-NFKB1-NFKBIE-COPB2-TNIP1-NFKBIA-RELA-TNIP2 complex;5232: TNF-alpha/N…
USP14	0.269082	8.62957e-17	924	0.560684	3.10489e-81	968	0.291603	High
NECAP2	0.0289948	0.449332	683	0.320416	1.50145e-24	968	0.291421	High
CPSF4	0.1153	0.00104084	806	0.406594	7.8048e-40	968	0.291294	High	1144: Cleavage and polyadenylation factor (CPSF)
VPS26A	0.155013	2.28246e-05	740	0.446276	1.47917e-48	968	0.291263	High	657: Retromer complex (SNX1, SNX2, VPS35, VPS29, VPS26A)
PLRG1	0.0574754	0.0804512	926	0.348506	5.02993e-29	968	0.291031	High	351: Spliceosome;1181: C complex spliceosome;1182: CDC5L core complex;1183: CDC5L complex
NELFA	0.0799849	0.0270532	764	0.370843	6.3547e-33	968	0.290858	High	2598: NELF complex (Negative elongation factor complex)
CFAP298	0.000782989	0.991377	193	0.291568	2.01146e-20	968	0.290785	High
SRP19	0.0547734	0.147131	702	0.345349	1.69009e-28	968	0.290575	High
MARK3	0.197644	0.0848894	77	0.488172	4.14679e-59	968	0.290528	High
GMPS	0.0511887	0.119967	924	0.341673	6.80857e-28	968	0.290484	High
TXNDC15	-0.0417297	0.606169	155	0.248652	4.16546e-15	968	0.290382	High
TFG	0.147123	8.82962e-06	905	0.437374	1.69384e-46	968	0.290252	High
SMC4	-0.0896602	0.00692412	906	0.200274	3.24024e-10	968	0.289935	High	49: DNMT3B complex;159: Condensin I-PARP-1-XRCC1 complex;160: Condensin II;353: DNA ligase IV-condensin complex;5239: CAP(C)-CAP(E) complex
PABPC1L	-0.116288	0.00535969	572	0.173646	5.41958e-08	968	0.289934	High
CBL	0.00263808	0.947817	618	0.292551	1.48074e-20	968	0.289913	High	2480: CIN85 complex (CIN85, CRK, BCAR1, CBL, PIK3R1, GRB2, SOS1);2529: LAT-PLC-gamma-1-p85-GRB2-CBL-VAV-SLP-76 signaling complex, C305 activated;2534: Cbl-SLP-76-Grb2 complex, Fc receptor gamma-R1 stimulated;2535: SLP-76-Cbl-Grb2-Shc complex, Fc receptor gamma-R1 stimulated;2542: EGFR-CBL-GRB2 complex;2563: FGFR2-c-Cbl-Lyn-Fyn complex;2956: PLC-gamma-1-LAT-c-CBL complex, OKT3 stimulated;3175: CIN…
CHMP4B	0.147165	7.39123e-06	920	0.437041	2.017e-46	968	0.289876	High	1186: ESCRT-III complex
DCTN4	-0.0630338	0.0675242	842	0.226414	1.01832e-12	968	0.289448	High
STK4	-0.139636	0.00329876	441	0.149675	2.90908e-06	968	0.28931	High	6403: MST1-SAV1 complex;6716: DLG5-MST1-MST2 complex
NDUFA8	0.0565561	0.0956858	869	0.345804	1.42023e-28	968	0.289248	High	178: Respiratory chain complex I (holoenzyme), mitochondrial;2919: Respiratory chain complex I (gamma subunit) mitochondrial
RBM7	0.165622	2.73688e-05	635	0.454089	2.05027e-50	968	0.288467	High	7349: MTR4-RBM7-ZCCHC8 complex
RPS17	-0.0810007	0.0137297	925	0.207412	7.23139e-11	968	0.288412	High	306: Ribosome, cytoplasmic;338: 40S ribosomal subunit, cytoplasmic;3055: Nop56p-associated pre-rRNA complex
CTU2	0.0364344	0.713477	104	0.324592	3.47027e-25	968	0.288158	High
BCL10	0.00546274	0.913598	397	0.293498	1.101e-20	968	0.288035	High	2052: BCL10 homo-oligomer complex;2053: BCL10-MALT1 complex;2054: CASP8-FADD-MALT1-BCL10 complex;2055: CASP8-CHUK-IKBKB-MALT1-BCL10 complex;2745: Ubiquitin E3 ligase (TRAF6, TAB2, MALT1, UEV1A, BCL10);2752: CARMA1-BCL10-MALT1 complex;2753: FYB-CARMA1-BCL-10-MALT1 complex
CUL1	0.133204	0.000144815	809	0.42104	7.09548e-43	968	0.287836	High	80: Ubiquitin E3 ligase (SKP1A, SKP2, CUL1, RBX1);219: CAND1-CUL1-RBX1 complex;226: Ubiquitin E3 ligase (SKP1A, SKP2, CUL1);227: Ubiquitin E3 ligase (SKP1A, BTRC, CUL1);390: Ubiquitin E3 ligase (SKP1A, FBXW2, CUL1);729: Ubiquitin E3 ligase (FBXO31, SKP1A, CUL1, RBX1);781: URI complex (Unconventional prefoldin RPB5 Interactor);1052: Ubiquitin E3 ligase (FBXW11, SKP1A, CUL1, RBX1);1215: Ubiquitin E…
GFRA2	-0.155324	0.412453	30	0.132364	3.61083e-05	968	0.287688	High
IST1	0.0873686	0.00822222	914	0.374989	1.10896e-33	968	0.28762	High
RPL24	-0.118212	0.000312139	926	0.169402	1.14468e-07	968	0.287614	High	306: Ribosome, cytoplasmic;308: 60S ribosomal subunit, cytoplasmic;3055: Nop56p-associated pre-rRNA complex
HMCES	-0.0695162	0.282432	241	0.218067	6.95411e-12	968	0.287583	High
COG6	0.153972	3.93371e-05	707	0.441437	1.98025e-47	968	0.287465	High	162: COG complex;3525: Tetrameric COG subcomplex;3545: COG5-COG6-COG7 subcomplex;3552: COG1-COG8-COG5-COG6-COG7 subcomplex
MGLL	-0.143593	0.0301941	228	0.143755	7.11703e-06	968	0.287348	High
BRD7	0.0768442	0.213321	264	0.363877	1.1277e-31	968	0.287033	High	7372: BRD7-SWI\u2013SNF complex;7373: BRD7-SWI\u2013SNF-SUZ12 complex;7374: BRD7-BAF60A-MEP50 complex;7375: BRD7-EZH2-SUZ12 complex;7376: BRD7-CBP-SWI\u2013SNF complex
SYNPO2	-0.21624	0.163699	43	0.0706295	0.0279934	968	0.28687	High
NUDCD2	-0.026054	0.460676	804	0.260806	1.62355e-16	968	0.28686	High
NUP107	0.0494161	0.132934	926	0.336017	5.6045e-27	968	0.286601	High	87: Nup 107-160 subcomplex
ATP6V1F	0.126335	0.000881474	690	0.412836	3.949e-41	968	0.286502	High
TCF3	-0.106106	0.218903	136	0.180228	1.63801e-08	968	0.286334	High	302: INO80 chromatin remodeling complex;1372: Rb-tal-1-E2A-Lmo2-Ldb1 complex
CROCC	-0.0514457	0.489167	183	0.234756	1.38179e-13	968	0.286201	High
CFDP1	0.0638064	0.0951921	685	0.349812	3.03539e-29	968	0.286005	High
QTRT2	-0.00321668	0.929687	755	0.282702	3.02477e-19	968	0.285918	High
MTMR6	0.0772589	0.5159	73	0.36314	1.52253e-31	968	0.285882	High
ABLIM3	-0.0309622	0.716491	140	0.254861	8.11046e-16	968	0.285824	High
PTPRA	0.25212	1.24825e-07	428	0.53786	1.10706e-73	968	0.285739	High
XPO7	0.257529	1.8772e-10	594	0.543053	2.37977e-75	968	0.285524	High
PSMG2	0.123152	0.0024917	601	0.408419	3.28376e-40	968	0.285267	High	3034: PAC1-PAC2 complex
ERICH1	0.112982	0.665929	17	0.398129	4.03992e-38	968	0.285147	High
TMEM115	0.0920017	0.393924	88	0.377088	4.53754e-34	968	0.285086	High
RFC2	-0.0169497	0.606857	924	0.268088	2.13927e-17	968	0.285037	High	266: RAD17-RFC complex;274: 9-1-1-RAD17-RFC complex;277: RFC complex;278: RFC core complex;433: BASC complex (BRCA1-associated genome surveillance complex);1003: RC complex (Replication competent complex);1004: RC complex during S-phase of cell cycle;1005: RC complex during G2/M-phase of cell cycle;1131: RFC2-RIalpha complex;2199: CHTF18-RFC2-5 complex;2200: RFC2-5 subcomplex;2203: BRD4-RFC compl…
INTS1	0.0807534	0.0429122	629	0.365741	5.26006e-32	968	0.284988	High	1153: Integrator complex;1155: Integrator-RNAPII complex
BRD8	-0.0223964	0.645221	425	0.262536	1.00899e-16	968	0.284932	High	528: NuA4/Tip60-HAT complex;529: NuA4/Tip60-HAT complex;798: NuA4/Tip60-HAT complex A;799: DMAP1-associated complex;2856: NuA4/Tip60 HAT complex;2857: NuA4/Tip60 HAT complex
EXOC8	0.0511788	0.512571	166	0.335728	6.23535e-27	968	0.284549	High	6167: Exocyst complex
ARPC5	-0.0511416	0.161208	752	0.233219	2.00828e-13	968	0.28436	High	27: Arp2/3 protein complex
RNF40	-0.0271858	0.41818	889	0.257015	4.55001e-16	968	0.284201	High	1165: RNF20-RNF40-UbE2E1 complex
DENR	0.0569655	0.0912501	880	0.341017	8.71505e-28	968	0.284051	High
MVB12A	-0.017456	0.843732	130	0.266563	3.28736e-17	968	0.284019	High
LSM2	-0.0277725	0.398844	925	0.256233	5.6169e-16	968	0.284005	High	351: Spliceosome;561: LSm1-7 complex;562: LSm2-8 complex;1181: C complex spliceosome;5613: Emerin complex 25
GTF2E2	0.129882	0.00507736	464	0.413884	2.37836e-41	968	0.284001	High	103: RNA polymerase II holoenzyme complex;152: TFIIE complex;2825: BRCA1-RNA polymerase II complex
PITPNB	0.110204	0.00119219	862	0.394125	2.51243e-37	968	0.283921	High
SMC5	0.0321575	0.459625	531	0.315982	6.93579e-24	968	0.283824	High
PELO	0.135221	0.000122495	802	0.41888	2.06697e-42	968	0.283659	High
STAM	0.119345	0.00872249	482	0.402986	4.25594e-39	968	0.283641	High	7287: SIMPLE-HRS-STAM1 complex
BABAM1	0.0442382	0.276111	608	0.327874	1.0801e-25	968	0.283636	High
POLD3	-0.00510787	0.896348	653	0.278365	1.09968e-18	968	0.283473	High	297: PCNA-DNA polymerase delta complex;1111: DNA synthesome complex (17 subunits)
DAP3	0.130526	7.36542e-05	917	0.413903	2.35603e-41	968	0.283377	High	315: 28S ribosomal subunit, mitochondrial;320: 55S ribosome, mitochondrial
EPHA4	-0.161272	0.278824	47	0.122061	0.000140667	968	0.283334	High
RPL14	0.0482341	0.142472	926	0.331419	3.0121e-26	968	0.283185	High	306: Ribosome, cytoplasmic;308: 60S ribosomal subunit, cytoplasmic;3055: Nop56p-associated pre-rRNA complex;5380: TRBP containing complex (DICER, RPL7A, EIF6, MOV10 and subunits of the 60S ribosomal particle)
VPS36	0.172984	0.000519089	399	0.456165	6.45547e-51	968	0.283181	High	1187: ESCRT-II complex
CHTOP	0.144835	1.11531e-05	913	0.427612	2.61573e-44	968	0.282776	High	6858: CHTOP-methylosome complex
ZNF207	0.0431963	0.19028	921	0.325958	2.1388e-25	968	0.282762	High	351: Spliceosome
HAUS7	-0.0626785	0.537677	99	0.220037	4.44975e-12	968	0.282715	High	6435: HAUS augmin-like complex
NDUFS5	0.062252	0.070502	845	0.344964	1.95746e-28	968	0.282712	High	178: Respiratory chain complex I (holoenzyme), mitochondrial;2904: Respiratory chain complex I (intermediate VII/650kD), mitochondrial;2905: Respiratory chain complex I (intermediate), mitochondrial;2919: Respiratory chain complex I (gamma subunit) mitochondrial
NDUFB7	0.0567334	0.36223	260	0.339274	1.67389e-27	968	0.28254	High	178: Respiratory chain complex I (holoenzyme), mitochondrial;2914: Respiratory chain complex I (beta subunit) mitochondrial
USP28	0.149939	0.170793	85	0.432213	2.48271e-45	968	0.282274	High
GEMIN2	0.108132	0.231924	124	0.390143	1.50827e-36	968	0.282011	High	832: Anti-Sm protein complex;1143: SMN complex;1745: SMN complex;1746: SMN containing complex;1749: SMN-PolII-RHA complex;1751: SMN complex;1752: SMN complex;3118: SMN1-SIP1-SNRP complex;3284: SMN complex (GEMIN2, GEMIN3, GEMIN4, GEMIN5, SMN);3298: SMN complex (GEMIN2,5, SMN)
USP5	0.133156	4.90281e-05	924	0.415024	1.36685e-41	968	0.281868	High
SEC11A	0.0862082	0.0238418	687	0.367971	2.09774e-32	968	0.281763	High
ARFIP2	0.120839	0.00508855	536	0.401827	7.30851e-39	968	0.280987	High	7483: ARF1-ARL1-PKD2-ARFIP2 complex
LSM1	0.286856	6.41777e-16	763	0.567827	1.01362e-83	968	0.280971	High	561: LSm1-7 complex
TPRKB	-0.0872339	0.0401192	554	0.193713	1.22598e-09	968	0.280947	High	7555: KEOPS complex
SRP68	0.104	0.00155657	923	0.384733	1.65611e-35	968	0.280733	High
SCAF1	0.0405195	0.245876	822	0.321102	1.18242e-24	968	0.280582	High
ARMC1	0.181514	7.37784e-08	867	0.461984	2.4236e-52	968	0.28047	High
DNM1L	0.165741	4.17372e-07	922	0.446177	1.56004e-48	968	0.280436	High	4200: DNM1L-FIS1 complex;7130: PRKAR2A-GSKIP-GSK3B-DNM1L complex
DYNC1LI2	0.109167	0.00143461	850	0.389534	1.98024e-36	968	0.280366	High
SMNDC1	0.0431593	0.192847	912	0.323496	5.10904e-25	968	0.280337	High	351: Spliceosome;2755: 17S U2 snRNP
ATL1	-0.145365	0.122787	114	0.134871	2.55337e-05	968	0.280236	High	6428: ATL1 homo-oligomer complex;6429: SPG3A-SPG4-SPG31 complex;6525: SPG3A-SPG33 complex
RAB38	-0.149995	0.119528	109	0.130197	4.84789e-05	968	0.280191	High
THBS2	-0.184153	0.24303	42	0.0959036	0.00281867	968	0.280056	High	2428: ITGA4-ITGB1-THBS2 complex
TBC1D2	-0.0156938	0.918502	45	0.264188	6.3845e-17	968	0.279881	High
SETD2	0.0161936	0.776422	310	0.2959	5.16545e-21	968	0.279706	High
ATAT1	-0.111116	0.29166	92	0.168528	1.33225e-07	968	0.279644	High
CRELD1	0.0051135	0.959524	101	0.284544	1.73618e-19	968	0.27943	High
UBAP2	0.132682	0.000281782	745	0.412093	5.65164e-41	968	0.279411	High
API5	0.0343428	0.296768	925	0.313745	1.48621e-23	968	0.279402	High	1069: FIF-FGR2 complex;5615: Emerin complex 52
C19orf25	0.0529576	0.147908	748	0.332284	2.19993e-26	968	0.279326	High
PPP2CB	0.125038	0.0290129	305	0.404218	2.39071e-39	968	0.27918	High	5211: RAF1-PPP2-PIN1 complex
TIMM8B	0.089482	0.0114946	797	0.368613	1.60811e-32	968	0.279131	High
AATF	0.0463334	0.167261	890	0.32535	2.65351e-25	968	0.279017	High
ARHGEF7	0.169478	0.000372982	437	0.448263	5.03398e-49	968	0.278785	High	930: SCRIB-GIT1-ARHGEF7 complex;6341: GIT1-ARHGEF7-PAK1-PXN complex;6778: SCRIB-GIT1-ARHGEF7-PAK1 complex;6928: ARHGEF7-GIT2-PAK1 complex
GPR107	0.0952135	0.187788	193	0.373888	1.76703e-33	968	0.278675	High
RNF167	0.11951	0.0299646	330	0.398073	4.14661e-38	968	0.278562	High
BIN2	-0.303516	0.00690593	78	-0.0250581	0.436133	968	0.278458	High
ARPC4	0.109539	0.000841248	926	0.387806	4.27018e-36	968	0.278267	High	27: Arp2/3 protein complex
RABGEF1	0.0811143	0.249954	203	0.359221	7.41511e-31	968	0.278107	High	50: RAB5-RABAPTIN5\u2013RABEX5 complex
ABI1	0.115201	0.000653656	872	0.392971	4.23317e-37	968	0.277771	High	186: Wave-2 complex;6499: SOS1-ABI1-EPS8 complex;6501: SOS1-ABI1-EPS8L1 complex;6503: SOS1-ABI1-EPS8L2 complex;6504: SOS1-ABI1-EPS8L3 complex;6592: c-Abl-CAS-Abi1 complex
MRPL4	-0.00821331	0.803106	924	0.269347	1.49741e-17	968	0.27756	High	320: 55S ribosome, mitochondrial;324: 39S ribosomal subunit, mitochondrial
KBTBD11	-0.152708	0.10325	115	0.12462	0.000101312	968	0.277329	High
RPS5	-0.101013	0.002087	926	0.176283	3.37356e-08	968	0.277296	High	306: Ribosome, cytoplasmic;338: 40S ribosomal subunit, cytoplasmic
GDI2	0.178367	5.31038e-08	918	0.455616	8.76754e-51	968	0.277249	High
INTS14	0.0455863	0.238997	669	0.322806	6.51095e-25	968	0.27722	High
PPP4C	0.0279552	0.558655	440	0.305111	2.65124e-22	968	0.277156	High	1245: Protein phosphatase 4 complex;1750: PPP4C-PPP4R2-Gemin3-Gemin4 complex
RWDD4	0.12434	0.0061087	485	0.401249	9.55888e-39	968	0.276909	High
RPL10	-0.0916973	0.00525497	925	0.185115	6.54513e-09	968	0.276812	High	306: Ribosome, cytoplasmic;308: 60S ribosomal subunit, cytoplasmic;3055: Nop56p-associated pre-rRNA complex
COG2	0.0694683	0.16822	395	0.34607	1.28304e-28	968	0.276602	High	162: COG complex;3544: COG2-COG3-COG4 subcomplex;3551: COG1-COG8-COG2-COG3-COG4 subcomplex
MRPL14	0.0383184	0.250549	901	0.314847	1.02167e-23	968	0.276529	High	320: 55S ribosome, mitochondrial;324: 39S ribosomal subunit, mitochondrial
NELFB	0.0899965	0.0154944	723	0.36608	4.57651e-32	968	0.276083	High	2598: NELF complex (Negative elongation factor complex)
KIN	0.208051	0.00058068	270	0.483953	5.59723e-58	968	0.275902	High	997: KIN17-PCNA-RPA70 complex
IDH3B	0.170917	1.69755e-07	925	0.446752	1.14337e-48	968	0.275835	High	6949: Isocitrate dehydrogenase [NAD], mitochondrial
THOC5	0.0538518	0.16288	673	0.329528	5.96354e-26	968	0.275677	High	351: Spliceosome;770: TREX complex;774: THO complex;6160: hTREX84 complex
RING1	0.0755632	0.0280614	845	0.351157	1.79908e-29	968	0.275594	High	116: Polycomb repressive complex 1 (PRC1, hPRC-H);929: CEN complex;1178: BCOR complex;1194: E2F-6 complex;1462: hPRC1L complex;2945: RBP-Jkappa-RING1-KyoT2 complex;5513: RING1-Polycomb repressive complex
RAC1	0.266493	1.93984e-16	921	0.542068	4.95665e-75	968	0.275575	High	3011: APC-IQGAP1-Rac1 complex;5342: ELMO1-DOCK1-RAC1 complex;7331: RAC1-RHOA-VANGL2 complex;7562: NCKAP1-WASF3-RAC1 complex
DMAP1	0.0701097	0.212454	318	0.345618	1.52474e-28	968	0.275509	High	528: NuA4/Tip60-HAT complex;529: NuA4/Tip60-HAT complex;787: NuA4/Tip60-HAT complex B;798: NuA4/Tip60-HAT complex A;799: DMAP1-associated complex;2856: NuA4/Tip60 HAT complex;2857: NuA4/Tip60 HAT complex
NCAPD3	0.112192	0.0110711	512	0.387679	4.51832e-36	968	0.275486	High	160: Condensin II
RPS12	-0.0167594	0.610515	926	0.258645	2.92769e-16	968	0.275404	High	306: Ribosome, cytoplasmic;338: 40S ribosomal subunit, cytoplasmic;3055: Nop56p-associated pre-rRNA complex
EIF2S3	0.0985089	0.00274988	922	0.373626	1.97409e-33	968	0.275117	High	5183: DNA-PK-Ku-eIF2-NF90-NF45 complex
SEC24B	0.0617539	0.324081	257	0.336562	4.58366e-27	968	0.274808	High	7139: SEC23-SEC24 adaptor complex;7140: SEC23-SEC24-SCAP-SREBP1c complex;7141: Coat protein complex II (SAR1B, PREB, SEC23A , SEC24B, SEC23IP)
CWF19L1	0.0839439	0.0442118	575	0.358482	9.97285e-31	968	0.274538	High
DHX40	0.0665373	0.460968	125	0.341004	8.75613e-28	968	0.274467	High
UBR5	0.0901945	0.00936888	829	0.364655	8.20885e-32	968	0.27446	High	6290: Ubiquitin E3 ligase (DDB1, DYRK2, EDD, VPRBP)
ZFAND5	0.0483692	0.52863	172	0.322808	6.50662e-25	968	0.274439	High
USP47	0.0647412	0.140779	519	0.339129	1.76693e-27	968	0.274387	High
UTP3	-0.0259187	0.440987	886	0.247971	4.97083e-15	968	0.27389	High
CPNE1	0.20365	6.29375e-10	905	0.477442	2.89407e-56	968	0.273791	High
MCM7	-0.00998534	0.761669	925	0.263653	7.40533e-17	968	0.273639	High	387: MCM complex;2791: MCM4-MCM6-MCM7 complex;2792: MCM2-MCM4-MCM6-MCM7 complex
L3MBTL3	-0.191248	0.178829	51	0.0823105	0.0104089	968	0.273558	High
CCNK	0.0930175	0.112096	293	0.366569	3.74171e-32	968	0.273552	High	1083: P-TEFb.4 complex
ACTR3	-0.0169954	0.605888	924	0.256348	5.44566e-16	968	0.273343	High	27: Arp2/3 protein complex;6725: ARP3-WHAMM complex
CSNK2B	0.0360275	0.274209	923	0.309351	6.51895e-23	968	0.273323	High	938: FACT complex, UV-activated;2719: Casein kinase II-HMG1 complex;2720: Casein kinase II (beta-dimer, alpha, alpha');5223: Casein kinase II (beta-dimer, alpha'-dimer);5225: Casein kinase II (beta-dimer, alpha-dimer)
MRTFA	-0.0419266	0.643831	124	0.23138	3.12987e-13	968	0.273307	High
METTL14	0.0744237	0.441825	109	0.347503	7.40326e-29	968	0.27308	High
RBX1	0.0387699	0.253863	868	0.311849	2.82147e-23	968	0.273079	High	80: Ubiquitin E3 ligase (SKP1A, SKP2, CUL1, RBX1);81: Ubiquitin E3 ligase (SKP1A, FBXW8, CUL7, RBX1);205: Ubiquitin E3 ligase (VHL, TCEB1, TCEB2, CUL2, RBX1);214: Ubiquitin E3 ligase (WSB1, TCEB1, TCEB2, CUL5, RBX1);219: CAND1-CUL1-RBX1 complex;221: CAND1-CUL2-RBX1 complex;222: CAND1-CUL3-RBX1 complex;223: CAND1-CUL4A-RBX1 complex;224: CAND1-CUL4B-RBX1 complex;391: Ubiquitin E3 ligase (DDB1, CUL4…
RPL36AL	0.055292	0.115405	812	0.328205	9.59297e-26	968	0.272913	High
TIMM29	0.0404681	0.376839	479	0.312751	2.08081e-23	968	0.272283	High
UBXN1	-0.0572958	0.0938835	856	0.214875	1.42086e-11	968	0.272171	High
MEAF6	0.0798591	0.0376275	678	0.352026	1.28137e-29	968	0.272167	High	528: NuA4/Tip60-HAT complex;529: NuA4/Tip60-HAT complex;798: NuA4/Tip60-HAT complex A;1352: ING4 complex (ING4, JADE1, KAT7, MEAF6);2847: ING4 complex (ING4, JADE2, KAT7, MEAF6);2848: ING4 complex (ING4, JADE3, KAT7, MEAF6);2857: NuA4/Tip60 HAT complex;2858: ING5 complex (ING5, JADE1, KAT7, MEAF6);2859: ING5 (BRPF1, MOZ, MORF) complex;7252: ING5 (BRPF2, MOZ, MORF) complex;7253: ING5 (BRPF3, MOZ, …
PARP14	-0.120124	0.241198	97	0.151985	2.03231e-06	968	0.272109	High
ZC3H13	0.102216	0.00276884	855	0.374286	1.49346e-33	968	0.27207	High	929: CEN complex
BPGM	0.053572	0.388716	261	0.325356	2.64794e-25	968	0.271784	High
WASF1	-0.0929057	0.220046	176	0.17883	2.12018e-08	968	0.271735	High
OSBP	0.0468141	0.162421	892	0.318493	2.92536e-24	968	0.271678	High	7425: KIAA1468-OSBP-RAB11A complex
MTFR1	0.170721	0.00148169	344	0.442244	1.28878e-47	968	0.271523	High
SNRPD2	0.00951545	0.772449	926	0.280866	5.23765e-19	968	0.271351	High	351: Spliceosome;430: 18S U11/U12 snRNP;834: 20S methylosome and RG-containing Sm protein complex;835: 6S methyltransferase and RG-containing Sm proteins complex;1068: 12S U11 snRNP;1143: SMN complex;1181: C complex spliceosome;1183: CDC5L complex;1745: SMN complex;1746: SMN containing complex;2755: 17S U2 snRNP;3118: SMN1-SIP1-SNRP complex
BCL11B	-0.134665	0.183865	99	0.136659	1.98669e-05	968	0.271325	High
RANBP1	0.0814545	0.013208	925	0.352441	1.08957e-29	968	0.270986	High	680: RANBMP-CD39 complex
NUP133	0.042937	0.19199	925	0.313819	1.44924e-23	968	0.270882	High	87: Nup 107-160 subcomplex
CPSF2	0.170813	1.72748e-07	925	0.441683	1.73784e-47	968	0.27087	High	1144: Cleavage and polyadenylation factor (CPSF);1147: Polyadenylation complex (CSTF1, CSTF2, CSTF3, SYMPK CPSF1, CPSF2, CPSF3);1257: ALL-1 supercomplex;2599: POLR2A-CCNT1-CDK9-NCL-LEM6-CPSF2 complex
TFIP11	0.113684	0.00354963	656	0.384453	1.87295e-35	968	0.270769	High	351: Spliceosome;1181: C complex spliceosome;6957: C2ORF3-Prp43-TFIP11 complex
RHOA	0.164853	4.68373e-07	924	0.435517	4.47478e-46	968	0.270664	High	553: RHOA-IP3R-TRPC1 complex;815: MRIP-MBS-RHOA complex;3153: GNAQ-GEFT-RHOA complex;7331: RAC1-RHOA-VANGL2 complex
FKBP1A	0.170425	7.74922e-06	681	0.440992	2.50962e-47	968	0.270566	High	6374: Calcineurin-FKBP12 complex
PSMD1	-0.0450393	0.170874	926	0.22539	1.29438e-12	968	0.270429	High	32: PA700 complex;193: PA700-20S-PA28 complex
PRPSAP1	0.116485	0.00256762	668	0.386909	6.35185e-36	968	0.270425	High
CWC27	0.0416724	0.327989	553	0.31206	2.62773e-23	968	0.270388	High	1181: C complex spliceosome
PTPN23	0.184044	4.3075e-07	744	0.454364	1.76018e-50	968	0.27032	High
NDUFB5	0.150553	1.42561e-05	824	0.420656	8.58533e-43	968	0.270104	High	178: Respiratory chain complex I (holoenzyme), mitochondrial;2914: Respiratory chain complex I (beta subunit) mitochondrial
PHB	0.106225	0.00120685	926	0.376012	7.17987e-34	968	0.269787	High	6289: prohibitin 2 complex, mitochondrial;7382: Prohibitin-HIRA complex
TAB1	0.0759921	0.0664832	584	0.345725	1.46389e-28	968	0.269733	High	2758: TAK1 complex;5215: CS-MAP3K7IP1-MAP3K7IP2 complex;5268: TNF-alpha/NF-kappa B signaling complex 7;6344: TNF-R1-associated signaling complex
MZT1	0.113655	0.179622	141	0.383212	3.2222e-35	968	0.269557	High
SPAG7	0.0776611	0.15426	338	0.347139	8.51521e-29	968	0.269478	High
BOD1L1	0.065748	0.161018	456	0.335225	7.50268e-27	968	0.269477	High	6470: Set1B complex
CSE1L	0.144105	1.10743e-05	923	0.413534	2.81776e-41	968	0.269429	High
KPNA1	0.111328	0.00322821	698	0.380714	9.54537e-35	968	0.269386	High	6517: SERCA2a-alphaKAP-CaM-CaMKII complex
RPL29	0.0762757	0.0204047	924	0.345476	1.61001e-28	968	0.2692	High	306: Ribosome, cytoplasmic;308: 60S ribosomal subunit, cytoplasmic;3055: Nop56p-associated pre-rRNA complex
DNAJC21	0.279537	2.32411e-08	386	0.548732	3.30722e-77	968	0.269195	High
PGM2L1	-0.0888849	0.454577	73	0.180299	1.61661e-08	968	0.269184	High
DDX49	-0.00327943	0.962687	206	0.265886	3.97518e-17	968	0.269165	High
POLR1C	0.0405465	0.217695	926	0.309711	5.78103e-23	968	0.269164	High
EIF1AD	0.0867507	0.12323	317	0.355757	2.95152e-30	968	0.269006	High
PAM	-0.0775167	0.32991	160	0.191372	1.94943e-09	968	0.268889	High
GTF3C4	0.0792337	0.0316119	736	0.348107	5.86853e-29	968	0.268873	High	1105: transcription factor IIIC multisubunit complex;1106: TFIIIC containing-TOP1-SUB1 complex;1113: 5S-DNA-TFIIIA-TFIIIC2 subcomplex;1114: 5S-DNA-TFIIIA-TFIIIC2-TFIIIB subcomplex
METTL3	0.022179	0.595919	574	0.291045	2.36664e-20	968	0.268866	High
POLR2L	-0.0166657	0.652152	734	0.252155	1.66398e-15	968	0.268821	High	103: RNA polymerase II holoenzyme complex;104: RNA polymerase II core complex;2685: RNA polymerase II (RNAPII);2686: BRCA1-core RNA polymerase II complex;2825: BRCA1-RNA polymerase II complex;5233: TNF-alpha/NF-kappa B signaling complex 5
OGFR	0.0418173	0.237722	799	0.310545	4.37298e-23	968	0.268728	High
RUVBL2	-0.0291421	0.37573	926	0.239446	4.34303e-14	968	0.268588	High	302: INO80 chromatin remodeling complex;304: SRCAP-associated chromatin remodeling complex;525: TIP60 histone acetylase complex;528: NuA4/Tip60-HAT complex;529: NuA4/Tip60-HAT complex;781: URI complex (Unconventional prefoldin RPB5 Interactor);787: NuA4/Tip60-HAT complex B;798: NuA4/Tip60-HAT complex A;799: DMAP1-associated complex;1166: p400-associated complex;1170: c-MYC-ATPase-helicase complex…
TXNDC17	0.0269833	0.417498	905	0.295502	5.85789e-21	968	0.268519	High
LAMTOR1	0.226113	3.36101e-12	926	0.494584	7.40587e-61	968	0.268471	High	6888: v-ATPase-Ragulator-AXIN/LKB1-AMPK complex
CHMP1A	0.171509	9.24362e-07	809	0.439898	4.48125e-47	968	0.268388	High	1186: ESCRT-III complex
SALL4	-0.113374	0.62462	21	0.154865	1.29009e-06	968	0.268239	High
NCKAP1	-0.0773729	0.458552	94	0.190743	2.20578e-09	968	0.268116	High	186: Wave-2 complex;7561: NCKAP1-WASF3 complex;7562: NCKAP1-WASF3-RAC1 complex
UBA2	0.106144	0.00130236	915	0.373965	1.71058e-33	968	0.267821	High	5755: SUMO1-SUA1-UBA2 complex;5756: SUA1-UBA2 complex
GSK3B	0.113335	0.00560593	596	0.381118	8.01223e-35	968	0.267783	High	757: Prune-GSK3beta complex;2998: Axin-PP2A A-PP2A C-GSK3-beta-beta-catenin complex;3166: AXIN1-APC-CTNNB1-GSK3B complex;4151: TSC (TSC1, TSC2, AXIN, GSK3) complex;6248: FBXW7-CSF3R-GSK3B complex;6906: FBXW7-CDX2-GSK3B complex;6963: AXIN1-GID8-GSK3B complex;7127: GSKIP-GSK3B-PRKAR2A complex;7130: PRKAR2A-GSKIP-GSK3B-DNM1L complex;7159: TSC2-GSK3-AXIN-DVL complex;7284: GSK3B-HSP90AA1-PKM2 complex
DAB2	-0.0974339	0.116351	261	0.170322	9.74987e-08	968	0.267756	High
FAM91A1	0.277662	1.84403e-11	565	0.545389	4.13861e-76	968	0.267727	High
PIH1D1	-0.0792593	0.0323793	729	0.188333	3.5288e-09	968	0.267592	High
BAG5	0.172773	0.000147008	478	0.440239	3.74114e-47	968	0.267466	High	5423: HSP70-BAG5-PARK2 complex
PPP2R5C	0.0890414	0.1136	317	0.356427	2.26203e-30	968	0.267386	High
DYNLT1	-0.0196301	0.642383	562	0.247687	5.35013e-15	968	0.267317	High	6236: Dynein-2 complex, cytoplasmic
STK10	-0.12569	0.00992498	420	0.141594	9.7797e-06	968	0.267284	High
POLR3B	-0.0302241	0.841955	46	0.237046	7.87575e-14	968	0.267271	High
A1CF	-0.170947	0.458762	21	0.0961877	0.0027378	968	0.267134	High
DHX16	0.17502	1.28338e-07	899	0.44214	1.36179e-47	968	0.26712	High	351: Spliceosome;1141: CF IIAm complex (Cleavage factor IIAm complex)
LSM14A	0.0764674	0.058265	614	0.343586	3.30423e-28	968	0.267119	High
CIAO1	-0.00873454	0.800673	838	0.258329	3.18952e-16	968	0.267064	High	6895: MMXD complex;6896: MMS19 complex;6897: CIA2B-CIA1-MMS19 complex
TXLNG	0.148223	0.00125486	471	0.415273	1.21066e-41	968	0.26705	High
RNASEH2A	0.00858642	0.824954	666	0.275594	2.47884e-18	968	0.267007	High
SZRD1	0.125929	0.0097838	420	0.392819	4.53453e-37	968	0.26689	High
TTC37	0.0471549	0.235391	635	0.313804	1.45695e-23	968	0.266649	High	1168: SKI complex
WDR48	0.124483	0.0506916	247	0.390916	1.06704e-36	968	0.266434	High	3176: USP1-UAF1 complex;6521: Akt-PHLPP1-PHLPP2-FANCI-FANCD2-USP1-UAF1 complex;6634: WDR20-USP12-UAF1 complex;6635: WDR20-USP46-UAF1 complex;6636: USP12-UAF1 complex;6637: USP46-UAF1 complex
COPS2	-0.00618529	0.855772	866	0.260097	1.97119e-16	968	0.266283	High	726: DDB2 complex;727: CSA complex;728: CSA-POLIIa complex;2174: COP9 signalosome complex;6482: CUL4B-DDB1-DTL-CSN complex
DCAF1	0.125545	0.0244831	321	0.391781	7.23702e-37	968	0.266236	High
RNF14	0.0380126	0.732966	83	0.304211	3.5605e-22	968	0.266199	High
TXNDC9	0.0483397	0.240252	592	0.314201	1.27321e-23	968	0.265861	High
PPP1R7	0.0036442	0.915016	860	0.269451	1.45366e-17	968	0.265807	High
PPM1A	0.0297997	0.47267	583	0.295206	6.43256e-21	968	0.265406	High
GLO1	0.130648	6.8657e-05	923	0.395952	1.09481e-37	968	0.265304	High
COQ6	0.178388	9.00764e-06	612	0.44352	6.51683e-48	968	0.265131	High
NHSL2	-0.226482	0.310805	22	0.0386368	0.229755	968	0.265119	High
DNAJA2	0.17004	1.93663e-07	926	0.435111	5.53107e-46	968	0.265071	High
PHF10	0.0358951	0.520341	323	0.300843	1.06358e-21	968	0.264948	High	7372: BRD7-SWI\u2013SNF complex;7376: BRD7-CBP-SWI\u2013SNF complex
METTL26	-0.0426903	0.544336	204	0.222038	2.81467e-12	968	0.264729	High
ECD	0.184965	0.376076	25	0.449659	2.35141e-49	968	0.264694	High
KCMF1	0.0397537	0.30932	656	0.304287	3.47347e-22	968	0.264533	High	6780: RAD6A-KCMF1-UBR4 complex
PFN1	0.0501019	0.127631	926	0.314485	1.15576e-23	968	0.264383	High	2837: Profilin 1 complex;3158: RIAM-Rap1-GTP-profilin complex;3159: RIAM-profilin complex
CGGBP1	0.128172	0.000915739	666	0.392403	5.46972e-37	968	0.264231	High
GTF3C2	0.010126	0.884303	209	0.274274	3.63845e-18	968	0.264148	High	1105: transcription factor IIIC multisubunit complex;1106: TFIIIC containing-TOP1-SUB1 complex;1113: 5S-DNA-TFIIIA-TFIIIC2 subcomplex;1114: 5S-DNA-TFIIIA-TFIIIC2-TFIIIB subcomplex
DYNC1LI1	0.149324	1.05763e-05	863	0.413461	2.91878e-41	968	0.264137	High	6038: Dynein complex;6039: Dynein-dynactin complex
KNTC1	-0.12242	0.651511	16	0.141713	9.61174e-06	968	0.264133	High	7541: KNTC1-ZW10-ZWILCH complex
DNAJC15	-0.0437371	0.645528	113	0.220171	4.31609e-12	968	0.263908	High
TBC1D22A	0.0752146	0.554725	64	0.338886	1.93406e-27	968	0.263672	High
DIS3	0.254938	8.96126e-15	897	0.518609	9.51294e-68	968	0.263671	High	789: Exosome
N6AMT1	0.0141867	0.857357	163	0.277849	1.2801e-18	968	0.263662	High
ATP5PO	-0.00749858	0.819741	926	0.255981	6.00902e-16	968	0.26348	High
RPL15	0.0805548	0.0142073	926	0.344026	2.79658e-28	968	0.263471	High	306: Ribosome, cytoplasmic;308: 60S ribosomal subunit, cytoplasmic;3055: Nop56p-associated pre-rRNA complex;5380: TRBP containing complex (DICER, RPL7A, EIF6, MOV10 and subunits of the 60S ribosomal particle)
CCS	0.0715368	0.0433569	798	0.334963	8.2623e-27	968	0.263426	High
DHX33	0.0406227	0.266845	749	0.303951	3.87723e-22	968	0.263328	High
WRNIP1	0.197415	9.52911e-09	831	0.460667	5.12232e-52	968	0.263252	High
EMC4	0.0933674	0.0107808	745	0.356609	2.10462e-30	968	0.263242	High
AMPH	-0.198457	0.0414158	106	0.0646778	0.0442401	968	0.263135	High
RPP25L	0.0834102	0.0428406	590	0.34645	1.10924e-28	968	0.26304	High
MALT1	-0.0294646	0.754593	115	0.233561	1.84827e-13	968	0.263025	High	2051: MALT1 homo-oligomer complex;2053: BCL10-MALT1 complex;2054: CASP8-FADD-MALT1-BCL10 complex;2055: CASP8-CHUK-IKBKB-MALT1-BCL10 complex;2743: TRAF6-MALT1 complex;2744: TRAF2-MALT1 complex;2745: Ubiquitin E3 ligase (TRAF6, TAB2, MALT1, UEV1A, BCL10);2752: CARMA1-BCL10-MALT1 complex;2753: FYB-CARMA1-BCL-10-MALT1 complex
WDR13	0.0591834	0.336276	266	0.322152	8.19094e-25	968	0.262968	High
VPS45	0.17914	1.91077e-07	834	0.442016	1.45558e-47	968	0.262876	High
SLMAP	0.0589558	0.11075	733	0.321824	9.18674e-25	968	0.262868	High
GATB	0.038913	0.275876	786	0.301758	7.91141e-22	968	0.262845	High	6959: GATB-GATC-QRSL1 complex
ELMO2	0.104265	0.0902814	265	0.366898	3.2687e-32	968	0.262632	High
DDX52	0.215257	2.12225e-10	853	0.47788	2.22499e-56	968	0.262623	High
KIF5B	0.165661	4.22832e-07	922	0.428219	1.92089e-44	968	0.262558	High	5401: PLEKHM2-KIF5B complex;6552: KIF5B-SPG33 complex
CTR9	0.0513647	0.144133	810	0.313832	1.44318e-23	968	0.262467	High	1167: Paf complex
TRAPPC6B	0.206939	0.00629973	173	0.469347	3.47439e-54	968	0.262408	High	6468: TRAPP complex
WDR3	0.07993	0.0239452	798	0.342243	5.49215e-28	968	0.262313	High
GPAA1	0.138889	0.000321025	667	0.401145	1.00343e-38	968	0.262256	High	994: GAA1-GPI8-PIGT-PIG-PIGS complex
MPHOSPH8	0.175272	3.29163e-06	696	0.437394	1.6763e-46	968	0.262123	High	639: RANBPM-Muskelin-TWA1-HSMpp8 complex;6891: HUSH complex
ACTR2	-0.0789437	0.016563	921	0.18316	9.47583e-09	968	0.262103	High	27: Arp2/3 protein complex
UBP1	0.156642	0.00940188	274	0.418694	2.26536e-42	968	0.262052	High
TRMT5	0.150621	0.000991697	475	0.412671	4.2762e-41	968	0.26205	High
EIF1AX	0.27744	0.000283522	167	0.539291	3.86692e-74	968	0.261851	High
ITGA11	-0.178042	0.143296	69	0.083789	0.00910411	968	0.261831	High	3058: ITGA11-ITGB1 complex;3059: ITGA11-ITGB1-COL1A1 complex
COMMD4	0.00580436	0.941746	161	0.267567	2.478e-17	968	0.261763	High	6639: CCC-Wash (WASH1, FAM21C) complex;6645: CCC complex
HOOK3	0.1408	0.000530789	602	0.402371	5.67183e-39	968	0.261571	High	6109: FHF complex;6123: Hook3-Vps41 complex
MCM4	-0.0640346	0.0516733	924	0.197484	5.73873e-10	968	0.261518	High	387: MCM complex;2791: MCM4-MCM6-MCM7 complex;2792: MCM2-MCM4-MCM6-MCM7 complex;5611: Emerin complex 24
UBE3C	0.193677	0.0775236	84	0.455047	1.20413e-50	968	0.261369	High
PEF1	0.0987363	0.00565803	784	0.360003	5.41615e-31	968	0.261267	High	6375: PEF1-ALG2 complex;7522: Ubiquitin E3 ligase (CUL3, KLHL12, PEF1, PDCD6)
NACA	-0.007319	0.824644	919	0.253927	1.04055e-15	968	0.261246	High
UNC119	-0.0175234	0.918011	37	0.243665	1.50116e-14	968	0.261188	High
RPL35	-0.0721757	0.028076	926	0.188829	3.20491e-09	968	0.261005	High	306: Ribosome, cytoplasmic;308: 60S ribosomal subunit, cytoplasmic;3055: Nop56p-associated pre-rRNA complex
GADD45GIP1	0.044776	0.175502	917	0.305779	2.12881e-22	968	0.261003	High
NUDT5	0.195947	2.27102e-09	915	0.456656	4.90547e-51	968	0.260709	High
YY1	0.115105	0.0681197	252	0.375752	8.01949e-34	968	0.260647	High	116: Polycomb repressive complex 1 (PRC1, hPRC-H);2918: Ku antigen-YY1-alphaMyHC promoter complex;2946: YY1-Notch1-RBP-Jkappa complex;2947: YY1-Notch1 complex;3045: hs4 enhancer complex (faster migrating complex);3046: hs4 enhancer complex (slow migrating complex);5331: YY1-MDM2-p53 complex;5502: EED-EZH-YY1 polycomb complex
YTHDF3	0.247029	6.63415e-10	608	0.507659	1.53931e-64	968	0.26063	High
BYSL	0.095736	0.00359935	923	0.356174	2.50134e-30	968	0.260438	High
ASCC2	0.189629	1.10514e-07	772	0.450066	1.88233e-49	968	0.260436	High	1377: hASC-1 complex
RNF138	0.101798	0.292208	109	0.362216	2.21616e-31	968	0.260418	High
RPL26	0.00246642	0.941923	875	0.262814	9.3431e-17	968	0.260348	High	306: Ribosome, cytoplasmic;308: 60S ribosomal subunit, cytoplasmic;3055: Nop56p-associated pre-rRNA complex;6838: IGF2BP1 complex
DHX29	0.13697	0.00118051	558	0.397316	5.86886e-38	968	0.260346	High
RABL6	0.00225565	0.949337	796	0.262592	9.93464e-17	968	0.260336	High
RPL35A	-0.0217625	0.508341	926	0.238569	5.40313e-14	968	0.260331	High	306: Ribosome, cytoplasmic;308: 60S ribosomal subunit, cytoplasmic;3055: Nop56p-associated pre-rRNA complex;5380: TRBP containing complex (DICER, RPL7A, EIF6, MOV10 and subunits of the 60S ribosomal particle)
EIF4H	0.115804	0.000454674	913	0.376043	7.08535e-34	968	0.260239	High
NCAPD2	0.0206411	0.549283	844	0.280868	5.23534e-19	968	0.260227	High	159: Condensin I-PARP-1-XRCC1 complex
MRPL17	0.108745	0.000918101	926	0.368881	1.43913e-32	968	0.260136	High	320: 55S ribosome, mitochondrial;324: 39S ribosomal subunit, mitochondrial
ATF7IP	-0.0713195	0.217288	301	0.188657	3.31425e-09	968	0.259976	High	2238: MBD1-MCAF1-SETDB1 complex;2749: SETDB1-containing HMTase complex;2759: MBD1-MCAF complex
COPE	0.0312053	0.344168	921	0.290933	2.45021e-20	968	0.259728	High
RPS13	-0.0737464	0.0248229	926	0.18595	5.58093e-09	968	0.259697	High	306: Ribosome, cytoplasmic;338: 40S ribosomal subunit, cytoplasmic;3055: Nop56p-associated pre-rRNA complex;5232: TNF-alpha/Nf-kappa B signaling complex (RPL6, RPL30, RPS13, CHUK, DDX3X, NFKB2, NFKBIB, REL, IKBKG, NFKB1, MAP3K8, RELB, GLG1, NFKBIA, RELA, TNIP2, GTF2I);5266: TNF-alpha/NF-kappa B signaling complex 6
STRIP1	0.11459	0.0313657	353	0.37426	1.50982e-33	968	0.259671	High
TOMM34	0.0936661	0.00580707	866	0.353297	7.78839e-30	968	0.259631	High
AP3B1	0.0904799	0.00881538	837	0.350032	2.78628e-29	968	0.259552	High	59: AP3 adaptor complex;652: AP3-BLOC1 complex;6671: PI4K2A-WASH complex
EIF1	0.0737617	0.158489	367	0.333109	1.62859e-26	968	0.259347	High
TP53RK	-0.0175696	0.690793	515	0.241739	2.44414e-14	968	0.259309	High	7555: KEOPS complex
PEX19	0.160983	1.2912e-05	727	0.420017	1.17834e-42	968	0.259034	High
YEATS2	-0.0293086	0.661201	226	0.229447	4.97006e-13	968	0.258756	High	6657: ATAC complex, GCN5-linked;6665: ATAC complex, YEATS2-linked
NGLY1	0.0367053	0.535705	287	0.295402	6.04614e-21	968	0.258697	High
RPL9	-0.0358426	0.275899	926	0.222854	2.33258e-12	968	0.258696	High	306: Ribosome, cytoplasmic;308: 60S ribosomal subunit, cytoplasmic;3055: Nop56p-associated pre-rRNA complex
PFDN2	0.0514413	0.119553	917	0.310066	5.13377e-23	968	0.258625	High	112: Prefoldin complex;781: URI complex (Unconventional prefoldin RPB5 Interactor);5199: Kinase maturation complex 1
RABGGTA	0.065091	0.175882	434	0.323711	4.73574e-25	968	0.25862	High	6956: REP-RGGT-Rab complex
ATPAF2	0.155128	0.014873	246	0.413739	2.55085e-41	968	0.258611	High
MRPS16	0.182738	2.63695e-08	914	0.441348	2.07614e-47	968	0.25861	High	315: 28S ribosomal subunit, mitochondrial;320: 55S ribosome, mitochondrial
CHORDC1	0.102581	0.00298399	836	0.360912	3.75611e-31	968	0.258331	High
ARGLU1	0.247052	2.92917e-14	920	0.505377	6.94177e-64	968	0.258325	High
VAMP3	0.0666883	0.203685	365	0.324985	3.02019e-25	968	0.258297	High	874: SNARE complex (VAMP3, VAMP4, VAMP8, STX6);875: SNARE complex (VAMP3, VAMP4, STX16);876: SNARE complex (VAMP3, STX6, VTI1A);1169: SNARE complex (STX4, VAMP8, VAMP3, SNAP23);1874: SNARE complex (SNAP25, VAMP3, VAMP2, NAPB, STX13)
AASDHPPT	0.155086	6.39812e-06	839	0.413208	3.29998e-41	968	0.258121	High
TMEM167A	0.0846834	0.234354	199	0.342727	4.57403e-28	968	0.258044	High
UBE2G2	0.0381035	0.415411	459	0.296066	4.89991e-21	968	0.257963	High
TMEM30A	0.044791	0.186866	870	0.302735	5.76301e-22	968	0.257944	High
SEC23IP	0.108433	0.00144937	860	0.366318	4.15049e-32	968	0.257885	High	7141: Coat protein complex II (SAR1B, PREB, SEC23A , SEC24B, SEC23IP)
WTAP	0.169595	2.3897e-07	917	0.427433	2.86436e-44	968	0.257838	High	351: Spliceosome;929: CEN complex
HGS	0.127643	0.000105326	918	0.385464	1.20141e-35	968	0.257821	High	706: SNARE complex (HGS, SNAP25, STX13);3677: RIN1-STAM2-HRS complex;6083: CART complex;7287: SIMPLE-HRS-STAM1 complex
DDX42	0.151818	3.51722e-06	925	0.40955	1.91492e-40	968	0.257732	High	1737: SF3b complex
GPN1	0.0689709	0.281239	246	0.326679	1.65486e-25	968	0.257708	High
FILIP1L	-0.123799	0.396724	49	0.133641	3.02888e-05	968	0.25744	High
SET	0.00499537	0.88183	888	0.26231	1.07393e-16	968	0.257314	High	5153: CTFC-TAF1 complex;6984: ProTalpha C2 complex;6989: ProTalpha C9 complex
TTC9C	-0.016221	0.766703	337	0.240949	2.98185e-14	968	0.25717	High
STK38	-0.0152057	0.858987	139	0.241953	2.3155e-14	968	0.257159	High	811: FCP1-associated protein complex
PCSK1N	-0.162684	0.15747	77	0.0943819	0.00329014	968	0.257066	High
RRP36	0.106177	0.0335387	401	0.363012	1.60415e-31	968	0.256835	High
ERCC6	-0.023019	0.770543	163	0.233793	1.74671e-13	968	0.256813	High	6194: B-WICH complex;6302: B-WICH complex
GSE1	-0.108915	0.153749	173	0.147755	3.90296e-06	968	0.25667	High	632: Anti-HDAC2 complex;633: anti-BHC110 complex
ARPC1B	0.0573675	0.0877204	887	0.314014	1.35645e-23	968	0.256647	High	27: Arp2/3 protein complex
RETREG2	-0.0123799	0.896454	113	0.244249	1.29366e-14	968	0.256629	High
DNAJB6	0.125735	0.0436103	258	0.382147	5.12653e-35	968	0.256411	High
WDR77	0.0261781	0.442724	862	0.282391	3.32077e-19	968	0.256212	High	811: FCP1-associated protein complex;2838: MEP50-PRMT5-ICLN complex;6858: CHTOP-methylosome complex;7374: BRD7-BAF60A-MEP50 complex
TTC38	-0.0646523	0.421131	157	0.191408	1.93553e-09	968	0.256061	High
MANSC1	-0.0955271	0.542292	43	0.160508	5.16812e-07	968	0.256035	High
PLEKHA2	-0.12484	0.120471	156	0.131082	4.30038e-05	968	0.255923	High
MRPL27	0.126913	0.000115427	918	0.382801	3.85646e-35	968	0.255887	High	320: 55S ribosome, mitochondrial;324: 39S ribosomal subunit, mitochondrial
MICAL3	-0.0130999	0.894484	105	0.24265	1.94176e-14	968	0.25575	High
ZC3H15	0.0286584	0.388646	907	0.2844	1.81343e-19	968	0.255741	High
PSMB5	0.0631455	0.057579	905	0.318864	2.57312e-24	968	0.255718	High	181: 26S proteasome;191: 20S proteasome;192: PA28-20S proteasome;193: PA700-20S-PA28 complex;194: PA28gamma-20S proteasome
EMC6	0.143043	0.00874591	335	0.398758	3.02484e-38	968	0.255715	High
UBAP2L	0.125617	0.000134526	919	0.380905	8.78553e-35	968	0.255289	High	1767: CPSF6-ITCH-NUDT21-POLR2A-UBAP2L complex;1768: CPSF6-EWSR1-ITCH-NUDT21-POLR2A-UBAP2L complex;6665: ATAC complex, YEATS2-linked
COQ3	-0.0142362	0.797594	327	0.240899	3.01951e-14	968	0.255135	High
OSGEP	-0.027602	0.491647	623	0.227506	7.87507e-13	968	0.255108	High	7555: KEOPS complex;7556: PRAME complex
RPL7	0.0342846	0.297326	926	0.289382	3.9602e-20	968	0.255097	High	306: Ribosome, cytoplasmic;308: 60S ribosomal subunit, cytoplasmic;3055: Nop56p-associated pre-rRNA complex;5380: TRBP containing complex (DICER, RPL7A, EIF6, MOV10 and subunits of the 60S ribosomal particle)
LZIC	0.192085	2.50491e-07	710	0.44714	9.26534e-49	968	0.255055	High
ANKRD2	-0.0864518	0.750218	16	0.168347	1.37456e-07	968	0.254799	High
ELOA	0.136547	0.0043295	435	0.391039	1.00988e-36	968	0.254492	High
MAT2B	-0.0149879	0.652145	907	0.239457	4.33096e-14	968	0.254445	High	7191: Methionine adenosyltransferase alpha2 beta-v1;7197: Methionine adenosyltransferase alpha1 beta-v1
FBXL18	0.191451	0.0675229	92	0.44579	1.92244e-48	968	0.254339	High
BORCS6	-0.0120823	0.783216	521	0.242189	2.18162e-14	968	0.254272	High	7545: BORC complex
DENND4C	0.180022	0.00385353	256	0.434268	8.57091e-46	968	0.254246	High
RB1	0.0459106	0.409422	325	0.300045	1.37546e-21	968	0.254135	High	723: MRG15-PAM14-RB complex;1250: RB-E2F1 complex;1372: Rb-tal-1-E2A-Lmo2-Ldb1 complex;3269: RB1-HDAC1-BRG1 complex;5099: RB1(hypophosphorylated)-E2F4 complex;5146: RB1-TFAP2A complex;5611: Emerin complex 24;5656: CEBPE-E2F1-RB1 complex;5663: TRIM27-RB1 complex
NUDT21	0.031463	0.338885	926	0.285596	1.26195e-19	968	0.254133	High	351: Spliceosome;1141: CF IIAm complex (Cleavage factor IIAm complex);1767: CPSF6-ITCH-NUDT21-POLR2A-UBAP2L complex;1768: CPSF6-EWSR1-ITCH-NUDT21-POLR2A-UBAP2L complex;1769: CPSF6-ITCH-NUDT21-POLR2A complex
DCTN1	-0.040671	0.218537	917	0.213416	1.96221e-11	968	0.254087	High	6039: Dynein-dynactin complex;6960: BICD2-dynein-dynactin complex
TBC1D10A	0.119204	0.0811759	215	0.373129	2.43415e-33	968	0.253926	High
CRYZL1	0.0293476	0.658652	229	0.283072	2.70591e-19	968	0.253725	High
SLAIN2	0.166358	1.43832e-05	673	0.420035	1.16802e-42	968	0.253678	High
RDH10	-0.0435161	0.551074	190	0.210009	4.13309e-11	968	0.253525	High
NOP10	0.00316884	0.92534	877	0.256531	5.18394e-16	968	0.253362	High
PFDN5	0.00385804	0.908189	896	0.25721	4.31741e-16	968	0.253352	High	112: Prefoldin complex
SRSF5	0.0827393	0.0121498	918	0.336027	5.58395e-27	968	0.253288	High	351: Spliceosome;2589: PGC-1-SRp40-SRp55-SRp75 complex
CRK	0.199175	3.98748e-09	858	0.452433	5.1238e-50	968	0.253258	High	2480: CIN85 complex (CIN85, CRK, BCAR1, CBL, PIK3R1, GRB2, SOS1);2962: CRK-BCAR1-DOCK1 complex;5343: ELMO1-DOCK1-CRKII complex;5444: CRKII-C3G complex;6164: ACK1 signaling complex
MED30	0.0313233	0.39775	731	0.28445	1.786e-19	968	0.253127	High	230: Mediator complex;5450: Mediator complex
YTHDF1	0.190093	0.00974979	184	0.443191	7.76952e-48	968	0.253099	High
TFAP2B	-0.257076	0.248111	22	-0.00405351	0.899769	968	0.253023	High
GABPA	0.0367964	0.345616	659	0.289807	3.47341e-20	968	0.25301	High
UNC45A	0.11475	0.000599619	891	0.36761	2.43613e-32	968	0.252859	High
PSPH	0.0426869	0.226644	804	0.295524	5.81677e-21	968	0.252837	High
DCUN1D1	0.191311	3.53492e-07	698	0.444119	4.72503e-48	968	0.252808	High
UTP23	0.224273	0.00227253	183	0.477059	3.63931e-56	968	0.252787	High
CCDC43	0.109101	0.00938728	566	0.361602	2.84216e-31	968	0.252501	High
DNAJC5	0.221422	0.0654563	70	0.47387	2.43119e-55	968	0.252448	High
EMC2	0.22234	7.98369e-12	925	0.474654	1.52768e-55	968	0.252314	High
ATP6V1C1	0.15912	2.12545e-06	879	0.411429	7.78025e-41	968	0.252309	High
ACTR1A	0.0513732	0.12694	884	0.303602	4.34484e-22	968	0.252229	High
NUDCD3	0.205012	1.20223e-07	655	0.457114	3.79591e-51	968	0.252102	High	6236: Dynein-2 complex, cytoplasmic
NSMCE1	0.0423757	0.422144	361	0.294473	8.10421e-21	968	0.252097	High
CTDP1	0.237263	3.96143e-05	294	0.489353	1.98823e-59	968	0.25209	High	811: FCP1-associated protein complex;2685: RNA polymerase II (RNAPII)
UBA1	0.236882	2.81819e-13	926	0.488953	2.55062e-59	968	0.252072	High
MEA1	0.129513	0.0383778	256	0.381567	6.59583e-35	968	0.252053	High
WASHC3	-0.0609643	0.260866	342	0.191014	2.09166e-09	968	0.251978	High
THUMPD3	0.148942	0.00918685	305	0.400741	1.21031e-38	968	0.251799	High
MFAP1	0.0611027	0.0638024	921	0.312849	2.01343e-23	968	0.251746	High	351: Spliceosome
SLBP	0.0824363	0.20995	233	0.334155	1.11093e-26	968	0.251719	High
MRPL2	0.0802178	0.0184947	862	0.331931	2.5012e-26	968	0.251713	High	320: 55S ribosome, mitochondrial;324: 39S ribosomal subunit, mitochondrial
RFC3	0.0189485	0.575648	875	0.270144	1.19346e-17	968	0.251195	High	266: RAD17-RFC complex;274: 9-1-1-RAD17-RFC complex;277: RFC complex;613: CTF18-CTF8-DCC1-RFC3 complex;1003: RC complex (Replication competent complex);2199: CHTF18-RFC2-5 complex;2200: RFC2-5 subcomplex;2203: BRD4-RFC complex;2797: PCNA-CHL12-RFC2-5 complex;2804: CTF18-cohesion-RFC complex;3070: CTF18-cohesion-RFC-POLH complex
SMU1	0.221602	9.15142e-12	926	0.472751	4.71157e-55	968	0.251149	High	351: Spliceosome
MBD3	0.0360854	0.325961	743	0.287024	8.16722e-20	968	0.250939	High	41: Mi-2/NuRD-MTA3 complex;61: Mi2/NuRD complex;62: MeCP1 complex;282: SNF2h-cohesin-NuRD complex;585: Mi2/NuRD-BCL6-MTA3 complex;587: NuRD.1 complex;646: HDAC1-associated protein complex;649: HDAC1-associated core complex cII;650: HDAC2-asscociated core complex;659: MeCP1 complex;778: LARC complex (LCR-associated remodeling complex);886: MTA1 complex;888: MTA2 complex;1257: ALL-1 supercomplex
CPSF1	0.0904983	0.00588126	925	0.341312	7.79868e-28	968	0.250814	High	1144: Cleavage and polyadenylation factor (CPSF);1147: Polyadenylation complex (CSTF1, CSTF2, CSTF3, SYMPK CPSF1, CPSF2, CPSF3)
SPCS2	0.187541	9.58841e-09	922	0.438352	1.01337e-46	968	0.25081	High
BROX	0.165424	5.98689e-05	583	0.416203	7.69282e-42	968	0.250779	High
PDZD8	-0.0267179	0.781728	110	0.224028	1.77734e-12	968	0.250746	High
LRRC57	0.0404446	0.331305	579	0.291114	2.31699e-20	968	0.250669	High
MCTS1	0.0569271	0.093148	871	0.307559	1.18293e-22	968	0.250632	High
EIF4G2	0.0994834	0.00250679	921	0.349703	3.166e-29	968	0.25022	High
PDSS2	0.129103	0.0691616	199	0.379307	1.75142e-34	968	0.250204	High
CCDC127	0.218412	0.0122032	131	0.468532	5.58727e-54	968	0.25012	High
LOXL3	-0.19879	0.267412	33	0.0513187	0.110567	968	0.250109	High
KIAA0319L	0.040677	0.325613	586	0.290778	2.57156e-20	968	0.250101	High
PRIM2	0.0492761	0.276802	489	0.299298	1.749e-21	968	0.250022	High	1100: DNA polymerase alpha-primase complex;1111: DNA synthesome complex (17 subunits)
NIP7	0.103471	0.00181751	906	0.353339	7.66198e-30	968	0.249868	High
TBCB	0.132979	6.17383e-05	902	0.382671	4.08106e-35	968	0.249692	High	6714: TBCE-TBCB-tubulin(alpha) complex
APPL1	0.108729	0.00794308	595	0.358412	1.02562e-30	968	0.249683	High	2159: AR-AKT-APPL complex;7406: AKT1-APPL1-HDAC3 complex, induced by IGF-1
FTH1	0.0170362	0.729634	414	0.266684	3.17777e-17	968	0.249647	High
VPS37C	0.0505591	0.258661	501	0.300129	1.33893e-21	968	0.24957	High	1192: ESCRT-I complex
POLR2G	0.0151835	0.717319	571	0.26471	5.51963e-17	968	0.249527	High	103: RNA polymerase II holoenzyme complex;104: RNA polymerase II core complex;2685: RNA polymerase II (RNAPII);2686: BRCA1-core RNA polymerase II complex;2825: BRCA1-RNA polymerase II complex
CYP24A1	-0.0548022	0.76967	31	0.194611	1.02477e-09	968	0.249413	High
STX18	0.128313	0.000194142	839	0.377518	3.77485e-34	968	0.249206	High
CBFA2T2	-0.0658249	0.66383	46	0.183201	9.40282e-09	968	0.249026	High
PPP4R3A	0.151625	8.34456e-05	668	0.400586	1.30026e-38	968	0.248961	High
HEATR1	0.00540448	0.869894	921	0.254153	9.79818e-16	968	0.248748	High
MAT2A	-0.114224	0.000613582	896	0.134519	2.6818e-05	968	0.248743	High	7191: Methionine adenosyltransferase alpha2 beta-v1
TXN	0.0533695	0.104587	926	0.30211	7.05973e-22	968	0.24874	High
TOMM5	0.109181	0.001049	898	0.357827	1.29572e-30	968	0.248645	High	6497: TOM complex (TOM5, TOM6, TOM7, TOM20, TOM22, TOM40, TOM70), mitochondrial
GATD1	0.0734598	0.214704	287	0.322019	8.58007e-25	968	0.248559	High
WDR46	0.0444076	0.186382	887	0.292892	1.33106e-20	968	0.248484	High
XPNPEP1	-0.00119201	0.973012	808	0.247168	6.11798e-15	968	0.24836	High
TNPO3	0.203736	1.72129e-07	647	0.452086	6.20386e-50	968	0.248351	High
ACP1	0.0973024	0.00338876	905	0.345647	1.50794e-28	968	0.248345	High
LRRN4	-0.154415	0.375788	35	0.0939252	0.00344504	968	0.24834	High
PTPN11	0.0829814	0.0142411	872	0.331289	3.15665e-26	968	0.248308	High	3183: PDGFRA-SHP-2 complex, PDGF stimulated;3186: GRB2-SHP-2 complex, PDGF stimulated;5564: LMO4-gp130 complex;7441: HOOK1-SHP2 complex
UBE2M	0.0934683	0.00468253	914	0.341753	6.60547e-28	968	0.248285	High
LRRFIP2	0.140124	0.00101635	547	0.388269	3.47725e-36	968	0.248144	High
ZPR1	0.181247	1.56552e-07	826	0.429274	1.1218e-44	968	0.248027	High
PNPLA8	0.16941	0.439661	23	0.417334	4.4215e-42	968	0.247924	High
SUPT5H	0.225734	3.65948e-12	926	0.473565	2.91338e-55	968	0.247831	High	1191: RNA pol II containing coactivator complex Tat-SF;2603: Transcription elongation factor complex (SUPT5H, CDK9, CCNT1);2860: DSIF complex (DRB sensitivity-inducing factor complex);2861: DSIF complex (DRB sensitivity-inducing factor complex)
MRPS18C	-0.0291231	0.48658	573	0.218614	6.14546e-12	968	0.247738	High	315: 28S ribosomal subunit, mitochondrial;320: 55S ribosome, mitochondrial
SIRT2	0.122285	0.235262	96	0.370014	8.98032e-33	968	0.247729	High
CDS2	0.165368	0.00190873	350	0.413084	3.5029e-41	968	0.247716	High
WAPL	0.0897026	0.017045	707	0.337356	3.41586e-27	968	0.247653	High
DDX3X	0.232573	9.67223e-13	918	0.48018	5.56244e-57	968	0.247607	High	351: Spliceosome;1332: Large Drosha complex;5232: TNF-alpha/Nf-kappa B signaling complex (RPL6, RPL30, RPS13, CHUK, DDX3X, NFKB2, NFKBIB, REL, IKBKG, NFKB1, MAP3K8, RELB, GLG1, NFKBIA, RELA, TNIP2, GTF2I)
SCAF8	0.137446	0.000378543	665	0.385049	1.44162e-35	968	0.247604	High	1183: CDC5L complex
EXOSC7	0.0933834	0.00467495	916	0.340958	8.90926e-28	968	0.247575	High	789: Exosome;7443: Exosome
PATL1	0.0759646	0.0564971	631	0.323462	5.17086e-25	968	0.247497	High
GLRX3	0.164627	5.52298e-07	915	0.41195	6.05572e-41	968	0.247323	High	6958: BOLA2-GLRX3 complex
HSP90AA1	0.0706064	0.0316859	926	0.317738	3.79457e-24	968	0.247132	High	2721: HCF-1 complex;4158: HSP90-FKBP38-CAM-Ca(2+) complex;5199: Kinase maturation complex 1;5212: Kinase maturation complex 2;5234: IKBKB-CDC37-KIAA1967-HSP90AB1-HSP90AA1 complex;5266: TNF-alpha/NF-kappa B signaling complex 6;5268: TNF-alpha/NF-kappa B signaling complex 7;5269: TNF-alpha/NF-kappa B signaling complex 8;5286: TNF-alpha/NF-kappa B signaling complex 10;5622: HSP90-CIP1-FKBPL complex;…
RPP30	0.0386088	0.40066	476	0.285543	1.2823e-19	968	0.246935	High	123: Rnase/Mrp complex
CHMP1B	0.219615	2.62107e-08	629	0.466544	1.76993e-53	968	0.24693	High	1186: ESCRT-III complex
SUMO1	0.0383706	0.302186	725	0.285091	1.4709e-19	968	0.246721	High	1056: ZNF198-SUMO1 complex;5260: TCF4-CTNNB1-SUMO1-EP300-HADAC6 complex;5755: SUMO1-SUA1-UBA2 complex;7050: PIAS1-SUMO1-UBC9 complex;7567: SUMO1-SYT7 complex
BICC1	-0.202716	0.197913	42	0.0437514	0.173793	968	0.246468	High
RNF181	0.0596656	0.232622	402	0.305916	2.03529e-22	968	0.24625	High
ACTL6A	0.214155	4.78741e-11	924	0.460118	6.99137e-52	968	0.245963	High	149: PBAF complex (Polybromo- and BAF containing complex);189: BAF complex;238: SWI-SNF chromatin remodeling-related-BRCA1 complex;302: INO80 chromatin remodeling complex;304: SRCAP-associated chromatin remodeling complex;525: TIP60 histone acetylase complex;528: NuA4/Tip60-HAT complex;529: NuA4/Tip60-HAT complex;556: PBAF complex (Polybromo- and BAF containing complex);713: BRG1-SIN3A complex;71…
PTBP2	0.0128134	0.716437	806	0.25876	2.83758e-16	968	0.245947	High	7381: DCS complex
MMP1	-0.0466272	0.787132	36	0.199295	3.9641e-10	968	0.245922	High
METTL9	-0.0172066	0.865077	100	0.228569	6.12377e-13	968	0.245776	High
PIGT	0.226322	1.18121e-07	536	0.471934	7.62862e-55	968	0.245612	High	994: GAA1-GPI8-PIGT-PIG-PIGS complex
SNAP29	0.355814	5.2408e-27	858	0.601399	2.90226e-96	968	0.245585	High	873: SNARE complex (STX1A, SNAP29)
GTF2H1	0.0829031	0.306696	154	0.328276	9.35173e-26	968	0.245373	High	103: RNA polymerase II holoenzyme complex;107: TFIIH transcription factor complex;1029: TFIIH transcription factor complex;1037: TFIIH transcription factor core complex;2825: BRCA1-RNA polymerase II complex;3064: RNA polymerase II complex, chromatin structure modifying
ARHGEF40	-0.18444	0.0784022	92	0.0608478	0.0584313	968	0.245288	High
MALSU1	0.158398	0.00233956	367	0.403666	3.0975e-39	968	0.245267	High
MRPL55	0.143152	4.10298e-05	815	0.388343	3.36457e-36	968	0.245191	High	320: 55S ribosome, mitochondrial;324: 39S ribosomal subunit, mitochondrial
NDRG3	0.149884	8.19174e-06	878	0.395065	1.63946e-37	968	0.245181	High
PHF23	0.106053	0.0147686	528	0.351142	1.80944e-29	968	0.24509	High
PLD2	0.0765449	0.481015	87	0.321346	1.08583e-24	968	0.244801	High
RIPK1	0.134037	0.202727	92	0.378646	2.32776e-34	968	0.244608	High	6344: TNF-R1-associated signaling complex;6347: TNF-R1 signaling complex;6414: RIPK1-FADD-caspase-8 complex
PTGES3	0.0784738	0.0171601	922	0.322961	6.16681e-25	968	0.244487	High	999: p23 protein complex;6591: Hsp90-p23 complex
RPS7	-0.0338614	0.303332	926	0.210547	3.67736e-11	968	0.244408	High	306: Ribosome, cytoplasmic;338: 40S ribosomal subunit, cytoplasmic;3055: Nop56p-associated pre-rRNA complex
SLC39A6	0.0933519	0.127403	268	0.337731	2.97186e-27	968	0.24438	High
MIF	0.0695994	0.0395583	875	0.313967	1.37818e-23	968	0.244368	High
SPCS3	0.0974672	0.00351427	895	0.341719	6.69259e-28	968	0.244252	High
ZNF706	0.112654	0.00602791	593	0.356793	1.95605e-30	968	0.244139	High
ITPA	0.123437	0.000888253	722	0.367496	2.5529e-32	968	0.24406	High
MKLN1	0.190389	0.421389	20	0.434284	8.50347e-46	968	0.243895	High	639: RANBPM-Muskelin-TWA1-HSMpp8 complex;3071: CTLH complex
CHMP5	0.150456	0.00138655	449	0.394322	2.29787e-37	968	0.243866	High	1186: ESCRT-III complex
TCF25	0.0624052	0.223647	382	0.306093	1.9197e-22	968	0.243688	High
TSR1	0.161743	5.55031e-06	781	0.405404	1.36907e-39	968	0.243661	High
MRPS18A	0.0426183	0.20503	886	0.286262	1.03057e-19	968	0.243644	High	315: 28S ribosomal subunit, mitochondrial;320: 55S ribosome, mitochondrial
SERBP1	-0.00425049	0.897279	925	0.239379	4.4165e-14	968	0.243629	High
CLINT1	0.0712113	0.030701	921	0.314706	1.07199e-23	968	0.243495	High
MAEA	0.146232	0.0601147	166	0.389532	1.98166e-36	968	0.2433	High	3071: CTLH complex
URM1	0.0267294	0.688082	228	0.269975	1.25205e-17	968	0.243246	High
CCNB2	-0.0741113	0.288563	207	0.168883	1.25272e-07	968	0.242994	High	310: Cell cycle kinase complex CDC2;5542: CCNB2-CDC2 complex
AAGAB	0.122073	0.0116822	426	0.364787	7.77764e-32	968	0.242713	High
DNAJC7	0.0934959	0.00540256	884	0.336162	5.31271e-27	968	0.242666	High	6399: DNAJC7-HSPA8-HSP90AA1 complex
SMARCD3	-0.0213421	0.869222	62	0.221223	3.39406e-12	968	0.242565	High	713: BRG1-SIN3A complex;714: BRM-SIN3A complex
MMS19	0.106374	0.0165717	507	0.34884	4.42198e-29	968	0.242466	High	6895: MMXD complex;6896: MMS19 complex;6897: CIA2B-CIA1-MMS19 complex;7222: MMS19-XPD complex;7223: MMS19-FAM96B complex
VTA1	0.196005	4.02524e-09	886	0.438449	9.62874e-47	968	0.242444	High
DNTTIP2	0.148623	5.84508e-06	922	0.390578	1.24134e-36	968	0.241956	High	551: core-histone (H2A/H2B/H3/H4)-TDIF2-TDT complex;6737: H2A-H2B-TDIF2-PCNA complex
STRN3	0.307542	4.97673e-19	802	0.549402	1.98501e-77	968	0.24186	High	6183: PP2A A/C-SG2NA complex
DDX58	-0.0309121	0.838404	46	0.210932	3.38178e-11	968	0.241844	High	2717: Ubiquitin E3 ligase (TRIM25, DDX58)
MLPH	-0.0852815	0.264591	173	0.156528	9.88482e-07	968	0.24181	High
TNFRSF8	-0.14662	0.285441	55	0.0951621	0.0030401	968	0.241783	High
ELOB	0.00702587	0.831378	921	0.248732	4.07968e-15	968	0.241706	High
RPS15	0.0229743	0.523063	775	0.264657	5.60321e-17	968	0.241682	High	306: Ribosome, cytoplasmic;338: 40S ribosomal subunit, cytoplasmic;3055: Nop56p-associated pre-rRNA complex
BMS1	0.154862	2.86055e-06	905	0.396295	9.35996e-38	968	0.241433	High
FYCO1	0.112495	0.060115	280	0.353915	6.10891e-30	968	0.24142	High
UBE2K	0.136079	4.83006e-05	886	0.377425	3.92812e-34	968	0.241346	High
PPP1R8	0.0908864	0.00772529	858	0.331812	2.61186e-26	968	0.240925	High
SMARCA5	0.0272162	0.408107	926	0.268111	2.12522e-17	968	0.240895	High	49: DNMT3B complex;116: Polycomb repressive complex 1 (PRC1, hPRC-H);234: HuCHRAC complex;236: WICH complex;282: SNF2h-cohesin-NuRD complex;921: Remodeling and spacing factor (RSF) complex;925: SNF2H-BAZ1A complex;929: CEN complex;1257: ALL-1 supercomplex;5694: Nucleolar remodeling complex (NoRC complex);6194: B-WICH complex;6302: B-WICH complex
ITGB8	-0.00537414	0.952376	126	0.235463	1.16242e-13	968	0.240837	High	2342: ITGAV-ITGB8-MMP14-TGFB1 complex
LAGE3	0.0408381	0.872181	18	0.281651	4.14416e-19	968	0.240813	High	7555: KEOPS complex;7556: PRAME complex
NDUFV1	0.151761	3.54772e-06	925	0.392549	5.12227e-37	968	0.240788	High	178: Respiratory chain complex I (holoenzyme), mitochondrial;2920: Respiratory chain complex I (lambda subunit) mitochondrial;2948: Respiratory chain complex I (incomplete intermediate), mitochondrial
CD5	-0.235247	0.291939	22	0.00541627	0.866349	968	0.240663	High
GINS1	0.00351431	0.964488	163	0.244117	1.33806e-14	968	0.240603	High	678: GINS complex
RBMX2	0.0951994	0.0117971	699	0.335669	6.37213e-27	968	0.240469	High
PCBP2	0.0442816	0.178193	926	0.284529	1.7438e-19	968	0.240248	High
PRRC2B	0.011897	0.801942	447	0.25197	1.7474e-15	968	0.240073	High
GPNMB	-0.00873596	0.905034	189	0.231317	3.17742e-13	968	0.240053	High
RAD23A	0.103278	0.0037262	787	0.343029	4.0817e-28	968	0.239751	High
SPG21	0.0713825	0.450417	114	0.311026	3.72148e-23	968	0.239643	High
NR2C2	0.0868183	0.0927553	376	0.326425	1.81128e-25	968	0.239607	High
TTC17	0.0234558	0.784796	138	0.26302	8.82658e-17	968	0.239564	High
RPUSD2	0.00747445	0.916552	199	0.246812	6.70769e-15	968	0.239337	High
CNRIP1	-0.192512	0.0264185	133	0.0468024	0.145651	968	0.239314	High
UBE2G1	0.0807012	0.689048	27	0.319851	1.82727e-24	968	0.23915	High
CHMP7	0.23282	1.72697e-06	413	0.471915	7.71174e-55	968	0.239096	High
WDR61	0.0921464	0.0053297	913	0.331144	3.32689e-26	968	0.238998	High	1167: Paf complex;1168: SKI complex;6494: CUL4A-DDB1-WDR61 complex
GTF3C3	0.0472266	0.164482	868	0.285772	1.19629e-19	968	0.238545	High	1105: transcription factor IIIC multisubunit complex;1106: TFIIIC containing-TOP1-SUB1 complex;1113: 5S-DNA-TFIIIA-TFIIIC2 subcomplex;1114: 5S-DNA-TFIIIA-TFIIIC2-TFIIIB subcomplex
NRBP1	0.0501402	0.168729	755	0.288662	4.94355e-20	968	0.238522	High
RNF31	0.162796	0.195079	65	0.40126	9.51034e-39	968	0.238464	High	6178: LUBAC complex;6344: TNF-R1-associated signaling complex
POLR2F	-0.00967578	0.822826	538	0.22865	6.00744e-13	968	0.238326	High	103: RNA polymerase II holoenzyme complex;104: RNA polymerase II core complex;2685: RNA polymerase II (RNAPII);2686: BRCA1-core RNA polymerase II complex;2825: BRCA1-RNA polymerase II complex
SUZ12	0.0372691	0.319659	715	0.275558	2.50517e-18	968	0.238288	High	974: EED-EZH2 complex;7304: HIC1-PCL3L-PCR2 complex;7373: BRD7-SWI\u2013SNF-SUZ12 complex;7375: BRD7-EZH2-SUZ12 complex
INTS7	0.0387878	0.572546	214	0.277003	1.64143e-18	968	0.238215	High	1153: Integrator complex;1154: DSS1 complex;1155: Integrator-RNAPII complex
PTPA	0.0201771	0.578131	762	0.258307	3.20849e-16	968	0.23813	High
ILK	0.120424	0.000907576	756	0.358499	9.90313e-31	968	0.238075	High	5498: ILK-PARVB-ARHGEF6 complex;6510: ILK-SERCA2A-PLN complex;6512: ILK-HSP90-CDC37 complex;6919: ILK-LIMS1-PARVA complex;6920: ILK-LIMS2-PARVA complex
TAF4	0.0676138	0.0864415	644	0.305644	2.22577e-22	968	0.23803	High	445: TFTC complex (TATA-binding protein-free TAF-II-containing complex);469: TFIID-beta complex;470: TFTC complex (TATA-binding protein-free TAF-II-containing complex);484: TFIID complex;485: TFIID complex, B-cell specific;492: DA complex;493: DAB complex;509: TFIID complex;513: TFTC complex (TATA-binding protein-free TAF-II-containing complex);514: TFIID-beta complex;5386: MLL1-WDR5 complex
SPRY4	-0.0645072	0.327948	232	0.173499	5.56315e-08	968	0.238006	High
DHX38	0.1807	1.17358e-06	714	0.418701	2.25793e-42	968	0.238001	High	351: Spliceosome;929: CEN complex;1181: C complex spliceosome
EIF3G	0.0860457	0.00925096	914	0.324003	4.27331e-25	968	0.237957	High	1097: eIF3 complex (EIF3S6, EIF3S5, EIF3S4, EIF3S3, EIF3S6IP, EIF3S2, EIF3S9, EIF3S12, EIF3S10, EIF3S8, EIF3S1, EIF3S7, PCID1);4389: EIF3 core complex (EIF3A, EIF3B, EIF3G, EIF3I);4392: EIF3 complex (EIF3A, EIF3B, EIF3G, EIF3I, EIF3C);4395: EIF3 complex (EIF3B, EIF3G, EIF3I);4403: EIF3 complex (EIF3A, EIF3B, EIF3G, EIF3I, EIF3J)
SNW1	0.203562	4.15066e-10	925	0.441155	2.30105e-47	968	0.237593	High	351: Spliceosome;1181: C complex spliceosome;2911: SMRT-SKIP-CBF1 complex
NUDT1	-0.016662	0.664955	678	0.220624	3.89258e-12	968	0.237286	High
SNUPN	0.045531	0.668246	91	0.282771	2.96231e-19	968	0.23724	High	1045: Snurportin-CRM1-RanGTP complex
ARMC8	0.07233	0.0825756	577	0.309349	6.52338e-23	968	0.237019	High	3071: CTLH complex
CHCHD1	0.222571	1.59461e-05	369	0.459587	9.44146e-52	968	0.237015	High
USP16	0.0865769	0.31624	136	0.323573	4.97312e-25	968	0.236996	High
MRPS25	0.0715843	0.0406721	818	0.308209	9.53429e-23	968	0.236624	High	315: 28S ribosomal subunit, mitochondrial;320: 55S ribosome, mitochondrial
DDX5	0.133708	4.47257e-05	926	0.370224	8.22885e-33	968	0.236516	High	351: Spliceosome;1148: snRNP-free U1A (SF-A) complex;1181: C complex spliceosome;1332: Large Drosha complex;3082: DGCR8 multiprotein complex;7318: CTNNB1-DDX5-HDGF complex
DBNL	0.0929028	0.00530855	899	0.3294	6.24531e-26	968	0.236497	High
CUL5	0.281746	5.36833e-13	632	0.518195	1.26356e-67	968	0.23645	High	207: Ubiquitin E3 ligase (ASB2, TCEB1, TCEB2, CUL5, RNF7);208: Ubiquitin E3 ligase (ASB1, TCEB1, TCEB2, CUL5, RNF7);209: Ubiquitin E3 ligase (ASB6, TCEB1, TCEB2, CUL5, RNF7);210: Ubiquitin E3 ligase (ASB7, TCEB1, TCEB2, CUL5, RNF7);211: Ubiquitin E3 ligase (ASB12, TCEB1, TCEB2, CUL5, RNF7);214: Ubiquitin E3 ligase (WSB1, TCEB1, TCEB2, CUL5, RBX1);6268: Cullin-RING E3 ubiquitin ligase complex
SNX2	0.00420973	0.899639	900	0.240553	3.29286e-14	968	0.236343	High	657: Retromer complex (SNX1, SNX2, VPS35, VPS29, VPS26A);1060: Retromer complex (SNX1, SNX2, VPS35, VPS29, VPS26B);1070: SNX complex (SNX1, SNX1a, SNX2, SNX4);1072: SNX complex (SNX2), oligomeric;1091: SNX complex (SNX1, SNX1a, SNX2, SNX4, LEPR);1093: SNX complex (SNX1, SNX1a, SNX2, SNX4, INSR);1095: SNX complex (SNX1, SNX1a, SNX2, SNX4, EGFR);1096: SNX complex (SNX1, SNX1a, SNX2, SNX4, PDGFRA)
UBE4B	0.203249	0.00749248	172	0.43957	5.32961e-47	968	0.236321	High
FTO	0.0542071	0.131622	775	0.290471	2.82824e-20	968	0.236264	High
PRKAR1A	0.086199	0.00897494	918	0.322372	7.58395e-25	968	0.236173	High
RBBP7	0.202915	6.96326e-10	907	0.438863	7.73956e-47	968	0.235948	High	54: SIN3 complex;61: Mi2/NuRD complex;62: MeCP1 complex;100: hNURF complex;282: SNF2h-cohesin-NuRD complex;587: NuRD.1 complex;591: SAP complex (Sin3-associated protein complex);592: SAP complex (Sin3-associated protein complex);596: SIN3-HDAC-SAP30-ARID4 complex;632: Anti-HDAC2 complex;646: HDAC1-associated protein complex;649: HDAC1-associated core complex cII;650: HDAC2-asscociated core comple…
MTHFD1	0.0642016	0.0509396	925	0.300097	1.35277e-21	968	0.235896	High
HDDC3	-0.0477889	0.801991	30	0.187798	3.91359e-09	968	0.235587	High
CAPZA2	0.35086	4.24537e-28	922	0.586413	1.75092e-90	968	0.235553	High
RBM8A	0.144916	9.54409e-06	926	0.380463	1.06393e-34	968	0.235547	High	351: Spliceosome;740: Exon junction complex (EIF4A3, MLN51, MAGOH, Y14);755: Exon junction complex (EIF4A3, MLN51, UPF3B, MAGOH, Y14, PYM);763: Y14-Magoh complex;777: Exon junction complex;785: Exon junction complex;814: Postsplicing complex;1181: C complex spliceosome;5449: Splicing-associated factors complex;6742: SMG1-UPF2-Y14-MAGOH-UPF3B-EIF4A3 complex
HSP90AB1	0.0426464	0.194777	926	0.278142	1.17427e-18	968	0.235496	High	725: P2X7 receptor signalling complex;3032: RNA-induced silencing complex, RISC;5199: Kinase maturation complex 1;5212: Kinase maturation complex 2;5234: IKBKB-CDC37-KIAA1967-HSP90AB1-HSP90AA1 complex;5266: TNF-alpha/NF-kappa B signaling complex 6;5268: TNF-alpha/NF-kappa B signaling complex 7;5269: TNF-alpha/NF-kappa B signaling complex 8;5285: TNF-alpha/NF-kappa B signaling complex 9;5286: TNF-…
SLC4A1AP	0.185085	2.87115e-07	758	0.420443	9.54399e-43	968	0.235358	High
GAPVD1	0.132199	0.000127531	835	0.367414	2.64137e-32	968	0.235215	High
LYRM2	0.164714	0.04189	153	0.399735	1.92792e-38	968	0.235021	High
MRPL39	0.0248319	0.450898	924	0.259606	2.25414e-16	968	0.234774	High	320: 55S ribosome, mitochondrial;324: 39S ribosomal subunit, mitochondrial
FECH	0.174505	0.000219819	444	0.409267	2.19184e-40	968	0.234762	High
MRPS11	0.135519	4.70851e-05	896	0.370241	8.17119e-33	968	0.234722	High	315: 28S ribosomal subunit, mitochondrial;320: 55S ribosome, mitochondrial
AHCY	0.0254402	0.439386	926	0.260136	1.95029e-16	968	0.234696	High
RPL23A	0.0215925	0.511662	926	0.256282	5.54381e-16	968	0.234689	High	306: Ribosome, cytoplasmic;308: 60S ribosomal subunit, cytoplasmic;3055: Nop56p-associated pre-rRNA complex
PDHX	0.33019	6.84491e-25	922	0.564839	1.13027e-82	968	0.234649	High
PANK4	0.211356	0.000296382	289	0.445669	2.05305e-48	968	0.234313	High
MRPS12	0.105814	0.00198299	852	0.340107	1.22606e-27	968	0.234292	High	315: 28S ribosomal subunit, mitochondrial;320: 55S ribosome, mitochondrial
SLC25A20	-0.0231824	0.896458	34	0.211069	3.28268e-11	968	0.234251	High
MRPL32	0.100161	0.0150239	589	0.334334	1.04068e-26	968	0.234172	High	320: 55S ribosome, mitochondrial;324: 39S ribosomal subunit, mitochondrial
MAN2B2	-0.0132311	0.918704	62	0.220812	3.72833e-12	968	0.234043	High
SF3B4	0.213677	5.1709e-11	925	0.447644	7.04785e-49	968	0.233967	High	351: Spliceosome;430: 18S U11/U12 snRNP;1183: CDC5L complex;1737: SF3b complex;2755: 17S U2 snRNP
AP2B1	0.136284	3.16882e-05	926	0.370168	8.42394e-33	968	0.233884	High
CRLF3	-0.0379166	0.525258	283	0.195613	8.37902e-10	968	0.23353	High
SF3A3	0.0894066	0.00648011	926	0.322765	6.60558e-25	968	0.233359	High	351: Spliceosome;1181: C complex spliceosome;1734: SF3A1-SF3A2-SF3A3 complex;2755: 17S U2 snRNP
CKAP5	0.0303804	0.357079	921	0.263599	7.51819e-17	968	0.233218	High	631: Tacc1-chTOG-AuroraA complex
LTV1	0.137017	0.000797045	596	0.370208	8.28465e-33	968	0.233191	High
DNAJA1	0.107375	0.00107942	924	0.340277	1.15007e-27	968	0.232902	High
COPS7B	-0.0390217	0.405801	456	0.193832	1.19722e-09	968	0.232854	High
RTF1	0.0364865	0.289702	844	0.269287	1.52299e-17	968	0.2328	High
DAD1	0.0748212	0.0595161	635	0.307605	1.16483e-22	968	0.232784	High	1199: Oligosaccharyltransferase complex (Stt3A variant);1200: Oligosaccharyltransferase complex (Stt3B variant)
LSM14B	0.101917	0.00509113	754	0.334502	9.78326e-27	968	0.232585	High
NPR3	-0.0303247	0.85264	40	0.202084	2.22687e-10	968	0.232408	High
TARBP2	0.0629041	0.49859	118	0.295163	6.51885e-21	968	0.232259	High	3032: RNA-induced silencing complex, RISC;5378: TRBP containing complex (DICER, TRBP, AGO2, RPL7A, EIF6, MOV10);5381: RNA-induced silencing complex, RISC
SENP3	0.213358	2.51653e-06	478	0.445492	2.25861e-48	968	0.232133	High	5386: MLL1-WDR5 complex;6854: 5FMC (Friends of Methylated Chtop) complex;6855: LAS1L-PELP1-TEX10-WDR18-NOL9-SENP3 complex
NOL6	0.0866943	0.00844319	922	0.318488	2.92943e-24	968	0.231794	High
USP24	0.0381356	0.432405	426	0.269883	1.28537e-17	968	0.231748	High
VPS33B	0.0904452	0.189585	212	0.322145	8.21066e-25	968	0.2317	High	6390: Endosomal targeting complex (VIPAS39-VPS33B)
KYAT1	-0.0997054	0.429396	65	0.131969	3.81123e-05	968	0.231674	High
RPAP3	0.137899	8.84215e-05	803	0.369541	1.09382e-32	968	0.231641	High
NRBF2	0.204755	0.0361481	105	0.43628	3.00417e-46	968	0.231525	High
PRKAG1	0.100145	0.0696611	329	0.331654	2.76555e-26	968	0.231509	High	6888: v-ATPase-Ragulator-AXIN/LKB1-AMPK complex
VPS29	0.0435758	0.207069	840	0.274924	3.01292e-18	968	0.231348	High	657: Retromer complex (SNX1, SNX2, VPS35, VPS29, VPS26A);1060: Retromer complex (SNX1, SNX2, VPS35, VPS29, VPS26B)
PRPF8	0.192351	3.62283e-09	926	0.423648	1.93185e-43	968	0.231297	High	351: Spliceosome;430: 18S U11/U12 snRNP;924: Toposome;1181: C complex spliceosome;1195: Exon junction complex (mRNA splicing-dependent)
AAMP	0.0887239	0.0244571	643	0.32	1.73492e-24	968	0.231277	High
SAE1	0.0608325	0.0678263	902	0.292077	1.7167e-20	968	0.231245	High	5755: SUMO1-SUA1-UBA2 complex;5756: SUA1-UBA2 complex
PEX1	0.204388	3.98825e-05	398	0.435611	4.26041e-46	968	0.231223	High	5213: Pex26-Pex6-Pex1 complex
TXN2	0.0833589	0.102439	385	0.314557	1.12785e-23	968	0.231198	High
TUT7	0.0641191	0.665039	48	0.295304	6.23563e-21	968	0.231185	High
NIF3L1	0.0666074	0.0588942	805	0.297748	2.87096e-21	968	0.231141	High
UBE2I	0.0459918	0.164748	914	0.277114	1.58902e-18	968	0.231122	High	3634: NR3C2-UBC9-SRC-1 complex;7050: PIAS1-SUMO1-UBC9 complex
UQCR10	0.0875383	0.0635441	450	0.31863	2.78919e-24	968	0.231092	High
RER1	0.252317	0.011323	100	0.483372	7.98618e-58	968	0.231055	High
NFKBIB	0.0629092	0.638971	58	0.293913	9.66563e-21	968	0.231003	High	5193: TNF-alpha/NF-kappa B signaling complex (CHUK, KPNA3, NFKB2, NFKBIB, REL, IKBKG, NFKB1, NFKBIE, RELB, NFKBIA, RELA, TNIP2);5232: TNF-alpha/Nf-kappa B signaling complex (RPL6, RPL30, RPS13, CHUK, DDX3X, NFKB2, NFKBIB, REL, IKBKG, NFKB1, MAP3K8, RELB, GLG1, NFKBIA, RELA, TNIP2, GTF2I);5233: TNF-alpha/NF-kappa B signaling complex 5;5285: TNF-alpha/NF-kappa B signaling complex 9;5286: TNF-alpha/…
LTN1	0.12276	0.176152	123	0.353638	6.81225e-30	968	0.230877	High
MAPK14	0.114346	0.00417506	626	0.345045	1.89772e-28	968	0.230699	High	7593: AKAP13-MAP2K3-MAP3K20-MAPK14-PKN1 complex
PRPF31	0.143291	1.21586e-05	925	0.373988	1.69392e-33	968	0.230697	High	351: Spliceosome;5386: MLL1-WDR5 complex
GATC	0.0322623	0.341035	873	0.262842	9.27187e-17	968	0.230579	High	6959: GATB-GATC-QRSL1 complex
GGPS1	0.212816	0.000113294	324	0.443385	7.0047e-48	968	0.230568	High
SDHB	0.0916443	0.0052567	926	0.322162	8.16287e-25	968	0.230517	High
RPLP1	-0.0416773	0.221827	861	0.188767	3.24387e-09	968	0.230444	High	306: Ribosome, cytoplasmic;308: 60S ribosomal subunit, cytoplasmic;3055: Nop56p-associated pre-rRNA complex;5380: TRBP containing complex (DICER, RPL7A, EIF6, MOV10 and subunits of the 60S ribosomal particle)
MFN2	0.178826	4.07259e-07	792	0.409147	2.32083e-40	968	0.230322	High
HSF1	0.247541	5.10282e-05	262	0.477833	2.28901e-56	968	0.230292	High	655: HSF1-HSF2 complex
FNBP4	-0.084765	0.0211919	739	0.145464	5.51682e-06	968	0.230229	High
NCOR1	0.1632	3.43698e-06	801	0.393402	3.48422e-37	968	0.230203	High	15: NCOR complex;741: NCOR-HDAC3 complex;1413: NCOR1 complex;1505: NCOR2 complex;2183: Kaiso-NCOR complex;3044: SKI-NCOR1-SIN3A-HDAC1 complex;3204: SMAD2-SKI-NCOR complex;3205: SMAD3-SKI-NCOR complex;3206: SMAD4-SKI-NCOR complex;7480: HDAC3-H1.3-SMRT-N-Cor complex
OFD1	0.0684041	0.40082	153	0.298599	2.18776e-21	968	0.230195	High	6441: KIAA0753-FOR20-OFD1 complex
NDUFA9	0.235896	4.89792e-13	915	0.465704	2.87494e-53	968	0.229808	High	178: Respiratory chain complex I (holoenzyme), mitochondrial;2884: Respiratory chain complex I (early intermediate NDUFAF1 assembly), mitochondrial;2898: Respiratory chain complex I (intermediate I/200kD and III/250kD), mitochondrial;2901: Respiratory chain complex I (intermediate IV/310kD), mitochondrial;2903: Respiratory chain complex I (intermediate V/380kD and VI/480kD), mitochondrial;2904: R…
NDUFA7	0.0109915	0.740962	907	0.240778	3.11196e-14	968	0.229787	High	178: Respiratory chain complex I (holoenzyme), mitochondrial;2920: Respiratory chain complex I (lambda subunit) mitochondrial
AIP	0.0773595	0.0191336	917	0.30714	1.35891e-22	968	0.22978	High
ARFGAP2	0.0562568	0.112295	798	0.286033	1.10487e-19	968	0.229776	High
NUP58	0.135892	4.35452e-05	899	0.365414	6.01607e-32	968	0.229521	High
RPRD1B	0.196784	1.54837e-09	926	0.42621	5.32212e-44	968	0.229426	High
EXOC5	0.171484	0.00121872	353	0.400907	1.12024e-38	968	0.229423	High	6167: Exocyst complex;6168: Exocyst EXOC5-EXOC6 subcomplex;6169: Exocyst EXOC5-EXOC6-EXOC7 subcomplex
RTCA	0.162606	2.42147e-06	832	0.392018	6.5061e-37	968	0.229412	High
RAE1	0.261015	6.89443e-16	926	0.490291	1.10666e-59	968	0.229276	High
EMSY	0.129524	0.210932	95	0.358697	9.14969e-31	968	0.229173	High	6844: NIF-1-DBC1-EMSY complex
HIKESHI	0.25306	0.00138526	157	0.482229	1.60373e-57	968	0.22917	High
CCT8	0.0419738	0.201917	926	0.271065	9.17392e-18	968	0.229091	High	126: CCT complex (chaperonin containing TCP1 complex);6247: BBS-chaperonin complex
STT3A	0.21554	7.96122e-11	891	0.444587	3.6759e-48	968	0.229047	High	1199: Oligosaccharyltransferase complex (Stt3A variant);6131: SELK multiprotein complex
MGAT1	0.119989	0.00523966	540	0.348943	4.24956e-29	968	0.228954	High	6619: MGAT1-NGT complex
RPS26	-0.0820629	0.0157126	866	0.146815	4.50124e-06	968	0.228878	High	306: Ribosome, cytoplasmic;338: 40S ribosomal subunit, cytoplasmic
SMARCB1	0.0412131	0.218041	895	0.270006	1.24129e-17	968	0.228793	High	86: NUMAC complex (nucleosomal methylation activator complex);149: PBAF complex (Polybromo- and BAF containing complex);189: BAF complex;238: SWI-SNF chromatin remodeling-related-BRCA1 complex;556: PBAF complex (Polybromo- and BAF containing complex);570: p300-CBP-p270-SWI/SNF complex;713: BRG1-SIN3A complex;714: BRM-SIN3A complex;739: SIN3-ING1b complex II;778: LARC complex (LCR-associated remod…
POFUT2	0.0512776	0.370584	307	0.279937	6.90475e-19	968	0.22866	High
NSMCE4A	-0.00275297	0.946348	600	0.225854	1.16125e-12	968	0.228607	High	6411: TRIM31-MAGEA1-NSE4 complex
GIT1	0.0854256	0.0298049	647	0.313869	1.42512e-23	968	0.228443	High	930: SCRIB-GIT1-ARHGEF7 complex;1810: ITGA4-PXN-GIT1 complex;6341: GIT1-ARHGEF7-PAK1-PXN complex;6778: SCRIB-GIT1-ARHGEF7-PAK1 complex
CAPNS1	0.10141	0.00206068	921	0.329852	5.30761e-26	968	0.228442	High	6710: Calpain 1
NFXL1	0.0701203	0.157434	408	0.298467	2.28213e-21	968	0.228347	High
EXOSC9	0.000698106	0.983139	919	0.22896	5.5806e-13	968	0.228262	High	789: Exosome;7443: Exosome
RBM42	0.196619	3.5202e-09	887	0.424795	1.08617e-43	968	0.228176	High
RBM5	0.1051	0.0105012	592	0.333187	1.58324e-26	968	0.228087	High
ZMYM2	0.159189	0.00412826	323	0.38727	5.41542e-36	968	0.228081	High	626: LSD1 complex;632: Anti-HDAC2 complex;633: anti-BHC110 complex;1055: ZNF198-PML complex;1056: ZNF198-SUMO1 complex
UPP1	0.0334021	0.561814	304	0.261446	1.36231e-16	968	0.228044	High
BSG	-0.00827755	0.801493	925	0.219745	4.75578e-12	968	0.228022	High	142: CD147-gamma-secretase complex;2398: ITGA3-ITGB1-BSG complex;6859: HRD1 complex
C8orf33	0.170219	8.19893e-06	679	0.398142	4.01553e-38	968	0.227923	High
GTF2F2	0.212873	4.28769e-10	843	0.440736	2.87408e-47	968	0.227863	High	103: RNA polymerase II holoenzyme complex;153: TFIIF complex (transcription factor IIF);2685: RNA polymerase II (RNAPII);2825: BRCA1-RNA polymerase II complex
NUP205	0.124013	0.00015479	926	0.351754	1.42502e-29	968	0.227742	High
CDC34	0.0574812	0.293447	336	0.285164	1.43868e-19	968	0.227683	High	2170: Ubiquitin E3 ligase (CDC34, CUL1, RBX1);7325: HINT1-UBC3-RBX1 complex
RUFY1	0.0979069	0.00432072	848	0.325535	2.48493e-25	968	0.227629	High
TANC1	-0.0535372	0.648256	75	0.173431	5.63099e-08	968	0.226968	High
TJAP1	0.100865	0.0733773	316	0.327827	1.09851e-25	968	0.226962	High
PARK7	0.170693	1.78965e-07	924	0.397603	5.14499e-38	968	0.226909	High	5830: DJ-1-SNCA complex, high molecular weight complex;5837: PPD complex;6450: DJ-1-DJBP-AR complex
PLAUR	-0.0649842	0.518515	101	0.161866	4.12734e-07	968	0.22685	High	2343: ITGAV-ITGB5-PLAUR complex;7107: IGF2R-PLAUR-PLG complex;7108: IGF2R-PLAUR complex;7109: IGF2R-PLAUR-PLAU complex;7110: IGF2R-PLG-PLAU-PLAUR-LTGFbeta1 complex;7112: PLAUR-PLAU complex
PLS1	-0.0150736	0.674638	778	0.211741	2.83441e-11	968	0.226815	High
UBL3	0.114518	0.140578	167	0.34131	7.80431e-28	968	0.226792	High
WDR18	0.00593642	0.856912	925	0.232666	2.29561e-13	968	0.22673	High	6854: 5FMC (Friends of Methylated Chtop) complex;6855: LAS1L-PELP1-TEX10-WDR18-NOL9-SENP3 complex
TRMT6	0.18471	1.70926e-07	790	0.411424	7.79987e-41	968	0.226714	High
ZFYVE16	0.0423528	0.555585	196	0.269018	1.6438e-17	968	0.226665	High
NDUFA6	0.0766263	0.019899	923	0.302974	5.33041e-22	968	0.226348	High	178: Respiratory chain complex I (holoenzyme), mitochondrial;2884: Respiratory chain complex I (early intermediate NDUFAF1 assembly), mitochondrial;2904: Respiratory chain complex I (intermediate VII/650kD), mitochondrial;2905: Respiratory chain complex I (intermediate), mitochondrial;2919: Respiratory chain complex I (gamma subunit) mitochondrial
GALE	-0.0538134	0.274066	415	0.172319	6.86107e-08	968	0.226132	High
DUSP3	-0.0289033	0.449769	686	0.19709	6.21667e-10	968	0.225993	High
RASA1	0.0691421	0.529498	85	0.295058	6.73873e-21	968	0.225916	High	2564: p21(ras)GAP-Fyn-Lyn-Yes complex, thrombin stimulated;2578: Sam68-p120GAP complex;2581: RasGAP-AURKA-survivin complex;6756: RasGAP-AURKB-survivin complex
EIF3J	0.101281	0.00233658	901	0.327181	1.38373e-25	968	0.225899	High	1097: eIF3 complex (EIF3S6, EIF3S5, EIF3S4, EIF3S3, EIF3S6IP, EIF3S2, EIF3S9, EIF3S12, EIF3S10, EIF3S8, EIF3S1, EIF3S7, PCID1);4399: EIF3 complex (EIF3B, EIF3J, EIF3I);4403: EIF3 complex (EIF3A, EIF3B, EIF3G, EIF3I, EIF3J)
PPP2R5D	0.113626	0.00399888	640	0.339203	1.7186e-27	968	0.225577	High
ESF1	0.166636	8.29354e-07	865	0.392203	5.98477e-37	968	0.225567	High
TADA3	0.236726	0.087887	53	0.462243	2.0905e-52	968	0.225517	High	438: GCN5-TRRAP histone acetyltransferase complex;445: TFTC complex (TATA-binding protein-free TAF-II-containing complex);470: TFTC complex (TATA-binding protein-free TAF-II-containing complex);471: PCAF complex;476: STAGA complex;513: TFTC complex (TATA-binding protein-free TAF-II-containing complex);6641: USP22-SAGA complex;6643: SAGA complex, GCN5-linked;6657: ATAC complex, GCN5-linked;6664: S…
EIF4ENIF1	0.0653988	0.296286	257	0.290906	2.47082e-20	968	0.225508	High	6395: 4E-T-DDX6-CNOT1 complex
NHP2	0.048081	0.143962	925	0.273477	4.58381e-18	968	0.225396	High
RAB2B	0.0826953	0.198916	243	0.308059	1.00216e-22	968	0.225363	High
IL1RAP	-0.0395401	0.568818	210	0.185767	5.77951e-09	968	0.225308	High	7509: IL1RAP-IL1RL1-KIT complex;7510: IL1RAP-KIT complex
RBM6	0.0458559	0.230341	686	0.271133	8.99585e-18	968	0.225277	High
ZFYVE19	0.0905869	0.275195	147	0.315771	7.45495e-24	968	0.225184	High
PAXIP1	0.0922057	0.491201	58	0.317251	4.4879e-24	968	0.225045	High	3075: UTX-MLL2/3 complex;5195: PTIP-HMT complex;5197: PTIP-DNA damage response complex;6461: MLL3 complex;6467: MLL4 complex
EIF2B5	0.0539274	0.237311	482	0.278937	9.28676e-19	968	0.22501	High	7291: EIF2B2-EIF2B3-EIF2B4-EIF2B5 complex;7292: EIF2B1-EIF2B2-EIF2B3-EIF2B4-EIF2B5 complex
RHEB	0.235062	6.68306e-10	673	0.459951	7.68468e-52	968	0.224888	High
CHD8	0.165404	0.000532725	435	0.390266	1.42767e-36	968	0.224862	High	5386: MLL1-WDR5 complex
POU3F2	-0.158474	0.557741	16	0.0663733	0.038955	968	0.224847	High
NCOA6	0.219293	0.0587155	75	0.444098	4.77897e-48	968	0.224805	High	1400: ASCOM complex;3075: UTX-MLL2/3 complex;5179: NCOA6-DNA-PK-Ku-PARP1 complex;5195: PTIP-HMT complex;6461: MLL3 complex;6467: MLL4 complex
PPP6R1	-0.0537541	0.210653	544	0.170944	8.74252e-08	968	0.224698	High	5196: TNF-alpha/NF-kappa B signaling complex (CHUK, BTRC, NFKB2, PPP6C, REL, CUL1, IKBKE, SAPS2, SAPS1, ANKRD28, RELA, SKP1)
MRPL45	0.254342	4.01116e-15	925	0.478929	1.18386e-56	968	0.224587	High	320: 55S ribosome, mitochondrial;324: 39S ribosomal subunit, mitochondrial
POLR1E	0.091048	0.00783199	852	0.315588	7.93428e-24	968	0.22454	High	5233: TNF-alpha/NF-kappa B signaling complex 5
NAPB	0.0850382	0.483965	70	0.309499	6.20427e-23	968	0.224461	High	1874: SNARE complex (SNAP25, VAMP3, VAMP2, NAPB, STX13)
GNL1	0.0926798	0.00850997	805	0.317092	4.73909e-24	968	0.224413	High
TBCC	0.0643958	0.082298	729	0.288759	4.79792e-20	968	0.224363	High
GINS4	0.0833651	0.0321144	661	0.307502	1.20515e-22	968	0.224137	High	678: GINS complex
HSPA4	0.0977719	0.00289813	926	0.3219	8.94641e-25	968	0.224128	High	1729: TLE1 corepressor complex (MASH1 promoter-corepressor complex);2721: HCF-1 complex;3135: TLE1 corepressor complex (MASH1 promoter-corepressor complex);5199: Kinase maturation complex 1;5386: MLL1-WDR5 complex;5423: HSP70-BAG5-PARK2 complex
YBX1	0.0723511	0.0276955	926	0.296372	4.44747e-21	968	0.224021	High	430: 18S U11/U12 snRNP;1068: 12S U11 snRNP;3055: Nop56p-associated pre-rRNA complex;6838: IGF2BP1 complex;6908: CTNNB1-FERMT2-YBX1 complex
MRPL24	0.106046	0.00136528	909	0.330026	4.98409e-26	968	0.22398	High	320: 55S ribosome, mitochondrial;324: 39S ribosomal subunit, mitochondrial
NOL11	0.0705242	0.0446651	811	0.294466	8.12065e-21	968	0.223942	High
POLR3C	0.142379	0.0216506	260	0.366307	4.16854e-32	968	0.223928	High
APOA1	-0.11996	0.485876	36	0.103931	0.00120304	968	0.223891	High	6819: APOL1 complex A (APOL1, APOA1, HPR, C3);6820: APOL1 complex B (APOL1, APOA1, HPR, FN1, IGHM)
COMMD9	0.191943	3.21495e-05	463	0.41578	9.4553e-42	968	0.223837	High	6639: CCC-Wash (WASH1, FAM21C) complex;6645: CCC complex
DMAC2	0.107216	0.0126705	540	0.330794	3.77726e-26	968	0.223577	High
MIS18A	0.0405855	0.688481	100	0.264147	6.45643e-17	968	0.223562	High	6434: MIS18 complex
KDSR	0.104196	0.0244889	466	0.327742	1.13231e-25	968	0.223546	High
ITGA1	-0.0650606	0.237109	332	0.158242	7.49141e-07	968	0.223302	High	2434: ITGA1-ITGB1-COL6A3 complex;2435: ITGA1-ITGB1-PTPN2 complex
PPFIA1	0.482726	1.60256e-40	672	0.705919	7.34191e-147	968	0.223193	High
MMP2	-0.105165	0.458098	52	0.118002	0.000233722	968	0.223167	High	2798: MMP-2-CLDN1 complex
GTF2B	0.0832799	0.0209896	768	0.30633	1.77525e-22	968	0.223051	High	103: RNA polymerase II holoenzyme complex;493: DAB complex;1749: SMN-PolII-RHA complex;2685: RNA polymerase II (RNAPII);2825: BRCA1-RNA polymerase II complex;3064: RNA polymerase II complex, chromatin structure modifying;3066: RNA polymerase II complex, chromatin structure modifying
EMC1	0.108975	0.000936512	919	0.331997	2.4414e-26	968	0.223023	High
REPS1	0.153665	1.41984e-05	791	0.376582	5.63127e-34	968	0.222917	High
CCDC22	0.048669	0.197758	702	0.27136	8.42899e-18	968	0.222691	High	6639: CCC-Wash (WASH1, FAM21C) complex;6644: CCDC22-COMMD1-CUL2 complex;6645: CCC complex;6658: CCDC22-COMMD8-CUL1 complex;6659: Ubiquitin E3 ligase (CCDC22, COMMD8, CUL3);7131: COMMD1-CCDC22-CCDC93-C16orf62 complex;7132: CCDC22-CCDC93-C16orf62 complex;7135: CCDC22-CCDC93-C16orf62-FAM21-WASH1 complex
KIF20B	0.00902598	0.787775	892	0.231712	2.88955e-13	968	0.222686	High
XIAP	0.126309	0.0414538	261	0.348983	4.18387e-29	968	0.222674	High	5317: LATS1-HTRA2-BIRC4 complex;6283: SIVA1-XIAP-TAK1 complex;6292: HAX-1-XIAP complex
NDUFS2	0.1586	1.3337e-06	920	0.381267	7.51161e-35	968	0.222667	High	178: Respiratory chain complex I (holoenzyme), mitochondrial;2898: Respiratory chain complex I (intermediate I/200kD and III/250kD), mitochondrial;2901: Respiratory chain complex I (intermediate IV/310kD), mitochondrial;2903: Respiratory chain complex I (intermediate V/380kD and VI/480kD), mitochondrial;2904: Respiratory chain complex I (intermediate VII/650kD), mitochondrial;2905: Respiratory ch…
SIRT3	0.132704	0.00376251	475	0.355291	3.5488e-30	968	0.222587	High
GNB1	0.202807	5.04005e-10	923	0.425348	8.2202e-44	968	0.222541	High	117: GPR56-CD81-Galpha(q/11)-Gbeta complex;1612: GNAS-GNB1-GNG2 complex;1617: G protein complex (CACNA1A, GNB1, GNG2);1619: G protein complex (HDAC5, GNB1, GNG2);1620: G protein complex (HDAC4, GNB1, GNG2);6391: KCTD12-GNB1-GNG2 complex;6392: KCTD8-GNB1-GNG2 complex;6393: KCTD16-GNB1-GNG2 complex;6806: IGF1R-CXCR4-GNAI2-GNB1 complex;7014: GNAI1-GNGT1-GNB1 complex;7019: GNAI1-GNB1-GNG2 complex;702…
RFC5	-0.0173435	0.611516	860	0.205194	1.15917e-10	968	0.222538	High	266: RAD17-RFC complex;274: 9-1-1-RAD17-RFC complex;277: RFC complex;278: RFC core complex;1003: RC complex (Replication competent complex);2199: CHTF18-RFC2-5 complex;2200: RFC2-5 subcomplex;2203: BRD4-RFC complex;2797: PCNA-CHL12-RFC2-5 complex;2804: CTF18-cohesion-RFC complex;3070: CTF18-cohesion-RFC-POLH complex
MRPS17	0.209755	1.58401e-10	912	0.432176	2.53058e-45	968	0.222422	High	315: 28S ribosomal subunit, mitochondrial;320: 55S ribosome, mitochondrial
PCBP3	-0.122151	0.141895	146	0.100216	0.00179737	968	0.222367	High
TRIM32	0.000972945	0.990135	164	0.223216	2.14513e-12	968	0.222243	High	6688: GLIS2-TRIM32 complex;6689: DTNBP1-TRIM32 complex
MINK1	0.149775	0.0277436	216	0.371863	4.14523e-33	968	0.222088	High
RRP7A	0.000865459	0.983122	600	0.222882	2.3175e-12	968	0.222016	High
SGO1	-0.030155	0.869863	32	0.191811	1.788e-09	968	0.221966	High
SLC39A4	-0.0210559	0.912061	30	0.200725	2.95244e-10	968	0.221781	High
BRAT1	0.16182	0.000647047	441	0.383583	2.74026e-35	968	0.221763	High
PPP1R12C	0.0767477	0.263654	214	0.298407	2.32645e-21	968	0.221659	High
RIC8A	0.20104	2.34193e-09	867	0.422633	3.21069e-43	968	0.221593	High
UFM1	0.201152	4.06611e-09	840	0.422647	3.18765e-43	968	0.221495	High
ABT1	0.0534057	0.17187	656	0.274893	3.04009e-18	968	0.221487	High
CIZ1	0.0799642	0.105069	412	0.301419	8.82971e-22	968	0.221455	High
SPTY2D1	0.1081	0.013291	524	0.329505	6.01467e-26	968	0.221405	High
BICD2	0.142143	0.000847349	548	0.363408	1.36519e-31	968	0.221265	High	6960: BICD2-dynein-dynactin complex
PPP1CB	0.0648948	0.0492197	919	0.286133	1.07184e-19	968	0.221238	High
NDUFV2	0.114163	0.000525349	919	0.335354	7.15504e-27	968	0.221191	High	178: Respiratory chain complex I (holoenzyme), mitochondrial;2904: Respiratory chain complex I (intermediate VII/650kD), mitochondrial;2905: Respiratory chain complex I (intermediate), mitochondrial;2906: Respiratory chain complex I (intermediate II/230kD), mitochondrial;2920: Respiratory chain complex I (lambda subunit) mitochondrial;2948: Respiratory chain complex I (incomplete intermediate), m…
JAGN1	0.218812	0.000978649	224	0.439872	4.54352e-47	968	0.22106	High
PPP1R14B	0.0711795	0.0539067	734	0.292142	1.68215e-20	968	0.220963	High
SUDS3	0.0948661	0.0922799	316	0.315825	7.31725e-24	968	0.220959	High	592: SAP complex (Sin3-associated protein complex);691: SIN3-SAP25 complex;743: SIN3-SAP25 complex;2721: HCF-1 complex;2851: ING2 complex
CCDC117	0.00520431	0.955012	120	0.226136	1.08685e-12	968	0.220932	High
PRRC2C	0.0513785	0.119804	918	0.27229	6.45374e-18	968	0.220912	High
SNRPF	-0.00426379	0.896904	926	0.216535	9.81192e-12	968	0.220799	High	351: Spliceosome;430: 18S U11/U12 snRNP;835: 6S methyltransferase and RG-containing Sm proteins complex;1068: 12S U11 snRNP;1143: SMN complex;1181: C complex spliceosome;1743: (E.F.G) complex;1745: SMN complex;2755: 17S U2 snRNP;2757: SMN complex, U7 snRNA specific
CPSF3	0.103749	0.00157027	926	0.324516	3.56494e-25	968	0.220767	High	1141: CF IIAm complex (Cleavage factor IIAm complex);1144: Cleavage and polyadenylation factor (CPSF);1147: Polyadenylation complex (CSTF1, CSTF2, CSTF3, SYMPK CPSF1, CPSF2, CPSF3)
GON7	-0.0164425	0.907895	52	0.204296	1.4012e-10	968	0.220738	High
PDCD6IP	0.251039	8.95051e-15	926	0.471763	8.4334e-55	968	0.220725	High
ANAPC5	0.00846895	0.914291	164	0.229159	5.32293e-13	968	0.22069	High	93: Anaphase-promoting complex;96: Anaphase-promoting complex
IL6ST	0.0539434	0.467062	184	0.274619	3.29206e-18	968	0.220676	High	1519: IL6ST-PRKCD-STAT3 complex;3229: CDK9-IL6ST complex;5564: LMO4-gp130 complex;5579: CNTF-CNTFR-gp130-LIFR complex;5582: LIFR-LIF-gp130 complex
PPME1	0.0814806	0.0201491	813	0.301997	7.32351e-22	968	0.220516	High	5876: PPP2R1A-PPP2R1B-PPP2CA-PPME1-EIF4A1 complex
GRIPAP1	-0.00960633	0.84183	434	0.210873	3.42574e-11	968	0.220479	High	6726: GRASP1-GRIP1 complex
XRCC6	0.141989	1.44496e-05	926	0.36229	2.15049e-31	968	0.220301	High	95: Ku antigen-NARG1 complex;322: DNA-PK-Ku complex;328: Ku antigen complex;1092: PCNA-KU antigen complex;1189: DNA double-strand break end-joining complex;1193: Rap1 complex;1220: TRF2-Ku complex;1571: Vigilin-DNA-PK-Ku antigen complex;2766: TERF2-RAP1 complex;2918: Ku antigen-YY1-alphaMyHC promoter complex;3102: DHX9-ADAR-vigilin-DNA-PK-Ku antigen complex;3618: GammaH2AFX-NDHII-Ku70-DNA complex…
RFC4	0.0469866	0.153098	926	0.267279	2.68797e-17	968	0.220292	High	266: RAD17-RFC complex;274: 9-1-1-RAD17-RFC complex;277: RFC complex;278: RFC core complex;433: BASC complex (BRCA1-associated genome surveillance complex);1003: RC complex (Replication competent complex);1132: RFC2-RIalpha complex;2199: CHTF18-RFC2-5 complex;2200: RFC2-5 subcomplex;2203: BRD4-RFC complex;2797: PCNA-CHL12-RFC2-5 complex;2804: CTF18-cohesion-RFC complex;3070: CTF18-cohesion-RFC-PO…
BTF3L4	0.108545	0.0019646	811	0.32869	8.0626e-26	968	0.220145	High
CEL	-0.121644	0.630634	18	0.0984663	0.00216183	968	0.220111	High
PKN2	0.183531	1.03333e-06	699	0.403592	3.20627e-39	968	0.220061	High
PLAA	0.28033	3.64939e-16	814	0.500288	1.91807e-62	968	0.219958	High
HDHD2	0.257672	2.29767e-08	457	0.477519	2.76252e-56	968	0.219847	High
CORO2A	-0.0304357	0.68254	183	0.189399	2.8687e-09	968	0.219835	High	15: NCOR complex;2183: Kaiso-NCOR complex
BUD31	0.238808	1.83939e-13	925	0.45854	1.70368e-51	968	0.219732	High	351: Spliceosome
MMP15	-0.0852654	0.396557	101	0.134346	2.74686e-05	968	0.219612	High
TUT4	-0.0533798	0.653774	73	0.166207	1.98557e-07	968	0.219587	High
SNX18	-0.00648513	0.910046	306	0.213099	2.1042e-11	968	0.219584	High
CNTRL	-0.168026	0.18806	63	0.0514801	0.109448	968	0.219506	High
SDAD1	0.083054	0.0505135	555	0.30255	6.11881e-22	968	0.219496	High
PPA1	0.0478844	0.146487	921	0.267345	2.63792e-17	968	0.219461	High
NDUFB8	0.0248845	0.476978	819	0.244337	1.26493e-14	968	0.219453	High	178: Respiratory chain complex I (holoenzyme), mitochondrial;2914: Respiratory chain complex I (beta subunit) mitochondrial;2948: Respiratory chain complex I (incomplete intermediate), mitochondrial
STK3	0.144817	0.0064187	353	0.36415	1.00917e-31	968	0.219333	High	6404: MST2-SAV1 complex;6621: NEK2A-SAV1-STK3 complex;6716: DLG5-MST1-MST2 complex
SREK1	0.0104952	0.802566	570	0.229671	4.71177e-13	968	0.219176	High
GAS7	-0.204908	0.348293	23	0.0141388	0.660407	968	0.219047	High
SF3B6	0.0816271	0.0129651	926	0.300437	1.21245e-21	968	0.21881	High	351: Spliceosome;430: 18S U11/U12 snRNP;1737: SF3b complex;2755: 17S U2 snRNP
NUDT2	0.172165	0.00668081	247	0.390916	1.06714e-36	968	0.218751	High
EEFSEC	0.0151705	0.789543	312	0.233733	1.77241e-13	968	0.218563	High
FABP7	-0.222052	0.152396	43	-0.00354421	0.912308	968	0.218507	High
AP1G1	0.213241	1.05249e-10	899	0.431686	3.2569e-45	968	0.218445	High	36: AP1 adaptor complex;144: Gamma-BAR-AP1 complex;1090: APLG1-Rababtin5 complex;5165: AP1G1-PACS1-FURIN complex
UBE2N	0.0516721	0.117901	917	0.269896	1.28073e-17	968	0.218224	High	2756: Ubiquitin ligase (UBE2N, UBE2V2);6025: Ubiquitin-conjugating enzyme E2 (UBC13-UEV1A);7051: OTUB1-UBC13-MMS2 complex
UBE4A	0.297793	3.75718e-17	766	0.515912	6.01936e-67	968	0.218119	High
ZKSCAN1	0.120399	0.0603981	244	0.338379	2.33644e-27	968	0.21798	High
NUP54	0.0919412	0.00513517	925	0.309858	5.50289e-23	968	0.217917	High
GIGYF2	0.0396564	0.257251	818	0.257405	4.09581e-16	968	0.217749	High
SF3A2	0.0550313	0.0949203	922	0.272751	5.65131e-18	968	0.21772	High	351: Spliceosome;1181: C complex spliceosome;1734: SF3A1-SF3A2-SF3A3 complex;2755: 17S U2 snRNP
EEF1D	0.157385	1.48806e-06	926	0.374988	1.1092e-33	968	0.217603	High
IPO7	0.133438	5.394e-05	910	0.350945	1.95432e-29	968	0.217506	High
PCNT	0.0535532	0.182242	622	0.271024	9.28027e-18	968	0.217471	High	3714: Pericentrin-GCP complex
GAK	0.194997	3.35965e-07	674	0.412439	4.78373e-41	968	0.217442	High
MAPK1	0.200912	9.86872e-10	909	0.418298	2.75301e-42	968	0.217386	High	57: HDAC4-ERK2 complex;5226: p14-Mp1-ERK2 complex;6799: VEGFR2-S1PR1-ERK1/2-PKC-alpha complex;6800: VEGFR2-S1PR2-ERK1/2-PKC-alpha complex;6801: VEGFR2-S1PR3-ERK1/2-PKC-alpha complex;6802: VEGFR2-S1PR5-ERK1/2-PKC-alpha complex;6925: MAPK1-PTK2-PXN complex;6937: ARHGEF2-MAPK1-MAPK3-PXN complex;7038: BVR-PKCD-ERK2 complex;7504: CD44-ERK1-ERK2-RHAMM complex
G3BP1	0.0263364	0.423684	925	0.24369	1.49176e-14	968	0.217353	High	5613: Emerin complex 25
PUM1	0.0974973	0.00688821	767	0.314741	1.05956e-23	968	0.217243	High
NUP98	0.181155	2.83839e-08	926	0.398395	3.57579e-38	968	0.21724	High	87: Nup 107-160 subcomplex
TNFAIP8	-0.150177	0.0604721	157	0.0670598	0.0369728	968	0.217237	High
TBC1D5	0.0391307	0.379263	507	0.256303	5.51165e-16	968	0.217172	High
CST6	0.0621064	0.646271	57	0.279204	8.58044e-19	968	0.217098	High
URB1	-0.00466602	0.92786	379	0.212405	2.45067e-11	968	0.217071	High
TRRAP	0.139776	0.0137715	310	0.356821	1.93475e-30	968	0.217045	High	438: GCN5-TRRAP histone acetyltransferase complex;441: TFTC-type histone acetyl transferase complex;445: TFTC complex (TATA-binding protein-free TAF-II-containing complex);470: TFTC complex (TATA-binding protein-free TAF-II-containing complex);471: PCAF complex;476: STAGA complex;513: TFTC complex (TATA-binding protein-free TAF-II-containing complex);525: TIP60 histone acetylase complex;528: NuA4…
SDE2	0.0266429	0.616359	356	0.243603	1.52483e-14	968	0.21696	High
SCYL1	0.165084	3.83462e-05	616	0.381731	6.14052e-35	968	0.216648	High	86: NUMAC complex (nucleosomal methylation activator complex)
TAF9B	0.0134157	0.906586	79	0.230024	4.3314e-13	968	0.216608	High	513: TFTC complex (TATA-binding protein-free TAF-II-containing complex);514: TFIID-beta complex;6641: USP22-SAGA complex;6643: SAGA complex, GCN5-linked
TPT1	0.172348	1.44154e-07	920	0.388884	2.64458e-36	968	0.216536	High
MRPL34	0.0228352	0.496512	889	0.239367	4.42899e-14	968	0.216532	High	320: 55S ribosome, mitochondrial;324: 39S ribosomal subunit, mitochondrial
TBC1D13	0.111514	0.0229232	416	0.328018	1.02576e-25	968	0.216504	High
TMED2	0.0876195	0.0171226	740	0.303883	3.96389e-22	968	0.216263	High
EIF2B1	0.0447056	0.328379	480	0.260967	1.5537e-16	968	0.216261	High	7292: EIF2B1-EIF2B2-EIF2B3-EIF2B4-EIF2B5 complex
NPAT	0.205991	0.138927	53	0.422222	3.94055e-43	968	0.216231	High
SH3GLB1	0.165222	9.44371e-07	871	0.381448	6.94457e-35	968	0.216225	High
ARFGEF1	0.247792	8.27923e-05	247	0.463993	7.6899e-53	968	0.2162	High
C1orf174	0.187508	0.00724091	204	0.40369	3.06254e-39	968	0.216182	High
SLIRP	0.123289	0.000169229	926	0.339465	1.55845e-27	968	0.216176	High
GAPDH	0.0742724	0.0238089	926	0.290445	2.8513e-20	968	0.216172	High	280: HMGB1-HMGB2-HSC70-ERP60-GAPDH complex;2936: Ecsit complex (ECSIT, MT-CO2, GAPDH, TRAF6, NDUFAF1);5385: GAIT complex
ARPP19	0.0412513	0.39185	433	0.257301	4.21259e-16	968	0.21605	High
STRN4	0.15014	9.80737e-05	668	0.366133	4.47832e-32	968	0.215993	High
SAMM50	0.206508	2.50125e-10	921	0.422489	3.44924e-43	968	0.215981	High	6249: MIB complex
KIF1C	0.0769574	0.526591	70	0.292919	1.31967e-20	968	0.215962	High
USP19	0.180513	0.000311045	395	0.39639	8.96122e-38	968	0.215877	High
TARBP1	-0.0375134	0.808969	44	0.178214	2.37368e-08	968	0.215727	High
KDM1A	0.072008	0.0319086	888	0.287669	6.70546e-20	968	0.215661	High	614: NRD complex (Nucleosome remodeling and deacetylation complex);620: CoREST-HDAC complex;624: LSD1-CoREST complex;626: LSD1 complex;632: Anti-HDAC2 complex;633: anti-BHC110 complex;634: XFIM complex;636: BHC complex;642: CtBP complex;643: CtBP core complex;646: HDAC1-associated protein complex;648: HDAC1-associated core complex cI;871: BRAF53-BRCA2 complex;1257: ALL-1 supercomplex;6477: ZEB2-K…
COX6A1	0.0702532	0.0890229	587	0.285874	1.15967e-19	968	0.215621	High
CD14	-0.09319	0.426482	75	0.122199	0.000138227	968	0.215389	High
BGN	-0.10056	0.511013	45	0.114548	0.000355562	968	0.215107	High
GNL2	0.132522	7.82196e-05	883	0.347554	7.25949e-29	968	0.215032	High
RPS23	-0.00682312	0.835736	926	0.208159	6.16084e-11	968	0.214982	High	306: Ribosome, cytoplasmic;338: 40S ribosomal subunit, cytoplasmic;3055: Nop56p-associated pre-rRNA complex
LRRC40	0.0677814	0.0472941	857	0.282719	3.00903e-19	968	0.214938	High
AP1M1	0.02	0.62898	586	0.234905	1.33242e-13	968	0.214905	High	36: AP1 adaptor complex;144: Gamma-BAR-AP1 complex;7476: AP1B1-AP1G2-AP1M-1AP1S1 complex
PIN1	0.109437	0.0028547	741	0.324296	3.85313e-25	968	0.214859	High	5211: RAF1-PPP2-PIN1 complex
PPP2R2A	0.238168	5.77617e-10	660	0.452953	3.84538e-50	968	0.214786	High	5211: RAF1-PPP2-PIN1 complex;7005: PP2A-NR3A complex
PHF5A	0.0699915	0.0332052	926	0.284754	1.62902e-19	968	0.214763	High	1737: SF3b complex;2755: 17S U2 snRNP
NDUFA13	0.0797261	0.0152933	925	0.294333	8.46767e-21	968	0.214607	High	178: Respiratory chain complex I (holoenzyme), mitochondrial;2920: Respiratory chain complex I (lambda subunit) mitochondrial
CNTFR	-0.168099	0.349737	33	0.0465009	0.148267	968	0.2146	High	5579: CNTF-CNTFR-gp130-LIFR complex
SYAP1	0.334853	2.32254e-22	798	0.549428	1.94687e-77	968	0.214574	High
TSEN34	0.150185	0.000515951	531	0.364718	8.00081e-32	968	0.214533	High	5283: tRNA splicing endonuclease
NRDC	0.111108	0.0040104	669	0.325399	2.60769e-25	968	0.214292	High
IQSEC1	-0.00658858	0.950022	93	0.207659	6.85798e-11	968	0.214248	High
MED28	0.0385419	0.779959	55	0.252753	1.42068e-15	968	0.214211	High	230: Mediator complex
TIMM10B	0.146414	2.45108e-05	824	0.360564	4.32216e-31	968	0.21415	High
ORC2	0.0157303	0.687801	655	0.22985	4.51457e-13	968	0.21412	High	389: ORC complex (origin recognition complex);2204: MCM8-ORC2-CDC6 complex;5251: Ku-ORC complex
UQCC2	0.0772766	0.0244252	848	0.291352	2.15172e-20	968	0.214075	High
GGCT	0.0529623	0.125083	840	0.266978	2.92509e-17	968	0.214016	High
SIRT6	0.0895027	0.0864259	368	0.30349	4.50695e-22	968	0.213987	High
RUVBL1	-0.0218926	0.50581	926	0.191792	1.79468e-09	968	0.213684	High	302: INO80 chromatin remodeling complex;304: SRCAP-associated chromatin remodeling complex;525: TIP60 histone acetylase complex;528: NuA4/Tip60-HAT complex;529: NuA4/Tip60-HAT complex;781: URI complex (Unconventional prefoldin RPB5 Interactor);787: NuA4/Tip60-HAT complex B;798: NuA4/Tip60-HAT complex A;799: DMAP1-associated complex;1166: p400-associated complex;1170: c-MYC-ATPase-helicase complex…
PTP4A2	0.111599	0.207987	129	0.325161	2.83789e-25	968	0.213562	High
RIOK1	0.0115202	0.917165	84	0.225039	1.40473e-12	968	0.213519	High
PRRC1	0.0981508	0.00387909	864	0.3116	3.06814e-23	968	0.213449	High
SCML2	-0.15564	0.00346286	351	0.0577905	0.0723041	968	0.213431	High
LIMD1	0.0234878	0.632465	417	0.23688	8.20669e-14	968	0.213392	High
LARP4B	0.249799	1.3796e-13	852	0.463185	1.22106e-52	968	0.213386	High
MRPS15	0.0512969	0.154473	772	0.264666	5.5887e-17	968	0.213369	High	315: 28S ribosomal subunit, mitochondrial;320: 55S ribosome, mitochondrial
DPY30	0.130587	6.79549e-05	925	0.343845	2.99588e-28	968	0.213258	High	1254: Menin-associated histone methyltransferase complex;5195: PTIP-HMT complex;5614: Emerin complex 32;6460: MLL2 complex;6461: MLL3 complex;6462: MLL1 complex;6467: MLL4 complex;6469: Set1A complex;6470: Set1B complex;6849: WRAD complex (WDR5, RBBP5, ASH2L, DPY30)
BAG4	0.308688	2.87044e-08	310	0.521765	1.07518e-68	968	0.213076	High
TM9SF1	0.208077	5.50375e-05	370	0.421145	6.73694e-43	968	0.213067	High
ANKRD17	0.0813613	0.0447462	609	0.29432	8.50461e-21	968	0.212958	High
RPRD1A	0.216794	3.42533e-09	728	0.42971	8.97704e-45	968	0.212916	High
EXOSC5	-0.0119599	0.718028	914	0.200895	2.85046e-10	968	0.212855	High	789: Exosome;7443: Exosome
ZNF292	0.0270192	0.741079	152	0.239836	3.94021e-14	968	0.212817	High
TCAF1	0.0104194	0.868236	256	0.223075	2.21639e-12	968	0.212656	High
PPP5C	0.0448993	0.196545	829	0.257546	3.94236e-16	968	0.212647	High
SH3GLB2	0.0622271	0.0751034	819	0.274872	3.05905e-18	968	0.212644	High
GLRX	-0.0138164	0.723927	656	0.198822	4.36712e-10	968	0.212639	High
COX11	0.0985514	0.573273	35	0.311173	3.54189e-23	968	0.212622	High
TCEA1	0.0996835	0.00284706	894	0.312244	2.46933e-23	968	0.212561	High
RPL7L1	0.134635	7.05535e-05	866	0.347169	8.41875e-29	968	0.212534	High
RPL34	-0.0136267	0.678785	926	0.198732	4.44853e-10	968	0.212359	High	306: Ribosome, cytoplasmic;308: 60S ribosomal subunit, cytoplasmic;5380: TRBP containing complex (DICER, RPL7A, EIF6, MOV10 and subunits of the 60S ribosomal particle)
PHAX	0.13373	0.000471309	680	0.34597	1.33273e-28	968	0.21224	High	1174: PHAX-CBC complex (cap binding complex);1176: CRM1-RAN-PHAX-CBC complex (cap binding complex)
USP10	0.149691	5.6261e-06	912	0.361847	2.57407e-31	968	0.212156	High
AP3S1	0.11221	0.00120326	830	0.32431	3.83406e-25	968	0.2121	High	59: AP3 adaptor complex;652: AP3-BLOC1 complex
RPF1	0.128638	0.00329745	520	0.340735	9.68588e-28	968	0.212097	High
ATP5F1A	0.188117	8.00872e-09	926	0.400212	1.54581e-38	968	0.212096	High
THYN1	0.192468	3.78891e-08	804	0.404537	2.05825e-39	968	0.212069	High
XXYLT1	-0.0111069	0.889488	159	0.200861	2.87033e-10	968	0.211968	High
CCDC90B	0.181487	3.26737e-06	649	0.393342	3.5809e-37	968	0.211855	High
COG3	0.331929	0.0259097	45	0.543618	1.56071e-75	968	0.211689	High	162: COG complex;3544: COG2-COG3-COG4 subcomplex;3551: COG1-COG8-COG2-COG3-COG4 subcomplex
SRSF11	0.0635238	0.0533117	926	0.274752	3.16737e-18	968	0.211228	High	351: Spliceosome
RBM4B	0.0868688	0.122125	318	0.298016	2.63584e-21	968	0.211147	High
GNB2	0.290438	2.22096e-19	922	0.501506	8.71017e-63	968	0.211068	High	7015: GNAI1-GNB2-GNGT1 complex;7020: GNAI1-GNB2-GNG2 complex;7025: GNAI1-GNB2-GNG3 complex;7032: GNAI1-GNB2-GNG4 complex;7037: GNAI1-GNB2-GNG5 complex;7067: GNAI1-GNB2-GNG7 complex;7072: GNAI1-GNB2-GNG8 complex;7077: GNAI1-GNB2-GNG10 complex;7082: GNAI1-GNB2-GNG11 complex;7087: GNAI1-GNB2-GNG12 complex;7093: GNAI1-GNB2-GNG13 complex;7143: GNAS-L-GNB2-GNG1 complex;7148: GNAS-L-GNB2-GNG2 complex;71…
ARL2	0.0494438	0.178208	743	0.260356	1.83665e-16	968	0.210912	High	6455: ARL2-TBCD complex;6713: TBCD-ARL2-tubulin(beta) complex;6715: TBCD-ARL2-tubulin(beta)-TBCE complex
SMARCD2	0.0018752	0.955325	895	0.212773	2.26039e-11	968	0.210898	High	238: SWI-SNF chromatin remodeling-related-BRCA1 complex;713: BRG1-SIN3A complex;714: BRM-SIN3A complex;778: LARC complex (LCR-associated remodeling complex);806: BRM-SIN3A-HDAC complex;1239: EBAFb complex;1252: EBAFa complex
PDCL3	0.0292215	0.470191	613	0.240102	3.68625e-14	968	0.210881	High
PRKCI	0.188668	0.000764104	315	0.399354	2.29868e-38	968	0.210686	High	847: RICH1-PAR3-aPKC polarity complex;905: KIF3A/B-PAR-3-aPKC-PAR-6 complex;955: LLGL2-PAR-6B-PRKCI complex;959: LLGL1-PAR-6B-PRKCI complex;7300: PARD3B-PARD6A-PRKCI complex;7444: HOOK2-PAR3-Par6alpha-PKCiota complex
EDC3	0.0664556	0.0620716	789	0.276962	1.66148e-18	968	0.210506	High	559: Decapping complex
NUP43	0.176367	6.80655e-08	924	0.386812	6.62923e-36	968	0.210445	High	87: Nup 107-160 subcomplex
GSKIP	0.15345	0.0109745	274	0.363773	1.17655e-31	968	0.210324	High	7127: GSKIP-GSK3B-PRKAR2A complex;7129: GSKIP-PRKAR2B complex;7130: PRKAR2A-GSKIP-GSK3B-DNM1L complex
UQCRFS1	0.190638	0.00012502	400	0.400938	1.10468e-38	968	0.210299	High
NR2C2AP	0.090507	0.131535	279	0.300737	1.10067e-21	968	0.21023	High
NFKB2	0.0253428	0.571061	502	0.235471	1.16009e-13	968	0.210128	High	5193: TNF-alpha/NF-kappa B signaling complex (CHUK, KPNA3, NFKB2, NFKBIB, REL, IKBKG, NFKB1, NFKBIE, RELB, NFKBIA, RELA, TNIP2);5194: TNF-alpha/NF-kappa B signaling complex (SEC16A, CHUK, IKBKB, NFKB2, REL, IKBKG, MAP3K14, RELA, FBXW7, USP2);5196: TNF-alpha/NF-kappa B signaling complex (CHUK, BTRC, NFKB2, PPP6C, REL, CUL1, IKBKE, SAPS2, SAPS1, ANKRD28, RELA, SKP1);5230: CHUK-NFKB2-REL-IKBKG-SPAG9…
MRPS35	0.292201	1.97814e-19	913	0.502304	5.18599e-63	968	0.210103	High	315: 28S ribosomal subunit, mitochondrial;320: 55S ribosome, mitochondrial
IMP3	0.0590491	0.08191	869	0.269029	1.63858e-17	968	0.20998	High	533: IMP3-IMP4-MPP10 complex
NMT1	0.113407	0.000772083	876	0.323379	5.32315e-25	968	0.209972	High
P3H4	-0.00753715	0.909686	229	0.202204	2.1717e-10	968	0.209741	High
STXBP4	0.0976664	0.508999	48	0.307388	1.25188e-22	968	0.209721	High
GSPT1	0.115698	0.00046021	913	0.325328	2.67505e-25	968	0.209629	High	784: SMG-1-UPF-ERF1-ERF3 complex (SURF);809: eRF1-eRF3-GTP-Mg(2+) complex
MEST	-0.182087	0.134278	69	0.0275246	0.392319	968	0.209611	High
BLOC1S1	0.0248087	0.579584	501	0.234209	1.57865e-13	968	0.209401	High	23: BLOC-1 (biogenesis of lysosome-related organelles complex 1);652: AP3-BLOC1 complex;654: BLOC1-BLOC2 complex;6415: pallidin-Cappuccino-BLOS1 complex;7545: BORC complex
SRRM1	0.101718	0.00194071	926	0.311057	3.68203e-23	968	0.20934	High	351: Spliceosome;777: Exon junction complex;785: Exon junction complex;1181: C complex spliceosome;1183: CDC5L complex;1195: Exon junction complex (mRNA splicing-dependent);1261: SRm160/300 complex;2833: SRm160-SRm300 complex;5449: Splicing-associated factors complex
APEH	0.156696	2.57068e-06	892	0.366006	4.71721e-32	968	0.209311	High
ELP1	0.0762823	0.0663822	580	0.28559	1.26421e-19	968	0.209308	High
GLMN	0.135198	0.100185	149	0.344378	2.44629e-28	968	0.20918	High	1258: Ubiquitin E3 ligase (GLMN, FBXW8, SKP1A, RBX1)
RELB	-0.0977998	0.477488	55	0.111319	0.000520962	968	0.209119	High	3046: hs4 enhancer complex (slow migrating complex);5193: TNF-alpha/NF-kappa B signaling complex (CHUK, KPNA3, NFKB2, NFKBIB, REL, IKBKG, NFKB1, NFKBIE, RELB, NFKBIA, RELA, TNIP2);5232: TNF-alpha/Nf-kappa B signaling complex (RPL6, RPL30, RPS13, CHUK, DDX3X, NFKB2, NFKBIB, REL, IKBKG, NFKB1, MAP3K8, RELB, GLG1, NFKBIA, RELA, TNIP2, GTF2I)
NOL9	0.10786	0.00447497	693	0.316952	4.97387e-24	968	0.209091	High	6855: LAS1L-PELP1-TEX10-WDR18-NOL9-SENP3 complex
IGFBP3	0.00296349	0.974703	117	0.212033	2.65892e-11	968	0.20907	High	541: IGF1-IGFBP3-ALS complex
SMAP1	0.111337	0.0215407	426	0.320359	1.53182e-24	968	0.209021	High
LENG1	0.148412	0.00980152	302	0.357425	1.52062e-30	968	0.209013	High
LY6D	-0.0869217	0.556901	48	0.121973	0.000142259	968	0.208894	High
NEK9	-0.0451097	0.249326	654	0.163691	3.04128e-07	968	0.208801	High	934: FACT-NEK9 complex
RPS19	-0.0341646	0.29902	926	0.17449	4.65996e-08	968	0.208655	High	306: Ribosome, cytoplasmic;338: 40S ribosomal subunit, cytoplasmic
KDM1B	0.0476578	0.507126	196	0.256278	5.54858e-16	968	0.20862	High
IL4I1	-0.125653	0.347296	58	0.0828837	0.0098845	968	0.208537	High
SWAP70	-0.0339498	0.363009	720	0.174581	4.58509e-08	968	0.20853	High
GLT8D1	0.191708	0.00124099	281	0.400199	1.55524e-38	968	0.208492	High
FBXO7	0.186379	0.194992	50	0.394784	1.86238e-37	968	0.208406	High
EIF6	0.185737	1.24096e-08	926	0.394128	2.50841e-37	968	0.208391	High	5378: TRBP containing complex (DICER, TRBP, AGO2, RPL7A, EIF6, MOV10);5380: TRBP containing complex (DICER, RPL7A, EIF6, MOV10 and subunits of the 60S ribosomal particle)
CCDC12	0.100725	0.0643643	338	0.309058	7.1875e-23	968	0.208333	High
ACTR5	0.0859246	0.536718	54	0.294073	9.19072e-21	968	0.208148	High	302: INO80 chromatin remodeling complex
MORC3	0.0984167	0.618314	28	0.306485	1.68704e-22	968	0.208068	High
MON2	0.0430115	0.438243	327	0.251074	2.21201e-15	968	0.208063	High
RPL27	0.0114812	0.727153	926	0.219516	5.00933e-12	968	0.208035	High	306: Ribosome, cytoplasmic;308: 60S ribosomal subunit, cytoplasmic;3055: Nop56p-associated pre-rRNA complex;5380: TRBP containing complex (DICER, RPL7A, EIF6, MOV10 and subunits of the 60S ribosomal particle)
DR1	0.158542	2.02886e-06	889	0.366436	3.95346e-32	968	0.207894	High	6657: ATAC complex, GCN5-linked;6665: ATAC complex, YEATS2-linked
TMEM33	0.109566	0.00640156	618	0.317203	4.56194e-24	968	0.207637	High
ZCCHC3	0.0362701	0.505064	340	0.243868	1.42549e-14	968	0.207598	High
DHX36	0.147767	0.000158131	649	0.355358	3.45619e-30	968	0.207591	High
TMEM106B	0.171551	0.000240214	454	0.378935	2.05569e-34	968	0.207384	High
GOLPH3	0.359291	1.88885e-27	855	0.566672	2.58257e-83	968	0.207381	High
COMMD8	0.0172014	0.778436	270	0.224386	1.63551e-12	968	0.207185	High	6639: CCC-Wash (WASH1, FAM21C) complex;6645: CCC complex;6658: CCDC22-COMMD8-CUL1 complex;6659: Ubiquitin E3 ligase (CCDC22, COMMD8, CUL3)
IFNGR1	0.0719188	0.581773	61	0.278948	9.25552e-19	968	0.20703	High
ABCF1	0.177947	5.34635e-08	922	0.384898	1.54069e-35	968	0.206951	High
SOX10	-0.00180491	0.990612	45	0.205097	1.18311e-10	968	0.206902	High
NOA1	0.112162	0.0211924	422	0.319031	2.42808e-24	968	0.20687	High
CDK7	0.129386	0.271899	74	0.336255	5.1335e-27	968	0.206869	High	107: TFIIH transcription factor complex;1007: CAK core complex (Cdk-activating kinase core complex);1008: CAK complex (Cdk-activating kinase complex);1029: TFIIH transcription factor complex;1030: CAK-ERCC2 complex;2638: HES1 promoter corepressor complex;2639: HES1 promoter-Notch enhancer complex;2657: ESR1-CDK7-CCNH-MNAT1-MTA1-HDAC2 complex
TIMM21	0.317669	1.06586e-15	607	0.524421	1.68561e-69	968	0.206752	High	6442: Cytochrome c oxidase, mitochondrial
YTHDC1	0.0363362	0.338812	695	0.24307	1.74604e-14	968	0.206733	High
RPE	0.124757	0.00653588	474	0.331419	3.01168e-26	968	0.206662	High
AMACR	0.0673077	0.320333	220	0.273726	4.26542e-18	968	0.206418	High
HELZ2	0.0408333	0.719127	80	0.24708	6.25917e-15	968	0.206247	High
TRAF2	0.127655	0.0833409	185	0.333777	1.2758e-26	968	0.206122	High	2744: TRAF2-MALT1 complex;5210: TANK-TRAF2-TRAF3 complex;5212: Kinase maturation complex 2;5529: TRAF2-cIAP1/BIRC2 complex;5531: Tumor necrosis factor receptor 1 signaling complex;5540: TRAF2-TRADD complex;5541: Ternary complex (TRAF2, FADD, TRADD);6344: TNF-R1-associated signaling complex;6347: TNF-R1 signaling complex
TTR	-0.150626	0.462657	26	0.055301	0.0854948	968	0.205927	High	6821: TTR-RBP complex
MRPS28	0.197181	1.43342e-09	926	0.402991	4.24633e-39	968	0.20581	High	315: 28S ribosomal subunit, mitochondrial;320: 55S ribosome, mitochondrial
RPS28	0.00984496	0.764797	926	0.215517	1.23174e-11	968	0.205672	High	306: Ribosome, cytoplasmic;338: 40S ribosomal subunit, cytoplasmic
RPL36	0.0093149	0.777117	926	0.214926	1.40466e-11	968	0.205612	High	306: Ribosome, cytoplasmic;308: 60S ribosomal subunit, cytoplasmic;3055: Nop56p-associated pre-rRNA complex;5380: TRBP containing complex (DICER, RPL7A, EIF6, MOV10 and subunits of the 60S ribosomal particle)
ZWILCH	-0.00814765	0.893987	270	0.197362	5.88216e-10	968	0.20551	High	7541: KNTC1-ZW10-ZWILCH complex
C11orf68	0.114373	0.00774869	541	0.319866	1.81803e-24	968	0.205493	High
HDAC1	0.035075	0.315778	820	0.240474	3.35914e-14	968	0.205399	High	41: Mi-2/NuRD-MTA3 complex;49: DNMT3B complex;54: SIN3 complex;61: Mi2/NuRD complex;62: MeCP1 complex;282: SNF2h-cohesin-NuRD complex;585: Mi2/NuRD-BCL6-MTA3 complex;587: NuRD.1 complex;591: SAP complex (Sin3-associated protein complex);592: SAP complex (Sin3-associated protein complex);596: SIN3-HDAC-SAP30-ARID4 complex;614: NRD complex (Nucleosome remodeling and deacetylation complex);620: CoRE…
SNU13	0.0564991	0.0857359	926	0.261883	1.208e-16	968	0.205384	High	351: Spliceosome;3055: Nop56p-associated pre-rRNA complex
PPIL4	0.194228	3.80846e-08	789	0.399554	2.09594e-38	968	0.205326	High
POLA1	0.0160097	0.741495	427	0.22132	3.3191e-12	968	0.205311	High	1003: RC complex (Replication competent complex);1004: RC complex during S-phase of cell cycle;1005: RC complex during G2/M-phase of cell cycle;1100: DNA polymerase alpha-primase complex;1111: DNA synthesome complex (17 subunits)
RABGAP1L	-0.0915832	0.258631	154	0.113543	0.000400883	968	0.205126	High
FOXRED1	0.243175	1.57231e-11	748	0.448198	5.21716e-49	968	0.205022	High
PAK4	0.19902	2.43388e-07	662	0.404031	2.61046e-39	968	0.20501	High
AMOTL2	-0.0117807	0.926387	64	0.193176	1.3644e-09	968	0.204957	High	848: RICH1/AMOT polarity complex, Flag-Amot precipitated
ARIH1	0.11652	0.025003	370	0.321409	1.06197e-24	968	0.20489	High
TOM1	0.152761	8.60174e-06	841	0.357603	1.41662e-30	968	0.204842	High
PIGS	0.196466	5.42715e-09	867	0.401248	9.56444e-39	968	0.204782	High	994: GAA1-GPI8-PIGT-PIG-PIGS complex
PTPRZ1	-0.144141	0.387926	38	0.0604465	0.0601157	968	0.204588	High
CMTR1	0.175658	7.5718e-06	642	0.38023	1.17658e-34	968	0.204572	High
SUGT1	0.224821	8.03221e-12	904	0.429379	1.06322e-44	968	0.204558	High
RMND1	0.0781983	0.40824	114	0.282721	3.00745e-19	968	0.204523	High
TOMM7	0.136033	0.279927	65	0.34051	1.05398e-27	968	0.204477	High	6497: TOM complex (TOM5, TOM6, TOM7, TOM20, TOM22, TOM40, TOM70), mitochondrial;6498: TOM7 120K intermediate assembly complex (TOM7, TOM22, TOM40), mitochondrial
GAR1	0.0660996	0.0443351	926	0.270518	1.0725e-17	968	0.204419	High
AP2M1	0.153295	3.22894e-06	914	0.357686	1.37048e-30	968	0.204391	High
RCOR1	0.116896	0.0020084	696	0.32127	1.11507e-24	968	0.204373	High	620: CoREST-HDAC complex;624: LSD1-CoREST complex;626: LSD1 complex;632: Anti-HDAC2 complex;633: anti-BHC110 complex;636: BHC complex;642: CtBP complex;643: CtBP core complex;646: HDAC1-associated protein complex;648: HDAC1-associated core complex cI;649: HDAC1-associated core complex cII;871: BRAF53-BRCA2 complex;1232: REST-CoREST-mSIN3A complex;1233: CoREST-HDAC2 complex;5614: Emerin complex 32
RPS10	-0.0273826	0.405245	926	0.176859	3.03887e-08	968	0.204242	High	306: Ribosome, cytoplasmic;338: 40S ribosomal subunit, cytoplasmic
MTG2	0.303474	0.000186581	147	0.507711	1.48778e-64	968	0.204237	High
RBM12	-0.143903	1.3433e-05	908	0.060304	0.0607234	968	0.204207	High
ENSA	0.350412	2.5894e-22	723	0.554615	3.61088e-79	968	0.204203	High
MRPS18B	0.119855	0.000290463	910	0.323969	4.32508e-25	968	0.204114	High	315: 28S ribosomal subunit, mitochondrial;320: 55S ribosome, mitochondrial
CHI3L1	-0.109648	0.61846	23	0.0944508	0.00326733	968	0.204099	High
YBX2	-0.187704	0.169968	55	0.0163209	0.612039	968	0.204025	High
HERC2	0.0620626	0.489959	126	0.266053	3.79285e-17	968	0.203991	High	6860: E6AP-HERC2-MAPK6-NEURL4 complex
COX7C	0.071317	0.0304532	921	0.275241	2.74692e-18	968	0.203924	High
UBAP1	0.262348	0.000470311	174	0.46623	2.1227e-53	968	0.203882	High
SNX12	0.120568	0.000340223	879	0.324358	3.76984e-25	968	0.20379	High
CNBP	-0.0206528	0.531101	922	0.183118	9.55105e-09	968	0.20377	High
GLE1	0.132966	0.000171615	794	0.33671	4.33963e-27	968	0.203744	High
DPYD	-0.0431284	0.459778	296	0.160558	5.12544e-07	968	0.203687	High
MLLT1	0.121035	0.0634053	236	0.324548	3.52507e-25	968	0.203513	High	1239: EBAFb complex;1252: EBAFa complex;6084: AFF4 super elongation complex (SEC)
SS18	0.22466	4.59028e-06	408	0.428076	2.06602e-44	968	0.203416	High
NDUFS7	0.105067	0.00357837	767	0.308396	8.95859e-23	968	0.203329	High	178: Respiratory chain complex I (holoenzyme), mitochondrial;2884: Respiratory chain complex I (early intermediate NDUFAF1 assembly), mitochondrial;2904: Respiratory chain complex I (intermediate VII/650kD), mitochondrial;2905: Respiratory chain complex I (intermediate), mitochondrial;2906: Respiratory chain complex I (intermediate II/230kD), mitochondrial;2920: Respiratory chain complex I (lambd…
SMC6	0.0422722	0.314563	568	0.2456	9.15883e-15	968	0.203328	High
YWHAZ	0.254615	3.61626e-15	926	0.457913	2.42383e-51	968	0.203298	High	5199: Kinase maturation complex 1;5919: BRAF-RAF1-14-3-3 complex
MRE11	0.188923	8.62821e-09	914	0.392023	6.48963e-37	968	0.2031	High
COA4	0.220391	5.54659e-06	417	0.423485	2.09591e-43	968	0.203095	High
MFN1	0.228274	1.18528e-08	610	0.431345	3.88257e-45	968	0.203071	High
SUMF1	0.0869974	0.05283	496	0.290057	3.21453e-20	968	0.20306	High
DUSP12	0.18974	0.00037198	348	0.39276	4.65676e-37	968	0.20302	High
FARSA	0.0671864	0.0427377	910	0.270175	1.18286e-17	968	0.202988	High
HAT1	-0.00621613	0.873837	655	0.196731	6.68555e-10	968	0.202947	High	1149: Histone H3.1 complex;1150: Histone H3.3 complex
IPO9	0.14888	0.000113694	667	0.351782	1.40967e-29	968	0.202902	High
DDX10	0.261143	3.22916e-15	882	0.463966	7.81127e-53	968	0.202823	High
DAP	0.215912	0.0132554	131	0.418606	2.36551e-42	968	0.202694	High
OGFOD1	0.109421	0.0627552	290	0.311971	2.7079e-23	968	0.20255	High
ZNF768	0.0473046	0.450203	257	0.249794	3.09315e-15	968	0.20249	High
RPN2	0.250213	1.1012e-14	926	0.452676	4.48035e-50	968	0.202464	High	1199: Oligosaccharyltransferase complex (Stt3A variant);1200: Oligosaccharyltransferase complex (Stt3B variant);6131: SELK multiprotein complex
PI4KA	0.203605	0.000496123	289	0.406049	1.01e-39	968	0.202444	High	725: P2X7 receptor signalling complex;6890: Phosphatidylinositol 4-kinase complex
ZGPAT	0.218005	2.13255e-06	464	0.420439	9.56017e-43	968	0.202435	High
UBE2J1	-0.0953123	0.212254	173	0.107111	0.000844431	968	0.202423	High	6859: HRD1 complex;6886: AUP1-OS9-SEL1L-UBC6e-UBXD8 complex
SDHAF2	0.0841544	0.15005	294	0.286495	9.5989e-20	968	0.202341	High
SYNRG	0.130502	0.212457	93	0.332787	1.83155e-26	968	0.202285	High
DDOST	0.122687	0.000182192	926	0.324877	3.13817e-25	968	0.202189	High	1199: Oligosaccharyltransferase complex (Stt3A variant);1200: Oligosaccharyltransferase complex (Stt3B variant);6131: SELK multiprotein complex
CLSPN	-0.0356457	0.884811	19	0.166423	1.91353e-07	968	0.202069	High
FAM98B	0.0326242	0.329611	895	0.234582	1.44149e-13	968	0.201958	High
TRIM27	0.104493	0.0697806	302	0.306435	1.71506e-22	968	0.201942	High	5663: TRIM27-RB1 complex
PSME2	0.0647366	0.0490348	925	0.26656	3.28968e-17	968	0.201824	High	30: PA28 complex;192: PA28-20S proteasome;193: PA700-20S-PA28 complex
TRMU	0.165999	0.0255265	181	0.367812	2.24095e-32	968	0.201812	High
APIP	0.164757	0.000100761	552	0.36652	3.81913e-32	968	0.201762	High
RABGGTB	0.0467209	0.392572	337	0.248465	4.37323e-15	968	0.201744	High
FBXO22	0.0147704	0.813707	257	0.216414	1.00811e-11	968	0.201644	High
RBM22	0.073728	0.0252535	921	0.275349	2.66247e-18	968	0.201621	High	351: Spliceosome;1181: C complex spliceosome
MED15	0.316777	1.35415e-18	735	0.518103	1.3466e-67	968	0.201325	High	230: Mediator complex;232: ARC complex;284: CRSP complex;287: ARC-L complex;288: ARC complex;909: ARC92-Mediator complex;910: CRSP-Mediator 2 complex;5450: Mediator complex;6647: MED15-WWTR1 complex
ACBD3	0.171377	2.61367e-07	892	0.372697	2.92008e-33	968	0.20132	High
KIT	-0.0570182	0.70344	47	0.144293	6.57019e-06	968	0.201311	High	7509: IL1RAP-IL1RL1-KIT complex;7510: IL1RAP-KIT complex
BSDC1	0.161391	0.000390747	479	0.362582	1.91041e-31	968	0.201191	High
ABCF2	0.222334	7.22125e-11	840	0.423474	2.1081e-43	968	0.20114	High
ANXA7	0.254327	4.02622e-15	925	0.455205	1.10254e-50	968	0.200878	High	6365: Synexin-sorcin complex
DNAAF5	0.190007	3.19948e-07	713	0.390844	1.10194e-36	968	0.200838	High	7100: DNAAF2-HEATR2-SPAG1 complex
STK24	0.289167	5.96561e-17	804	0.489992	1.33401e-59	968	0.200826	High
SAR1B	0.133661	0.00264073	504	0.334478	9.87126e-27	968	0.200817	High	7141: Coat protein complex II (SAR1B, PREB, SEC23A , SEC24B, SEC23IP)
FAM207A	0.0301514	0.397078	791	0.230745	3.6454e-13	968	0.200593	High
ATP6V0D1	0.0730452	0.0288795	895	0.273579	4.44997e-18	968	0.200534	High	6888: v-ATPase-Ragulator-AXIN/LKB1-AMPK complex
ARF5	0.224992	1.6158e-09	703	0.425437	7.86074e-44	968	0.200445	High
GLMP	-0.0255646	0.675239	271	0.174826	4.38745e-08	968	0.200391	High
C17orf75	0.0927706	0.185834	205	0.29293	1.31536e-20	968	0.200159	High
PRRC2A	0.0886348	0.00723855	917	0.288772	4.77864e-20	968	0.200137	High
AKT2	0.274657	0.00706863	95	0.474758	1.43567e-55	968	0.200101	High	3138: POSH-AKT2 complex;3848: TCL1(trimer)-AKT2 complex
GMFB	0.098693	0.00523563	799	0.298757	2.07981e-21	968	0.200064	High
TSPAN8	-0.0744738	0.729456	24	0.125566	8.96004e-05	968	0.20004	High
TMEM59	0.0756347	0.153837	357	0.275639	2.4466e-18	968	0.200004	High
UBXN6	0.0904523	0.0495365	472	0.290439	2.85607e-20	968	0.199987	High
PGAM1	0.0573183	0.0814484	925	0.257292	4.22267e-16	968	0.199974	High
GOT1	0.0292869	0.378061	908	0.229215	5.25255e-13	968	0.199928	High
MICAL2	0.0490963	0.470807	218	0.249008	3.79738e-15	968	0.199911	High
HBS1L	0.253735	4.31722e-10	588	0.453552	2.76146e-50	968	0.199816	High
DNAJC13	0.160184	9.61499e-06	756	0.359961	5.50852e-31	968	0.199777	High
ISY1	0.100327	0.00271671	891	0.300073	1.36337e-21	968	0.199745	High	351: Spliceosome;1181: C complex spliceosome
SLC30A9	0.151902	0.000535574	516	0.351603	1.51187e-29	968	0.199701	High
YTHDF2	0.0869799	0.0168964	754	0.286603	9.28851e-20	968	0.199623	High
SELENOH	0.0299731	0.405919	771	0.22954	4.8619e-13	968	0.199566	High
MTMR1	0.0523747	0.475334	188	0.251845	1.80574e-15	968	0.19947	High
CBFB	0.0195627	0.574964	824	0.218998	5.63413e-12	968	0.199435	High	5770: RUNX1-CBF-beta-DNA complex;6852: COPRS-PRMT5-RUNX1-CBFB complex
NUDC	0.157932	1.40326e-06	924	0.357364	1.5582e-30	968	0.199432	High
MDH1	-0.0209344	0.524839	925	0.178402	2.2934e-08	968	0.199336	High
PRKCD	0.00509612	0.926073	334	0.204406	1.36917e-10	968	0.199309	High	1519: IL6ST-PRKCD-STAT3 complex;2471: SRC-PRKCD-CDCP1 complex;7038: BVR-PKCD-ERK2 complex
DCP1A	0.125964	0.00405058	519	0.325201	2.7979e-25	968	0.199237	High	559: Decapping complex;7030: DCP1A-NR3C1-PNRC2-UPF1-complex
OSBPL11	0.0139366	0.83242	233	0.213132	2.08886e-11	968	0.199196	High
UTP4	0.141925	1.57103e-05	919	0.341081	8.5085e-28	968	0.199155	High
DDX17	0.0660216	0.0447024	925	0.265124	4.91858e-17	968	0.199102	High	351: Spliceosome;1332: Large Drosha complex;3082: DGCR8 multiprotein complex
PCF11	0.0308588	0.479631	527	0.229796	4.57389e-13	968	0.198937	High	1141: CF IIAm complex (Cleavage factor IIAm complex)
ATIC	0.0247165	0.452516	926	0.223641	1.94438e-12	968	0.198924	High
XAB2	0.064744	0.0496262	920	0.263575	7.56814e-17	968	0.198831	High	351: Spliceosome;1181: C complex spliceosome
ATP7A	-0.0410693	0.613055	154	0.157713	8.16327e-07	968	0.198782	High
OTULIN	0.176027	0.00603938	242	0.374806	1.19855e-33	968	0.198778	High
KCNAB2	-0.0749208	0.406317	125	0.123851	0.000111896	968	0.198772	High	7389: Potassium channel complex (KCNA1, KCNA2, KCNAB2)
SIRT1	0.00520961	0.94208	197	0.203961	1.50355e-10	968	0.198751	High	1177: Polycomb repressive complex 4;2590: FOXO1-FHL2-SIRT1 complex;2592: SIRT1 homotrimer complex;2593: FOXO3-SIRT1 complex, oxidative stress stimulated;2821: hSIR2-p53 complex;6846: DBC1-SIRT1 complex
TSN	0.0285398	0.391399	904	0.227196	8.47111e-13	968	0.198657	High
TMEM199	0.180631	0.00201383	290	0.379283	1.77023e-34	968	0.198652	High
SNX1	0.0794649	0.017736	890	0.278102	1.18829e-18	968	0.198637	High	657: Retromer complex (SNX1, SNX2, VPS35, VPS29, VPS26A);1058: SNX complex (SNX1, SNX6);1060: Retromer complex (SNX1, SNX2, VPS35, VPS29, VPS26B);1070: SNX complex (SNX1, SNX1a, SNX2, SNX4);1091: SNX complex (SNX1, SNX1a, SNX2, SNX4, LEPR);1093: SNX complex (SNX1, SNX1a, SNX2, SNX4, INSR);1095: SNX complex (SNX1, SNX1a, SNX2, SNX4, EGFR);1096: SNX complex (SNX1, SNX1a, SNX2, SNX4, PDGFRA);1104: S…
MRPL49	0.173996	1.02344e-07	924	0.372524	3.14017e-33	968	0.198528	High	320: 55S ribosome, mitochondrial;324: 39S ribosomal subunit, mitochondrial
ATP5F1B	0.067345	0.0404735	926	0.265841	4.02491e-17	968	0.198496	High
RANBP10	0.0941635	0.0704255	370	0.292336	1.58353e-20	968	0.198172	High
HAUS5	0.0485332	0.603317	117	0.246637	7.01577e-15	968	0.198104	High	6435: HAUS augmin-like complex
PHACTR4	0.160075	0.188886	69	0.358177	1.12669e-30	968	0.198102	High
ENGASE	0.0042766	0.979959	37	0.202305	2.12636e-10	968	0.198029	High
GBF1	0.132301	0.000247713	763	0.330236	4.62019e-26	968	0.197935	High
PRMT6	-0.0517696	0.656945	76	0.146149	4.97707e-06	968	0.197919	High
CUTC	0.0916372	0.112009	302	0.289537	3.77549e-20	968	0.197899	High
IRF9	0.010441	0.924443	85	0.208335	5.93155e-11	968	0.197894	High	60: Interferon-stimulated gene factor 3 transcription complex ISGF3
JPT2	0.0812209	0.0142002	911	0.278877	9.45254e-19	968	0.197656	High
KANK1	0.0279935	0.624005	309	0.225647	1.2187e-12	968	0.197654	High
SELENOF	0.120368	0.00137572	704	0.317894	3.59599e-24	968	0.197526	High
MRPS23	0.136183	3.24425e-05	925	0.33368	1.32224e-26	968	0.197497	High	315: 28S ribosomal subunit, mitochondrial;320: 55S ribosome, mitochondrial
FHL2	0.0114985	0.788074	549	0.208987	5.15496e-11	968	0.197489	High	577: FHL2-p53-HIPK2 complex;2590: FOXO1-FHL2-SIRT1 complex;3182: FHL2 homodimer complex;3187: FHL2-FHL3 complex;3188: FHL2-ACT complex;3189: FHL2-CREB complex;7534: CTNNB1-EPCAM-FHL2-LEF1 complex
HPRT1	0.0318134	0.341238	897	0.229182	5.29402e-13	968	0.197368	High
SNX30	0.023663	0.831841	83	0.220949	3.6133e-12	968	0.197286	High
WDFY1	0.0810394	0.0742803	486	0.278304	1.11955e-18	968	0.197265	High
UBE3A	0.0987841	0.00946999	689	0.295735	5.44235e-21	968	0.196951	High	5209: Ubiquilin-proteasome complex;6860: E6AP-HERC2-MAPK6-NEURL4 complex
YWHAG	0.168781	2.38861e-07	926	0.365731	5.28172e-32	968	0.19695	High	5199: Kinase maturation complex 1;6730: 14-3-3 gamma-CXCR2 complex, unstimulated
PMM2	0.0729686	0.0674233	629	0.269688	1.35891e-17	968	0.196719	High
PSMD9	0.0375748	0.262269	892	0.234271	1.55511e-13	968	0.196696	High	32: PA700 complex;193: PA700-20S-PA28 complex
AVEN	0.0202605	0.702428	358	0.216888	9.06712e-12	968	0.196627	High
WBP11	0.238768	1.80203e-13	926	0.435358	4.86305e-46	968	0.196589	High	351: Spliceosome
SUB1	0.136714	3.14216e-05	921	0.333124	1.62e-26	968	0.19641	High	1028: HNF4A-SUB1 complex;1106: TFIIIC containing-TOP1-SUB1 complex
OXSR1	0.2528	1.04961e-14	908	0.449144	3.11523e-49	968	0.196344	High	1121: WNK1-OSR1 complex
EP400	0.112356	0.00415831	649	0.308619	8.31928e-23	968	0.196262	High	528: NuA4/Tip60-HAT complex;529: NuA4/Tip60-HAT complex;798: NuA4/Tip60-HAT complex A;799: DMAP1-associated complex;1166: p400-associated complex;2856: NuA4/Tip60 HAT complex;2857: NuA4/Tip60 HAT complex
PIP4P1	0.216977	9.92269e-07	499	0.413222	3.27681e-41	968	0.196245	High
EIF4E2	0.0712303	0.229804	286	0.267432	2.57459e-17	968	0.196201	High
FHL3	-0.0766655	0.320377	170	0.119493	0.000194316	968	0.196158	High	3184: FHL3 homodimer complex;3187: FHL2-FHL3 complex;3190: FHL3-CREB complex
PPP1R21	0.0199787	0.751821	253	0.216121	1.07654e-11	968	0.196142	High
RNH1	0.136976	3.12517e-05	918	0.333032	1.67498e-26	968	0.196056	High	6170: Angiogenin-PRI complex
SNRNP70	0.0550068	0.0943519	926	0.251057	2.2222e-15	968	0.19605	High	351: Spliceosome;1261: SRm160/300 complex
PIN4	0.111727	0.0122493	502	0.307578	1.17517e-22	968	0.195852	High
NFYB	-0.0522393	0.196854	612	0.14356	7.32502e-06	968	0.195799	High	4478: CBF-DNA complex;4498: p32-CBF-DNA complex
CAND1	0.162642	6.68423e-07	924	0.358422	1.02128e-30	968	0.195781	High	219: CAND1-CUL1-RBX1 complex;221: CAND1-CUL2-RBX1 complex;222: CAND1-CUL3-RBX1 complex;223: CAND1-CUL4A-RBX1 complex;224: CAND1-CUL4B-RBX1 complex
UBXN7	0.087541	0.0259686	647	0.283026	2.74409e-19	968	0.195485	High
TTC4	0.135557	0.000713983	620	0.331038	3.45758e-26	968	0.195481	High
PDE6D	-0.0755018	0.132179	399	0.119977	0.00018292	968	0.195479	High	6741: INPP5E-PDE6D-RPGR complex
SNX3	0.198526	1.38353e-09	915	0.393966	2.69988e-37	968	0.19544	High
LIN7C	0.127115	0.000128116	903	0.32245	7.37795e-25	968	0.195335	High	617: CASK-LIN7C-APBA1 complex;6263: MPP7-DLG1-LIN7C complex
KIF2A	0.0109818	0.751199	836	0.206156	9.45141e-11	968	0.195175	High
SRSF6	0.079434	0.0156168	926	0.274596	3.31409e-18	968	0.195162	High	351: Spliceosome;2589: PGC-1-SRp40-SRp55-SRp75 complex;6072: TRA2B1-SRSF9-SRSF6 complex;6073: SRSF9-SRSF6 complex
MCC	-0.0724721	0.572446	63	0.122662	0.000130315	968	0.195134	High	5233: TNF-alpha/NF-kappa B signaling complex 5
ATAD5	-0.0639073	0.67663	45	0.131051	4.31875e-05	968	0.194958	High
CYGB	-0.124031	0.336824	62	0.0709202	0.0273528	968	0.194951	High
DPM3	0.109442	0.0022959	774	0.304308	3.44925e-22	968	0.194866	High	5244: Dolichol-phosphate mannose (DPM) synthase
SIL1	0.0835898	0.0303849	671	0.278299	1.12119e-18	968	0.194709	High
F8A1	-0.0234495	0.711601	251	0.171235	8.30733e-08	968	0.194684	High
MRPL37	0.07999	0.0177586	878	0.27466	3.25326e-18	968	0.19467	High	320: 55S ribosome, mitochondrial;324: 39S ribosomal subunit, mitochondrial
SLC25A11	0.17465	1.96472e-06	733	0.36922	1.24976e-32	968	0.19457	High
CDV3	-0.0257724	0.446422	875	0.168786	1.27407e-07	968	0.194558	High
SPECC1L	0.185699	2.2264e-05	515	0.38022	1.18171e-34	968	0.194521	High
LAMTOR3	0.0967103	0.00443772	864	0.291231	2.23425e-20	968	0.19452	High	5222: p14-Mp1-MEK1 complex;5226: p14-Mp1-ERK2 complex;6888: v-ATPase-Ragulator-AXIN/LKB1-AMPK complex
HGH1	0.157772	6.43346e-06	810	0.352269	1.16521e-29	968	0.194497	High
CCDC6	0.212873	1.62345e-09	787	0.407291	5.61283e-40	968	0.194418	High
ATXN3	0.141326	0.088844	146	0.335504	6.76955e-27	968	0.194178	High
ZNF316	0.112967	0.394281	59	0.306981	1.43191e-22	968	0.194015	High
CLASP2	0.0275586	0.511789	569	0.2215	3.18478e-12	968	0.193942	High
SKA3	0.0835979	0.216809	220	0.277522	1.40953e-18	968	0.193924	High
XRCC4	0.105971	0.226531	132	0.299728	1.52348e-21	968	0.193756	High	336: DNA ligase IV-XRCC4-AHNK complex;345: DNA ligase IV-XRCC4 complex;348: DNA ligase IV-XRCC4 complex;350: DNA ligase IV-XRCC4-PNK complex;359: DNA ligase IV-XRCC4-XLF complex;1189: DNA double-strand break end-joining complex
RBM15B	0.118691	0.00293724	626	0.312445	2.30791e-23	968	0.193754	High
CCDC137	0.135225	0.000862974	604	0.328814	7.71109e-26	968	0.193589	High
TEX264	0.189899	6.98063e-08	794	0.38347	2.87931e-35	968	0.193572	High
ALKBH5	0.288987	1.21061e-14	685	0.482526	1.33883e-57	968	0.193538	High
CASP2	0.0262889	0.732109	172	0.219794	4.70299e-12	968	0.193505	High	129: PIDDsome complex
FADD	0.453215	5.99235e-13	228	0.646708	9.38743e-116	968	0.193493	High	2054: CASP8-FADD-MALT1-BCL10 complex;5473: DISC complex (FAS, FADD, CASP8);5541: Ternary complex (TRAF2, FADD, TRADD);5798: Death induced signaling complex II (FADD, CASP8, CFLAR), cytosolic, CD95L induced;5799: DISC complex (FAS, FADD, CASP8, CFLAR), membrane-associated, CD95L induced;5808: DISC complex (CD95, FADD, CASP8);5859: FAS-FADD-CASP8-CASP10 complex;5861: FAS-FADD-CASP10 complex;5991: L…
CIAO2A	0.061089	0.109651	687	0.254555	8.80125e-16	968	0.193466	High
LPGAT1	0.0131238	0.864724	171	0.206573	8.64972e-11	968	0.193449	High
ARFGAP3	0.154044	0.000123817	616	0.347386	7.74606e-29	968	0.193341	High
ZNF24	0.283805	1.02268e-10	500	0.476978	3.81967e-56	968	0.193173	High
MPC2	0.000225035	0.99813	111	0.193118	1.38011e-09	968	0.192893	High
TSC2	0.0980378	0.133172	236	0.290809	2.54668e-20	968	0.192771	High	4151: TSC (TSC1, TSC2, AXIN, GSK3) complex;6532: TSC2-HERC1 complex;6889: TSC complex;7157: TSC1-TSC2 complex;7158: TSC2-DVL complex;7159: TSC2-GSK3-AXIN-DVL complex
BAG3	0.0432967	0.256048	690	0.23597	1.02642e-13	968	0.192673	High
GPKOW	0.146344	2.44542e-05	825	0.338745	2.0385e-27	968	0.192401	High
OSTF1	-0.018672	0.606341	764	0.173536	5.52684e-08	968	0.192208	High
ADO	0.135739	0.00416473	444	0.327891	1.07353e-25	968	0.192152	High
PACS1	0.088646	0.0719263	413	0.280798	5.3458e-19	968	0.192152	High	5165: AP1G1-PACS1-FURIN complex
SNRNP27	-0.0382859	0.457386	379	0.153796	1.52852e-06	968	0.192082	High	351: Spliceosome
TRMT61B	0.0851745	0.235238	196	0.277128	1.5822e-18	968	0.191954	High
COX6B1	0.159068	1.24016e-06	920	0.350983	1.92496e-29	968	0.191916	High
WASL	0.188982	4.41638e-06	582	0.380835	9.05532e-35	968	0.191853	High	2513: N-WASp homomer complex;7557: LGR4-RSPO supercomplex
UBAC2	0.338954	2.43018e-19	665	0.53077	1.88008e-71	968	0.191816	High
UBQLN4	0.194692	9.95475e-08	737	0.386398	7.95997e-36	968	0.191706	High
OGA	0.114134	0.00106787	819	0.305825	2.09702e-22	968	0.191691	High
PPIL2	0.231913	0.00107272	196	0.423422	2.16318e-43	968	0.191509	High	351: Spliceosome
TALDO1	0.111946	0.000643307	926	0.303404	4.63465e-22	968	0.191458	High
LRRC47	0.203966	4.08505e-10	922	0.395417	1.39664e-37	968	0.191451	High
MRPL10	0.15622	2.42001e-05	724	0.347641	7.02059e-29	968	0.191421	High	320: 55S ribosome, mitochondrial;324: 39S ribosomal subunit, mitochondrial
RBM17	0.241962	8.64226e-14	925	0.433323	1.39939e-45	968	0.191361	High	351: Spliceosome;2755: 17S U2 snRNP
CLIC2	-0.116011	0.437427	47	0.0752404	0.0192206	968	0.191252	High
SNRNP40	0.0969681	0.00313949	926	0.288202	5.69333e-20	968	0.191234	High	351: Spliceosome;1181: C complex spliceosome;6493: CUL4A-DDB1-WDR57 complex
LLGL1	0.313705	1.73083e-15	614	0.504796	1.01741e-63	968	0.19109	High	959: LLGL1-PAR-6B-PRKCI complex
POLB	0.283308	2.42171e-09	428	0.474307	1.87707e-55	968	0.190999	High	362: DNA ligase III-XRCC1-PNK-DNA-pol III multiprotein complex;1085: DNA repair complex NEIL2-PNK-Pol(beta)-LigIII(alpha)-XRCC1;1086: DNA repair complex NEIL1-PNK-Pol(beta)-LigIII(alpha)-XRCC1;2198: 9-1-1-POLB complex
DNAJC8	0.137693	3.20159e-05	906	0.328661	8.14578e-26	968	0.190968	High	351: Spliceosome;2755: 17S U2 snRNP
MBD2	0.159023	3.93185e-06	834	0.349953	2.87373e-29	968	0.190929	High	62: MeCP1 complex;282: SNF2h-cohesin-NuRD complex;646: HDAC1-associated protein complex;649: HDAC1-associated core complex cII;659: MeCP1 complex;778: LARC complex (LCR-associated remodeling complex)
ZNF687	0.3154	6.56959e-18	712	0.506302	3.77459e-64	968	0.190902	High
EDIL3	-0.0416259	0.565441	193	0.149258	3.10174e-06	968	0.190884	High
GTF2F1	0.100387	0.00271574	890	0.291208	2.24992e-20	968	0.190821	High	103: RNA polymerase II holoenzyme complex;153: TFIIF complex (transcription factor IIF);811: FCP1-associated protein complex;2685: RNA polymerase II (RNAPII);2825: BRCA1-RNA polymerase II complex;3060: RNA polymerase II complex (RPB1, RAP74, CDK8, CYCC, SRB7, BAF190, BAF47), chromatin structure modifying;3064: RNA polymerase II complex, chromatin structure modifying;3066: RNA polymerase II comple…
TMEM201	0.122164	0.0473742	264	0.312873	1.99678e-23	968	0.19071	High
PPM1G	0.0564069	0.0883173	914	0.247101	6.22448e-15	968	0.190694	High	351: Spliceosome
XPNPEP3	0.120864	0.000429769	845	0.311541	3.12919e-23	968	0.190678	High	6684: TNFR2 signaling complex
RAB3GAP2	0.124319	0.000216351	881	0.314918	9.97495e-24	968	0.190599	High
APRT	0.0688558	0.0371982	916	0.259445	2.35531e-16	968	0.190589	High
CHAF1B	0.0148432	0.665456	851	0.205407	1.10807e-10	968	0.190564	High	1149: Histone H3.1 complex;1259: Chromatin assembly complex (CAF-1 complex);2235: ASF1-interacting protein complex;2236: ASF1-histone containing complex
SPRYD7	0.134427	0.0266306	272	0.324984	3.02106e-25	968	0.190557	High
TSTA3	0.17855	1.60503e-07	850	0.369103	1.31198e-32	968	0.190553	High
ERGIC3	0.308732	4.62014e-19	797	0.499251	3.7443e-62	968	0.19052	High
RANBP3	0.142644	3.15942e-05	845	0.333137	1.61236e-26	968	0.190493	High
RSU1	0.134974	0.000231091	740	0.325456	2.55556e-25	968	0.190482	High
FIP1L1	0.198445	1.16751e-09	924	0.388751	2.80637e-36	968	0.190306	High	1144: Cleavage and polyadenylation factor (CPSF)
BCAS3	0.050059	0.816312	24	0.240281	3.52498e-14	968	0.190222	High
CLN5	0.233622	0.00377102	152	0.423809	1.78197e-43	968	0.190187	High
COMMD3	0.0436492	0.260642	666	0.233574	1.84234e-13	968	0.189925	High	6639: CCC-Wash (WASH1, FAM21C) complex;6645: CCC complex
ISG20L2	0.130979	0.0587127	209	0.320826	1.30184e-24	968	0.189847	High
COX4I1	0.138919	2.21326e-05	926	0.328727	7.95417e-26	968	0.189808	High	6442: Cytochrome c oxidase, mitochondrial
WDR26	0.194266	1.29124e-05	497	0.38406	2.22473e-35	968	0.189794	High	6490: CUL4B-DDB1-WDR26 complex
NSA2	0.132286	0.000180252	797	0.32202	8.5766e-25	968	0.189735	High
RRM1	0.014986	0.672709	797	0.20471	1.28408e-10	968	0.189724	High
CYP4F22	-0.223424	0.372822	18	-0.0337139	0.294697	968	0.18971	High
UQCRQ	0.132267	7.85337e-05	886	0.321921	8.88032e-25	968	0.189654	High
BCCIP	0.173884	2.53806e-07	868	0.363517	1.30626e-31	968	0.189633	High	5613: Emerin complex 25
DBI	6.25293e-05	0.998536	864	0.189678	2.71703e-09	968	0.189615	High
NEMF	0.158993	8.81027e-06	774	0.348505	5.03261e-29	968	0.189512	High
USP8	0.159811	4.14562e-05	652	0.349316	3.67811e-29	968	0.189505	High
GRAP2	-0.0695012	0.682727	37	0.11989	0.000184915	968	0.189391	High
SRP14	0.0832367	0.0112804	926	0.27257	5.9551e-18	968	0.189333	High	3055: Nop56p-associated pre-rRNA complex
ABCB6	-0.0529391	0.222396	533	0.136374	2.06834e-05	968	0.189313	High
TPR	0.129428	7.82015e-05	926	0.318599	2.8201e-24	968	0.18917	High
ERGIC2	0.318986	3.22706e-13	497	0.508114	1.1384e-64	968	0.189128	High
RBM4	0.142419	1.45089e-05	920	0.331543	2.87915e-26	968	0.189125	High
PLOD2	0.0492735	0.224287	610	0.23836	5.68981e-14	968	0.189087	High	7000: PLOD2-FKBP10 complex
FAM120B	0.250332	0.332507	17	0.439317	6.09301e-47	968	0.188985	High
TRIR	0.108187	0.001308	880	0.297157	3.46577e-21	968	0.18897	High
SKP2	0.0364568	0.720154	99	0.225313	1.31773e-12	968	0.188856	High	80: Ubiquitin E3 ligase (SKP1A, SKP2, CUL1, RBX1);226: Ubiquitin E3 ligase (SKP1A, SKP2, CUL1);781: URI complex (Unconventional prefoldin RPB5 Interactor);2604: P-TEFb-SKP2 complex;2715: Ubiquitin E3 ligase (CSN1, CSN8, HRT1, SKP1, SKP2, CUL1, CUL2, CUL3);3015: p27-cyclinE-Cdk2 - Ubiquitin E3 ligase (SKP1A, SKP2, CUL1, CKS1B, RBX1) complex;3036: Ubiquitin E3 ligase (SKP1A, SKP2, CUL1, CKS1B, RBX1…
EIF2A	0.131371	6.79025e-05	914	0.320175	1.63298e-24	968	0.188803	High
MPHOSPH6	0.106096	0.00565157	679	0.294898	7.08856e-21	968	0.188802	High	7443: Exosome
BLOC1S3	0.110117	0.0563504	301	0.298881	1.99887e-21	968	0.188764	High	23: BLOC-1 (biogenesis of lysosome-related organelles complex 1);652: AP3-BLOC1 complex;654: BLOC1-BLOC2 complex
SFSWAP	0.0882634	0.0115546	818	0.277027	1.62999e-18	968	0.188764	High
BABAM2	0.0249353	0.674549	286	0.213583	1.89133e-11	968	0.188648	High
GNG5	0.131211	0.00137622	592	0.319769	1.88048e-24	968	0.188558	High	7036: GNAI1-GNB1-GNG5 complex;7037: GNAI1-GNB2-GNG5 complex;7059: GNAI1-GNB3-GNG5 complex;7060: GNAI1-GNB4-GNG5 complex;7061: GNAI1-GNB5-GNG5 complex;7165: GNAS-L-GNB1-GNG5 complex;7166: GNAS-L-GNB2-GNG5 complex;7167: GNAS-L-GNB3-GNG5 complex;7168: GNAS-L-GNB4-GNG5 complex;7169: GNAS-L-GNB5-GNG5 complex
CHD3	0.0233773	0.581596	558	0.211924	2.72348e-11	968	0.188546	High	282: SNF2h-cohesin-NuRD complex;614: NRD complex (Nucleosome remodeling and deacetylation complex);632: Anti-HDAC2 complex;646: HDAC1-associated protein complex;649: HDAC1-associated core complex cII;650: HDAC2-asscociated core complex;1257: ALL-1 supercomplex
IPO4	0.0890004	0.00728593	908	0.277455	1.43727e-18	968	0.188455	High	1149: Histone H3.1 complex;1150: Histone H3.3 complex;6149: Codanin-1-Asf1\u2013histone H3.1-histone H4\u2013importin-4 complex, cytosolic
COX5A	0.0816608	0.0129277	926	0.270102	1.20762e-17	968	0.188441	High	6442: Cytochrome c oxidase, mitochondrial
C1orf131	0.0855249	0.0871878	401	0.273856	4.10789e-18	968	0.188331	High
PIGK	0.201369	3.36091e-08	739	0.389677	1.85734e-36	968	0.188308	High	994: GAA1-GPI8-PIGT-PIG-PIGS complex
TIMMDC1	0.198251	4.96129e-08	744	0.386559	7.4132e-36	968	0.188308	High
RBBP5	0.120932	0.00055358	812	0.309166	6.93388e-23	968	0.188234	High
ZFAND6	0.168765	0.000268631	462	0.356952	1.83639e-30	968	0.188187	High
RPL7A	-0.0236164	0.472891	926	0.164527	2.6413e-07	968	0.188144	High	306: Ribosome, cytoplasmic;308: 60S ribosomal subunit, cytoplasmic;3055: Nop56p-associated pre-rRNA complex;5378: TRBP containing complex (DICER, TRBP, AGO2, RPL7A, EIF6, MOV10);5380: TRBP containing complex (DICER, RPL7A, EIF6, MOV10 and subunits of the 60S ribosomal particle)
GALT	0.108289	0.174242	159	0.296388	4.42472e-21	968	0.188099	High
PPP1CA	0.216865	2.56026e-11	926	0.404928	1.71307e-39	968	0.188063	High	180: PNUTS-PP1 complex;520: KCNQ1 macromolecular complex;1183: CDC5L complex;7423: PPP1CA-PPP1R13L complex
GPATCH8	0.00923877	0.813572	654	0.197212	6.06502e-10	968	0.187973	High
RPL11	-0.000468422	0.988643	926	0.187493	4.15041e-09	968	0.187962	High	306: Ribosome, cytoplasmic;308: 60S ribosomal subunit, cytoplasmic;3055: Nop56p-associated pre-rRNA complex;5380: TRBP containing complex (DICER, RPL7A, EIF6, MOV10 and subunits of the 60S ribosomal particle)
RAPH1	-0.017635	0.78578	240	0.170137	1.007e-07	968	0.187772	High
MAGI1	-0.106154	0.53777	36	0.0815995	0.0110936	968	0.187753	High
DTX3L	0.0435109	0.474835	272	0.231203	3.26619e-13	968	0.187692	High	7286: AIP4-DTX3L complex;7384: DTX3L-PARP9 complex;7385: DTX3L-PARP9-STAT1 complex
XPO1	0.0152132	0.644195	924	0.202871	1.88941e-10	968	0.187658	High	1045: Snurportin-CRM1-RanGTP complex;1116: CRM1-Survivin-AuroraB mitotic complex;1117: CRM1-Survivin mitotic complex;1176: CRM1-RAN-PHAX-CBC complex (cap binding complex)
SUPT6H	0.238334	1.99798e-13	926	0.425969	6.01093e-44	968	0.187634	High	2638: HES1 promoter corepressor complex;2639: HES1 promoter-Notch enhancer complex
BLOC1S5	0.107271	0.249658	117	0.294895	7.09589e-21	968	0.187624	High	23: BLOC-1 (biogenesis of lysosome-related organelles complex 1);652: AP3-BLOC1 complex;654: BLOC1-BLOC2 complex
NUBP1	0.0545146	0.231264	484	0.242017	2.27846e-14	968	0.187503	High
PPP4R3B	0.0825175	0.256432	191	0.269997	1.24423e-17	968	0.18748	High
HM13	0.224854	2.58044e-08	600	0.412298	5.12107e-41	968	0.187443	High
METTL5	0.0316245	0.815351	57	0.218849	5.82776e-12	968	0.187224	High
IVNS1ABP	0.0494534	0.434436	252	0.236619	8.75022e-14	968	0.187166	High
KLC4	0.0940939	0.0284956	542	0.281145	4.81931e-19	968	0.187052	High
UTP18	0.102273	0.00184276	925	0.289291	4.07242e-20	968	0.187018	High
AP3D1	0.105724	0.00228972	830	0.292626	1.44622e-20	968	0.186903	High	59: AP3 adaptor complex;652: AP3-BLOC1 complex
TBCD	0.134887	0.000736913	623	0.321704	9.58135e-25	968	0.186816	High	6455: ARL2-TBCD complex;6703: TBCD-tubulin(alpha)-tubulin(beta) complex;6713: TBCD-ARL2-tubulin(beta) complex;6715: TBCD-ARL2-tubulin(beta)-TBCE complex
NDUFA12	0.08658	0.0105333	872	0.273319	4.79804e-18	968	0.186739	High	178: Respiratory chain complex I (holoenzyme), mitochondrial;2920: Respiratory chain complex I (lambda subunit) mitochondrial
BPNT1	0.0591582	0.0849433	849	0.24578	8.74542e-15	968	0.186622	High
LYSMD2	-0.0901214	0.152107	254	0.096467	0.00266035	968	0.186588	High
REEP4	0.157549	0.221349	62	0.34411	2.70825e-28	968	0.186562	High
CHID1	0.184037	2.71092e-07	770	0.370573	7.1124e-33	968	0.186536	High
NDUFB1	0.135072	4.23047e-05	913	0.321549	1.01126e-24	968	0.186477	High	178: Respiratory chain complex I (holoenzyme), mitochondrial;2914: Respiratory chain complex I (beta subunit) mitochondrial
RPL22L1	-0.212874	0.000219383	297	-0.0264356	0.411324	968	0.186439	High
PICALM	0.281586	3.14586e-18	920	0.46794	7.88312e-54	968	0.186354	High
PITHD1	0.132953	0.000371262	713	0.31924	2.25849e-24	968	0.186287	High
UBR4	0.0930979	0.00539183	892	0.27935	8.21733e-19	968	0.186253	High	6780: RAD6A-KCMF1-UBR4 complex
NMD3	0.15252	0.000598589	503	0.338682	2.08711e-27	968	0.186162	High
ATXN10	0.0616348	0.0748934	836	0.247766	5.24127e-15	968	0.186132	High
CMC2	0.109499	0.381457	66	0.295579	5.71723e-21	968	0.18608	High
LSM7	0.100055	0.00230183	926	0.286129	1.07323e-19	968	0.186073	High	351: Spliceosome;561: LSm1-7 complex;562: LSm2-8 complex
RPS19BP1	0.087756	0.0562332	474	0.273809	4.16412e-18	968	0.186053	High
TUBB	-0.0181186	0.581872	926	0.167933	1.4766e-07	968	0.186051	High	1400: ASCOM complex;6703: TBCD-tubulin(alpha)-tubulin(beta) complex;6713: TBCD-ARL2-tubulin(beta) complex;6715: TBCD-ARL2-tubulin(beta)-TBCE complex
CTSL	0.0186203	0.679721	494	0.204644	1.30211e-10	968	0.186023	High
BIRC5	-0.0104266	0.878346	218	0.175513	3.87749e-08	968	0.18594	High	1087: BIRC5-AURKB-INCENP-EVI5 complex;1116: CRM1-Survivin-AuroraB mitotic complex;1117: CRM1-Survivin mitotic complex;1119: Chromosomal passenger complex CPC (INCENP, CDCA8, BIRC5, AURKB);1120: Chromosomal passenger complex CPC (INCENP, CDCA8, BIRC5);2579: Chromosomal passenger complex CPC (INCENP, BIRC5, AURKB);2580: Survivin homodimer complex;2581: RasGAP-AURKA-survivin complex;2582: Chromosoma…
THOC1	0.225699	1.01623e-11	888	0.411545	7.35962e-41	968	0.185846	High	351: Spliceosome;770: TREX complex;774: THO complex;6160: hTREX84 complex
LRRC8A	0.141365	0.00149636	502	0.327201	1.37388e-25	968	0.185836	High	6567: SWELL1-containing complex;6581: LRRC8A-LRRC8C complex;6582: LRRC8A-LRRC8D complex;6583: LRRC8A-LRRC8E complex
ERG	-0.127907	0.52491	27	0.0578636	0.0719436	968	0.185771	High	2694: ERG-JUN-FOS DNA-protein complex;2789: ETS2-ERG complex
KPNA6	0.228928	9.49624e-12	865	0.414663	1.62936e-41	968	0.185735	High
PQBP1	0.0436407	0.195375	882	0.229362	5.07131e-13	968	0.185722	High
CTNNBL1	0.176748	6.16643e-08	926	0.362281	2.15837e-31	968	0.185533	High	351: Spliceosome
POLE3	0.00340811	0.927161	722	0.188919	3.1496e-09	968	0.185511	High	234: HuCHRAC complex;1111: DNA synthesome complex (17 subunits);6665: ATAC complex, YEATS2-linked
CCDC97	0.103876	0.101292	250	0.289303	4.05812e-20	968	0.185427	High
HSDL1	0.0730864	0.266524	233	0.258498	3.04717e-16	968	0.185411	High
DCAF16	0.0816263	0.266744	187	0.267037	2.87744e-17	968	0.18541	High
RRP15	0.131541	6.52236e-05	916	0.316777	5.28127e-24	968	0.185236	High
VCPIP1	0.175596	9.96732e-05	486	0.360789	3.94652e-31	968	0.185194	High
CNNM4	0.0189534	0.753484	277	0.204104	1.45907e-10	968	0.18515	High
NEDD1	0.0258969	0.693514	234	0.210971	3.3531e-11	968	0.185074	High
SRPK2	0.230454	7.87518e-10	695	0.415521	1.07293e-41	968	0.185067	High
ZMAT2	0.115785	0.0346824	333	0.30073	1.10332e-21	968	0.184944	High
TPP2	0.261489	5.07868e-15	867	0.446311	1.45091e-48	968	0.184822	High
AFAP1L2	-0.04181	0.642045	126	0.142926	8.04447e-06	968	0.184736	High
EEF1E1	0.0914381	0.00651824	884	0.276144	2.11072e-18	968	0.184706	High	3040: Multisynthetase complex
TIMM13	0.0348459	0.290267	923	0.219448	5.08779e-12	968	0.184602	High	6452: TIMM8A-TIMM13 complex;7198: TIMM8A-TIMM13-TIMM23 complex
ODR4	0.216433	9.57342e-07	503	0.400991	1.0778e-38	968	0.184558	High
XRN1	0.0442229	0.536157	198	0.228653	6.00262e-13	968	0.18443	High	822: mRNA decay complex (UPF1, UPF2, UPF3B, DCP2, XRN1, XRN2, EXOSC2, EXOSC4, EXOSC10, PARN)
SF3B2	0.168043	2.69947e-07	926	0.352466	1.07872e-29	968	0.184423	High	351: Spliceosome;430: 18S U11/U12 snRNP;1181: C complex spliceosome;1183: CDC5L complex;1737: SF3b complex;2755: 17S U2 snRNP
NSUN2	0.318786	3.01677e-23	923	0.503172	2.945e-63	968	0.184386	High
OLA1	0.0509976	0.121357	924	0.235304	1.20845e-13	968	0.184306	High
PCDH7	-0.118626	0.173844	133	0.0656507	0.0411383	968	0.184277	High
RPS18	-0.0515179	0.117202	926	0.13263	3.48146e-05	968	0.184148	High	306: Ribosome, cytoplasmic;338: 40S ribosomal subunit, cytoplasmic;3055: Nop56p-associated pre-rRNA complex
PLXNA2	-0.0563631	0.803258	22	0.127381	7.06039e-05	968	0.183744	High	5647: FARP2-NRP1-PlexinA2 complex;5758: PLXNA2-RANBPM complex
LANCL1	-0.0125517	0.762128	584	0.170931	8.76244e-08	968	0.183483	High
RPS2	-0.0647586	0.0488352	926	0.118678	0.000215005	968	0.183436	High	306: Ribosome, cytoplasmic;338: 40S ribosomal subunit, cytoplasmic;3055: Nop56p-associated pre-rRNA complex
RBM26	0.257193	1.17724e-14	873	0.440619	3.05806e-47	968	0.183427	High
UMPS	0.0646203	0.0545093	886	0.248037	4.88606e-15	968	0.183417	High
ITPK1	0.0527793	0.390356	267	0.236192	9.71907e-14	968	0.183413	High
PTPN6	-0.166164	0.00650167	267	0.0172328	0.592299	968	0.183397	High
GTPBP8	0.0511327	0.557377	134	0.234512	1.46632e-13	968	0.18338	High
RAB33B	0.0383637	0.307688	709	0.221734	3.01849e-12	968	0.18337	High
DTNBP1	0.106451	0.157288	178	0.289778	3.50469e-20	968	0.183326	High	23: BLOC-1 (biogenesis of lysosome-related organelles complex 1);652: AP3-BLOC1 complex;654: BLOC1-BLOC2 complex;6416: dysbindin-Snapin-BLOS2 complex;6689: DTNBP1-TRIM32 complex;7217: Dysbindin 1-A-DNA-PK-complex;7487: DTNBP1(1A)-HDAC3 complex
SPIN1	0.160858	8.93069e-06	755	0.344145	2.67303e-28	968	0.183287	High
RPS3A	0.0287061	0.382917	926	0.211949	2.70869e-11	968	0.183242	High	306: Ribosome, cytoplasmic;338: 40S ribosomal subunit, cytoplasmic;3055: Nop56p-associated pre-rRNA complex
BZW2	0.113615	0.000729022	881	0.296831	3.84478e-21	968	0.183216	High
EPS8	0.0516839	0.270206	457	0.23488	1.34031e-13	968	0.183197	High	6499: SOS1-ABI1-EPS8 complex
ADK	0.187199	3.3123e-07	733	0.37039	7.67929e-33	968	0.183191	High
XPOT	0.0284086	0.432678	765	0.211523	2.97289e-11	968	0.183114	High
TAF5	-0.115841	0.274189	91	0.067095	0.0368735	968	0.182936	High	445: TFTC complex (TATA-binding protein-free TAF-II-containing complex);469: TFIID-beta complex;470: TFTC complex (TATA-binding protein-free TAF-II-containing complex);484: TFIID complex;485: TFIID complex, B-cell specific;492: DA complex;493: DAB complex;509: TFIID complex;513: TFTC complex (TATA-binding protein-free TAF-II-containing complex);514: TFIID-beta complex
TSC22D4	0.0783335	0.170993	307	0.261159	1.47381e-16	968	0.182826	High
SETMAR	0.113913	0.205901	125	0.296581	4.16172e-21	968	0.182668	High
MAN2A1	0.0480207	0.376689	341	0.230624	3.75198e-13	968	0.182604	High
SAAL1	0.022405	0.58419	599	0.204863	1.24319e-10	968	0.182458	High
TIAL1	0.15997	1.00707e-06	925	0.342384	5.20699e-28	968	0.182414	High
IMPDH1	0.15714	6.48368e-06	816	0.339529	1.52171e-27	968	0.182389	High
HNRNPDL	-0.0101816	0.757003	926	0.172173	7.04026e-08	968	0.182354	High	1332: Large Drosha complex
C11orf54	0.138451	0.00197678	497	0.320722	1.34977e-24	968	0.182271	High
RBPJ	0.0905617	0.105878	320	0.272714	5.71231e-18	968	0.182152	High	2638: HES1 promoter corepressor complex;2639: HES1 promoter-Notch enhancer complex;2897: RBPJ-NOTCH1-MAML1 complex;2907: RBP-Jkappa-Notch1 complex;2908: RBP-Jkappa-SHARP complex;2911: SMRT-SKIP-CBF1 complex;2930: SHARP-CtIP-RBP-Jkappa complex;2931: SHARP-CtBP1-CtIP-RBP-Jkappa corepressor complex;2945: RBP-Jkappa-RING1-KyoT2 complex;2946: YY1-Notch1-RBP-Jkappa complex;3156: CBF1-HDAC1-SMRT complex
RPLP0	-0.0856066	0.00915269	926	0.0965071	0.0026494	968	0.182114	High	306: Ribosome, cytoplasmic;308: 60S ribosomal subunit, cytoplasmic;3055: Nop56p-associated pre-rRNA complex
GNG10	0.126775	0.0100913	411	0.308862	7.6734e-23	968	0.182087	High	7076: GNAI1-GNB1-GNG10 complex;7077: GNAI1-GNB2-GNG10 complex;7078: GNAI1-GNB3-GNG10 complex;7079: GNAI1-GNB4-GNG10 complex;7080: GNAI1-GNB5-GNG10 complex;7187: GNAS-L-GNB1-GNG10 complex;7188: GNAS-L-GNB2-GNG10 complex;7189: GNAS-L-GNB3-GNG10 complex;7193: GNAS-L-GNB4-GNG10 complex;7194: GNAS-L-GNB5-GNG10 complex
HAUS1	0.228885	0.00370811	159	0.410865	1.0202e-40	968	0.18198	High	6435: HAUS augmin-like complex
MCM3	-0.00847937	0.796757	925	0.173415	5.64686e-08	968	0.181895	High	387: MCM complex
PGK1	0.0847542	0.0098728	926	0.266614	3.24051e-17	968	0.18186	High
FRMD4A	-0.0616767	0.70538	40	0.120141	0.000179194	968	0.181818	High
YTHDC2	0.0672045	0.447429	130	0.248904	3.90134e-15	968	0.181699	High
TRNT1	0.270064	3.08218e-15	824	0.451501	8.56333e-50	968	0.181437	High
SDF4	0.207299	1.00598e-09	852	0.388684	2.89119e-36	968	0.181385	High
UBE2H	0.116073	0.0165393	426	0.297454	3.15343e-21	968	0.181381	High
CRIPT	0.156154	0.0118576	259	0.337476	3.26789e-27	968	0.181322	High
SMARCC1	0.0720226	0.0302736	905	0.25331	1.22568e-15	968	0.181288	High	86: NUMAC complex (nucleosomal methylation activator complex);149: PBAF complex (Polybromo- and BAF containing complex);189: BAF complex;238: SWI-SNF chromatin remodeling-related-BRCA1 complex;556: PBAF complex (Polybromo- and BAF containing complex);570: p300-CBP-p270-SWI/SNF complex;713: BRG1-SIN3A complex;714: BRM-SIN3A complex;739: SIN3-ING1b complex II;778: LARC complex (LCR-associated remod…
MRPL3	0.141226	0.000208827	685	0.322374	7.57628e-25	968	0.181148	High	320: 55S ribosome, mitochondrial;324: 39S ribosomal subunit, mitochondrial
IRGQ	0.0495748	0.156607	818	0.230675	3.70686e-13	968	0.1811	High
MAD1L1	0.0938258	0.00482264	901	0.274787	3.13527e-18	968	0.180961	High
AGA	0.0697671	0.320214	205	0.250604	2.50271e-15	968	0.180836	High
FRMD8	0.0401851	0.726852	78	0.220936	3.62425e-12	968	0.180751	High
IQGAP3	-0.0114455	0.834185	337	0.169248	1.1758e-07	968	0.180694	High
ERAL1	0.290884	2.28195e-18	867	0.471554	9.53768e-55	968	0.18067	High
GMPPB	0.169483	4.39029e-06	726	0.350142	2.66973e-29	968	0.18066	High
CWF19L2	0.279554	0.0138064	77	0.460167	6.79986e-52	968	0.180613	High
FNTB	0.123307	0.132759	150	0.303847	4.011e-22	968	0.180539	High	419: Farnesyltransferase
PTGIS	-0.134534	0.305436	60	0.0457458	0.154973	968	0.18028	High
MRPL58	0.178848	4.34289e-08	925	0.359093	7.8065e-31	968	0.180245	High
TSPAN3	0.0358086	0.496435	363	0.21603	1.09864e-11	968	0.180221	High
IDI1	0.103266	0.00427283	764	0.283483	2.3912e-19	968	0.180218	High
DDB1	0.0554462	0.0917455	926	0.235663	1.10675e-13	968	0.180217	High	391: Ubiquitin E3 ligase (DDB1, CUL4A, RBX1);726: DDB2 complex;727: CSA complex;728: CSA-POLIIa complex;790: DDB complex;929: CEN complex;1162: Ubiquitin E3 ligase (DDB1, DDB2, CUL4A, CUL4B, RBX1);1211: Ubiquitin E3 ligase (AHR, ARNT, DDB1, TBL3, CUL4B, RBX1);1214: Ubiquitin E3 ligase (DET1, DDB1, CUL4A, RBX1, COP1);2172: Ubiquitin E3 ligase (CDT1, DDB1, CUL4A, RBX1);6290: Ubiquitin E3 ligase (DD…
DHRS2	0.0230225	0.761003	177	0.203182	1.77048e-10	968	0.18016	High
STRN	0.121627	0.000263085	896	0.301713	8.02932e-22	968	0.180085	High	6182: PP2A A/C-striatin complex
SF3A1	0.0610405	0.0633537	926	0.241106	2.86646e-14	968	0.180065	High	351: Spliceosome;1181: C complex spliceosome;1413: NCOR1 complex;1734: SF3A1-SF3A2-SF3A3 complex;2755: 17S U2 snRNP
PLPBP	0.347986	5.34609e-26	864	0.528037	1.31766e-70	968	0.180051	High
SOD1	0.0921322	0.00719122	850	0.272173	6.67535e-18	968	0.180041	High
COQ5	0.0738184	0.190599	316	0.253831	1.0674e-15	968	0.180013	High
ERCC3	0.0996143	0.437297	63	0.279549	7.74847e-19	968	0.179934	High	103: RNA polymerase II holoenzyme complex;107: TFIIH transcription factor complex;443: BP-SMAD complex;1029: TFIIH transcription factor complex;1037: TFIIH transcription factor core complex;1141: CF IIAm complex (Cleavage factor IIAm complex);2825: BRCA1-RNA polymerase II complex;3066: RNA polymerase II complex, chromatin structure modifying
ANAPC7	0.0480559	0.247881	580	0.227955	7.08293e-13	968	0.179899	High	93: Anaphase-promoting complex;96: Anaphase-promoting complex;5361: Cell division cycle complex (CDC27, CDC16, ANAPC7)
TBL3	0.0629338	0.0565032	919	0.242828	1.85651e-14	968	0.179894	High	1211: Ubiquitin E3 ligase (AHR, ARNT, DDB1, TBL3, CUL4B, RBX1)
NCK1	0.0999576	0.0322703	459	0.279759	7.27945e-19	968	0.179802	High
SARNP	0.0138457	0.674417	923	0.193613	1.25072e-09	968	0.179767	High
TOMM22	0.117185	0.000360201	923	0.296896	3.76554e-21	968	0.179712	High	6447: TIM23-TOM22-TIM50-HSD3B2 complex;6496: TOM20-TOM22-pOTC complex;6497: TOM complex (TOM5, TOM6, TOM7, TOM20, TOM22, TOM40, TOM70), mitochondrial;6498: TOM7 120K intermediate assembly complex (TOM7, TOM22, TOM40), mitochondrial
THUMPD1	0.110537	0.00267423	736	0.290133	3.13992e-20	968	0.179596	High
NUBP2	0.0664117	0.0743257	723	0.245991	8.28366e-15	968	0.17958	High
UTP15	0.107557	0.00206691	818	0.28711	7.95653e-20	968	0.179553	High
ACTN2	-0.0746693	0.689735	31	0.104715	0.00110341	968	0.179385	High
RGS3	0.00337434	0.989745	17	0.182712	1.03072e-08	968	0.179338	High
ZRANB2	0.0474696	0.154303	902	0.226753	9.40286e-13	968	0.179284	High	5613: Emerin complex 25
NPLOC4	0.206879	5.68304e-10	881	0.38616	8.84347e-36	968	0.17928	High
NT5C3A	0.0963688	0.0575651	389	0.275591	2.48094e-18	968	0.179222	High
HMBS	0.225764	2.41432e-10	769	0.40498	1.67165e-39	968	0.179216	High
LRP8	-0.0271432	0.822217	71	0.152051	2.01144e-06	968	0.179194	High
COX7A2L	0.0895053	0.0132069	766	0.268616	1.84203e-17	968	0.179111	High
UNC119B	0.0106307	0.843354	348	0.189742	2.68342e-09	968	0.179111	High
NSD3	0.327083	1.48809e-15	565	0.506191	4.0622e-64	968	0.179108	High
EMG1	0.188157	8.88972e-08	796	0.367171	2.91948e-32	968	0.179014	High
CASP7	0.0590051	0.198766	476	0.238016	6.19747e-14	968	0.179011	High
ACSS3	-0.0197593	0.858408	84	0.159248	6.35674e-07	968	0.179007	High
CLTC	0.183678	1.80425e-08	926	0.362654	1.85554e-31	968	0.178975	High	2837: Profilin 1 complex;6080: ACAP1-CHC-Glut4 complex;6671: PI4K2A-WASH complex;6691: CLTC-PI4K2A complex;7269: p532-Clathrin-HSP70 complex
SLC35B2	0.086182	0.187989	235	0.265116	4.92955e-17	968	0.178934	High
SMYD3	0.0473417	0.42841	282	0.226253	1.05751e-12	968	0.178911	High
DLGAP5	0.074403	0.109468	464	0.253289	1.23267e-15	968	0.178886	High
TXLNA	0.131064	0.00013552	843	0.309907	5.4133e-23	968	0.178843	High	5286: TNF-alpha/NF-kappa B signaling complex 10
SYMPK	0.0421801	0.213905	870	0.221008	3.56471e-12	968	0.178828	High	1147: Polyadenylation complex (CSTF1, CSTF2, CSTF3, SYMPK CPSF1, CPSF2, CPSF3);1257: ALL-1 supercomplex
DDI2	0.0986893	0.00672352	753	0.277501	1.41825e-18	968	0.178812	High
TOR1B	0.184738	0.00020303	400	0.36343	1.35333e-31	968	0.178692	High	1000: TorsinA-TorsinB complex
ABHD14B	0.113706	0.00232677	715	0.292362	1.57057e-20	968	0.178656	High
FKBP4	0.131857	5.81404e-05	924	0.310426	4.5501e-23	968	0.17857	High
RANGAP1	0.13822	2.43601e-05	926	0.31678	5.2765e-24	968	0.17856	High
DCAF7	0.0620077	0.097806	714	0.240535	3.30792e-14	968	0.178527	High
CDK12	0.324176	2.88232e-15	564	0.50268	4.058e-63	968	0.178504	High	351: Spliceosome
SMG9	0.155296	0.0174405	234	0.333794	1.26791e-26	968	0.178499	High
FBXO11	0.0640363	0.636043	57	0.242501	2.01628e-14	968	0.178465	High	1260: Neddylin ligase (FBXO11, SKP1, CUL1, RBX1)
LYPLA2	0.0819032	0.0324694	682	0.260201	1.91603e-16	968	0.178298	High
MAP4	0.200962	8.08094e-10	918	0.379259	1.78853e-34	968	0.178297	High
CCDC93	0.0755453	0.111515	445	0.253831	1.06744e-15	968	0.178285	High	6639: CCC-Wash (WASH1, FAM21C) complex;6645: CCC complex;7131: COMMD1-CCDC22-CCDC93-C16orf62 complex;7132: CCDC22-CCDC93-C16orf62 complex;7133: CCDC93-COMMD1-COMMD6 complex;7134: COMMD1-CCDC93-C16orf62 complex;7135: CCDC22-CCDC93-C16orf62-FAM21-WASH1 complex
YWHAQ	0.150995	3.92945e-06	926	0.32925	6.59128e-26	968	0.178256	High	5189: YWHAQ-CALM1-CABIN1 complex;5199: Kinase maturation complex 1;5615: Emerin complex 52;6676: WWTR1-YWHAQ complex
ANP32B	-0.0258131	0.432955	925	0.152289	1.93793e-06	968	0.178102	High	6987: ProTalpha C7 complex;6988: ProTalpha C8 complex;7299: ANP32A-ANP32B-PSMA3-PTMA-SLC25A5 complex
G3BP2	0.146235	7.98562e-06	925	0.324296	3.85312e-25	968	0.178061	High	7357: TRIM25-G3BP2 complex
BET1L	0.2403	0.000609359	200	0.418332	2.70706e-42	968	0.178032	High
TCP11L1	0.0392287	0.881174	17	0.217219	8.41791e-12	968	0.17799	High
APEX1	0.117264	0.000359538	922	0.295072	6.71021e-21	968	0.177808	High	298: VEGF transcriptional complex;2808: 9-1-1-APE1 complex
ANO6	0.039641	0.433241	393	0.217337	8.19735e-12	968	0.177696	High
SIKE1	0.231642	0.0399665	79	0.409315	2.14249e-40	968	0.177672	High	5604: Emerin complex 1
ENOPH1	0.0825644	0.0249963	737	0.260153	1.94123e-16	968	0.177589	High
HABP4	-0.0262487	0.719948	189	0.151178	2.30507e-06	968	0.177427	High
METAP2	0.00824814	0.820762	757	0.185617	5.94813e-09	968	0.177369	High
UCHL3	0.289743	2.55025e-16	768	0.467088	1.29243e-53	968	0.177345	High
IWS1	0.103849	0.00167745	913	0.280984	5.05699e-19	968	0.177135	High
CHMP4A	0.0654662	0.096675	645	0.24249	2.02185e-14	968	0.177024	High	1186: ESCRT-III complex
PPM1F	0.171175	2.271e-05	606	0.348033	6.03705e-29	968	0.176858	High
KRT6A	-0.164771	0.0630831	128	0.0119864	0.709549	968	0.176757	High
NOC4L	0.100982	0.00348774	835	0.277726	1.32731e-18	968	0.176744	High
MAP2K2	0.111161	0.0151428	477	0.287841	6.36045e-20	968	0.176681	High	5872: BRAF-MAP2K1-MAP2K2-YWHAE complex;7557: LGR4-RSPO supercomplex
MRPS7	0.200626	1.28822e-09	899	0.377299	4.14653e-34	968	0.176673	High	315: 28S ribosomal subunit, mitochondrial;320: 55S ribosome, mitochondrial
[truncated: 4,023 more rows]

## Sheet: WT vs MUT protein abundance
Table S4 Multi-omic analyses. Related to Figure 3.
Gene	logFC	AveExpr	t	P.Value	adj.P.Val	B
RPL22	-0.935605	8.93791	-10.2172	2.6117e-23	2.6117e-23	42.005
HNRNPUL1	-0.572268	5.12322	-5.6561	2.05378e-08	2.05378e-08	8.79747
GNA13	-0.919386	3.80942	-5.3667	1.01509e-07	1.01509e-07	7.299
P4HB	-0.985955	9.06934	-4.96142	8.30246e-07	8.30246e-07	5.34448
SHMT2	-0.58695	8.30785	-4.95431	8.60396e-07	8.60396e-07	5.31151
TWF1	-1.30751	3.59866	-4.62277	4.34774e-06	4.34774e-06	3.823
TP53	0.761936	3.134	4.56026	6.52898e-06	6.52898e-06	3.46203
PRKCSH	-0.651998	7.59234	-4.38283	1.30345e-05	1.30345e-05	2.82383
DARS2	-0.709611	4.50256	-4.31509	1.76464e-05	1.76464e-05	2.55015
NUP37	-0.428809	3.96234	-4.30386	1.85418e-05	1.85418e-05	2.50549
ZCRB1	-2.44186	1.49461	-4.14913	4.374e-05	4.374e-05	1.75428
ESYT1	-0.586737	5.70111	-4.08556	4.77163e-05	4.77163e-05	1.65773
RAB14	-0.74461	4.85118	-4.07034	5.08854e-05	5.08854e-05	1.60041
ACAD9	-0.69369	4.4323	-4.06689	5.16362e-05	5.16362e-05	1.58737
MRPL2	-0.71391	3.40124	-4.06299	5.25509e-05	5.25509e-05	1.57185
DHX36	-0.53977	2.34776	-4.04468	5.71773e-05	5.71773e-05	1.49754
HSPH1	-0.978045	5.55798	-4.00433	6.70973e-05	6.70973e-05	1.35444
SMC3	-0.276478	4.95739	-3.85181	0.00012519	0.00012519	0.803247
FCF1	-1.06345	1.88147	-3.82509	0.000142028	0.000142028	0.694627
EMD	-1.44595	6.63218	-3.8079	0.000149243	0.000149243	0.648903
PTK2	-0.750597	3.67514	-3.78125	0.000166866	0.000166866	0.551813
NAGA	-0.943487	3.21834	-3.76611	0.000176335	0.000176335	0.502962
ORC3	-0.779342	1.45481	-3.76067	0.000182065	0.000182065	0.476288
ZC3H18	-0.283923	4.58344	-3.71359	0.000216394	0.000216394	0.324124
ARID1A	-0.272203	3.53646	-3.68541	0.000241963	0.000241963	0.227195
UBR5	-0.255685	2.65746	-3.66368	0.000262952	0.000262952	0.154832
SMARCD1	-0.960305	2.66325	-3.66325	0.000265004	0.000265004	0.148863
ITFG1	-0.941438	3.30925	-3.65283	0.000286403	0.000286403	0.0863046
HOMER3	-1.63519	2.6349	-3.61112	0.000327829	0.000327829	-0.0336692
ZNF687	-0.381858	2.19787	-3.57559	0.000368428	0.000368428	-0.136766
MRPS2	-0.531703	4.42117	-3.56793	0.000378129	0.000378129	-0.159547
OPA1	-0.404157	5.47619	-3.54711	0.000408701	0.000408701	-0.226544
DPCD	-2.22669	2.05149	-3.52679	0.000492148	0.000492148	-0.371209
HADHA	-0.652138	6.9537	-3.45314	0.000578794	0.000578794	-0.524721
DBR1	-0.752982	2.49394	-3.43991	0.000610906	0.000610906	-0.569982
NMT2	-1.78648	1.04528	-3.47794	0.000618114	0.000618114	-0.559087
RBM4	-0.585053	4.47641	-3.42399	0.000643853	0.000643853	-0.615484
CPVL	-1.26159	3.9836	-3.4273	0.000661484	0.000661484	-0.632948
PGM2	-0.568272	3.34357	-3.40942	0.000679733	0.000679733	-0.661417
CTSC	-1.14099	5.77532	-3.38982	0.000728855	0.000728855	-0.720822
EEA1	-0.450344	3.8526	-3.36061	0.00080909	0.00080909	-0.80938
HPS5	-1.26501	0.620333	-3.41658	0.000845043	0.000845043	-0.811235
HNRNPAB	-0.472229	7.9884	-3.33558	0.000884517	0.000884517	-0.884731
ACBD6	-1.04026	2.74572	-3.33122	0.000910883	0.000910883	-0.907458
JMJD6	-0.956166	2.32679	-3.28827	0.00106822	0.00106822	-1.04034
DKK3	4.05245	1.66958	3.32529	0.00114386	0.00114386	-0.949913
OLA1	-0.84074	5.65384	-3.23451	0.00126098	0.00126098	-1.18255
GANAB	-0.346869	8.73373	-3.23039	0.00127908	0.00127908	-1.19446
CS	-0.577207	7.51868	-3.2282	0.00128879	0.00128879	-1.20078
ALDH18A1	-0.414868	5.70149	-3.22568	0.00130009	0.00130009	-1.20806
ADA	1.9413	3.15915	3.22238	0.00133924	0.00133924	-1.22996
TMX3	-0.654209	4.77224	-3.21144	0.0013659	0.0013659	-1.2492
SRCIN1	-3.14509	1.9073	-3.25139	0.00136591	0.00136591	-1.16878
PLOD3	-0.751561	4.23598	-3.17852	0.00153073	0.00153073	-1.3438
PEX13	-3.19455	0.114126	-3.18713	0.00165614	0.00165614	-1.3271
ATP6AP1	-0.577794	4.2881	-3.14962	0.00168653	0.00168653	-1.42436
SYNM	-0.855292	3.52552	-3.15457	0.00168751	0.00168751	-1.42204
SLK	-0.489194	3.26116	-3.13505	0.00177353	0.00177353	-1.46578
CLTCL1	-0.334321	2.08389	-3.12999	0.00180591	0.00180591	-1.48055
CASK	0.443751	3.10159	3.11783	0.0018855	0.0018855	-1.51576
PPT1	-0.830854	4.91407	-3.11457	0.00189793	0.00189793	-1.5219
DCD	-2.09331	2.48995	-3.12668	0.00195541	0.00195541	-1.53492
ELF1	1.11121	2.65666	3.10519	0.00196972	0.00196972	-1.55153
NSUN2	-0.412767	4.82876	-3.09265	0.00204231	0.00204231	-1.58224
MRPL50	-0.442447	5.65832	-3.07973	0.00213207	0.00213207	-1.61757
FXR1	-0.359135	5.30691	-3.07351	0.00217657	0.00217657	-1.63452
ARPC5L	-0.866833	5.524	-3.06806	0.00221621	0.00221621	-1.64932
UBXN6	-0.638243	2.19419	-3.06908	0.00221724	0.00221724	-1.64905
GPD2	-0.795828	5.34449	-3.05818	0.00229296	0.00229296	-1.67698
MAT2B	-0.930349	5.34858	-3.05249	0.00233344	0.00233344	-1.69151
FXYD3	-3.13008	1.80626	-3.07626	0.00235833	0.00235833	-1.62909
RBM23	-1.85597	1.04097	-3.11685	0.00236927	0.00236927	-1.66617
MYH9	-0.403537	7.69817	-3.03768	0.00244983	0.00244983	-1.73129
FIBP	-2.32388	1.99224	-3.03538	0.00256101	0.00256101	-1.76119
ENTPD3	2.77307	0.504494	4.07391	0.00278327	0.00278327	-1.39339
CCS	-0.674133	3.60781	-2.9919	0.00284757	0.00284757	-1.85358
ADCY9	-1.22465	1.19468	-3.00799	0.00313019	0.00313019	-1.90465
NQO2	-2.72408	3.77743	-2.97077	0.00314929	0.00314929	-1.92939
NCLN	-0.572015	5.67651	-2.95354	0.00321967	0.00321967	-1.95315
ARHGAP4	-1.21169	3.0936	-2.95875	0.00324409	0.00324409	-1.95491
TOLLIP	-0.762894	4.08461	-2.94557	0.00330315	0.00330315	-1.97379
LMCD1	-1.96933	2.3791	-2.95359	0.00332011	0.00332011	-1.97241
IRF4	2.62264	3.45131	2.95616	0.0033588	0.0033588	-1.97821
MAN2B1	-0.464377	3.8692	-2.93367	0.00343168	0.00343168	-2.00452
DLAT	-0.394957	6.65313	-2.93338	0.00343433	0.00343433	-2.00517
STT3A	-0.545708	3.9495	-2.93262	0.0034431	0.0034431	-2.0072
GPAA1	-0.433141	3.35288	-2.91462	0.00365591	0.00365591	-2.05491
CD59	-2.90165	4.13617	-2.90467	0.00377048	0.00377048	-2.05769
ILVBL	-0.457247	3.89587	-2.88589	0.00399305	0.00399305	-2.12605
YAP1	-0.838616	3.12074	-2.88615	0.0040213	0.0040213	-2.13022
TGFB2	-2.11794	2.81	-2.89785	0.00402951	0.00402951	-2.1247
SRRM2	0.140133	6.46436	2.88213	0.00403985	0.00403985	-2.13539
SYVN1	-0.692951	2.06343	-2.87565	0.00413461	0.00413461	-2.15338
NRAS	0.258446	3.81269	2.87199	0.00417248	0.00417248	-2.1611
RASAL3	-1.40478	3.06289	-2.89526	0.00420099	0.00420099	-2.15178
EIF2A	-0.575119	3.93785	-2.8692	0.00420745	0.00420745	-2.16782
OSBPL8	-0.392793	3.57228	-2.86895	0.00421103	0.00421103	-2.16849
PSTPIP1	-2.86138	1.68296	-3.05784	0.00425449	0.00425449	-2.06034
CPT1A	-0.828701	4.43511	-2.86491	0.00427044	0.00427044	-2.1794
FKBP8	-0.501204	4.41547	-2.85256	0.00443196	0.00443196	-2.20923
BCOR	-0.522377	2.34945	-2.85156	0.00457267	0.00457267	-2.22877
CDKN2A	-1.19561	4.0596	-2.85218	0.00463762	0.00463762	-2.23694
AUP1	-0.581993	3.23306	-2.83399	0.00469612	0.00469612	-2.25518
FLOT2	-0.595765	4.75102	-2.81997	0.00490399	0.00490399	-2.28951
PHF6	-0.674218	4.11338	-2.8175	0.00494222	0.00494222	-2.29562
AP3B1	-0.309876	3.13889	-2.81697	0.00495085	0.00495085	-2.29698
DDX17	-0.315329	6.61659	-2.81623	0.00496073	0.00496073	-2.29862
VCP	-0.338776	7.25691	-2.81503	0.00497908	0.00497908	-2.30154
RAE1	-0.306437	4.17875	-2.81213	0.00502376	0.00502376	-2.3086
PPL	-0.448249	4.57696	-2.81212	0.00503534	0.00503534	-2.30998
ZMYND8	-0.258262	3.19775	-2.79319	0.00532597	0.00532597	-2.35465
USP13	-0.485172	2.8633	-2.79143	0.00540555	0.00540555	-2.3645
GLS	-0.94654	6.06308	-2.78528	0.00545571	0.00545571	-2.37363
HSPA5	-0.460776	9.83764	-2.77961	0.00555095	0.00555095	-2.38725
FKBP2	-0.790598	6.77752	-2.77905	0.00556036	0.00556036	-2.38858
NOL6	-0.340362	3.72579	-2.77614	0.00561005	0.00561005	-2.39557
TFAP2B	-2.91275	1.99862	-2.88066	0.00591534	0.00591534	-2.34758
RHOT2	-0.330639	4.23	-2.75731	0.0059407	0.0059407	-2.44048
EPS15L1	-0.379985	3.24775	-2.75297	0.00602062	0.00602062	-2.4509
RUNX1	0.848771	2.52213	2.7574	0.00604343	0.00604343	-2.45046
MCM4	0.46275	5.67573	2.74715	0.00612658	0.00612658	-2.46459
MPRIP	-0.479624	3.70074	-2.74608	0.00615435	0.00615435	-2.46786
CDH2	-0.703658	4.29931	-2.7282	0.00655085	0.00655085	-2.51485
SUOX	-0.902497	2.80333	-2.72513	0.00663495	0.00663495	-2.52407
MRPL55	-0.684684	4.22775	-2.72039	0.00664207	0.00664207	-2.52755
SMARCA4	-0.230819	4.28295	-2.7084	0.0068871	0.0068871	-2.55564
BCL11B	1.66932	2.57516	2.72514	0.00694458	0.00694458	-2.55031
PNPT1	-0.299506	5.66056	-2.70141	0.00702866	0.00702866	-2.57153
RMND5A	-0.772111	1.31698	-2.70585	0.00713987	0.00713987	-2.57781
LCLAT1	-0.597085	4.23958	-2.6938	0.00720181	0.00720181	-2.59005
POLR2D	0.734286	2.99902	2.69227	0.00723008	0.00723008	-2.59321
DYNC2H1	-0.215951	3.22108	-2.69013	0.00728841	0.00728841	-2.59909
A2M	-0.538757	2.53918	-2.68032	0.00755767	0.00755767	-2.62565
EBAG9	-1.0242	3.17904	-2.67472	0.00761337	0.00761337	-2.63322
UHRF1	0.622068	4.02031	2.66591	0.00781183	0.00781183	-2.65312
PARP4	0.425793	2.49298	2.66628	0.00784345	0.00784345	-2.65516
GSTK1	-1.34619	4.38962	-2.65943	0.00796141	0.00796141	-2.66775
YWHAZ	-1.02183	9.20406	-2.65926	0.00796435	0.00796435	-2.66806
KIDINS220	-0.314948	2.25546	-2.656	0.00805181	0.00805181	-2.67618
PGAM5	-1.62302	6.32797	-2.65376	0.00809457	0.00809457	-2.68052
CTNNB1	0.639831	5.13915	2.65124	0.00817228	0.00817228	-2.68741
NBN	-0.303417	2.69042	-2.64608	0.00828369	0.00828369	-2.69814
SCFD1	-0.335371	4.29098	-2.63937	0.00844341	0.00844341	-2.71291
KDM3B	-0.280724	2.25883	-2.62624	0.00879452	0.00879452	-2.74358
PDE3A	0.553183	2.84738	2.62825	0.00885297	0.00885297	-2.746
CDC73	0.24933	4.2872	2.62163	0.00889237	0.00889237	-2.75254
SMARCD3	-1.81904	1.88429	-2.63931	0.00893369	0.00893369	-2.74422
ATL2	-0.361659	3.51838	-2.61955	0.00894751	0.00894751	-2.75724
PRDX3	-0.620984	9.08918	-2.61241	0.00913389	0.00913389	-2.77299
DLST	-0.546322	7.98602	-2.598	0.00952343	0.00952343	-2.80478
DDHD2	1.00799	1.51631	2.61186	0.00953286	0.00953286	-2.79673
GRSF1	-0.417976	5.85416	-2.59373	0.00964168	0.00964168	-2.81415
RAB3GAP2	-0.280967	2.92455	-2.59045	0.00973413	0.00973413	-2.82138
ALDH16A1	-0.419808	2.98603	-2.5892	0.00977229	0.00977229	-2.82428
YME1L1	0.24551	3.80177	2.58828	0.00979468	0.00979468	-2.8261
GUF1	-0.582863	1.8609	-2.58463	0.0099505	0.0099505	-2.83692
NFATC1	0.867345	1.62352	2.59144	0.0103935	0.0103935	-2.85621
BIRC5	0.956785	1.2771	2.56949	0.0104013	0.0104013	-2.87024
APPL2	-0.860965	2.32832	-2.56542	0.0105507	0.0105507	-2.88043
HESX1	-0.78988	3.29125	-2.5633	0.0105751	0.0105751	-2.883
CTSZ	-1.28863	5.53705	-2.55966	0.0106721	0.0106721	-2.89016
RRP8	-0.358531	3.13367	-2.5582	0.0106787	0.0106787	-2.89141
TGFBI	-0.742926	3.66685	-2.56297	0.0106973	0.0106973	-2.88934
TRNT1	-0.370014	2.97614	-2.55484	0.0107833	0.0107833	-2.89872
THBS3	-2.0132	1.60133	-2.6059	0.0108803	0.0108803	-2.87205
MLH1	-0.570282	1.62394	-2.5537	0.0109361	0.0109361	-2.90692
ABCD3	-0.719244	4.25187	-2.54931	0.0109517	0.0109517	-2.91045
EFEMP1	-2.31107	3.44308	-2.59238	0.0110526	0.0110526	-2.88867
PCYOX1L	0.997862	2.23458	2.54539	0.0111759	0.0111759	-2.92365
HNRNPR	-0.30132	7.46796	-2.54204	0.01118	0.01118	-2.92596
GFM2	-0.35343	3.15495	-2.54052	0.0112329	0.0112329	-2.92942
PSMB6	-0.754419	6.4913	-2.5382	0.0113026	0.0113026	-2.93415
PCK2	-0.540841	5.08389	-2.53804	0.0113093	0.0113093	-2.93456
LONP2	0.447627	1.76679	2.5378	0.0113568	0.0113568	-2.93693
BCL6	1.48455	1.48056	2.64421	0.0113835	0.0113835	-2.87376
KMO	1.87097	2.80713	2.57044	0.0115451	0.0115451	-2.92531
CAMKK2	0.8764	2.08589	2.53118	0.0116663	0.0116663	-2.95526
RPE	-0.770265	3.21257	-2.52626	0.0117356	0.0117356	-2.96147
TRHDE	-1.16498	2.3263	-2.55207	0.0117658	0.0117658	-2.94665
TMED7	-1.03172	4.2958	-2.52348	0.0117838	0.0117838	-2.96538
SMG5	-0.610737	1.46243	-2.52563	0.0119269	0.0119269	-2.97034
PCBP1	0.42597	7.83048	2.51835	0.0119554	0.0119554	-2.97619
ERLEC1	-0.532861	2.96859	-2.51842	0.0119622	0.0119622	-2.97645
APOL2	-1.34372	3.49798	-2.51763	0.0120024	0.0120024	-2.9787
RPL13	-0.4585	8.13831	-2.51662	0.0120138	0.0120138	-2.97984
PPIF	-1.26872	5.10143	-2.50868	0.0122855	0.0122855	-2.99652
HIP1	-0.462815	3.1126	-2.50498	0.0124574	0.0124574	-3.00608
VAC14	-0.49234	1.91726	-2.50288	0.0125427	0.0125427	-3.01096
SERPINA3	2.11082	3.3069	2.53213	0.0126982	0.0126982	-2.99897
ZMAT2	0.971461	2.88131	2.48587	0.0131178	0.0131178	-3.04489
RBM12B	-0.226521	3.87446	-2.48364	0.0131784	0.0131784	-3.04867
PDCD10	-0.540418	5.31452	-2.48223	0.0132299	0.0132299	-3.05157
PI4K2B	0.639829	1.27608	2.48584	0.0132445	0.0132445	-3.04983
EHD1	-0.480366	3.89996	-2.47847	0.0133696	0.0133696	-3.05935
TMED4	-0.824887	4.8469	-2.47835	0.0133743	0.0133743	-3.0596
IFT27	-1.1929	2.84719	-2.4789	0.0134081	0.0134081	-3.06054
ACADM	-0.548483	5.99932	-2.47144	0.0136335	0.0136335	-3.07381
LRRC27	-0.417278	3.76916	-2.47303	0.0137018	0.0137018	-3.07532
CCND1	1.43949	2.25685	2.49922	0.0137985	0.0137985	-3.06234
GAR1	-0.481779	4.58868	-2.46692	0.0138053	0.0138053	-3.08306
APLF	1.10143	2.90402	2.47941	0.0138201	0.0138201	-3.07563
PRPF19	-0.219842	7.11085	-2.46443	0.0139008	0.0139008	-3.08815
MRTO4	-0.497678	4.64179	-2.46348	0.0139375	0.0139375	-3.0901
RABGAP1	-0.338006	2.35754	-2.46282	0.0139851	0.0139851	-3.09224
NUP98	0.117192	4.59098	2.45576	0.0142385	0.0142385	-3.10585
ACADVL	-0.609683	6.13646	-2.45467	0.0142816	0.0142816	-3.10807
IRF5	3.1345	1.87808	2.50077	0.0143116	0.0143116	-3.03158
ZHX2	0.548817	2.40574	2.45622	0.0143438	0.0143438	-3.10926
PRR3	0.868136	1.9145	2.45005	0.0145337	0.0145337	-3.11984
TJP2	0.436457	3.89134	2.4461	0.0146416	0.0146416	-3.12608
GIMAP6	-2.45272	1.5545	-2.65922	0.0146757	0.0146757	-3.00101
NTNG1	-3.66377	0.691185	-2.50327	0.0147873	0.0147873	-2.99822
TK2	-1.37231	1.38325	-2.45384	0.0148284	0.0148284	-3.12746
PTPN1	-0.610637	4.33651	-2.43953	0.0148905	0.0148905	-3.13875
IL2RG	2.80633	1.6672	2.47501	0.0150768	0.0150768	-3.1224
PEX16	-0.587103	2.03847	-2.43622	0.0150785	0.0150785	-3.14713
ADNP	-0.208835	4.2763	-2.4344	0.0151024	0.0151024	-3.14909
PPP2R1A	-0.318191	6.02186	-2.43346	0.0151407	0.0151407	-3.15096
ATP11C	-0.56578	1.72402	-2.43304	0.0152761	0.0152761	-3.15565
TMPO	0.238217	7.48911	2.4165	0.0158597	0.0158597	-3.18487
RAB35	-0.75178	4.16514	-2.4162	0.0158739	0.0158739	-3.1855
GYG1	-0.843618	4.51725	-2.41297	0.0160161	0.0160161	-3.19198
CSF1R	2.84421	2.43434	2.62598	0.0161897	0.0161897	-3.07045
NOTCH1	0.359951	2.32276	2.41225	0.0162379	0.0162379	-3.19918
RAB18	-0.776488	5.67832	-2.40708	0.0162725	0.0162725	-3.20358
IDE	-0.314397	3.14439	-2.4054	0.0163547	0.0163547	-3.20713
SLC25A46	-0.670497	2.12497	-2.40528	0.0164329	0.0164329	-3.20953
DGCR8	0.596233	1.95851	2.40595	0.0165222	0.0165222	-3.21174
IGF1R	-0.458069	3.18352	-2.40041	0.0166064	0.0166064	-3.21782
CEACAM1	1.9636	2.80723	2.40838	0.0167145	0.0167145	-3.2158
RRM2	-0.848035	3.31081	-2.38862	0.0171283	0.0171283	-3.24049
ASPH	-0.511464	5.21307	-2.38729	0.0171761	0.0171761	-3.2427
HLA-B	-1.43984	4.55523	-2.38745	0.0172012	0.0172012	-3.2433
TBRG4	-0.314391	4.62666	-2.3831	0.0173654	0.0173654	-3.25071
PAPLN	-1.88903	0.664631	-2.79641	0.0173861	0.0173861	-3.0213
MCCC1	-0.514931	3.58976	-2.38214	0.0174126	0.0174126	-3.25265
BAZ1B	0.226361	4.80165	2.37788	0.0176113	0.0176113	-3.26088
PRNP	-1.17199	3.89926	-2.37824	0.0177201	0.0177201	-3.26359
PCCA	-0.425873	2.65264	-2.37419	0.0178107	0.0178107	-3.26868
FTSJ3	-0.272966	5.52549	-2.37138	0.0179224	0.0179224	-3.27351
EPS15	-0.393859	2.52232	-2.37108	0.0179476	0.0179476	-3.27437
ADK	-0.851727	3.4177	-2.36743	0.0181302	0.0181302	-3.28158
RBM3	-0.741411	5.70434	-2.35002	0.0189783	0.0189783	-3.31464
PLXDC2	-1.90248	3.06644	-2.36295	0.0191042	0.0191042	-3.30927
SIRPA	1.0896	3.82399	2.34557	0.0194173	0.0194173	-3.32828
GLB1	-0.503427	3.9641	-2.34004	0.0194932	0.0194932	-3.33375
TNIK	-0.576503	2.24128	-2.335	0.020245	0.020245	-3.35465
ZNF24	-0.746635	2.72524	-2.32301	0.0204415	0.0204415	-3.36702
RFTN1	-0.937539	3.16375	-2.32438	0.0204931	0.0204931	-3.36728
CLSTN2	2.33281	1.43619	2.43389	0.0205158	0.0205158	-3.2986
AP1M2	0.730499	2.78018	2.32783	0.0205382	0.0205382	-3.36601
SCARF2	-1.61362	1.98707	-2.32773	0.0207384	0.0207384	-3.37054
MPP1	0.86436	2.86307	2.3185	0.0207756	0.0207756	-3.37746
HOXB13	2.60748	1.6162	2.39981	0.0208065	0.0208065	-3.32608
BCL2	1.04368	2.31628	2.3291	0.0209107	0.0209107	-3.37344
VAT1	-1.32502	6.41289	-2.30787	0.0212234	0.0212234	-3.39426
TXN2	-0.984278	2.32231	-2.30588	0.021371	0.021371	-3.39874
NOTCH4	0.520293	5.00479	2.30699	0.0215925	0.0215925	-3.40268
TXNDC17	-2.15344	5.88621	-2.30044	0.0216428	0.0216428	-3.40809
NAT10	-0.260378	4.96226	-2.2987	0.0217402	0.0217402	-3.41128
FAM76B	-0.887226	1.36018	-2.30204	0.0218432	0.0218432	-3.4112
CDC42EP4	-0.591804	2.52452	-2.28794	0.0224542	0.0224542	-3.433
BMP2K	0.467285	1.89031	2.28558	0.0225407	0.0225407	-3.4363
HINT2	-0.886466	5.54639	-2.27981	0.0228426	0.0228426	-3.4461
PREP	-0.354331	3.35522	-2.27957	0.0228715	0.0228715	-3.44682
SOAT1	-0.754359	2.59843	-2.27754	0.0230447	0.0230447	-3.45153
GORASP2	-0.295395	4.43812	-2.2724	0.023287	0.023287	-3.45961
TP53BP1	-0.206625	3.90725	-2.27042	0.0234086	0.0234086	-3.46325
BRI3BP	0.556816	5.18511	2.27011	0.0234346	0.0234346	-3.46395
NONO	-0.289356	7.33146	-2.2692	0.0234815	0.0234815	-3.46544
LIN28B	2.81019	2.61821	2.2788	0.0235261	0.0235261	-3.45986
MPP2	-1.22174	2.23589	-2.27331	0.0237387	0.0237387	-3.4675
CLMP	-0.861736	3.33997	-2.2734	0.0238085	0.0238085	-3.46873
FAM3C	-0.945745	4.08842	-2.26389	0.0238113	0.0238113	-3.47515
TPP1	-0.54952	5.32309	-2.25585	0.0243094	0.0243094	-3.48962
P4HA2	-0.834123	4.2878	-2.2555	0.0243744	0.0243744	-3.49103
BPNT1	-0.482035	3.76401	-2.25443	0.0244003	0.0244003	-3.49221
MRPS10	0.755221	2.35345	2.25473	0.0244183	0.0244183	-3.49233
BMS1	0.148378	4.16701	2.25306	0.0244858	0.0244858	-3.49466
KRAS	0.240809	2.31094	2.25513	0.0245303	0.0245303	-3.49406
TFPI	1.77242	2.34374	2.26149	0.0246596	0.0246596	-3.49209
OIP5	-1.61169	0.214549	-2.27087	0.02475	0.02475	-3.48746
VCAM1	-2.69876	3.28688	-2.28329	0.0247943	0.0247943	-3.48008
SLC34A2	-0.405685	5.75067	-2.24882	0.0248083	0.0248083	-3.5032
NIT2	-0.638616	4.31825	-2.2452	0.0249867	0.0249867	-3.50875
TSN	-0.695944	4.80211	-2.24316	0.0251202	0.0251202	-3.51243
RABGGTB	-0.604897	2.18958	-2.24431	0.0251301	0.0251301	-3.51183
RAB1A	-0.492571	5.21658	-2.24296	0.0251314	0.0251314	-3.51276
GALNT2	-0.461614	5.08785	-2.24009	0.0253183	0.0253183	-3.51789
UPK2	3.5132	1.794	2.33345	0.0254957	0.0254957	-3.37996
STOML2	0.60022	6.59643	2.23725	0.0255037	0.0255037	-3.52295
PHC3	0.482478	1.52266	2.23885	0.0255064	0.0255064	-3.52192
S100A9	4.52635	3.50382	2.24939	0.0255558	0.0255558	-3.39585
PABPC4	-0.359583	5.32474	-2.23592	0.0255905	0.0255905	-3.52531
EIF4E2	-0.553536	1.79193	-2.23613	0.0256579	0.0256579	-3.52629
RPS26	-0.578547	4.83295	-2.2347	0.0256716	0.0256716	-3.52749
SUPT4H1	-0.77878	4.26454	-2.23415	0.0257075	0.0257075	-3.52846
MED24	-0.370227	1.90008	-2.23123	0.0259064	0.0259064	-3.53373
HRAS	0.516865	3.52051	2.23065	0.0260116	0.0260116	-3.53586
MRPL27	-0.542897	4.11354	-2.2295	0.0260165	0.0260165	-3.53672
GMPS	-0.369687	5.66966	-2.22918	0.0260378	0.0260378	-3.53729
AIM2	-1.42336	3.43285	-2.24383	0.0261267	0.0261267	-3.5289
OPA3	-0.520525	2.8845	-2.22776	0.0261586	0.0261586	-3.54022
ACBD3	-0.507875	2.54128	-2.22407	0.0263825	0.0263825	-3.54635
DNM1L	-0.438244	4.83938	-2.21957	0.026686	0.026686	-3.55425
CASZ1	-0.648266	1.01341	-2.22777	0.0270948	0.0270948	-3.55516
MSH6	-0.241401	3.9838	-2.21012	0.0273406	0.0273406	-3.57088
FAM166A	-1.27586	2.67007	-2.22463	0.0274459	0.0274459	-3.5627
INTS4	-0.281912	1.30363	-2.20832	0.0275087	0.0275087	-3.57468
RNASEH2A	0.72457	3.05504	2.20567	0.0276795	0.0276795	-3.57906
TIMMDC1	-0.622552	3.02508	-2.2035	0.0278036	0.0278036	-3.58241
PSIP1	-0.610823	6.13173	-2.20326	0.0278193	0.0278193	-3.58281
AKR1C2	5.44651	3.23701	2.21496	0.0279513	0.0279513	-3.48125
GRAP2	-3.66432	2.80354	-2.23074	0.0281294	0.0281294	-3.4751
TXNDC15	-0.75215	2.21698	-2.19921	0.0281339	0.0281339	-3.59024
POLR2F	-0.57867	4.04436	-2.19697	0.0282684	0.0282684	-3.59375
SLC12A7	-0.399014	2.39037	-2.19656	0.0285493	0.0285493	-3.59813
AP2A1	-0.289936	5.01603	-2.1922	0.0286095	0.0286095	-3.60197
HNRNPH2	-0.311157	4.53803	-2.18978	0.0287852	0.0287852	-3.60615
SERPINB5	1.49037	4.05774	2.19313	0.0288216	0.0288216	-3.60438
RRP1	-0.28269	4.88739	-2.18913	0.0288324	0.0288324	-3.60726
BRCA1	-0.71102	4.84921	-2.19084	0.028929	0.028929	-3.60748
DNAJC10	-0.306329	2.88599	-2.18794	0.0289303	0.0289303	-3.60947
LRPPRC	-0.223926	7.65152	-2.18656	0.0290206	0.0290206	-3.6117
PSME4	-0.237808	2.17988	-2.1855	0.0291221	0.0291221	-3.61385
LRPAP1	-0.697977	4.89815	-2.18289	0.0292908	0.0292908	-3.618
EPHX2	2.14859	1.92193	2.18957	0.0293034	0.0293034	-3.61363
TMC4	-2.6836	1.57942	-2.22673	0.0294362	0.0294362	-3.59069
C7orf50	-0.451483	4.3969	-2.17872	0.0296004	0.0296004	-3.62515
SUGP1	0.273136	2.43643	2.17481	0.0299114	0.0299114	-3.63208
HSD3B1	-0.958241	4.17704	-2.17399	0.0300087	0.0300087	-3.63395
PAFAH1B3	1.30649	6.2372	2.17279	0.0300457	0.0300457	-3.63528
SUPT5H	0.217889	4.13896	2.16844	0.0303754	0.0303754	-3.64267
MEA1	0.941789	1.91583	2.16791	0.0305703	0.0305703	-3.64561
RNF181	-1.88246	3.52055	-2.16445	0.030785	0.030785	-3.6508
ZNF101	0.782494	3.04464	2.17316	0.0308173	0.0308173	-3.64528
TMEM30A	-0.429949	2.93981	-2.1601	0.0310188	0.0310188	-3.65682
SQSTM1	-0.759308	4.15731	-2.15866	0.031131	0.031131	-3.65925
CRIP2	-2.15163	3.7833	-2.15821	0.0312938	0.0312938	-3.66165
CCNY	-0.668821	1.69767	-2.15173	0.0318539	0.0318539	-3.67315
GUK1	0.618127	3.81249	2.14757	0.0320048	0.0320048	-3.67789
SUCLA2	0.394995	5.59107	2.147	0.0320484	0.0320484	-3.67882
AHCYL1	0.413731	3.05046	2.14681	0.0321029	0.0321029	-3.67962
PLA2G15	-0.955979	2.29263	-2.14632	0.0322913	0.0322913	-3.68226
NR2C2AP	-0.89842	1.92394	-2.14554	0.0323306	0.0323306	-3.68328
GALNT5	0.958442	2.78786	2.15295	0.0324208	0.0324208	-3.67931
RPL35A	0.348741	6.0641	2.14146	0.0324936	0.0324936	-3.68807
TRABD	-0.755925	3.06628	-2.13889	0.032703	0.032703	-3.69236
MCAM	-0.868613	4.17496	-2.13952	0.0327245	0.0327245	-3.69219
GATA3	0.883305	2.36053	2.15993	0.032734	0.032734	-3.67837
PGP	0.986275	3.79004	2.13543	0.0330056	0.0330056	-3.69835
MYO18A	0.212768	3.63508	2.1349	0.033031	0.033031	-3.69901
CDC42BPG	0.859686	0.874401	2.15452	0.0331329	0.0331329	-3.68681
USE1	-0.400874	2.75186	-2.13124	0.0333447	0.0333447	-3.70522
MOGS	-0.290746	4.44533	-2.12928	0.0334903	0.0334903	-3.70827
CBX4	-2.31712	0.0324738	-2.1348	0.0335095	0.0335095	-3.70469
ABL1	0.711011	0.557568	2.14041	0.0335149	0.0335149	-3.70091
FLNA	-0.37175	7.47062	-2.12814	0.0335852	0.0335852	-3.71016
EPN1	-0.334772	2.99348	-2.12818	0.0335951	0.0335951	-3.71025
ROCK2	0.250082	2.4422	2.1273	0.0336815	0.0336815	-3.71185
ANKRD27	-0.671866	1.1117	-2.13074	0.0338609	0.0338609	-3.71153
RNH1	-0.681872	6.13081	-2.12423	0.0339117	0.0339117	-3.7166
TBC1D4	0.425066	2.78354	2.12481	0.0339597	0.0339597	-3.71675
TRMT1L	-0.476875	2.20216	-2.12342	0.0340284	0.0340284	-3.71849
EIF3A	0.188969	5.8288	2.12254	0.034053	0.034053	-3.71938
NDUFB4	-0.771328	5.37289	-2.12099	0.034184	0.034184	-3.72193
MSN	-0.733857	6.86067	-2.11749	0.0344962	0.0344962	-3.72784
SHMT1	-0.676052	3.06836	-2.11703	0.0345852	0.0345852	-3.72915
NUP205	-0.158359	3.42435	-2.1151	0.0346835	0.0346835	-3.73156
HNRNPUL2	-0.318939	5.6813	-2.11426	0.0347552	0.0347552	-3.73294
LMAN2	-0.518252	5.71808	-2.11381	0.0347942	0.0347942	-3.73368
MFN2	-0.322388	3.05798	-2.10489	0.0355733	0.0355733	-3.74828
PXN	-0.708214	2.35207	-2.10202	0.0358771	0.0358771	-3.75348
EIF2AK3	-0.584903	1.89173	-2.10334	0.0359885	0.0359885	-3.75374
CASP8	-0.348458	2.27951	-2.10037	0.0361538	0.0361538	-3.75752
SF1	0.179562	5.92893	2.09706	0.0362546	0.0362546	-3.76086
HEATR1	-0.165844	3.76571	-2.09654	0.0363004	0.0363004	-3.76169
CHD3	-0.301576	2.5178	-2.09632	0.0363619	0.0363619	-3.76248
HNRNPA0	0.683561	7.10098	2.09505	0.0364334	0.0364334	-3.7641
EPHA4	-1.61987	0.89634	-2.11885	0.0364391	0.0364391	-3.74779
NUP62	0.178657	4.49045	2.09451	0.0364819	0.0364819	-3.76498
SCRN2	-1.32243	1.13581	-2.09342	0.0370477	0.0370477	-3.77147
ZC3H13	0.128898	2.97569	2.08764	0.0371023	0.0371023	-3.77603
POLR2E	-0.202884	5.39562	-2.08711	0.0371466	0.0371466	-3.77684
STAU1	-0.336736	5.11088	-2.08233	0.0375821	0.0375821	-3.78448
GPA33	-2.95809	4.44459	-2.09937	0.0377031	0.0377031	-3.75769
PTMA	1.35556	6.78391	2.07797	0.0379828	0.0379828	-3.79143
ALOX15B	1.20387	1.66066	2.09946	0.0380027	0.0380027	-3.77677
SPAG5	-0.372506	1.9742	-2.07837	0.0381086	0.0381086	-3.79236
PAX8	-1.38538	2.82714	-2.09027	0.0382471	0.0382471	-3.78545
COG5	-0.19789	2.79764	-2.07267	0.0384874	0.0384874	-3.79995
MYH11	-0.276584	4.82368	-2.07185	0.0386001	0.0386001	-3.80159
DNAJC11	-0.24381	5.27729	-2.0704	0.0386873	0.0386873	-3.80342
TECPR1	-1.17968	-0.29302	-2.09366	0.0387948	0.0387948	-3.78837
SMPD3	1.17602	1.81411	2.09033	0.0389135	0.0389135	-3.79177
GCC1	-0.424791	1.80579	-2.06916	0.0389557	0.0389557	-3.8068
SLC6A16	0.339393	2.87404	2.06728	0.0390181	0.0390181	-3.80869
PRKAR2B	-1.40131	2.74732	-2.07002	0.0390343	0.0390343	-3.80693
OXA1L	-0.279839	4.27919	-2.06603	0.0390999	0.0390999	-3.81033
TOR2A	-0.502349	2.69799	-2.06566	0.0392034	0.0392034	-3.81154
IGSF1	-0.659559	4.29738	-2.06842	0.0392102	0.0392102	-3.80967
PIK3R2	-0.982646	1.61957	-2.06693	0.0392972	0.0392972	-3.81152
HNRNPA2B1	-0.21059	10.2664	-2.05659	0.0400007	0.0400007	-3.82512
PEX19	-0.506401	3.16927	-2.05628	0.040054	0.040054	-3.82582
FERMT3	-0.714718	4.20851	-2.05706	0.0402019	0.0402019	-3.82659
MRPL44	0.238981	3.96693	2.0524	0.0404068	0.0404068	-3.83166
TMX4	-0.46092	2.94061	-2.05197	0.0404563	0.0404563	-3.8324
TMEM126A	-0.551908	2.54809	-2.05089	0.0405725	0.0405725	-3.83418
HSPB1	1.73665	7.73656	2.04757	0.0408881	0.0408881	-3.83925
CEP290	-0.305543	6.95594	-2.04403	0.0412302	0.0412302	-3.84468
GM2A	-0.803762	4.05151	-2.04102	0.0415405	0.0415405	-3.84943
EHBP1L1	-0.276139	2.38239	-2.03942	0.0417607	0.0417607	-3.85241
CPNE2	-0.553453	3.02671	-2.04116	0.0417797	0.0417797	-3.85134
RUVBL1	0.326169	6.64481	2.0373	0.0418997	0.0418997	-3.85506
LAMB1	-0.319121	3.98715	-2.03641	0.0420385	0.0420385	-3.85684
MICAL2	-0.522013	2.11292	-2.03896	0.0421817	0.0421817	-3.85623
WDR44	0.342608	1.85574	2.03395	0.0423013	0.0423013	-3.86074
MRPL18	-0.439129	5.0449	-2.0327	0.0423634	0.0423634	-3.86213
DAAM1	-0.428892	2.59279	-2.03498	0.0423902	0.0423902	-3.86074
HNRNPA3	-0.291351	7.05978	-2.03136	0.0424991	0.0424991	-3.86418
SAR1B	-0.575339	3.86349	-2.0317	0.0425012	0.0425012	-3.86396
MRPL11	-0.327789	5.0752	-2.03098	0.0425374	0.0425374	-3.86476
THYN1	0.644776	3.98917	2.02909	0.0427399	0.0427399	-3.86773
PELP1	0.209662	4.34433	2.0283	0.0428113	0.0428113	-3.86887
COX6C	0.835456	7.17416	2.02677	0.0429675	0.0429675	-3.8712
SRRT	0.136589	6.14703	2.02671	0.0429738	0.0429738	-3.87129
ERGIC1	-0.844892	3.87965	-2.02656	0.0429937	0.0429937	-3.87156
LRRC1	-0.817885	1.73048	-2.02516	0.0432506	0.0432506	-3.87459
VCL	0.497518	6.03081	2.02151	0.0435091	0.0435091	-3.87921
RAD23B	0.690325	6.66923	2.01917	0.0437531	0.0437531	-3.88277
AAGAB	0.335656	3.1269	2.01905	0.0438343	0.0438343	-3.88349
RHOB	1.12108	2.67088	2.01474	0.0443601	0.0443601	-3.89058
LMTK2	0.326145	1.96167	2.014	0.0445093	0.0445093	-3.89224
QKI	-0.452734	4.97547	-2.01029	0.0447093	0.0447093	-3.89637
SBDS	-0.677097	4.75557	-2.00998	0.0447231	0.0447231	-3.8967
GTF3C5	0.299416	1.96666	2.00953	0.0447811	0.0447811	-3.89745
RPRD1A	-0.693507	3.51678	-2.00793	0.0449554	0.0449554	-3.89989
ABHD14A	-1.25541	3.91721	-2.01123	0.0453493	0.0453493	-3.9005
PPIG	-0.166641	3.60792	-2.0036	0.0454003	0.0454003	-3.90625
GPKOW	-0.690327	3.38581	-2.00207	0.0455671	0.0455671	-3.90856
IPO7	-0.252794	4.83564	-1.99975	0.045815	0.045815	-3.91201
FERMT2	-0.400219	3.61198	-1.99929	0.0458865	0.0458865	-3.91285
PARN	0.342679	2.39242	1.99793	0.0460286	0.0460286	-3.91484
SPCS2	-0.729424	4.15483	-1.9971	0.0461017	0.0461017	-3.91595
ACTL9	0.713206	3.16944	2.00044	0.0461585	0.0461585	-3.914
ZMPSTE24	-0.525197	4.41613	-1.99615	0.0462058	0.0462058	-3.91738
PTCD3	0.217594	4.06982	1.99555	0.046271	0.046271	-3.91826
GOT1	0.517779	4.95541	1.99347	0.046502	0.046502	-3.92138
FREM2	-0.854844	1.66712	-2.0146	0.0465027	0.0465027	-3.90656
OAS2	0.56743	3.03441	1.99447	0.0466179	0.0466179	-3.92149
GRIPAP1	0.437116	2.82328	1.99298	0.0466558	0.0466558	-3.92282
OPTN	-0.388495	3.23883	-1.9929	0.0466941	0.0466941	-3.92314
RNF25	0.442396	2.1115	1.99128	0.0468832	0.0468832	-3.92562
ENO3	0.671472	6.65698	1.9875	0.0472283	0.0472283	-3.9307
PLCB2	-1.26705	1.18501	-2.01066	0.0472888	0.0472888	-3.91489
RBKS	1.00884	1.78755	1.99171	0.0474487	0.0474487	-3.92925
CDC42EP1	-0.638479	3.36507	-1.98557	0.0476136	0.0476136	-3.93471
PLAG1	-0.388601	5.60878	-1.9838	0.047724	0.047724	-3.93672
SLCO4A1	-0.823874	2.25017	-1.98503	0.0478505	0.0478505	-3.93671
ERAL1	-0.413956	3.57745	-1.98014	0.0479831	0.0479831	-3.94108
ORC2	0.287974	3.29846	1.97987	0.0480276	0.0480276	-3.94157
MMP2	-1.15818	2.21692	-1.99711	0.0481959	0.0481959	-3.93058
FARS2	-0.447065	1.51295	-1.97926	0.0482033	0.0482033	-3.94318
ERCC1	0.970078	1.77716	1.98156	0.048306	0.048306	-3.94224
MED19	0.640499	1.92376	1.97707	0.0483908	0.0483908	-3.94599
VTN	0.506788	5.2296	1.97646	0.0484005	0.0484005	-3.94648
MAP7	0.483128	2.83458	1.97597	0.048622	0.048622	-3.9483
FSCN1	-1.14751	5.80106	-1.97368	0.0487421	0.0487421	-3.95072
GAPVD1	-0.221958	3.79955	-1.97253	0.0488459	0.0488459	-3.95222
MAP4K5	-0.647945	2.42718	-1.97503	0.0488633	0.0488633	-3.95056
BASP1	-1.74199	5.52668	-1.97268	0.0489054	0.0489054	-3.9525
CDCA2	0.426619	1.0611	1.97318	0.0489892	0.0489892	-3.95269
RAB21	-0.424266	4.69121	-1.96876	0.0492733	0.0492733	-3.95768
GIPC1	-0.939397	3.62354	-1.967	0.0494865	0.0494865	-3.9603
B4GALT7	1.67421	0.779334	1.9772	0.0495715	0.0495715	-3.95363
SBNO1	-0.39671	0.984161	-1.96958	0.0495722	0.0495722	-3.95902
AMOTL1	-0.527126	0.768674	-1.97207	0.0496701	0.0496701	-3.95789
ACOX1	-0.442559	3.17231	-1.96326	0.0499307	0.0499307	-3.9658
XRN2	-0.165739	5.23527	-1.96035	0.0502495	0.0502495	-3.96987
IGFBP3	-1.29298	4.22987	-1.96404	0.0502697	0.0502697	-3.96738
UBE2N	0.723299	5.35559	1.96003	0.0502872	0.0502872	-3.97034
ITSN2	-0.201677	2.3972	-1.96005	0.0503075	0.0503075	-3.97045
NDUFAF4	-0.615836	3.43118	-1.95905	0.0504023	0.0504023	-3.97175
DPY30	-0.463153	6.17932	-1.95897	0.0504118	0.0504118	-3.97187
MNX1	1.12176	2.5053	1.96708	0.0504726	0.0504726	-3.9665
SLC27A1	-0.73032	2.54871	-1.95945	0.0506326	0.0506326	-3.9729
PNPLA6	-0.238465	3.43363	-1.95484	0.0509212	0.0509212	-3.97796
POLR2I	-0.490757	4.45269	-1.95342	0.0510661	0.0510661	-3.97986
KPNA1	0.443227	2.07567	1.95231	0.0512105	0.0512105	-3.98153
MRPS33	-0.486817	3.84718	-1.94669	0.0518711	0.0518711	-3.9895
DDX3X	-0.219539	6.10455	-1.94518	0.0520524	0.0520524	-3.99165
B2M	-1.0605	4.33174	-1.9452	0.0520647	0.0520647	-3.99171
SOX2	1.09564	2.30818	1.96188	0.0521108	0.0521108	-3.98017
EIF2B5	-0.454365	2.52197	-1.94444	0.0522048	0.0522048	-3.99307
L2HGDH	-0.396381	2.72189	-1.94338	0.0522853	0.0522853	-3.99431
ELP2	0.553902	2.55589	1.94577	0.0523193	0.0523193	-3.9928
CPD	-0.329297	4.36103	-1.93855	0.0528582	0.0528582	-4.00109
NT5C2	0.593455	1.42162	1.94146	0.0528596	0.0528596	-3.99901
MMRN1	0.396578	2.8647	1.94342	0.0528641	0.0528641	-3.99764
DAGLB	0.399196	3.28662	1.9382	0.0529939	0.0529939	-4.00211
SBF1	-0.265153	1.08347	-1.93837	0.0530447	0.0530447	-4.00228
SEZ6	-2.33436	2.32083	-1.96514	0.0531513	0.0531513	-3.98403
ELOF1	-1.96928	0.898544	-1.94164	0.0535852	0.0535852	-4.00303
SIPA1	-0.469071	4.89073	-1.93256	0.0535965	0.0535965	-4.00956
ATXN3	-0.674784	1.9078	-1.9345	0.0536179	0.0536179	-4.0083
RPL13A	-0.410838	3.80534	-1.93203	0.0536556	0.0536556	-4.01027
EVC2	-0.227487	3.09746	-1.93265	0.0537828	0.0537828	-4.01054
PSMD7	0.374803	4.792	1.92881	0.0540552	0.0540552	-4.01481
DHPS	0.527434	2.72834	1.92778	0.054227	0.054227	-4.01649
GOT2	-0.362043	7.64086	-1.924	0.0546557	0.0546557	-4.02155
RDH10	-1.01511	2.75279	-1.92698	0.0547086	0.0547086	-4.01971
CDK12	-0.26656	2.10812	-1.92346	0.0547697	0.0547697	-4.02255
DNAJB6	0.671714	2.02782	1.92386	0.0547842	0.0547842	-4.02234
ARPC2	-0.447661	5.39015	-1.92104	0.0550284	0.0550284	-4.02568
CAPZA1	-0.328002	6.53469	-1.91972	0.0551954	0.0551954	-4.02752
MTO1	-0.309924	1.89273	-1.91966	0.0552326	0.0552326	-4.02777
LIG4	-0.67638	1.63659	-1.92686	0.0552624	0.0552624	-4.02279
ATXN2L	0.204486	5.37245	1.91881	0.0553111	0.0553111	-4.02879
RBMX2	0.41796	2.58788	1.91797	0.0554295	0.0554295	-4.03002
FAM118B	-1.11387	3.33452	-1.9185	0.0555921	0.0555921	-4.03051
CALU	-0.84489	7.0818	-1.91395	0.055929	0.055929	-4.03554
DNAJA3	-0.261121	5.35642	-1.91385	0.0559419	0.0559419	-4.03568
SIM2	0.34269	4.08513	1.9144	0.0560586	0.0560586	-4.03589
PRDX4	-0.621702	6.66408	-1.91194	0.0561871	0.0561871	-4.03832
PPP2CA	0.910293	3.79903	1.90892	0.0565886	0.0565886	-4.04256
NPTN	-0.561545	4.135	-1.90831	0.0566653	0.0566653	-4.04339
SCAMP3	-0.310361	4.43776	-1.90808	0.0566851	0.0566851	-4.04366
TAOK3	-0.311218	2.98822	-1.90758	0.0568292	0.0568292	-4.04475
MAP4K4	-0.377931	1.21401	-1.90887	0.0568733	0.0568733	-4.04405
FAM184B	0.47342	5.04366	1.90574	0.0570265	0.0570265	-4.04707
TLN2	0.207123	2.70987	1.90491	0.057159	0.057159	-4.04834
EIF4ENIF1	-0.320938	2.31757	-1.90499	0.0572346	0.0572346	-4.04866
NOL3	-1.40399	2.10226	-1.904	0.0573339	0.0573339	-4.04987
DDX50	-0.247754	4.64207	-1.90219	0.0574524	0.0574524	-4.05176
DOHH	-0.610898	2.69123	-1.9021	0.0575051	0.0575051	-4.05208
IRAK2	-0.410675	3.41826	-1.90261	0.0575769	0.0575769	-4.05208
GFAP	-1.12805	3.4565	-1.90669	0.0575844	0.0575844	-4.04919
HSPBP1	-0.687785	4.07441	-1.90006	0.0577331	0.0577331	-4.05468
DYNC1H1	-0.140794	5.16904	-1.89926	0.0578365	0.0578365	-4.05577
LRSAM1	-0.561954	1.62358	-1.90011	0.0579352	0.0579352	-4.05565
TIMELESS	-0.318566	2.13074	-1.89835	0.05811	0.05811	-4.05777
INPPL1	-0.30062	2.45233	-1.8974	0.0581396	0.0581396	-4.0586
NCSTN	-0.293456	5.19423	-1.89498	0.0584017	0.0584017	-4.06161
BAG6	-0.228821	5.44549	-1.8949	0.0584129	0.0584129	-4.06173
ALCAM	-0.705745	4.9715	-1.89222	0.0587939	0.0587939	-4.06548
NPLOC4	-0.318132	3.76895	-1.89069	0.0589759	0.0589759	-4.06745
KATNAL2	-0.286087	7.4339	-1.89012	0.0590495	0.0590495	-4.06822
U2AF2	0.195879	6.79874	1.88628	0.0595648	0.0595648	-4.07341
SLC26A2	1.17382	2.11631	1.90028	0.0595767	0.0595767	-4.06345
EDC4	0.158109	4.23029	1.88572	0.0596404	0.0596404	-4.07417
TACC3	0.338972	2.43782	1.88642	0.0596738	0.0596738	-4.07382
MVP	-0.404856	5.1159	-1.88413	0.0598691	0.0598691	-4.07638
DPM3	-0.764429	3.52929	-1.87963	0.0604674	0.0604674	-4.08237
TMEM65	-1.14609	1.87348	-1.88015	0.0605511	0.0605511	-4.08237
TMLHE	-1.85646	2.26798	-1.88	0.0607345	0.0607345	-4.08331
SSBP3	0.56268	2.34128	1.87984	0.0607796	0.0607796	-4.08363
ACOT13	-0.735396	5.43131	-1.87591	0.0609778	0.0609778	-4.08735
SIX1	0.777708	2.66933	1.87799	0.0611266	0.0611266	-4.08652
ERRFI1	1.50919	2.08633	1.8943	0.0611954	0.0611954	-4.0752
MANF	0.720602	4.40909	1.87416	0.0612195	0.0612195	-4.0897
BYSL	0.246495	4.16389	1.87407	0.0612302	0.0612302	-4.08981
PLIN2	-0.556052	4.24387	-1.87369	0.0613226	0.0613226	-4.09049
TRIM58	-2.44744	0.459634	-1.96306	0.061329	0.061329	-4.02874
SEZ6L2	0.705407	2.06878	1.87826	0.0613768	0.0613768	-4.08744
DPF2	-0.40124	3.19783	-1.86967	0.0618525	0.0618525	-4.09573
MTHFD2	-0.473102	6.13387	-1.86848	0.0620085	0.0620085	-4.09727
HS2ST1	-0.379909	3.07418	-1.86743	0.062167	0.062167	-4.09872
GBE1	-0.455182	3.67073	-1.86706	0.0622775	0.0622775	-4.09946
IGF2R	-0.178218	4.35573	-1.86482	0.0625221	0.0625221	-4.10213
MRPL53	-0.475668	4.75572	-1.86443	0.0625725	0.0625725	-4.10263
NR1I3	-0.53034	2.10008	-1.86627	0.0625801	0.0625801	-4.10133
DOCK7	-0.16796	2.98243	-1.8639	0.0626766	0.0626766	-4.10345
ATP13A1	-0.28675	3.22218	-1.8624	0.0628618	0.0628618	-4.10532
RAB5C	-0.573104	5.44839	-1.86155	0.0629783	0.0629783	-4.10643
CCP110	0.611834	1.23199	1.86529	0.0630983	0.0630983	-4.10425
GEMIN5	-0.169688	2.9319	-1.86019	0.0631829	0.0631829	-4.10828
CDKL5	-0.523537	2.87408	-1.8623	0.0631867	0.0631867	-4.10677
HS1BP3	-0.373149	3.84122	-1.85999	0.0632229	0.0632229	-4.10859
STRBP	-0.271002	6.05975	-1.85905	0.0633325	0.0633325	-4.10973
SAFB2	-0.18393	5.37434	-1.85893	0.0633491	0.0633491	-4.10989
HEXA	-0.413129	4.53781	-1.85769	0.0635328	0.0635328	-4.11155
SUPT6H	0.111437	4.02066	1.85699	0.0636253	0.0636253	-4.11244
IL27RA	-0.684323	3.07355	-1.8619	0.0642111	0.0642111	-4.11132
WDR61	-0.340122	4.50775	-1.85255	0.0642607	0.0642607	-4.11826
AGA	-0.665526	2.38845	-1.85257	0.0643096	0.0643096	-4.11844
ID3	0.915578	1.36299	1.86071	0.0645649	0.0645649	-4.11362
ZFYVE1	1.28523	0.989965	1.85889	0.0646579	0.0646579	-4.11531
FREM3	-0.366372	4.56516	-1.85304	0.0648957	0.0648957	-4.12047
CD70	-1.67651	4.48937	-1.85023	0.0649563	0.0649563	-4.12274
TPO	-1.57312	1.12544	-2.05012	0.0649624	0.0649624	-3.9914
EEF2	0.455523	8.13658	1.84486	0.0653719	0.0653719	-4.12828
AEBP2	-0.654445	1.62836	-1.84732	0.0657638	0.0657638	-4.12804
ZFAND1	-0.636519	2.46183	-1.84096	0.0660762	0.0660762	-4.13385
PDPR	-0.205148	2.7278	-1.84015	0.0660873	0.0660873	-4.13448
STXBP4	1.19188	1.61672	1.84771	0.0661142	0.0661142	-4.12913
ELMOD2	-0.578324	2.57435	-1.83951	0.0662319	0.0662319	-4.1355
AHDC1	0.36785	2.80318	1.83969	0.0662784	0.0662784	-4.13555
AP1B1	-0.182802	5.14639	-1.83831	0.0663318	0.0663318	-4.13675
DERL1	0.566577	3.48637	1.83794	0.066408	0.066408	-4.13731
UGGT1	-0.178518	4.99766	-1.83694	0.0665347	0.0665347	-4.13852
TTK	-0.299984	1.31412	-1.83763	0.0666577	0.0666577	-4.13849
FABP6	1.27873	3.33161	1.84174	0.0666741	0.0666741	-4.13558
PBRM1	-0.201848	3.37793	-1.83604	0.0666834	0.0666834	-4.13974
GTF3C1	-0.118653	3.10244	-1.83543	0.0667586	0.0667586	-4.14047
GGA1	0.274072	2.19495	1.83598	0.066808	0.066808	-4.14026
CEP85	1.15184	1.01231	1.85053	0.066896	0.066896	-4.13012
RECQL5	-0.535563	2.33525	-1.83871	0.0669231	0.0669231	-4.13871
SMARCB1	0.315853	4.2236	1.83387	0.0669912	0.0669912	-4.14247
NAPA	-0.363579	5.174	-1.83378	0.067003	0.067003	-4.14259
GLYR1	-0.185299	3.42679	-1.8311	0.0674051	0.0674051	-4.14603
PRKD2	0.307172	2.06916	1.82974	0.0677251	0.0677251	-4.1482
GPX8	-1.52207	4.04147	-1.82852	0.0679116	0.0679116	-4.14977
JPH1	-0.499564	1.75012	-1.82998	0.0681002	0.0681002	-4.1494
KRT1	0.288879	5.03783	1.82382	0.0684965	0.0684965	-4.1553
UQCRC1	0.275547	7.26827	1.82293	0.0686307	0.0686307	-4.15643
GFM1	-0.261382	5.49407	-1.82291	0.0686349	0.0686349	-4.15647
WDR36	-0.204098	4.83895	-1.82261	0.0686801	0.0686801	-4.15685
NEUROD1	-0.884967	1.13864	-1.83683	0.0687738	0.0687738	-4.14693
UBFD1	0.555338	2.4048	1.82064	0.0690658	0.0690658	-4.15965
LDHAL6B	-0.575345	4.37516	-1.81975	0.0691155	0.0691155	-4.16047
ZNF326	-0.254615	4.58959	-1.81947	0.0691577	0.0691577	-4.16082
SV2A	0.781938	2.11305	1.8249	0.0691686	0.0691686	-4.15693
TRAPPC6A	-1.29236	1.68878	-1.82439	0.0691989	0.0691989	-4.1574
IPO11	-0.459262	2.21532	-1.8222	0.0693781	0.0693781	-4.15962
BTN2A1	-0.429917	1.84993	-1.81782	0.0695172	0.0695172	-4.16329
JAM3	1.0042	4.01408	1.82021	0.0695411	0.0695411	-4.16163
KRT2	-0.313665	3.49474	-1.81576	0.0697502	0.0697502	-4.1656
RIF1	-0.115911	3.74375	-1.81514	0.0698218	0.0698218	-4.16629
AMOTL2	-0.95321	1.56568	-1.82143	0.0698747	0.0698747	-4.16191
SIRT6	-0.856855	1.10896	-1.81523	0.0699207	0.0699207	-4.16657
PNKD	0.477116	2.23383	1.81401	0.0700787	0.0700787	-4.168
WDR54	0.825224	2.12494	1.81861	0.0704295	0.0704295	-4.16587
CNDP2	-0.573209	5.0895	-1.81111	0.0704443	0.0704443	-4.17136
PAWR	0.777708	3.10661	1.81105	0.0704898	0.0704898	-4.17156
CCT4	-0.290985	7.23821	-1.81044	0.070546	0.070546	-4.17219
RAB15	-0.671315	7.14015	-1.81001	0.0706128	0.0706128	-4.17273
ATP2B1	-0.340055	3.21275	-1.80969	0.0706797	0.0706797	-4.17319
GPR82	-1.08457	2.84543	-1.81047	0.0707499	0.0707499	-4.17287
HLA-DQA1	-1.95647	3.41478	-1.83285	0.0709031	0.0709031	-4.15731
MRPS30	0.200666	3.20234	1.80725	0.0710493	0.0710493	-4.17621
ANP32E	-1.33709	4.65095	-1.80697	0.0710901	0.0710901	-4.17655
HIPK2	0.392292	1.28256	1.81024	0.0711186	0.0711186	-4.17427
BRD3	0.309165	2.8588	1.8069	0.0711826	0.0711826	-4.17691
NDUFA6	-0.442224	5.2454	-1.80573	0.0712797	0.0712797	-4.17808
RNASEH1	0.957985	0.959262	1.81017	0.0714661	0.0714661	-4.17548
FAM98B	0.327228	3.31873	1.80384	0.0715788	0.0715788	-4.18045
ACSL4	-0.402908	3.66393	-1.80307	0.0717143	0.0717143	-4.18145
LAMA5	-0.209389	3.46201	-1.80306	0.071789	0.071789	-4.18171
KHSRP	-0.252601	7.81677	-1.80109	0.0720084	0.0720084	-4.18386
RFX5	-0.519242	1.66752	-1.80205	0.0720856	0.0720856	-4.18341
PDK3	0.794513	2.33077	1.80126	0.0720856	0.0720856	-4.18399
TRAPPC4	0.629699	2.58854	1.80054	0.0721849	0.0721849	-4.18483
IFIT3	-0.76695	3.17745	-1.80065	0.0722617	0.0722617	-4.18501
EML1	-1.04596	2.79412	-1.80424	0.0724166	0.0724166	-4.1829
RTN4	-0.377427	7.08617	-1.79845	0.0724266	0.0724266	-4.18714
GATC	0.478883	3.43312	1.79843	0.0724315	0.0724315	-4.18717
EXOSC10	-0.154004	3.92065	-1.7973	0.0726091	0.0726091	-4.18856
CRYL1	1.35469	2.10152	1.80183	0.0726879	0.0726879	-4.18552
DUSP12	0.330288	2.42787	1.79709	0.0727976	0.0727976	-4.18931
CHORDC1	-0.397538	3.86276	-1.79599	0.0728292	0.0728292	-4.19021
SNRNP70	-0.202774	7.53773	-1.79591	0.0728299	0.0728299	-4.19028
KIF18A	0.372461	1.8892	1.79708	0.0728468	0.0728468	-4.18947
NAGK	-0.786338	3.08914	-1.79575	0.0728735	0.0728735	-4.19053
PABPC3	-0.25376	4.37875	-1.79509	0.0729784	0.0729784	-4.19135
SLC25A20	-0.922092	2.33841	-1.79782	0.072979	0.072979	-4.18936
NMT1	-0.35896	3.94591	-1.7946	0.0730413	0.0730413	-4.1919
KRT13	-1.84842	5.25276	-1.79744	0.0730875	0.0730875	-4.18998
FDPS	0.548593	3.86292	1.79302	0.0732973	0.0732973	-4.19386
CPSF7	-0.188406	4.98457	-1.79244	0.0733833	0.0733833	-4.19455
RABL3	-0.325786	3.99221	-1.79082	0.0736436	0.0736436	-4.19654
CORO1A	1.36769	4.84785	1.79059	0.0738483	0.0738483	-4.19735
RBP1	-2.56991	3.88024	-1.79307	0.0739625	0.0739625	-4.1959
ACTN1	-0.462171	5.87847	-1.78857	0.074019	0.074019	-4.19935
MICALL2	-0.844356	1.60371	-1.79541	0.074026	0.074026	-4.19439
IPO4	-0.323803	4.00141	-1.78827	0.0740554	0.0740554	-4.19968
ITK	-0.773637	3.67308	-1.79018	0.0741283	0.0741283	-4.19851
CLASRP	-0.695343	1.45838	-1.7967	0.0741283	0.0741283	-4.19378
NRCAM	-0.431106	2.87046	-1.78969	0.0741469	0.0741469	-4.19892
GART	-0.342893	5.38697	-1.78717	0.0742318	0.0742318	-4.20102
SMAD2	1.82742	-0.105349	1.80958	0.074264	0.074264	-4.18495
MUC13	2.53831	4.37613	1.79614	0.0743129	0.0743129	-4.19475
GCNT3	-3.54104	1.70346	-1.82441	0.0743178	0.0743178	-4.10303
NUP85	-0.177515	3.02089	-1.78492	0.0745975	0.0745975	-4.20377
STX10	-0.63458	1.72445	-1.78506	0.074606	0.074606	-4.20369
TMED2	-0.719813	2.84391	-1.78375	0.0747937	0.0747937	-4.20522
MRPL24	-0.238643	4.75329	-1.78296	0.0749153	0.0749153	-4.20616
DEDD2	-0.710995	3.02358	-1.78341	0.0751011	0.0751011	-4.20638
CD58	-0.616253	2.94329	-1.78175	0.0751476	0.0751476	-4.20773
POLR3A	-0.210969	2.15482	-1.78121	0.0752669	0.0752669	-4.20848
SUPV3L1	-0.205498	2.9769	-1.7808	0.0752707	0.0752707	-4.20879
PTPRA	-0.3478	2.64166	-1.77995	0.0754765	0.0754765	-4.21002
HLA-F	-1.29113	2.69598	-1.78051	0.0755481	0.0755481	-4.20982
THNSL1	0.374833	2.3645	1.7795	0.0755782	0.0755782	-4.21065
TMC5	0.762564	2.07833	1.78694	0.0755939	0.0755939	-4.20529
ZNF622	-0.315928	3.68304	-1.77632	0.0760366	0.0760366	-4.21432
LYRM7	0.788279	4.2705	1.77589	0.0760774	0.0760774	-4.21475
IARS2	-0.226739	4.83486	-1.77587	0.0760778	0.0760778	-4.21476
ZWILCH	-0.346376	2.00903	-1.77688	0.0760794	0.0760794	-4.21403
PPM1F	-0.603889	3.05388	-1.77528	0.0762272	0.0762272	-4.21562
EEF1D	0.321262	8.46421	1.77338	0.0764898	0.0764898	-4.21777
CEP44	-0.841918	1.41407	-1.77426	0.076615	0.076615	-4.21748
CNN1	1.10756	3.33932	1.77629	0.0766351	0.0766351	-4.21606
GJA1	-1.4742	2.47078	-1.77405	0.0770297	0.0770297	-4.21882
UBAP2L	0.271738	5.13399	1.76878	0.0772551	0.0772551	-4.2233
AUH	-0.479539	3.14105	-1.76888	0.077285	0.077285	-4.22331
HK2	0.291577	3.67067	1.7682	0.0773698	0.0773698	-4.22405
RPRD1B	-0.569994	5.15006	-1.76742	0.0774816	0.0774816	-4.22492
WDR17	0.374447	2.40741	1.77094	0.0775056	0.0775056	-4.22243
SAP30	0.605792	2.14906	1.76704	0.0775839	0.0775839	-4.22549
CD63	0.944614	3.15189	1.76744	0.0776861	0.0776861	-4.22548
NFYA	-0.811243	2.47534	-1.77726	0.0777129	0.0777129	-4.21842
BCAT1	0.871332	3.57733	1.76731	0.0777685	0.0777685	-4.2258
ATP6V0D2	1.04429	0.954138	1.76712	0.0780005	0.0780005	-4.22658
UBAC2	-0.303332	2.82315	-1.7622	0.0783852	0.0783852	-4.23123
ARMC8	0.254143	3.64931	1.76196	0.07841	0.07841	-4.23147
PAM16	-0.517057	4.89572	-1.76075	0.0786062	0.0786062	-4.23289
EFTUD2	-0.105745	6.00636	-1.75945	0.0788263	0.0788263	-4.23443
ZMYM4	0.241328	2.45344	1.75957	0.0789011	0.0789011	-4.23454
PHLPP1	0.790313	0.577281	1.78858	0.0789056	0.0789056	-4.21365
MMP14	-0.666293	4.24208	-1.75992	0.0789186	0.0789186	-4.23433
MAD2L2	-0.87881	2.35498	-1.77017	0.0789569	0.0789569	-4.22699
MOXD1	1.90795	3.22347	1.76414	0.0793952	0.0793952	-4.23254
MFGE8	-0.608968	3.22723	-1.75415	0.0798448	0.0798448	-4.241
LMAN1	-0.35788	6.74981	-1.75225	0.0800584	0.0800584	-4.24295
SKA3	0.767272	1.51443	1.75396	0.0800751	0.0800751	-4.24174
SAAL1	-0.272775	3.09673	-1.75129	0.0802588	0.0802588	-4.24417
CLPP	0.473932	4.96003	1.7508	0.0803069	0.0803069	-4.24466
LSM1	0.785144	4.44845	1.74978	0.0804909	0.0804909	-4.24587
ANP32A	-0.623337	6.60327	-1.74855	0.0806967	0.0806967	-4.2473
COBLL1	0.445968	2.31276	1.75056	0.0807968	0.0807968	-4.24608
FLNB	-0.290257	6.54475	-1.74792	0.0808041	0.0808041	-4.24803
QTRT1	-0.397364	3.33316	-1.74757	0.0808745	0.0808745	-4.24846
KRT78	-1.57899	1.87755	-1.76477	0.0809951	0.0809951	-4.23629
MSH2	-0.224832	4.34479	-1.74571	0.0811947	0.0811947	-4.25064
CBFA2T3	-0.827252	2.08104	-1.77047	0.0811983	0.0811983	-4.23273
TXNRD2	-0.314651	3.16594	-1.74545	0.0812406	0.0812406	-4.25094
LRWD1	-0.402274	2.58229	-1.74544	0.0812423	0.0812423	-4.25095
CELF2	-0.689079	3.82583	-1.74771	0.0812585	0.0812585	-4.24933
BZW1	-0.279512	4.62874	-1.74508	0.0813028	0.0813028	-4.25137
MAP4	-0.347225	5.24114	-1.74485	0.0813385	0.0813385	-4.25163
MPHOSPH6	0.409269	3.16513	1.74342	0.0815998	0.0815998	-4.25333
KLF16	0.793759	2.33626	1.74331	0.0816808	0.0816808	-4.25361
ITCH	-0.286007	2.23179	-1.74274	0.0817414	0.0817414	-4.25417
MRPS18A	-0.321188	3.99004	-1.74169	0.0818899	0.0818899	-4.25531
AHR	-0.824348	1.93152	-1.75238	0.0818984	0.0818984	-4.24754
GNA11	-0.485736	4.02332	-1.74071	0.0820951	0.0820951	-4.25653
NLN	-0.324006	4.4101	-1.74013	0.0821634	0.0821634	-4.25712
HM13	-0.59768	2.99298	-1.73897	0.082396	0.082396	-4.25854
CKS1B	-1.58506	2.36018	-1.73952	0.0824497	0.0824497	-4.25826
TTYH2	-0.849516	3.26426	-1.74115	0.082565	0.082565	-4.25735
AACS	-0.435853	2.15685	-1.73856	0.0826302	0.0826302	-4.2594
PSAP	-0.54226	3.00141	-1.73754	0.0826439	0.0826439	-4.26018
FAIM	1.21869	2.00686	1.73843	0.0830934	0.0830934	-4.26061
RETSAT	-0.215919	2.64847	-1.73539	0.0830954	0.0830954	-4.26284
STT3B	-0.279108	4.03717	-1.73445	0.0831702	0.0831702	-4.26371
EIF1	0.942438	2.88571	1.73421	0.083219	0.083219	-4.264
VASP	-0.596331	4.43743	-1.73413	0.0832234	0.0832234	-4.26407
PPIL4	0.322543	2.76752	1.73396	0.0832611	0.0832611	-4.26428
EEF1G	-0.307857	7.3595	-1.73381	0.08328	0.08328	-4.26444
ERI3	0.437892	2.97649	1.73395	0.0834095	0.0834095	-4.26464
PRKACA	-0.360257	2.29047	-1.73197	0.0836986	0.0836986	-4.26677
CDK7	0.780203	1.17568	1.73468	0.0836991	0.0836991	-4.26479
BST2	-1.29392	5.16685	-1.73252	0.0837143	0.0837143	-4.26641
SLC35B2	-0.429684	2.97342	-1.73093	0.0838608	0.0838608	-4.26791
SLC1A5	-0.426998	6.64739	-1.73016	0.0839308	0.0839308	-4.26864
TAGLN2	-0.869376	7.20659	-1.73015	0.0839347	0.0839347	-4.26866
ADAMTSL4	1.61732	2.12097	1.75734	0.0840481	0.0840481	-4.24926
HACL1	-0.49082	2.11421	-1.72986	0.0841298	0.0841298	-4.26932
PRMT3	-0.260706	3.53171	-1.72912	0.0841591	0.0841591	-4.26993
RAB10	0.429534	7.08425	1.72771	0.0843682	0.0843682	-4.27145
ANO1	-0.669414	2.99621	-1.73171	0.0844667	0.0844667	-4.26874
MAFG	-0.694637	1.25094	-1.72816	0.0844847	0.0844847	-4.27138
BEND3	-0.376535	1.91977	-1.72874	0.0845953	0.0845953	-4.27121
RPL22L1	-2.6358	4.12618	-1.72864	0.0846982	0.0846982	-4.27152
OGDH	-0.260085	5.35047	-1.72571	0.0847286	0.0847286	-4.27374
GAK	-0.196938	2.27102	-1.72527	0.0848371	0.0848371	-4.27431
STMN3	0.850844	2.23701	1.73081	0.0849132	0.0849132	-4.27042
CDK13	-0.364455	0.508748	-1.72608	0.0850039	0.0850039	-4.27409
ACACA	-0.168795	3.22374	-1.7236	0.0851176	0.0851176	-4.27617
ZNF385D	-1.68582	0.894836	-1.77493	0.0851345	0.0851345	-4.23949
NFU1	-0.439424	4.25663	-1.71914	0.0859209	0.0859209	-4.28122
HMGA2	-1.84747	3.70217	-1.71925	0.0860825	0.0860825	-4.2815
LYPLAL1	0.593948	2.53981	1.71774	0.0862421	0.0862421	-4.28295
MYLK	-0.204633	3.89722	-1.71715	0.0862916	0.0862916	-4.28349
NUP214	-0.0729029	4.26425	-1.71672	0.0863589	0.0863589	-4.28698
LSAMP	-1.35961	2.99266	-1.72457	0.0864118	0.0864118	-4.27833
NUDCD1	-0.324254	3.02671	-1.71586	0.086529	0.086529	-4.28495
ZNF346	-0.501776	1.75769	-1.71392	0.0869816	0.0869816	-4.28735
TEX14	-0.259753	3.28474	-1.71602	0.0869891	0.0869891	-4.28582
PTPMT1	-0.761454	2.87851	-1.71276	0.0871053	0.0871053	-4.28846
CDH17	0.747362	4.11163	1.71518	0.0871889	0.0871889	-4.28686
ACY1	-0.394051	3.36193	-1.71041	0.0875796	0.0875796	-4.29119
MYL6	-0.691279	7.54442	-1.70973	0.0876456	0.0876456	-4.29183
SF3A1	0.144595	6.05051	1.70943	0.0877007	0.0877007	-4.29216
TSSC4	-0.451216	2.95897	-1.7094	0.087729	0.087729	-4.29224
POLRMT	-0.214997	2.29385	-1.70647	0.0883184	0.0883184	-4.29561
HMGB1	0.810503	7.08384	1.70587	0.0883632	0.0883632	-4.29615
TAOK2	-0.459419	0.793756	-1.70808	0.0884438	0.0884438	-4.29469
DPY19L1	-0.959233	2.90407	-1.70642	0.088719	0.088719	-4.29646
ITGB3	-0.824403	3.00708	-1.7074	0.088845	0.088845	-4.29601
AKR7A2	-0.54578	2.99946	-1.70293	0.0889164	0.0889164	-4.29943
ITGA10	-1.64501	1.79601	-1.74944	0.0889807	0.0889807	-4.26617
SSR4	-0.993004	6.41613	-1.70248	0.0889964	0.0889964	-4.29992
ZCCHC3	-0.856407	2.25757	-1.70277	0.089156	0.089156	-4.30003
RBM6	-0.179924	2.62028	-1.70091	0.0892991	0.0892991	-4.30168
FLOT1	-0.419538	5.20605	-1.70008	0.0894479	0.0894479	-4.30259
CASP1	-0.870059	2.82757	-1.6993	0.0900557	0.0900557	-4.30436
NCBP1	-0.173797	3.78924	-1.69682	0.0900609	0.0900609	-4.30619
HPRT1	-0.686701	4.68289	-1.69626	0.0901703	0.0901703	-4.30681
HLA-C	-0.53556	4.98628	-1.6942	0.0905775	0.0905775	-4.30912
PFKP	-0.328264	4.3509	-1.6938	0.0906409	0.0906409	-4.30953
SPESP1	1.34788	6.1458	1.69554	0.0906931	0.0906931	-4.30835
EPS8L3	-1.00845	3.59429	-1.70006	0.0910995	0.0910995	-4.30583
C1orf122	-1.08285	2.05305	-1.69087	0.091253	0.091253	-4.31285
BCKDK	-0.551297	2.25531	-1.68973	0.0914622	0.0914622	-4.31408
CANX	-0.241695	8.3593	-1.68583	0.0921595	0.0921595	-4.31824
WDR81	0.269398	2.62779	1.68707	0.0923297	0.0923297	-4.31764
BCL2L1	0.498348	3.40431	1.68463	0.0924179	0.0924179	-4.3196
SLC12A4	-0.298578	2.23206	-1.68567	0.0924239	0.0924239	-4.31884
GSTT1	-1.27086	1.18307	-1.69128	0.0925042	0.0925042	-4.31488
CTSA	-0.401548	3.5737	-1.6832	0.0926791	0.0926791	-4.32112
RWDD3	0.947864	4.98911	1.68376	0.0926823	0.0926823	-4.32071
LEMD3	-0.255005	3.42934	-1.68252	0.0928007	0.0928007	-4.32184
SYT1	1.57022	2.72188	1.6873	0.0928336	0.0928336	-4.31839
TDRD3	-0.435614	2.37846	-1.68262	0.0930722	0.0930722	-4.32226
SNX12	-1.3683	4.27353	-1.68103	0.0930943	0.0930943	-4.32347
PTPRF	-0.150397	4.74954	-1.68059	0.0931738	0.0931738	-4.32393
CUEDC2	0.727229	2.36303	1.68262	0.0933012	0.0933012	-4.32267
PDXK	-0.642336	3.62826	-1.67792	0.0937074	0.0937074	-4.32684
NUDT9	0.443365	2.23332	1.6775	0.0938015	0.0938015	-4.32731
RANBP2	0.0541483	4.77539	1.67523	0.094222	0.094222	-4.50446
DRG2	0.38336	2.19995	1.67376	0.0945666	0.0945666	-4.33139
SPATA5L1	0.315388	1.86926	1.673	0.0946948	0.0946948	-4.33217
SGCD	-1.60406	3.0391	-1.68758	0.0948795	0.0948795	-4.32184
TRAPPC5	-0.848453	2.71921	-1.67155	0.0951138	0.0951138	-4.33394
EPB41L3	0.510137	3.28951	1.67326	0.0951236	0.0951236	-4.33271
SYNPO	0.601274	3.11877	1.67299	0.0951902	0.0951902	-4.33301
TAPBP	-0.475547	5.30431	-1.6696	0.0953448	0.0953448	-4.33577
CISD2	-0.867641	5.013	-1.66824	0.0956013	0.0956013	-4.3372
PARVB	0.771967	3.14558	1.66915	0.0956314	0.0956314	-4.33658
RPLP0	0.352308	6.5746	1.66501	0.0962429	0.0962429	-4.34063
ILF3	0.124601	7.8338	1.66477	0.096292	0.096292	-4.34089
RBM33	0.239653	2.81079	1.66475	0.0963053	0.0963053	-4.34092
CLIP1	0.139089	4.58425	1.66434	0.0963766	0.0963766	-4.34134
CHMP1B	0.499378	4.4182	1.66401	0.096453	0.096453	-4.34171
PPME1	-0.439659	3.77636	-1.66393	0.0964737	0.0964737	-4.3418
HAUS7	0.79543	1.95279	1.6659	0.0964752	0.0964752	-4.34035
CDH1	0.450241	4.91983	1.66459	0.0966526	0.0966526	-4.3416
ITGAV	-0.368977	4.84263	-1.66315	0.0966531	0.0966531	-4.34267
SCAF11	-0.145662	2.85072	-1.66218	0.0968131	0.0968131	-4.34363
WDR13	-0.544812	1.8886	-1.65968	0.0974501	0.0974501	-4.34649
NAP1L1	-0.455942	7.33578	-1.6583	0.09759	0.09759	-4.34772
FAM111B	-1.38752	1.8002	-1.74208	0.0976605	0.0976605	-4.28867
TGFBR3	1.10424	1.67371	1.67255	0.0980933	0.0980933	-4.33811
HSPA8	0.202819	10.3512	1.65575	0.0981062	0.0981062	-4.3504
GCDH	-0.251378	4.34496	-1.6556	0.098138	0.098138	-4.35056
FBXL8	-1.66092	1.18786	-1.66336	0.0983854	0.0983854	-4.34525
NUMB	-0.270504	3.20315	-1.65425	0.0984242	0.0984242	-4.352
PTPN13	-0.333605	1.94452	-1.65705	0.0986376	0.0986376	-4.35026
PPP3CC	-1.36922	0.734971	-1.65652	0.0987021	0.0987021	-4.35075
ATAD5	0.323001	0.800726	1.65425	0.0990718	0.0990718	-4.35297
UBE2C	-0.627678	2.96584	-1.65102	0.0991253	0.0991253	-4.35543
KIFAP3	0.383096	1.09957	1.65129	0.099378	0.099378	-4.35561
TIMM8A	-0.595588	3.60343	-1.64949	0.0993858	0.0993858	-4.35695
ABCC4	-0.373176	2.08903	-1.64985	0.0994519	0.0994519	-4.35678
SFXN1	-0.392516	6.19052	-1.64759	0.0997714	0.0997714	-4.35891
KRT7	-1.31472	6.94708	-1.64804	0.0997932	0.0997932	-4.35861
EIF4A2	-0.49733	3.64859	-1.64696	0.0999232	0.0999232	-4.3596
GPX4	0.937292	3.57573	1.64662	0.0999894	0.0999894	-4.35995
SNX2	-0.45583	4.30445	-1.64628	0.100041	0.100041	-4.36027
MAGEB2	1.79379	3.72549	1.65796	0.100099	0.100099	-4.3518
PMEL	3.1822	4.32923	1.6559	0.100445	0.100445	-4.32405
C1orf174	-0.741277	1.19153	-1.64305	0.100757	0.100757	-4.36368
SIPA1L1	-0.492475	1.64656	-1.64573	0.100877	0.100877	-4.36188
STK38L	-0.615617	1.79529	-1.64444	0.100883	0.100883	-4.36284
BNIP3	-1.71768	2.38552	-1.64618	0.100954	0.100954	-4.36166
ARHGAP35	-0.306199	1.40736	-1.64332	0.100984	0.100984	-4.36381
SUMO3	-0.973742	1.14786	-1.65152	0.101028	0.101028	-4.35786
BUD31	-0.355572	4.49634	-1.64149	0.101029	0.101029	-4.36521
MYL6B	-0.548867	2.30492	-1.6398	0.101472	0.101472	-4.36708
SLC25A24	-0.516824	6.15622	-1.63902	0.101554	0.101554	-4.36777
NR3C1	0.403405	1.85313	1.63965	0.101626	0.101626	-4.36741
CLGN	-0.526022	3.27269	-1.63988	0.101732	0.101732	-4.36738
CRLF3	-0.488955	2.28702	-1.63832	0.101934	0.101934	-4.36881
RIPK2	-0.532777	1.73347	-1.64035	0.102039	0.102039	-4.36746
FAM50A	-0.404767	2.99678	-1.63596	0.102213	0.102213	-4.37093
GTF3C4	0.216708	2.71192	1.63573	0.102245	0.102245	-4.37115
HYOU1	-0.195318	7.14645	-1.63356	0.102685	0.102685	-4.37334
SLC20A1	-0.549393	1.94004	-1.63505	0.102709	0.102709	-4.37227
ITGA5	-0.580828	4.08289	-1.63317	0.102898	0.102898	-4.37391
NEDD8	-0.718062	5.52679	-1.63242	0.102926	0.102926	-4.3745
TALDO1	-0.533415	7.15532	-1.63221	0.10297	0.10297	-4.37471
ACSF2	-0.499566	2.97542	-1.63248	0.102994	0.102994	-4.37455
VDAC1	-0.538042	8.81468	-1.63182	0.103052	0.103052	-4.37511
FAM169A	0.584579	2.36252	1.63226	0.103249	0.103249	-4.37504
TBL1XR1	-0.248628	3.39599	-1.62957	0.103531	0.103531	-4.37739
GMPR2	-0.61479	2.33195	-1.62973	0.103576	0.103576	-4.37733
SRBD1	0.292491	2.60291	1.6295	0.103599	0.103599	-4.37754
NES	0.484149	4.49081	1.62921	0.10372	0.10372	-4.37791
ARSB	-0.393715	2.58482	-1.62855	0.103828	0.103828	-4.37853
TONSL	0.246687	1.36337	1.62749	0.104038	0.104038	-4.37959
DNAJC13	-0.159099	2.35451	-1.62541	0.104422	0.104422	-4.38161
NHLRC2	-0.272032	2.65911	-1.6251	0.104515	0.104515	-4.38195
KATNB1	-0.533699	0.850449	-1.62824	0.104544	0.104544	-4.37968
TPST1	1.1262	1.48126	1.62796	0.104556	0.104556	-4.3799
JUN	-1.32896	2.10881	-1.62599	0.104578	0.104578	-4.38138
DLL3	1.89526	1.89618	1.66063	0.104609	0.104609	-4.35635
RPL23	-0.322977	7.57878	-1.6242	0.104667	0.104667	-4.38281
PTK7	-0.445766	4.62802	-1.62232	0.105141	0.105141	-4.38479
SLC7A6OS	-1.32836	2.48616	-1.62586	0.105173	0.105173	-4.38223
WBP11	0.194238	5.34995	1.62132	0.105284	0.105284	-4.3857
VAMP8	-0.755486	5.13233	-1.62059	0.105605	0.105605	-4.38664
CTDSPL2	-0.303099	3.21476	-1.61845	0.105909	0.105909	-4.38858
NCOA5	-0.168047	4.29935	-1.61734	0.10614	0.10614	-4.38968
TOP2B	-0.230802	4.57702	-1.6168	0.106257	0.106257	-4.39022
TUBB2B	0.760076	3.86073	1.61644	0.106348	0.106348	-4.39059
TMEM192	-0.669335	1.73492	-1.61631	0.106392	0.106392	-4.39074
WIPF1	-0.844128	3.29332	-1.61703	0.106553	0.106553	-4.3904
GPN1	0.568545	2.17713	1.61547	0.106687	0.106687	-4.39171
DYNC1LI1	0.358912	3.43084	1.61414	0.10684	0.10684	-4.39287
ARHGDIA	-0.714464	5.736	-1.61333	0.107009	0.107009	-4.39366
PAX6	-1.29941	2.07217	-1.63673	0.107012	0.107012	-4.37661
FAT4	0.654368	0.756854	1.64322	0.107465	0.107465	-4.37252
RPL28	0.386836	5.71722	1.61	0.107733	0.107733	-4.39695
PPP2R5A	-0.778895	1.64852	-1.61572	0.10774	0.10774	-4.39276
SNAP23	-0.523575	4.01878	-1.6097	0.107805	0.107805	-4.39725
GLO1	-0.732124	6.89385	-1.60958	0.107825	0.107825	-4.39737
AR	1.15732	0.478391	1.63605	0.107869	0.107869	-4.37816
PLOD1	-0.521934	3.85567	-1.6089	0.107994	0.107994	-4.39806
ZNF598	0.187611	3.16205	1.60851	0.108085	0.108085	-4.39845
TYR	1.19534	2.34781	1.70875	0.1081	0.1081	-4.32818
APOE	-0.788112	4.67704	-1.60728	0.108336	0.108336	-4.39964
TBCA	1.44698	7.39277	1.60658	0.108483	0.108483	-4.40032
A1CF	-1.13801	2.25612	-1.63031	0.108648	0.108648	-4.38321
HNMT	-1.10444	1.91002	-1.61293	0.10873	0.10873	-4.39593
SMG8	-0.428431	1.01465	-1.60789	0.108847	0.108847	-4.39975
YIPF5	-0.736283	2.19673	-1.60391	0.109074	0.109074	-4.40294
IL18	-1.13922	3.87306	-1.6037	0.109437	0.109437	-4.40348
RALGAPA1	-0.648603	1.3377	-1.60782	0.109492	0.109492	-4.40052
PFDN1	-0.973174	5.15042	-1.60166	0.109566	0.109566	-4.40513
DDX60	0.134573	4.39999	1.60103	0.109736	0.109736	-4.40577
RPS15	0.546409	3.68417	1.60073	0.109778	0.109778	-4.40604
LYSMD2	1.04625	2.76049	1.60083	0.109977	0.109977	-4.40618
PPM1L	1.17034	2.30932	1.60196	0.110129	0.110129	-4.40551
WASF1	-0.663606	2.41784	-1.599	0.110595	0.110595	-4.40818
EXOC3	0.210713	2.71805	1.59705	0.11061	0.11061	-4.40963
MUL1	0.647182	1.95083	1.59715	0.110808	0.110808	-4.40976
TSFM	0.487195	3.66239	1.59557	0.110921	0.110921	-4.41104
CDK1	-0.596065	4.21926	-1.59503	0.111044	0.111044	-4.41156
RTN4RL2	-1.75494	1.86932	-1.59964	0.111306	0.111306	-4.40844
SYAP1	-0.475679	3.95777	-1.59379	0.111335	0.111335	-4.41277
PARP9	-0.696959	0.899838	-1.6072	0.111364	0.111364	-4.40297
DHX34	-0.41176	0.773133	-1.5957	0.111522	0.111522	-4.41156
H6PD	-0.323297	2.30701	-1.593	0.111666	0.111666	-4.41369
AHNAK	-0.222258	8.00581	-1.59148	0.111838	0.111838	-4.41498
CRELD2	0.536126	1.75127	1.59215	0.111964	0.111964	-4.41461
RNF169	-0.27612	2.11623	-1.5915	0.111979	0.111979	-4.4151
EIF4G3	-0.161889	2.8286	-1.59063	0.112051	0.112051	-4.41582
WSCD1	0.617025	3.83944	1.59229	0.112082	0.112082	-4.41463
SPTLC1	-0.355386	5.63496	-1.58987	0.1122	0.1122	-4.41653
STX18	0.328286	2.27897	1.5896	0.112267	0.112267	-4.41679
ESRRA	0.557128	0.615492	1.59275	0.112287	0.112287	-4.41449
SUMF1	-0.470763	2.45213	-1.58949	0.112371	0.112371	-4.41697
RNF170	-1.68809	0.864618	-1.59184	0.112583	0.112583	-4.41545
SPEN	0.106001	2.71692	1.58811	0.112607	0.112607	-4.41822
EBNA1BP2	-0.314361	5.31103	-1.58722	0.112799	0.112799	-4.41906
PARD3	-0.224597	2.35816	-1.58762	0.112811	0.112811	-4.41877
FIS1	-0.616622	5.1331	-1.58643	0.112977	0.112977	-4.41981
NSFL1C	-0.478304	4.73667	-1.58601	0.113076	0.113076	-4.42022
PLXND1	-0.52873	1.79986	-1.58829	0.113165	0.113165	-4.41862
MED17	0.350273	1.68549	1.58575	0.113174	0.113174	-4.4205
FGD3	0.499898	2.95499	1.58973	0.113222	0.113222	-4.41761
BIRC6	-0.112279	1.65696	-1.58518	0.113317	0.113317	-4.42106
ST6GALNAC1	2.12955	1.54192	1.65113	0.113589	0.113589	-4.37433
TST	-0.865681	3.80878	-1.58369	0.113622	0.113622	-4.42244
CHEK1	0.597287	2.07012	1.58571	0.113713	0.113713	-4.42104
VRK1	-0.421048	3.55765	-1.58136	0.114143	0.114143	-4.42464
SESN2	1.00763	1.79661	1.58617	0.114338	0.114338	-4.42128
RGS3	-0.600454	1.11418	-1.58849	0.114624	0.114624	-4.41985
VANGL1	1.69355	0.226196	1.58794	0.11473	0.11473	-4.42035
FBXL20	0.734254	1.38304	1.57792	0.115173	0.115173	-4.4281
SHPK	-0.412489	2.1082	-1.57571	0.115553	0.115553	-4.43006
MYO7A	0.196476	2.84586	1.57401	0.115867	0.115867	-4.43159
MED14	-0.275847	1.23221	-1.57448	0.115981	0.115981	-4.43134
MGAT1	-0.49819	2.49167	-1.57297	0.116146	0.116146	-4.43259
ARID1B	-0.184662	2.1883	-1.57177	0.116479	0.116479	-4.43376
TPCN1	-0.613719	0.670876	-1.57334	0.116709	0.116709	-4.4328
SNAP29	-0.419021	3.41856	-1.56879	0.117041	0.117041	-4.43642
ZDBF2	2.03027	2.00903	1.66267	0.117128	0.117128	-4.37051
PBXIP1	-0.307362	3.62134	-1.56782	0.117278	0.117278	-4.43733
DUSP3	-0.69929	2.77643	-1.5676	0.117348	0.117348	-4.43755
ERMP1	-0.535404	3.30129	-1.56719	0.117425	0.117425	-4.43791
ABCG2	1.1396	2.17276	1.57445	0.117448	0.117448	-4.4326
PAF1	0.138241	3.47664	1.56679	0.1175	0.1175	-4.43827
TGS1	-0.395665	1.84277	-1.56806	0.117553	0.117553	-4.43738
CMBL	0.702787	4.11367	1.56751	0.11759	0.11759	-4.43782
S100A10	-1.26786	6.04379	-1.56586	0.117816	0.117816	-4.43921
RAPGEF2	0.337001	2.55059	1.56591	0.117883	0.117883	-4.43923
CACYBP	-0.868489	6.5493	-1.56465	0.118002	0.118002	-4.44025
ENPP4	-0.529152	2.28109	-1.56544	0.118062	0.118062	-4.43972
SLC9A6	-0.574989	0.753293	-1.56491	0.118166	0.118166	-4.44019
CADM4	-0.626603	2.91554	-1.565	0.118216	0.118216	-4.44016
HTRA1	-1.81461	1.20721	-1.5731	0.118568	0.118568	-4.43451
TTC22	0.408557	6.37821	1.56217	0.118586	0.118586	-4.44254
QRICH1	-0.420974	1.9284	-1.56244	0.118623	0.118623	-4.44237
AARS2	-0.190716	3.57089	-1.56179	0.118673	0.118673	-4.44288
NOS3	2.47586	0.92918	1.64837	0.11877	0.11877	-4.38188
ZC3H15	0.351291	4.59613	1.56118	0.11882	0.11882	-4.44345
UTP18	-0.220773	4.45737	-1.56114	0.118828	0.118828	-4.44348
HSPA2	-0.366493	4.59478	-1.56048	0.118987	0.118987	-4.44409
UCHL1	-3.43198	7.77967	-1.56054	0.119183	0.119183	-4.39118
SS18	0.288493	3.33112	1.55791	0.119619	0.119619	-4.44646
SRSF9	0.402271	6.67928	1.55694	0.11982	0.11982	-4.44732
HMGB3	-1.29823	5.78767	-1.55637	0.119957	0.119957	-4.44785
COL10A1	0.353785	2.67751	1.55636	0.120189	0.120189	-4.44803
PLXNA2	0.522994	1.02854	1.56389	0.120313	0.120313	-4.44259
CREBZF	0.596992	5.17441	1.55588	0.120344	0.120344	-4.44849
RPS7	0.484327	7.59291	1.55467	0.120361	0.120361	-4.44939
UBA7	-0.809267	2.07399	-1.55976	0.120456	0.120456	-4.44572
SRSF5	0.276353	3.61911	1.55396	0.120531	0.120531	-4.45004
TPP2	-0.226826	4.0374	-1.55344	0.120657	0.120657	-4.45051
NAPG	0.322978	3.57004	1.55213	0.120968	0.120968	-4.4517
PDCD11	-0.127551	4.55717	-1.5521	0.120974	0.120974	-4.45172
MLST8	0.86553	1.00446	1.55315	0.121167	0.121167	-4.45109
BCAR1	0.361387	2.34513	1.55081	0.121495	0.121495	-4.45304
RANBP6	-0.235842	2.54313	-1.55035	0.121562	0.121562	-4.45342
FCGBP	-0.462094	3.34955	-1.55246	0.121756	0.121756	-4.45201
DNAJC16	-0.380593	2.79115	-1.54871	0.121996	0.121996	-4.45492
SEC62	-0.279724	5.44618	-1.54772	0.122027	0.122027	-4.45568
NBAS	-0.112015	3.84208	-1.5459	0.122474	0.122474	-4.45732
TIMM8B	0.460124	4.42292	1.54543	0.122581	0.122581	-4.45774
ZC3HC1	0.257152	1.68753	1.5449	0.122734	0.122734	-4.45822
MAPKAPK2	-0.877468	2.6052	-1.54723	0.122801	0.122801	-4.45655
CHD5	0.227856	2.26948	1.54491	0.123	0.123	-4.45839
COL12A1	-0.244161	3.59322	-1.54394	0.123007	0.123007	-4.45911
PPP1R12A	-0.199683	4.84857	-1.54364	0.123012	0.123012	-4.45934
RPN1	-0.219394	7.72689	-1.54339	0.123073	0.123073	-4.45956
PLRG1	-0.225724	3.96586	-1.54256	0.123273	0.123273	-4.4603
WDR5	-0.166538	3.59308	-1.54229	0.12334	0.12334	-4.46054
IRF2BP1	-0.347713	2.46985	-1.54193	0.123456	0.123456	-4.46088
AK2	-0.476413	7.31392	-1.54098	0.123657	0.123657	-4.4617
GPR107	-0.598022	2.03297	-1.54165	0.123702	0.123702	-4.46124
DLG1	-0.217688	4.3181	-1.53923	0.124092	0.124092	-4.46327
FCHO1	-0.679797	1.32728	-1.54741	0.124177	0.124177	-4.45732
MYCBP2	-0.160726	2.30903	-1.5395	0.124191	0.124191	-4.46313
TREX1	-0.424717	2.61395	-1.5393	0.124376	0.124376	-4.46339
RUSC1	0.876839	1.4475	1.54365	0.124458	0.124458	-4.46024
LRRC58	1.22443	1.05297	1.54698	0.124524	0.124524	-4.45785
SYNRG	-0.343068	2.02924	-1.53969	0.124547	0.124547	-4.46321
RPL4	-0.18806	7.31414	-1.53721	0.124578	0.124578	-4.46505
THOP1	0.267012	4.19532	1.53685	0.124669	0.124669	-4.46537
FNDC3B	-0.240995	3.04872	-1.53644	0.124854	0.124854	-4.46579
CD276	-0.327529	3.96655	-1.53646	0.124862	0.124862	-4.46578
PCCB	-0.281525	3.49209	-1.53525	0.125076	0.125076	-4.4668
MIOS	-0.267829	1.93088	-1.53282	0.125774	0.125774	-4.46899
ATP6V1D	-0.407966	2.50039	-1.53241	0.125783	0.125783	-4.4693
B3GNT3	-1.27826	2.10969	-1.54321	0.12607	0.12607	-4.46156
DHX30	-0.203661	4.22745	-1.53028	0.126283	0.126283	-4.47114
FNDC3A	-0.284165	2.85918	-1.53043	0.126289	0.126289	-4.47104
MYADM	-0.724417	1.44336	-1.53212	0.126347	0.126347	-4.46983
ASPM	-0.110007	3.8868	-1.53015	0.126377	0.126377	-4.4713
COQ7	0.371338	2.58036	1.52993	0.126408	0.126408	-4.47147
COL21A1	-1.14085	2.28011	-1.56122	0.126551	0.126551	-4.44889
HMBS	0.471208	3.41493	1.52699	0.127121	0.127121	-4.47403
FXR2	-0.223943	3.68266	-1.52636	0.127256	0.127256	-4.47456
ZNF536	0.963782	0.827809	1.57111	0.127391	0.127391	-4.44244
TMEM68	-0.961014	2.18394	-1.53077	0.12743	0.12743	-4.47142
C2CD2L	-0.305375	1.05184	-1.52641	0.12745	0.12745	-4.47463
ADI1	-0.634908	3.03241	-1.52411	0.12787	0.12787	-4.47654
WRNIP1	-0.319221	3.86181	-1.52309	0.128077	0.128077	-4.4774
PKHD1	0.174103	1.90265	1.52518	0.128189	0.128189	-4.47592
EXOC7	0.200466	2.12179	1.52234	0.128266	0.128266	-4.47805
GP2	-3.41154	2.9901	-1.60227	0.128652	0.128652	-4.38141
ARHGAP8	-0.511038	2.00972	-1.53072	0.128659	0.128659	-4.47211
SYT11	1.18001	2.78366	1.52828	0.128731	0.128731	-4.47393
VPS52	-0.232305	1.78439	-1.51988	0.128946	0.128946	-4.4802
RUFY3	1.01241	2.41503	1.52082	0.129111	0.129111	-4.47959
GLOD4	0.64429	4.74654	1.51886	0.129136	0.129136	-4.48104
NKAP	0.62266	1.60519	1.51976	0.129247	0.129247	-4.48043
DOCK8	-0.32906	2.90164	-1.51765	0.130062	0.130062	-4.48237
CYFIP2	0.362739	1.64371	1.51926	0.130107	0.130107	-4.48121
MXRA8	-1.79837	2.41544	-1.52087	0.130454	0.130454	-4.4802
PCSK6	-0.321053	2.1415	-1.51401	0.130612	0.130612	-4.4853
RRP1B	0.186615	4.77196	1.51268	0.130696	0.130696	-4.48632
ATF4	-0.331029	6.63662	-1.51263	0.130783	0.130783	-4.48639
ITIH2	-0.31941	2.07863	-1.51254	0.130905	0.130905	-4.48652
LIMA1	-0.51395	5.55374	-1.51161	0.130975	0.130975	-4.48723
CRYZ	-0.390785	5.43022	-1.50998	0.131387	0.131387	-4.48861
RFC4	-0.237208	5.02613	-1.50991	0.131403	0.131403	-4.48867
TARS2	-0.208332	3.8049	-1.50937	0.131541	0.131541	-4.48913
IGSF3	-0.255578	2.44051	-1.50943	0.131725	0.131725	-4.48916
PHF8	-0.873806	0.197568	-1.51672	0.131862	0.131862	-4.48388
RPL35	-0.4663	6.62118	-1.50734	0.132059	0.132059	-4.49083
EPS8L2	0.529417	4.02877	1.50715	0.13223	0.13223	-4.49105
SNRNP40	-0.228893	4.18	-1.50607	0.132385	0.132385	-4.4919
GATA6	0.735383	2.39447	1.50994	0.132512	0.132512	-4.48911
COL11A1	0.335987	3.94636	1.50809	0.132646	0.132646	-4.49052
GCAT	0.375893	2.71957	1.50528	0.132735	0.132735	-4.49263
UBE4A	-0.183929	2.54742	-1.50462	0.13277	0.13277	-4.49313
DTYMK	0.399596	5.69682	1.50405	0.132904	0.132904	-4.4936
RAB23	-0.611425	3.82103	-1.50351	0.133079	0.133079	-4.49406
ZRANB2	0.245733	4.25318	1.50296	0.133187	0.133187	-4.49451
LRRC7	-0.157026	3.42554	-1.50314	0.133229	0.133229	-4.49439
GGT1	-0.711469	3.20661	-1.51032	0.133568	0.133568	-4.48927
PSMC3	0.364978	6.25489	1.50079	0.133745	0.133745	-4.49632
PRPF8	-0.104858	4.76049	-1.50073	0.133762	0.133762	-4.49637
QSOX2	-0.263456	3.92942	-1.50046	0.133835	0.133835	-4.4966
ATF2	0.370154	1.88186	1.50119	0.133838	0.133838	-4.49606
PXK	-0.572294	2.37739	-1.50298	0.133901	0.133901	-4.49477
MAST4	0.337694	3.38631	1.50527	0.133923	0.133923	-4.4931
DDX10	-0.177666	3.22499	-1.49962	0.134049	0.134049	-4.49729
POF1B	-0.690013	3.64955	-1.50154	0.134068	0.134068	-4.49589
STRAP	-0.384639	5.08114	-1.49937	0.134114	0.134114	-4.4975
RBM19	-0.12888	2.54923	-1.4992	0.134163	0.134163	-4.49764
MGAM	-1.78732	2.02987	-1.53206	0.13425	0.13425	-4.47393
CLN5	-0.636313	2.06547	-1.49932	0.134309	0.134309	-4.49761
KPNB1	0.168653	7.89234	1.49861	0.134309	0.134309	-4.49813
CLCN7	0.575587	2.01013	1.49823	0.134528	0.134528	-4.49849
MAGEC2	1.53973	1.62791	1.52243	0.134603	0.134603	-4.48096
MELK	-0.857201	1.15078	-1.50361	0.134616	0.134616	-4.49458
EIF3C	-0.438613	2.58934	-1.49748	0.134619	0.134619	-4.49908
POLB	-0.354061	3.41123	-1.49754	0.134672	0.134672	-4.49905
SEC23A	-0.249239	3.11993	-1.49701	0.13473	0.13473	-4.49945
ELMO2	-0.330236	2.91224	-1.49615	0.135125	0.135125	-4.50023
AK1	-0.776718	4.19723	-1.49541	0.135196	0.135196	-4.50079
TYW1	0.36059	1.30095	1.49674	0.135417	0.135417	-4.4999
CBX5	0.584386	5.74122	1.49433	0.135426	0.135426	-4.50167
KLC2	-0.250443	2.96684	-1.49381	0.135592	0.135592	-4.50211
FOSL2	-0.709244	1.49597	-1.49551	0.135642	0.135642	-4.50087
INTS5	-0.221417	1.83762	-1.49347	0.135757	0.135757	-4.50241
POP7	-0.70778	2.67914	-1.49288	0.135826	0.135826	-4.50287
RAB32	-0.867419	3.31975	-1.49333	0.13587	0.13587	-4.50255
LUC7L2	0.249488	4.30267	1.49157	0.136148	0.136148	-4.50393
ACP6	-0.675319	2.14706	-1.49279	0.1362	0.1362	-4.50305
MTMR6	0.830908	1.55173	1.49313	0.136297	0.136297	-4.50284
VPS4B	0.468809	3.69197	1.48976	0.136634	0.136634	-4.50542
CHMP6	-0.844489	2.66114	-1.48927	0.13676	0.13676	-4.50581
AURKA	-0.334662	1.70077	-1.48979	0.136796	0.136796	-4.50545
GUSB	-0.3609	2.72553	-1.48841	0.137015	0.137015	-4.50653
TFDP1	0.403316	1.25698	1.49099	0.137159	0.137159	-4.50468
TMEM97	-0.909969	2.51976	-1.48844	0.137318	0.137318	-4.50659
FRG1	-0.485401	3.34475	-1.48683	0.137398	0.137398	-4.5078
HDLBP	-0.201886	5.58384	-1.4863	0.137534	0.137534	-4.50823
SETDB1	-0.50441	1.32702	-1.49045	0.137538	0.137538	-4.50519
DCTN3	-0.566978	4.03123	-1.48564	0.137714	0.137714	-4.50877
HNF1B	1.45548	2.02448	1.49816	0.138076	0.138076	-4.49975
DENND4A	-1.00243	0.847661	-1.49218	0.138439	0.138439	-4.5042
THOC5	-0.209038	2.66596	-1.48222	0.138636	0.138636	-4.51153
PLS1	-0.586707	3.48153	-1.48206	0.138678	0.138678	-4.51166
CRKL	0.582344	4.48333	1.47991	0.139238	0.139238	-4.51339
MUC6	1.55319	1.13235	1.5746	0.139362	0.139362	-4.44727
GPATCH3	-0.484651	3.46701	-1.48036	0.139456	0.139456	-4.51311
TRIP10	0.29928	3.16162	1.47902	0.139521	0.139521	-4.51412
PTPRU	0.268178	2.32938	1.47912	0.139659	0.139659	-4.51407
GEMIN8	0.470842	2.00735	1.47749	0.139895	0.139895	-4.51533
CYHR1	-0.527999	1.54447	-1.47837	0.139989	0.139989	-4.5147
CA3	3.30633	2.35987	1.49845	0.140062	0.140062	-4.4682
PLA2G4A	0.455749	2.94517	1.47858	0.140115	0.140115	-4.51458
PARS2	-0.503391	2.33889	-1.47885	0.140156	0.140156	-4.5144
IGF2BP3	-0.347926	5.08692	-1.47614	0.140252	0.140252	-4.5164
SNX22	-1.44561	2.74939	-1.4772	0.140525	0.140525	-4.51569
PYROXD2	-0.935439	2.67388	-1.4822	0.140534	0.140534	-4.51204
CC2D1A	0.171696	3.31857	1.47505	0.140547	0.140547	-4.51728
NF2	0.526483	2.46768	1.47574	0.140586	0.140586	-4.51678
RAB6A	0.431817	4.18205	1.47467	0.140639	0.140639	-4.51758
CDC42EP2	-1.41944	1.73888	-1.47909	0.140809	0.140809	-4.51438
IBA57	-0.420919	2.12024	-1.47349	0.141002	0.141002	-4.51852
HEBP2	0.559428	3.03203	1.47312	0.141102	0.141102	-4.51881
BAP1	0.305939	0.648176	1.47414	0.14117	0.14117	-4.51808
IPO5	0.213431	5.25995	1.47265	0.14118	0.14118	-4.51917
TMEM87A	-0.352904	2.10058	-1.47288	0.141253	0.141253	-4.51902
NIF3L1	-0.185277	3.46157	-1.47224	0.1413	0.1413	-4.5195
TNS4	0.756848	1.77694	1.47797	0.141321	0.141321	-4.51531
PEX14	-0.270639	3.94135	-1.47182	0.141405	0.141405	-4.51983
MAX	-0.38923	2.76683	-1.47174	0.141433	0.141433	-4.51989
HMOX1	0.888922	3.20331	1.4721	0.141535	0.141535	-4.51966
RPS18	-0.472543	7.71572	-1.47091	0.141649	0.141649	-4.52055
MAP1S	-0.312359	2.83886	-1.47067	0.141733	0.141733	-4.52074
AZGP1	-1.30248	3.37022	-1.47462	0.141943	0.141943	-4.5179
FKBP4	0.481517	6.37109	1.46837	0.142338	0.142338	-4.52255
ZFAND6	1.30377	2.33488	1.46822	0.142463	0.142463	-4.52268
UNC119B	-0.493371	2.3358	-1.46728	0.14278	0.14278	-4.52343
CASP4	-0.644875	1.98688	-1.47009	0.142876	0.142876	-4.5214
NMD3	-0.472294	2.27467	-1.46626	0.142958	0.142958	-4.52421
ELAC2	-0.216156	2.80328	-1.4659	0.143015	0.143015	-4.52449
RARS2	-0.358391	1.63469	-1.46536	0.143328	0.143328	-4.52493
NRF1	0.264673	2.86591	1.46317	0.143769	0.143769	-4.52662
HJURP	-0.537003	0.924831	-1.46502	0.144106	0.144106	-4.52532
CXADR	0.455065	3.86935	1.46216	0.144141	0.144141	-4.52742
EAF1	1.66964	2.75311	1.4726	0.144387	0.144387	-4.51986
COMMD8	-0.331819	3.59764	-1.4608	0.144552	0.144552	-4.52848
RAB2A	-0.472549	5.03433	-1.46009	0.144599	0.144599	-4.529
DUSP9	-1.04168	1.33805	-1.46621	0.144656	0.144656	-4.52454
PTP4A2	-0.541397	2.88225	-1.45966	0.14478	0.14478	-4.52934
ABCF1	-0.181036	4.48337	-1.45915	0.144858	0.144858	-4.52973
NEDD4L	0.274393	2.06913	1.45931	0.144906	0.144906	-4.52962
EPB41L5	0.576304	1.48033	1.46033	0.14514	0.14514	-4.52891
SRP68	0.156705	4.52267	1.45732	0.145363	0.145363	-4.53114
PCM1	0.163404	3.24388	1.4568	0.145514	0.145514	-4.53154
LSG1	-0.278115	3.82596	-1.45637	0.145626	0.145626	-4.53187
ZC3H4	0.120925	3.59808	1.45449	0.146144	0.146144	-4.53331
TAF9	0.689698	1.35282	1.45649	0.146151	0.146151	-4.53185
RBM8A	-0.230025	5.75544	-1.45439	0.146171	0.146171	-4.53339
PPIL1	-0.235237	4.12269	-1.45364	0.146381	0.146381	-4.53397
CHD4	0.099235	5.22036	1.45327	0.146483	0.146483	-4.53425
GMIP	-0.335391	2.80157	-1.45282	0.146773	0.146773	-4.53461
LANCL2	0.62051	1.53641	1.45304	0.146793	0.146793	-4.53445
CD38	-1.43621	3.79952	-1.45765	0.146935	0.146935	-4.53111
POLR1E	-0.24279	3.514	-1.45129	0.147035	0.147035	-4.53576
TRMT11	-1.21277	1.02206	-1.4542	0.147075	0.147075	-4.53364
HELZ	-0.586975	0.247537	-1.45939	0.147231	0.147231	-4.52988
SGTB	-0.978229	1.8267	-1.44812	0.148239	0.148239	-4.53819
MYLPF	0.996953	3.51958	1.44713	0.148927	0.148927	-4.53897
PCBD1	-2.29899	4.66418	-1.4442	0.149037	0.149037	-4.54111
TRDN	-0.219266	4.60605	-1.44451	0.149139	0.149139	-4.54089
ANKRD10	-0.740277	1.80328	-1.44796	0.149226	0.149226	-4.53838
NME2P1	-2.15448	1.00368	-1.50107	0.149774	0.149774	-4.50093
DPH5	-0.620243	1.90006	-1.43973	0.150386	0.150386	-4.54446
IL18R1	0.591562	5.14089	1.43944	0.150465	0.150465	-4.54467
IL6ST	0.354554	2.89811	1.43965	0.150668	0.150668	-4.54452
RBM39	0.124915	6.10635	1.43797	0.150776	0.150776	-4.54575
GTF3C2	-0.365477	2.00076	-1.43853	0.15079	0.15079	-4.54534
SFN	0.605121	9.59204	1.43781	0.150821	0.150821	-4.54587
PPP1R21	0.375943	2.93505	1.43751	0.150984	0.150984	-4.54609
ZBTB33	-1.76553	0.678355	-1.44185	0.151428	0.151428	-4.54295
MDC1	0.128248	3.87777	1.43511	0.151588	0.151588	-4.54786
EI24	-0.461809	4.08824	-1.43451	0.151767	0.151767	-4.54831
GAMT	-0.886428	2.07062	-1.43476	0.15213	0.15213	-4.54813
ERP44	-0.283556	6.66054	-1.43213	0.152438	0.152438	-4.55005
PLEK	-2.34416	3.57771	-1.43814	0.152609	0.152609	-4.54569
LMAN2L	-0.507422	2.32933	-1.4313	0.152751	0.152751	-4.55067
ALDOA	-0.367176	8.779	-1.43056	0.152887	0.152887	-4.5512
ST3GAL1	-0.967562	1.54748	-1.43797	0.153205	0.153205	-4.54582
TRIOBP	0.170466	2.83735	1.42955	0.153232	0.153232	-4.55194
COL14A1	-0.401946	2.61187	-1.43242	0.153389	0.153389	-4.54985
AHCY	-0.32785	7.11839	-1.42747	0.153777	0.153777	-4.55345
ASS1	-0.772029	4.41914	-1.42722	0.154003	0.154003	-4.55363
ABCC2	-1.09516	1.44597	-1.43595	0.154106	0.154106	-4.5473
ANKRD52	0.468108	2.07553	1.42946	0.154364	0.154364	-4.55199
APC2	0.23349	5.88129	1.4254	0.154374	0.154374	-4.55495
RAI14	-0.284972	3.39054	-1.42525	0.154508	0.154508	-4.55506
SYTL2	-0.442077	2.22706	-1.42703	0.154569	0.154569	-4.55376
NOSIP	-0.273142	3.93004	-1.42452	0.154635	0.154635	-4.55559
MYO1B	-0.318466	3.99887	-1.42465	0.154645	0.154645	-4.55549
CDC34	-0.433728	2.26317	-1.42432	0.154877	0.154877	-4.55572
TCN1	0.407228	3.61941	1.42354	0.155035	0.155035	-4.55629
PPM1G	0.351591	4.77481	1.42279	0.155129	0.155129	-4.55683
DHX57	0.417049	2.13362	1.42377	0.155192	0.155192	-4.55612
YWHAE	-0.376509	7.16515	-1.4225	0.155212	0.155212	-4.55704
HNF4A	1.28853	1.95473	1.4394	0.155413	0.155413	-4.54484
OSBP	0.220032	3.45902	1.42178	0.155424	0.155424	-4.55755
LPCAT2	-0.411782	3.6971	-1.42196	0.155597	0.155597	-4.55742
AFG3L2	-0.217497	5.85562	-1.42103	0.155638	0.155638	-4.55809
EXO1	-1.12814	1.19273	-1.43694	0.155684	0.155684	-4.5466
ZNF512B	0.312782	1.50657	1.42149	0.155715	0.155715	-4.55775
LDLR	-0.319308	3.04799	-1.42093	0.155723	0.155723	-4.55816
COX5A	0.250687	7.51383	1.42034	0.155839	0.155839	-4.55858
UHRF1BP1	0.37754	1.16203	1.42127	0.156044	0.156044	-4.5579
NCOR2	-0.125011	2.47068	-1.4196	0.156078	0.156078	-4.55911
PRPF18	0.808888	1.15098	1.42152	0.156267	0.156267	-4.55771
RPS6KA1	-0.338401	1.64365	-1.41952	0.156286	0.156286	-4.55916
NR0B1	1.41691	3.7057	1.42452	0.156429	0.156429	-4.55552
HSPA12A	-0.950053	2.01067	-1.42215	0.156439	0.156439	-4.55724
GNS	-0.446192	5.56194	-1.41766	0.156621	0.156621	-4.5605
NLRP2	0.355272	3.1592	1.41959	0.156676	0.156676	-4.55909
RDH14	-0.380949	3.65437	-1.41737	0.156706	0.156706	-4.5607
MRPL12	-0.313856	6.98283	-1.41726	0.156738	0.156738	-4.56078
ZFAND3	-0.926391	0.665484	-1.41835	0.157019	0.157019	-4.55997
ATN1	-0.192707	2.49715	-1.41687	0.157095	0.157095	-4.56104
ZBTB16	1.25036	1.34287	1.52967	0.157095	0.157095	-4.4837
FHL1	-0.801034	2.85	-1.41681	0.157131	0.157131	-4.56108
TSR1	-0.221538	3.28302	-1.41545	0.157276	0.157276	-4.56206
PTDSS2	-0.48715	2.59376	-1.4151	0.157431	0.157431	-4.56231
EDC3	-0.370311	3.28865	-1.41387	0.157743	0.157743	-4.56318
PAIP2	1.29803	2.23297	1.41757	0.157856	0.157856	-4.56048
FUCA2	0.386259	3.18375	1.41363	0.158063	0.158063	-4.56333
HNRNPH3	-0.241149	6.88224	-1.41257	0.158114	0.158114	-4.5641
EXOG	0.538314	1.95094	1.4146	0.158236	0.158236	-4.56261
SRPK1	-0.220128	2.80175	-1.41155	0.158427	0.158427	-4.56481
FGFR1OP2	-0.781552	1.6143	-1.41433	0.158491	0.158491	-4.56279
ATP1A2	-0.17457	2.61133	-1.41222	0.158495	0.158495	-4.56432
PDLIM5	-0.377418	3.70172	-1.41122	0.158528	0.158528	-4.56504
GNAQ	-0.510299	3.258	-1.41123	0.158559	0.158559	-4.56503
MCU	-0.440208	3.32596	-1.40995	0.158898	0.158898	-4.56593
GOPC	-0.257863	3.13495	-1.4096	0.158996	0.158996	-4.56617
RDX	-0.489641	4.99547	-1.40949	0.159034	0.159034	-4.56625
RYBP	1.88107	0.882604	1.41179	0.159088	0.159088	-4.56458
SMOC1	1.0534	0.568258	1.4415	0.159158	0.159158	-4.54337
SNRPB	1.40554	3.2878	1.41206	0.15925	0.15925	-4.56437
MAPK14	0.365925	2.60238	1.4088	0.159262	0.159262	-4.56673
GNAI2	-0.390942	5.65309	-1.40868	0.159262	0.159262	-4.56682
NME6	0.713436	2.2609	1.40991	0.159344	0.159344	-4.56591
SUN1	-0.285446	3.40574	-1.40816	0.15942	0.15942	-4.56718
PRUNE2	0.363659	1.81013	1.41404	0.159466	0.159466	-4.56292
UTP14A	0.189201	3.81376	1.40797	0.15947	0.15947	-4.56731
COL15A1	0.773753	2.52159	1.41794	0.159585	0.159585	-4.56009
TRIT1	0.855486	2.25793	1.40805	0.159598	0.159598	-4.56724
MFSD10	-0.50976	1.7184	-1.4079	0.159717	0.159717	-4.56734
CHD1	-0.205633	1.94703	-1.40722	0.159764	0.159764	-4.56783
EWSR1	0.182149	6.0305	1.40684	0.159806	0.159806	-4.5681
SSX1	1.4155	2.80502	1.43105	0.159814	0.159814	-4.55073
CHST9	0.500415	2.88251	1.40935	0.159822	0.159822	-4.56628
RHOC	-0.878385	4.86106	-1.40655	0.159914	0.159914	-4.5683
WDR37	0.422622	2.61865	1.407	0.160032	0.160032	-4.56796
C9orf50	-1.17726	0.196333	-1.41444	0.160083	0.160083	-4.56258
FUBP3	-0.165418	5.87719	-1.4058	0.160113	0.160113	-4.56882
EAPP	1.19669	0.149642	1.42454	0.160152	0.160152	-4.55534
ATAD2	0.168958	2.93662	1.40497	0.160389	0.160389	-4.56939
EEFSEC	-0.375361	1.81301	-1.4052	0.160423	0.160423	-4.56922
PRSS21	1.56764	1.56446	1.42436	0.160434	0.160434	-4.55545
AFAP1	-0.36035	2.76908	-1.4043	0.16072	0.16072	-4.56984
SERPINH1	-0.760267	6.83133	-1.40367	0.160756	0.160756	-4.57029
HPDL	-0.961092	3.66359	-1.40404	0.160851	0.160851	-4.57001
POFUT1	-0.31712	3.07823	-1.40287	0.160997	0.160997	-4.57084
PDF	-0.48657	3.4671	-1.40215	0.161225	0.161225	-4.57134
ANKLE2	0.152419	2.55987	1.40195	0.161272	0.161272	-4.57148
SLU7	0.448093	1.13269	1.40301	0.161368	0.161368	-4.57069
PRKCI	-0.240209	2.43925	-1.40175	0.161392	0.161392	-4.57161
BCS1L	-0.300539	2.17504	-1.40091	0.161598	0.161598	-4.57218
MCEE	-0.719284	2.51038	-1.40089	0.161608	0.161608	-4.5722
TNKS1BP1	-0.145227	4.29363	-1.40078	0.16161	0.16161	-4.57228
ANKRD2	1.98807	2.08141	1.41575	0.161854	0.161854	-4.56148
ARFIP2	-0.353075	2.44235	-1.39993	0.161911	0.161911	-4.57286
MCM10	0.213018	3.52446	1.40046	0.161947	0.161947	-4.57247
MARCKS	-1.08936	5.29833	-1.39874	0.162254	0.162254	-4.57367
PAK1	0.565261	2.51465	1.39871	0.162339	0.162339	-4.57368
LRRC32	-1.93391	1.56555	-1.49771	0.162343	0.162343	-4.50551
GEMIN6	-0.40782	2.2273	-1.39845	0.16239	0.16239	-4.57386
CDH10	0.583382	2.23952	1.40848	0.162511	0.162511	-4.56661
MTF2	-0.279175	2.79527	-1.39845	0.162607	0.162607	-4.57383
KHK	-0.220516	4.47001	-1.39706	0.162727	0.162727	-4.57482
MMP7	1.45082	2.40751	1.41406	0.162784	0.162784	-4.5626
C2orf49	0.419589	2.59432	1.39721	0.162841	0.162841	-4.57469
ABHD12	-0.352067	3.73779	-1.39655	0.162889	0.162889	-4.57516
UQCRQ	0.769785	4.99167	1.39597	0.163054	0.163054	-4.57556
PDLIM2	-1.40916	2.47202	-1.39595	0.163301	0.163301	-4.57554
MEPCE	-0.187039	3.33717	-1.39425	0.16359	0.16359	-4.57672
CEP104	-0.255329	2.27078	-1.3947	0.163639	0.163639	-4.57639
SIPA1L3	0.221841	2.07854	1.39402	0.163801	0.163801	-4.57685
SYF2	0.248762	1.84829	1.3935	0.163851	0.163851	-4.57722
SEC24A	-0.189389	3.22128	-1.39298	0.164006	0.164006	-4.57757
TRPC3	0.293099	3.18406	1.39317	0.164077	0.164077	-4.57742
MRM1	-0.272344	2.49704	-1.39266	0.164104	0.164104	-4.57779
BCL7C	-0.262911	2.45641	-1.39259	0.16415	0.16415	-4.57783
PLEKHF2	-0.91228	2.68796	-1.39173	0.164473	0.164473	-4.5784
CCT3	0.252561	7.56802	1.39046	0.164717	0.164717	-4.57927
UTP6	-0.270125	1.42288	-1.39006	0.164873	0.164873	-4.57954
TOMM5	-0.599975	4.9197	-1.38994	0.164875	0.164875	-4.57962
PROX1	1.01087	2.64381	1.39736	0.165042	0.165042	-4.57424
EPHX1	0.399953	4.2163	1.38936	0.16511	0.16511	-4.58
RBM47	0.401586	3.08262	1.38949	0.165319	0.165319	-4.57987
NOP10	-0.368695	3.71547	-1.38702	0.165766	0.165766	-4.58157
S100A13	-0.951611	4.38979	-1.3867	0.165941	0.165941	-4.58177
GPRASP2	-1.45435	1.82809	-1.4027	0.166036	0.166036	-4.57028
EXOC6B	0.169543	2.06274	1.38607	0.166109	0.166109	-4.58219
SCRN3	-0.580123	1.24622	-1.38665	0.16666	0.16666	-4.58166
UBAP1	-0.38546	2.2165	-1.38408	0.166898	0.166898	-4.58347
CSNK2A1	0.412677	1.8602	1.38306	0.167283	0.167283	-4.58412
MAP2K4	-0.303706	2.17775	-1.38185	0.167482	0.167482	-4.58496
VPS28	0.829985	1.65552	1.38146	0.167562	0.167562	-4.58522
NCK2	-0.403091	2.06225	-1.38196	0.167728	0.167728	-4.58482
TXNIP	-0.529681	2.44157	-1.38202	0.167829	0.167829	-4.58476
CCT6A	0.316293	6.7023	1.38024	0.167841	0.167841	-4.58604
ENDOD1	0.462073	3.77293	1.37984	0.168006	0.168006	-4.58629
CDK11B	-0.385944	1.66479	-1.38093	0.168094	0.168094	-4.58548
BAG4	-0.309919	1.81234	-1.37879	0.168407	0.168407	-4.58696
KLC4	-0.224507	2.99091	-1.37823	0.16848	0.16848	-4.58735
COPS2	-0.243715	3.35714	-1.37618	0.169101	0.169101	-4.58869
NDUFB8	-0.303654	3.70359	-1.37613	0.169115	0.169115	-4.58872
SLC25A10	-0.45011	2.91728	-1.37582	0.169226	0.169226	-4.58891
SCG5	1.65528	1.45022	1.39613	0.169234	0.169234	-4.57441
NHSL1	-0.403919	1.38632	-1.37892	0.169283	0.169283	-4.58667
MMAA	0.514801	1.60546	1.37646	0.169427	0.169427	-4.5884
DIDO1	-0.0769231	3.387	-1.37357	0.169902	0.169902	-4.5933
MNAT1	0.475301	1.839	1.3738	0.169919	0.169919	-4.5902
FAHD2A	-0.384029	3.32836	-1.37151	0.170546	0.170546	-4.59169
ZNHIT2	-0.533005	2.06563	-1.37047	0.171021	0.171021	-4.59232
RAB9A	-0.644817	2.29557	-1.369	0.171387	0.171387	-4.59328
SNX4	-0.339912	2.27289	-1.36883	0.171419	0.171419	-4.5934
TMPPE	0.78071	0.816032	1.3706	0.17163	0.17163	-4.59207
SMC6	-0.178852	1.8523	-1.36721	0.171917	0.171917	-4.59443
CTU2	-0.292189	1.66197	-1.368	0.172059	0.172059	-4.59383
RPL5	-0.188998	6.94292	-1.3644	0.172767	0.172767	-4.59621
RSAD1	0.647043	1.12894	1.3683	0.172861	0.172861	-4.59339
RET	0.876887	2.17061	1.38004	0.17287	0.17287	-4.58503
PTMS	-1.09459	6.12062	-1.3641	0.172874	0.172874	-4.5964
PPP6R2	0.171599	1.90873	1.36412	0.172998	0.172998	-4.59635
ACP1	-0.485239	5.64184	-1.36348	0.173058	0.173058	-4.59679
CDCA7	0.400561	1.04465	1.36446	0.173221	0.173221	-4.59605
TMSB10	1.21355	6.45197	1.3627	0.173309	0.173309	-4.59728
PI4KB	-0.773066	1.24375	-1.36457	0.173524	0.173524	-4.59588
CRYAB	2.51008	3.83767	1.36402	0.173547	0.173547	-4.59626
RPL21	0.35258	6.7271	1.36181	0.173583	0.173583	-4.59784
HIBADH	-0.604663	4.24791	-1.36124	0.173765	0.173765	-4.5982
ARL6IP6	0.540962	2.73324	1.36113	0.173824	0.173824	-4.59826
NUMA1	0.125422	6.02651	1.3602	0.174093	0.174093	-4.59885
STRN	-0.149587	3.75931	-1.35957	0.174294	0.174294	-4.59924
ARHGAP36	0.653554	2.07936	1.36302	0.174599	0.174599	-4.59668
GNAO1	-0.782502	3.46384	-1.36018	0.174613	0.174613	-4.59871
SUFU	0.904133	2.12836	1.36295	0.174942	0.174942	-4.59663
POLR1A	0.119538	2.9617	1.35748	0.174956	0.174956	-4.60054
OR8B8	-0.45038	3.4065	-1.35815	0.175179	0.175179	-4.59999
TMX2	-0.298204	3.9385	-1.35556	0.17557	0.17557	-4.60172
BCL11A	-0.354311	2.5608	-1.35919	0.175609	0.175609	-4.59911
AMPD2	-0.276259	3.85484	-1.35508	0.175738	0.175738	-4.60201
PSMD3	0.227946	3.63223	1.35452	0.175897	0.175897	-4.60237
CSRP2	0.90254	3.00038	1.35404	0.176238	0.176238	-4.6026
PDRG1	-0.467175	2.147	-1.35344	0.176355	0.176355	-4.603
DCP2	-0.86155	0.353847	-1.36204	0.176474	0.176474	-4.59681
TGFBR1	-1.00357	1.18492	-1.35754	0.176558	0.176558	-4.59999
CROT	0.694633	2.26523	1.35478	0.177063	0.177063	-4.6018
NSUN5	-0.222308	1.69903	-1.35132	0.17707	0.17707	-4.60428
RAB8A	-0.277684	5.2309	-1.35014	0.177297	0.177297	-4.60505
SULT1A1	0.779095	2.72711	1.3537	0.177398	0.177398	-4.60246
SRP72	0.133716	3.77581	1.34924	0.177585	0.177585	-4.60559
STS	-0.549098	3.22517	-1.35043	0.177621	0.177621	-4.60473
TRAP1	-0.173866	8.40857	-1.34912	0.177622	0.177622	-4.60566
UPP1	-0.601537	3.37572	-1.34976	0.177718	0.177718	-4.60517
RAP2B	-0.811079	3.38144	-1.34886	0.177744	0.177744	-4.60581
GTPBP3	-0.291199	2.79897	-1.34859	0.177849	0.177849	-4.60597
CNNM4	0.441348	2.02376	1.34825	0.178089	0.178089	-4.60613
KIF11	-0.277925	3.3385	-1.34668	0.178429	0.178429	-4.60713
CAPG	-0.84034	4.96454	-1.34657	0.178514	0.178514	-4.60718
NRM	-1.22786	2.02587	-1.34604	0.178884	0.178884	-4.60743
LRRN4	1.292	3.43112	1.35501	0.179182	0.179182	-4.60095
MRPL45	0.172952	4.35855	1.34416	0.179222	0.179222	-4.60866
CDH5	-1.80738	2.8511	-1.35503	0.179586	0.179586	-4.6008
FGFRL1	0.531427	4.22383	1.34342	0.179599	0.179599	-4.60905
CTH	-0.568423	2.63498	-1.34369	0.17972	0.17972	-4.60881
ATP6V1B1	-2.07396	1.9415	-1.35699	0.179784	0.179784	-4.59935
OXSR1	-0.3009	4.4231	-1.34178	0.179993	0.179993	-4.61008
LAMTOR1	-0.388416	5.29033	-1.34122	0.180172	0.180172	-4.61041
ECH1	-0.431992	7.20424	-1.34119	0.180184	0.180184	-4.61043
TAF3	-0.442734	0.34012	-1.34513	0.180249	0.180249	-4.6076
CD9	0.657712	3.34871	1.34084	0.180448	0.180448	-4.61058
UPF2	0.220322	1.96103	1.34016	0.180652	0.180652	-4.61099
CEP55	-0.835529	2.20013	-1.34052	0.180878	0.180878	-4.61065
ERCC3	0.473162	2.08097	1.33902	0.1813	0.1813	-4.61156
CREG1	-0.677187	4.92223	-1.33722	0.181496	0.181496	-4.61277
ATL3	0.435089	4.6591	1.33676	0.181631	0.181631	-4.61304
IRS1	-0.4237	1.81234	-1.33936	0.181669	0.181669	-4.61117
TIMP1	-0.534373	2.83276	-1.33718	0.181695	0.181695	-4.61272
YTHDF2	0.27044	3.24015	1.33642	0.181742	0.181742	-4.61324
PRDX1	-0.521307	8.7036	-1.33639	0.181747	0.181747	-4.61327
GCH1	-1.53067	2.01534	-1.35781	0.181773	0.181773	-4.59813
VGF	-0.903282	4.03427	-1.33663	0.181889	0.181889	-4.61304
COL19A1	0.337543	2.62781	1.33754	0.182029	0.182029	-4.61233
MEF2C	-0.69003	2.16207	-1.34046	0.182135	0.182135	-4.61021
GSK3B	-0.277807	3.16774	-1.33468	0.182335	0.182335	-4.61425
LPCAT1	-0.383708	4.161	-1.3345	0.182366	0.182366	-4.61437
OAS1	0.630833	3.55026	1.33912	0.182418	0.182418	-4.61106
AGBL5	-0.67664	1.11975	-1.33779	0.182439	0.182439	-4.612
MCM6	-0.307692	5.52108	-1.33379	0.182595	0.182595	-4.61478
SYNE1	0.0803193	3.05408	1.33322	0.182857	0.182857	-4.61509
ADAMTS12	0.0971308	3.02847	1.33301	0.182859	0.182859	-4.61524
ANXA2	-0.81614	8.7695	-1.3329	0.182892	0.182892	-4.6153
CLP1	0.259344	2.56809	1.33325	0.182904	0.182904	-4.61505
PSMB2	0.355921	6.28184	1.3315	0.183346	0.183346	-4.61611
MFF	-0.265956	3.72285	-1.33097	0.18353	0.18353	-4.61642
FGF11	-0.639852	2.64564	-1.3319	0.183637	0.183637	-4.61571
CAND1	-0.180995	5.29995	-1.33028	0.183749	0.183749	-4.61682
LTN1	-0.223432	2.11072	-1.33127	0.18377	0.18377	-4.61611
BARD1	-0.527452	1.07812	-1.33357	0.183824	0.183824	-4.61445
AKR1B1	0.712953	5.97508	1.32931	0.184075	0.184075	-4.61738
CRB2	1.10522	3.38087	1.33284	0.184327	0.184327	-4.61477
HOXA5	2.11515	0.674656	1.35274	0.184347	0.184347	-4.60079
SLC2A1	-0.619778	5.45135	-1.32834	0.184388	0.184388	-4.61794
SYT2	1.7867	1.95931	1.339	0.18451	0.18451	-4.61034
SLC16A3	-0.597797	2.60955	-1.329	0.18466	0.18466	-4.61736
DSTN	-0.967476	5.23482	-1.32718	0.184773	0.184773	-4.6186
MRPS15	-0.301527	3.36853	-1.32704	0.184821	0.184821	-4.61868
ACO2	-0.194598	6.40134	-1.3262	0.185096	0.185096	-4.61917
FGG	2.06258	3.03761	1.33202	0.185132	0.185132	-4.61502
CYP24A1	-1.37919	2.93228	-1.33636	0.185699	0.185699	-4.61173
PTBP1	0.115642	7.44202	1.32314	0.18611	0.18611	-4.62091
CLEC2B	1.43486	1.94813	1.32816	0.186214	0.186214	-4.6173
DNAJC30	0.634357	2.57535	1.32473	0.186303	0.186303	-4.61969
GCLC	0.370655	2.6265	1.32251	0.186422	0.186422	-4.62122
DNAJA2	-0.261744	5.85549	-1.3222	0.186424	0.186424	-4.62144
MRPL21	0.370103	4.40558	1.3213	0.186725	0.186725	-4.62195
PLEKHG3	0.249114	2.54071	1.32113	0.187027	0.187027	-4.62193
ELAVL3	2.12322	3.37319	1.32851	0.187033	0.187033	-4.61671
DNAJB4	-0.555688	2.64921	-1.32056	0.187123	0.187123	-4.62229
KRR1	0.155699	4.38475	1.31799	0.187827	0.187827	-4.6238
ESF1	0.112703	3.12849	1.31768	0.187934	0.187934	-4.62397
NCL	0.133653	9.78469	1.3169	0.188193	0.188193	-4.62441
SCPEP1	-0.321225	3.65095	-1.31668	0.188285	0.188285	-4.62452
LAMA1	-0.105193	4.20336	-1.31634	0.1884	0.1884	-4.62471
CALCOCO2	0.454957	2.3385	1.31595	0.188606	0.188606	-4.62489
POSTN	0.211026	5.7284	1.31574	0.188668	0.188668	-4.62501
TSPAN3	-0.490602	5.25243	-1.3155	0.188725	0.188725	-4.62516
TCF12	0.315748	2.25132	1.31539	0.18887	0.18887	-4.62516
SEPHS2	0.359013	2.83647	1.31473	0.189074	0.189074	-4.62554
DTX3L	0.293742	2.23886	1.31414	0.189331	0.189331	-4.62584
MCCC2	-0.424504	4.8644	-1.31325	0.189421	0.189421	-4.62643
RPAP1	0.161089	2.97079	1.31295	0.189549	0.189549	-4.62658
HDAC6	-0.452211	1.83186	-1.31244	0.190533	0.190533	-4.62648
SHROOM3	0.189033	2.93008	1.31002	0.190579	0.190579	-4.62817
WDR59	0.639497	0.209856	1.31969	0.190657	0.190657	-4.62132
SS18L1	0.856131	0.703625	1.31511	0.190844	0.190844	-4.62445
LRRFIP1	0.210877	3.32919	1.309	0.190862	0.190862	-4.62875
GIGYF2	-0.131411	3.40252	-1.30847	0.191046	0.191046	-4.62904
PNPLA8	-0.276756	2.22443	-1.30893	0.191243	0.191243	-4.62861
CDC45	-0.570737	0.999605	-1.31347	0.191356	0.191356	-4.62536
PDXP	-0.883082	2.81728	-1.30726	0.191515	0.191515	-4.62966
GIMAP5	2.07526	2.02696	1.33898	0.191742	0.191742	-4.60751
CYB5R1	-0.510925	3.05928	-1.3062	0.191831	0.191831	-4.63026
DDB1	-0.0948214	6.08374	-1.30596	0.191885	0.191885	-4.6304
RIOK1	-0.635018	1.60321	-1.30638	0.192438	0.192438	-4.62983
UACA	-0.247455	2.26592	-1.30361	0.19281	0.19281	-4.6316
TSEN15	-1.4604	0.369794	-1.30647	0.192877	0.192877	-4.62955
ATXN10	-0.270615	3.79622	-1.30303	0.192888	0.192888	-4.63197
RLF	-0.9266	-0.017142	-1.31384	0.192959	0.192959	-4.62435
RPS27	-0.315015	4.65316	-1.30228	0.193141	0.193141	-4.63238
CORO1B	-0.384299	4.71296	-1.30142	0.193441	0.193441	-4.63283
ENPEP	-0.80751	3.27056	-1.31257	0.193441	0.193441	-4.62501
MLPH	0.778796	2.88519	1.30305	0.193544	0.193544	-4.63163
WDFY1	-0.325186	2.38408	-1.30084	0.193693	0.193693	-4.63311
PDZD8	-0.274731	1.13969	-1.3016	0.193736	0.193736	-4.63255
TAGLN3	1.228	4.13157	1.30138	0.193964	0.193964	-4.63259
VTA1	0.44373	5.27244	1.29985	0.193971	0.193971	-4.63367
POLG2	-0.346281	2.28055	-1.30022	0.193994	0.193994	-4.63339
POMP	0.72667	2.60739	1.29919	0.194296	0.194296	-4.63396
IWS1	-0.134297	3.81099	-1.29809	0.194574	0.194574	-4.63459
PRKAR1B	-0.390228	1.54605	-1.29822	0.194816	0.194816	-4.63438
ATG2B	0.299067	1.06923	1.2988	0.194915	0.194915	-4.63392
NFIA	0.391319	1.35935	1.29819	0.195025	0.195025	-4.63429
ITPR2	-0.366306	1.55585	-1.29806	0.195231	0.195231	-4.63428
VPS45	-0.1876	3.54668	-1.29576	0.195384	0.195384	-4.63581
MRPL28	-0.226814	3.73363	-1.2954	0.1955	0.1955	-4.63601
NDUFS3	0.247142	5.34681	1.29477	0.195717	0.195717	-4.63634
UBN1	-0.255668	2.16044	-1.29526	0.195755	0.195755	-4.63597
TTC7A	-0.792477	1.30564	-1.29644	0.196162	0.196162	-4.63493
CKAP5	-0.115186	4.12333	-1.29347	0.196167	0.196167	-4.63702
MRC2	-0.408865	3.2784	-1.29413	0.196208	0.196208	-4.63653
LSP1	-1.07902	5.75035	-1.29505	0.196284	0.196284	-4.63584
GLUD1	-0.33071	6.72791	-1.29193	0.196697	0.196697	-4.63781
AP1S1	0.476554	1.9651	1.29157	0.196834	0.196834	-4.63799
DEK	-0.290028	6.04574	-1.29119	0.196956	0.196956	-4.63819
PSMB9	0.451274	4.15639	1.29121	0.196983	0.196983	-4.63816
HOOK1	0.444698	2.93983	1.29172	0.197242	0.197242	-4.63766
RPL11	0.238996	7.9405	1.2901	0.197333	0.197333	-4.63876
C1orf198	-0.780277	1.76528	-1.29063	0.197355	0.197355	-4.63837
DCTN1	-0.154392	3.87273	-1.28766	0.198183	0.198183	-4.64001
STK10	-0.29496	2.3717	-1.28798	0.198202	0.198202	-4.63977
DNTTIP2	0.147817	4.39087	1.2875	0.198238	0.198238	-4.64009
TMEM132A	-0.342897	1.70874	-1.2879	0.198383	0.198383	-4.63972
MZT2A	-0.643567	1.19641	-1.28903	0.198394	0.198394	-4.63893
ALDH7A1	-0.424565	4.78777	-1.28709	0.198413	0.198413	-4.64027
MTMR11	-0.25419	4.37659	-1.28682	0.198613	0.198613	-4.64035
PDSS1	-0.772477	0.383517	-1.29128	0.198647	0.198647	-4.63721
ANTXR1	0.42245	1.76121	1.28661	0.198958	0.198958	-4.64031
SYK	-0.760111	2.44096	-1.28782	0.198995	0.198995	-4.63944
LRRC40	-0.228509	3.3224	-1.28516	0.19906	0.19906	-4.64127
SLAMF6	-0.683119	3.49694	-1.29505	0.199173	0.199173	-4.63431
RPL7	-0.199453	7.6147	-1.28449	0.199285	0.199285	-4.64161
DTNA	-0.394765	1.1499	-1.28591	0.199345	0.199345	-4.64058
SRGAP2	-0.235026	2.64616	-1.2846	0.199348	0.199348	-4.6415
KIF23	-0.208072	3.50036	-1.28341	0.199682	0.199682	-4.64215
SPP1	1.50663	2.66823	1.2898	0.199706	0.199706	-4.63767
MRPL33	0.798126	2.11115	1.28285	0.199866	0.199866	-4.64244
FMN2	-0.691001	1.2105	-1.28984	0.199966	0.199966	-4.6375
FOXA1	1.10347	2.05825	1.28613	0.199972	0.199972	-4.64008
IRAK1	-0.779471	2.11031	-1.28365	0.199972	0.199972	-4.64182
KRT80	-0.480225	4.15995	-1.28305	0.200077	0.200077	-4.64217
DDI1	0.525504	1.58806	1.28632	0.200079	0.200079	-4.63989
FZD6	-0.492999	2.14873	-1.28188	0.200485	0.200485	-4.64277
ADD1	-0.214966	3.58971	-1.28104	0.2005	0.2005	-4.64334
HPCAL1	-0.59936	3.27803	-1.2796	0.201131	0.201131	-4.64399
AP2B1	-0.17449	5.67458	-1.27896	0.201225	0.201225	-4.64438
COL2A1	-0.820692	1.95733	-1.28828	0.201274	0.201274	-4.63787
PPP4R1	-0.204577	2.55723	-1.27873	0.201339	0.201339	-4.64448
MAPK13	-0.562608	2.20062	-1.27975	0.201633	0.201633	-4.6436
XPNPEP3	-0.260953	8.84197	-1.27691	0.201948	0.201948	-4.6454
AP1M1	-0.243208	2.9798	-1.27688	0.202006	0.202006	-4.64539
CDV3	0.571359	5.00427	1.27673	0.202016	0.202016	-4.64548
SYMPK	0.102595	3.16052	1.27624	0.202189	0.202189	-4.64573
OGDHL	-0.220405	4.64643	-1.27624	0.202364	0.202364	-4.64562
MED29	0.539004	1.58988	1.27568	0.202476	0.202476	-4.64594
CSTB	-1.2655	6.2827	-1.27466	0.202743	0.202743	-4.6465
EML3	0.326608	2.34076	1.27528	0.202791	0.202791	-4.64604
TRMT112	0.501181	5.82063	1.27385	0.203032	0.203032	-4.6469
PTRH2	-0.51377	3.89437	-1.27367	0.203095	0.203095	-4.64699
FASTKD5	-0.163886	3.00748	-1.27348	0.203172	0.203172	-4.64707
TG	1.04564	2.42567	1.29939	0.203392	0.203392	-4.62911
MITF	-1.23294	2.53918	-1.27746	0.203524	0.203524	-4.64409
ENTPD2	-0.9491	1.9981	-1.27946	0.203638	0.203638	-4.64264
CNST	-0.220526	1.46331	-1.27195	0.203744	0.203744	-4.6478
TMOD1	-0.963407	3.66369	-1.27162	0.204232	0.204232	-4.64774
NIPBL	-0.0797808	3.08209	-1.27037	0.20427	0.20427	-4.64858
RHEB	-0.489774	3.75805	-1.27023	0.204347	0.204347	-4.64863
NUDT16	0.634035	2.09079	1.27046	0.204356	0.204356	-4.64847
LLGL1	0.2163	2.37043	1.26993	0.204469	0.204469	-4.64877
DSP	0.195068	5.27859	1.26958	0.204553	0.204553	-4.64896
CD47	-0.456566	5.54842	-1.26863	0.204892	0.204892	-4.64942
NDUFS8	0.370472	6.28265	1.26843	0.204959	0.204959	-4.64952
NOC2L	-0.145742	3.582	-1.26832	0.204997	0.204997	-4.64957
VPS29	-0.315904	4.03631	-1.26812	0.205074	0.205074	-4.64966
ZC3H11A	0.171291	4.61485	1.26752	0.205285	0.205285	-4.64996
ABHD11	-0.590215	4.13823	-1.26736	0.205343	0.205343	-4.65003
FAR1	-0.527105	2.28301	-1.26717	0.20544	0.20544	-4.6501
SNRPD3	-0.216191	8.27841	-1.26704	0.205456	0.205456	-4.65018
NLE1	0.216966	3.23631	1.26668	0.205594	0.205594	-4.65035
HGFAC	1.00131	2.86675	1.26791	0.205597	0.205597	-4.64949
ALDH1B1	-0.323199	4.87751	-1.26596	0.205848	0.205848	-4.65069
VKORC1L1	-0.396599	2.70972	-1.26572	0.205944	0.205944	-4.6508
MSRB3	1.00858	2.77939	1.26666	0.206178	0.206178	-4.65
TWF2	0.365195	4.18094	1.26458	0.206339	0.206339	-4.65135
DOCK2	-0.188923	3.40592	-1.26523	0.206407	0.206407	-4.65085
PIK3R4	-0.19493	1.87146	-1.26368	0.206777	0.206777	-4.6517
CRCP	1.14416	1.59602	1.26441	0.206817	0.206817	-4.65117
NRG1	0.614919	1.94067	1.26994	0.206862	0.206862	-4.64732
BUB1B	-0.219796	1.82418	-1.26355	0.206872	0.206872	-4.65174
PGAM1	-0.504976	7.38442	-1.26267	0.207021	0.207021	-4.65225
LAMB2	0.208233	2.80942	1.26282	0.207133	0.207133	-4.65208
PTGR2	0.564059	2.33263	1.26364	0.207234	0.207234	-4.65144
NUS1	0.752283	1.26573	1.26478	0.207392	0.207392	-4.65056
RFFL	-0.483842	3.0062	-1.26209	0.207397	0.207397	-4.65242
GRN	-0.319066	2.08178	-1.26109	0.207834	0.207834	-4.65284
SEMA6A	0.911631	0.588217	1.29036	0.207868	0.207868	-4.63282
POLDIP3	-0.223848	4.35692	-1.25954	0.208149	0.208149	-4.65371
PNMA2	0.747725	1.97818	1.26514	0.208544	0.208544	-4.6496
CA4	2.03974	2.00582	1.31402	0.20858	0.20858	-4.61674
GBP6	1.18539	1.83272	1.26533	0.208694	0.208694	-4.64937
COMT	-0.322741	5.58856	-1.25783	0.208767	0.208767	-4.65451
ARHGEF2	-0.225975	4.37095	-1.25782	0.20877	0.20877	-4.65451
NEO1	-0.41832	3.11043	-1.25837	0.208816	0.208816	-4.6541
ERG	1.71018	1.97152	1.26667	0.208903	0.208903	-4.64832
ITM2B	-0.563813	3.07315	-1.25722	0.209083	0.209083	-4.65473
XPO6	-0.455081	1.90392	-1.25905	0.209103	0.209103	-4.65345
COIL	-0.258394	3.61132	-1.25613	0.209381	0.209381	-4.65529
NUMBL	-0.566543	2.62462	-1.25612	0.20952	0.20952	-4.65521
JUP	-0.684336	5.11007	-1.2557	0.209623	0.209623	-4.65543
CHD1L	-0.147332	2.87151	-1.25545	0.209638	0.209638	-4.65559
ENAH	-0.284987	4.12948	-1.25537	0.20969	0.20969	-4.65561
ELAVL1	-0.127353	7.82072	-1.25516	0.209731	0.209731	-4.65573
SFI1	-0.204745	6.34766	-1.25468	0.209925	0.209925	-4.65594
ITGB7	1.28837	3.17497	1.25863	0.209975	0.209975	-4.65318
MCM3	0.217655	6.36309	1.25395	0.210172	0.210172	-4.65629
PXMP2	0.840005	1.61759	1.25375	0.210557	0.210557	-4.65617
RPS24	-0.334022	5.68543	-1.25243	0.210724	0.210724	-4.65698
ITGAM	-0.541326	1.66511	-1.25924	0.210876	0.210876	-4.65219
MRPL49	0.458862	4.37162	1.25192	0.210912	0.210912	-4.65721
NMNAT3	-1.10127	2.27513	-1.25441	0.210934	0.210934	-4.65547
RENBP	-1.56402	1.35808	-1.26467	0.210963	0.210963	-4.64842
ACOT1	-0.550794	2.10956	-1.2543	0.210973	0.210973	-4.65552
CCDC90B	-0.302377	3.37433	-1.25037	0.211495	0.211495	-4.65789
FN1	-0.287889	4.7122	-1.2503	0.211513	0.211513	-4.65793
RTN4IP1	0.356395	1.98025	1.25012	0.211616	0.211616	-4.65798
SNRPC	0.293372	4.89537	1.24969	0.211723	0.211723	-4.65821
CCDC71	0.209386	3.40578	1.24941	0.211847	0.211847	-4.65833
S100A14	2.7422	5.85417	1.24949	0.212217	0.212217	-4.65802
LRRFIP2	-0.245758	2.17065	-1.24807	0.212364	0.212364	-4.65891
NUDT19	-0.325955	3.47647	-1.24769	0.21248	0.21248	-4.65909
PLD3	-0.395819	4.57133	-1.24706	0.212692	0.212692	-4.65939
PREB	-0.227202	4.44396	-1.24701	0.212707	0.212707	-4.65941
PSMC1	0.308791	6.16985	1.24624	0.212988	0.212988	-4.65975
BAG2	-0.590923	5.29286	-1.24609	0.213056	0.213056	-4.65981
APOC3	-1.03199	1.57795	-1.247	0.213129	0.213129	-4.65914
BCL2L11	1.35678	1.54588	1.25258	0.21314	0.21314	-4.65529
RHOG	-0.410996	3.61195	-1.24455	0.213608	0.213608	-4.6605
PPAN	-0.495531	2.83438	-1.24445	0.213645	0.213645	-4.66054
KHDRBS1	0.144174	7.10339	1.244	0.213808	0.213808	-4.66074
COPE	-0.277661	5.02454	-1.24369	0.213923	0.213923	-4.66088
RBM15	-0.0823668	4.09961	-1.24247	0.214372	0.214372	-4.66141
CENPE	-0.349852	2.48675	-1.24415	0.214463	0.214463	-4.66019
HAUS5	0.446393	1.27417	1.24349	0.214503	0.214503	-4.66062
USP21	-0.824779	5.27055	-1.24388	0.214618	0.214618	-4.66027
CAPN6	1.39887	2.25766	1.26422	0.214751	0.214751	-4.64638
ARMC9	0.875815	1.52022	1.24485	0.214822	0.214822	-4.65947
DSG2	-0.34461	4.57965	-1.24106	0.214966	0.214966	-4.66197
HMGN1	0.347007	5.50891	1.23976	0.215372	0.215372	-4.66259
FAM83D	0.695251	1.21817	1.24177	0.215645	0.215645	-4.66103
ACTL6A	-0.168366	4.62479	-1.23802	0.216016	0.216016	-4.66334
SLC1A4	0.550261	3.57695	1.23806	0.216078	0.216078	-4.66327
EZH2	0.152672	2.36402	1.23772	0.216179	0.216179	-4.66344
UCP1	0.247972	4.23747	1.23748	0.216296	0.216296	-4.66352
RFC5	-0.172972	3.45607	-1.23712	0.216356	0.216356	-4.66372
RANGAP1	-0.169886	5.62605	-1.23693	0.216423	0.216423	-4.66381
DAB2IP	0.8015	0.722841	1.24171	0.216826	0.216826	-4.66026
SLC25A35	-0.444193	4.5608	-1.23624	0.216855	0.216855	-4.66398
CNTLN	0.192918	2.95819	1.23685	0.216881	0.216881	-4.66354
XPO1	-0.159141	4.67152	-1.23445	0.217344	0.217344	-4.66486
UBE2L3	0.784564	4.61316	1.23429	0.217407	0.217407	-4.66492
ZCCHC9	-0.39064	2.05706	-1.2347	0.217436	0.217436	-4.66463
ORC5	0.51842	1.88416	1.23718	0.217457	0.217457	-4.66292
MRPS23	-0.29504	5.15514	-1.23414	0.21746	0.21746	-4.66499
STX17	0.342563	3.37647	1.23417	0.217465	0.217465	-4.66497
CCNT1	0.292196	0.951385	1.23431	0.217573	0.217573	-4.66479
YPEL5	-1.22085	0.616837	-1.23349	0.218084	0.218084	-4.665
DLG3	-0.482006	2.23061	-1.23164	0.218654	0.218654	-4.66586
FOXJ3	-0.730513	-0.451888	-1.23771	0.219043	0.219043	-4.66145
THOC1	-0.201274	3.23195	-1.22958	0.219164	0.219164	-4.66691
TTYH1	1.83068	2.43064	1.24382	0.219254	0.219254	-4.65718
ALG5	-0.258168	2.96455	-1.22912	0.219339	0.219339	-4.66709
TRIP4	-0.18952	2.51912	-1.22909	0.219447	0.219447	-4.66704
TRMT6	-0.160633	3.24575	-1.22861	0.219536	0.219536	-4.6673
PCNT	0.0739156	3.98005	1.22839	0.21961	0.21961	-4.70363
FAM20C	-1.00355	1.83505	-1.23329	0.219837	0.219837	-4.6639
LCOR	0.539274	1.79278	1.2304	0.219887	0.219887	-4.66583
PPIE	-0.21009	3.28295	-1.2275	0.219942	0.219942	-4.66777
NPR2	-0.309638	3.30624	-1.22813	0.219982	0.219982	-4.66731
VWA5B2	0.554349	3.83615	1.22839	0.220129	0.220129	-4.66703
TGOLN2	-0.319562	3.18514	-1.22697	0.220141	0.220141	-4.66798
WFIKKN2	0.305866	3.14358	1.22734	0.220199	0.220199	-4.66769
PNISR	-0.159769	2.69791	-1.22671	0.220247	0.220247	-4.66809
LRP2	0.783684	2.2022	1.24528	0.220458	0.220458	-4.65539
ALB	-0.313574	5.28059	-1.22594	0.220527	0.220527	-4.66841
ICMT	1.25476	1.14217	1.22664	0.220625	0.220625	-4.66786
PIP4K2C	-0.340836	3.00128	-1.22496	0.220912	0.220912	-4.6688
GFER	0.34172	1.48682	1.22489	0.220984	0.220984	-4.66879
NARS2	-0.256484	2.25589	-1.22441	0.221139	0.221139	-4.66901
MRPS11	0.2687	3.09067	1.22291	0.22167	0.22167	-4.66964
LGMN	-0.379591	2.13659	-1.22324	0.221755	0.221755	-4.66935
THOC2	-0.0932091	3.21896	-1.22234	0.221887	0.221887	-4.66987
ABCC5	0.37572	3.36079	1.22473	0.221953	0.221953	-4.6682
AP3M1	-0.27921	2.02409	-1.22231	0.221977	0.221977	-4.66982
DECR2	0.359932	3.17415	1.22188	0.222108	0.222108	-4.67002
MRPL38	-0.212507	4.91482	-1.22157	0.222175	0.222175	-4.67018
WDR12	0.220483	4.71328	1.22024	0.222678	0.222678	-4.67071
MTSS1	-0.674085	2.71216	-1.22326	0.222789	0.222789	-4.66859
PDGFRB	-1.01985	2.72752	-1.22377	0.222815	0.222815	-4.66822
SLC25A29	0.741207	2.17869	1.2209	0.222934	0.222934	-4.67008
SDC1	-0.498892	3.98345	-1.21936	0.223114	0.223114	-4.671
RPS10	-0.202739	7.61092	-1.21882	0.223218	0.223218	-4.67128
MAEA	0.28933	1.76343	1.21906	0.223242	0.223242	-4.6711
XPO7	-0.170446	2.36355	-1.21859	0.22334	0.22334	-4.67135
TDRD5	0.324484	3.93797	1.21856	0.22348	0.22348	-4.67126
OLFM4	-0.442774	2.97372	-1.21914	0.223526	0.223526	-4.67084
NAA20	0.558875	2.45038	1.21745	0.223796	0.223796	-4.67178
DDAH1	0.957319	3.72292	1.21735	0.223845	0.223845	-4.67181
NRP2	-0.291899	3.13003	-1.21785	0.223858	0.223858	-4.67146
SPECC1L	0.194152	2.23243	1.2173	0.223867	0.223867	-4.67183
HIRIP3	0.388024	2.58463	1.21744	0.223888	0.223888	-4.67172
FUS	0.215631	6.46279	1.21697	0.223921	0.223921	-4.67202
SERPINB1	0.455681	3.67919	1.21687	0.224017	0.224017	-4.67201
USP48	-0.215154	2.50463	-1.21629	0.224376	0.224376	-4.67214
HSPA9	0.176894	9.5517	1.21515	0.224613	0.224613	-4.67273
NAAA	-0.540679	1.99253	-1.2159	0.224814	0.224814	-4.67207
THOC7	-0.342313	2.53968	-1.21461	0.22483	0.22483	-4.67293
SUN5	-0.497561	3.22095	-1.21419	0.225068	0.225068	-4.67304
LCP1	-1.01582	5.81332	-1.21424	0.225094	0.225094	-4.67298
STX4	0.247031	3.31275	1.21388	0.2251	0.2251	-4.67322
MAOB	-0.784336	3.2615	-1.21515	0.225277	0.225277	-4.67223
ALPL	0.99119	4.80127	1.21492	0.225576	0.225576	-4.67216
GCA	-0.505625	2.9769	-1.2127	0.225663	0.225663	-4.6736
PLEKHA6	-0.219921	2.37908	-1.21258	0.225825	0.225825	-4.67356
OS9	-0.216307	2.71061	-1.21191	0.225857	0.225857	-4.67399
RBM17	0.144558	4.28914	1.2114	0.226046	0.226046	-4.67419
ARID3A	-0.476737	2.39422	-1.21292	0.226175	0.226175	-4.67306
MYO1D	0.279366	3.42144	1.21115	0.22629	0.22629	-4.67417
PRDM10	-0.209231	2.72019	-1.21149	0.226315	0.226315	-4.67392
SERPINB9	1.42019	3.7565	1.2111	0.226406	0.226406	-4.67412
PLEKHO2	0.497313	2.33362	1.21101	0.226469	0.226469	-4.67413
DECR1	-0.354902	5.52625	-1.20993	0.226614	0.226614	-4.67475
AGPS	-0.285966	4.31459	-1.20986	0.226638	0.226638	-4.67477
TBCE	-0.241828	2.35166	-1.20972	0.22673	0.22673	-4.6748
MEF2A	-1.20949	1.15545	-1.2136	0.226928	0.226928	-4.67203
HLCS	0.669478	0.932652	1.2171	0.226936	0.226936	-4.66968
MRPS18B	-0.210823	3.64565	-1.20907	0.226943	0.226943	-4.67508
DNMT3A	-0.292217	1.77181	-1.20982	0.226948	0.226948	-4.67457
RNF149	-0.26468	2.64121	-1.20928	0.226949	0.226949	-4.67493
COL6A1	-0.480631	3.22727	-1.20945	0.226976	0.226976	-4.6748
EARS2	-0.238933	3.29692	-1.20866	0.227101	0.227101	-4.67523
TRIM9	-1.25941	1.28985	-1.21552	0.227313	0.227313	-4.67046
SPAG7	0.759061	1.92834	1.20834	0.227417	0.227417	-4.67521
CLCN3	0.193715	2.46744	1.20828	0.22746	0.22746	-4.67521
C2CD2	-0.33518	3.76644	-1.20819	0.227473	0.227473	-4.67527
CDC16	0.347832	1.39433	1.20847	0.227511	0.227511	-4.67504
STRN3	0.210808	2.9625	1.20755	0.227531	0.227531	-4.67566
SLC29A2	-0.333854	2.37424	-1.20783	0.227562	0.227562	-4.67544
CEP250	0.224781	2.81547	1.20732	0.228055	0.228055	-4.6754
DNAJA4	0.874662	1.45876	1.21541	0.228126	0.228126	-4.66992
TFPT	-0.496248	0.380597	-1.20921	0.228486	0.228486	-4.67381
NVL	0.160857	2.20066	1.20506	0.228494	0.228494	-4.67659
TLE3	-0.31742	1.90806	-1.20453	0.22876	0.22876	-4.67674
ORC4	-0.489662	0.671864	-1.20631	0.228856	0.228856	-4.67547
BTAF1	-0.174427	1.4902	-1.20387	0.229032	0.229032	-4.67697
DPH2	-0.385151	1.86834	-1.20397	0.229095	0.229095	-4.67685
TPR	-0.0529477	5.69587	-1.20317	0.229213	0.229213	-4.89798
TRUB2	-0.989151	1.25656	-1.20369	0.229264	0.229264	-4.67691
SMAD5	-0.395696	2.37508	-1.20375	0.229313	0.229313	-4.67683
SDC2	0.704004	2.54674	1.20443	0.229621	0.229621	-4.67614
ACSS3	0.452996	3.0949	1.20397	0.229657	0.229657	-4.67642
KRT75	-0.316443	3.61337	-1.20177	0.22986	0.22986	-4.67774
PROM1	-0.894636	2.58865	-1.20525	0.229969	0.229969	-4.67532
PHPT1	-0.577221	3.03214	-1.20128	0.229979	0.229979	-4.67797
WDR33	-0.0796783	3.8319	-1.20106	0.230032	0.230032	-4.68698
GPATCH8	0.0889948	2.48974	1.20094	0.23009	0.23009	-4.67812
VAV2	0.661178	-0.115558	1.20465	0.230138	0.230138	-4.67558
COG6	-0.179171	2.60184	-1.20063	0.230214	0.230214	-4.67823
GAB1	0.598355	1.3656	1.20441	0.230462	0.230462	-4.6755
ITGB8	-0.426222	2.26147	-1.20127	0.230664	0.230664	-4.67744
MAP1A	-0.232493	3.11799	-1.19979	0.230822	0.230822	-4.67831
MRPS6	-0.231359	4.77686	-1.19852	0.231019	0.231019	-4.67901
NDUFAF2	-0.423121	4.27042	-1.19764	0.23136	0.23136	-4.67933
MOCS3	0.428732	1.54779	1.19814	0.23151	0.23151	-4.67888
VAPA	-0.226948	7.4058	-1.19708	0.231576	0.231576	-4.67953
MED1	-0.123772	1.98712	-1.19646	0.231838	0.231838	-4.67974
DCP1B	-0.306666	1.12984	-1.19743	0.231866	0.231866	-4.67907
CD36	-0.818198	2.4201	-1.19972	0.231957	0.231957	-4.67746
ECHDC3	-1.42027	3.03091	-1.19795	0.231967	0.231967	-4.67864
RPS11	-0.199423	6.27001	-1.19598	0.232006	0.232006	-4.67993
DPYSL5	-0.749528	4.06116	-1.19618	0.232293	0.232293	-4.67957
HDAC1	-0.182284	3.29986	-1.19482	0.232463	0.232463	-4.68034
ABHD10	0.397753	5.03919	1.19456	0.23256	0.23256	-4.68043
NSRP1	0.230059	2.09954	1.1946	0.232698	0.232698	-4.6803
PRRC1	0.220451	3.63905	1.19401	0.232781	0.232781	-4.68063
SERINC5	1.10391	1.73046	1.19879	0.232824	0.232824	-4.6774
SPCS3	0.417079	5.55185	1.19373	0.232884	0.232884	-4.68073
UQCRH	-0.393417	5.78449	-1.19356	0.232957	0.232957	-4.68079
SLC9A1	-0.358805	1.94694	-1.19513	0.233329	0.233329	-4.67944
MARK3	-0.230587	1.79704	-1.19279	0.233517	0.233517	-4.68085
AP2A2	-0.145074	3.70495	-1.19209	0.233534	0.233534	-4.68131
EXD2	-0.214518	2.48404	-1.19211	0.23356	0.23356	-4.68127
CHID1	-0.243357	3.35735	-1.19178	0.233665	0.233665	-4.68141
RUVBL2	-0.168822	6.85578	-1.19165	0.233699	0.233699	-4.68147
PSMD5	-0.236939	4.22854	-1.19129	0.233849	0.233849	-4.68159
ITGB2	0.549448	3.56188	1.19258	0.23386	0.23386	-4.68072
ZNF703	1.2088	1.8634	1.1963	0.233976	0.233976	-4.67814
SLC37A2	-1.58155	2.3258	-1.20364	0.23398	0.23398	-4.67328
CEPT1	-0.266844	3.98477	-1.18994	0.234375	0.234375	-4.68207
IRF8	0.733916	2.00528	1.20031	0.234377	0.234377	-4.67518
ASPSCR1	-0.205085	2.36027	-1.18974	0.23447	0.23447	-4.68212
ATG5	-0.404255	1.20315	-1.19008	0.234511	0.234511	-4.68186
CAMSAP1	-0.260631	1.09475	-1.19012	0.234723	0.234723	-4.68166
PRPSAP1	0.279981	2.40281	1.18844	0.234988	0.234988	-4.68257
KLHDC4	-0.469727	1.35102	-1.19024	0.235029	0.235029	-4.68133
LPCAT4	0.415042	1.98723	1.18846	0.235055	0.235055	-4.6825
MSTO1	-0.369957	2.067	-1.18857	0.235095	0.235095	-4.6824
AIMP1	-0.298432	5.73035	-1.18772	0.235242	0.235242	-4.68284
PQBP1	0.288721	3.85973	1.18756	0.23531	0.23531	-4.68289
AMOT	0.619827	3.52498	1.18784	0.23547	0.23547	-4.68257
RGS22	-0.217278	4.94446	-1.18791	0.235684	0.235684	-4.68235
INPP5F	-0.161577	5.70409	-1.18665	0.235733	0.235733	-4.68315
RCC2	-0.298232	5.03884	-1.18633	0.235792	0.235792	-4.68332
UBE2V2	0.514887	4.2108	1.18494	0.236373	0.236373	-4.68377
CEP57	0.342295	3.2961	1.18538	0.236407	0.236407	-4.68344
ANAPC10	-0.516601	1.30071	-1.18564	0.236542	0.236542	-4.68316
TRIM22	0.402383	2.91914	1.18418	0.237301	0.237301	-4.68351
HSPA4L	0.314961	4.02162	1.18246	0.237339	0.237339	-4.68462
TAP1	-0.367354	3.52524	-1.18167	0.237669	0.237669	-4.68486
EXOC5	-0.201773	2.0466	-1.18171	0.237693	0.237693	-4.68482
BAX	-0.23924	5.22155	-1.1814	0.237748	0.237748	-4.68498
PIP4K2A	-0.368055	2.86458	-1.18139	0.237796	0.237796	-4.68495
PLXNC1	-0.814658	1.49922	-1.19159	0.237891	0.237891	-4.67813
D2HGDH	0.388033	2.67571	1.1799	0.238552	0.238552	-4.6853
NCAPD3	0.156972	1.68186	1.17933	0.238602	0.238602	-4.68564
ERH	0.28176	4.89072	1.1792	0.238617	0.238617	-4.68572
MAPK15	0.230962	4.18869	1.17924	0.238675	0.238675	-4.68564
SUGT1	-0.390478	4.76472	-1.17849	0.238902	0.238902	-4.68595
CDC42BPB	-0.113084	3.18485	-1.17799	0.239125	0.239125	-4.6861
SFPQ	-0.127797	8.43582	-1.17777	0.239185	0.239185	-4.68619
TMEM165	-0.612096	1.57178	-1.17769	0.239314	0.239314	-4.68614
TPX2	0.188763	4.14397	1.17728	0.239384	0.239384	-4.68635
CSTA	-1.79556	3.69113	-1.17876	0.239485	0.239485	-4.68529
RABGEF1	-0.258369	2.05906	-1.17697	0.239672	0.239672	-4.68631
BRMS1	0.349426	1.30312	1.17634	0.240109	0.240109	-4.68636
PRKACB	0.5282	1.87064	1.17669	0.240249	0.240249	-4.68601
HOXB5	1.43342	1.03397	1.21887	0.240561	0.240561	-4.65852
STARD3NL	-0.736965	2.50228	-1.17459	0.240755	0.240755	-4.68697
HLA-G	-0.574367	4.86695	-1.17266	0.241297	0.241297	-4.68779
COPB1	0.141281	4.70189	1.17246	0.24131	0.24131	-4.68791
NSMCE4A	-0.302354	2.09184	-1.17231	0.241392	0.241392	-4.68793
ANKH	-0.399153	4.33879	-1.17235	0.241393	0.241393	-4.68791
NSDHL	-0.331086	4.76538	-1.17224	0.241396	0.241396	-4.68798
LDB1	0.683825	1.73759	1.17686	0.241403	0.241403	-4.68493
WWC3	0.624359	1.09799	1.181	0.241659	0.241659	-4.68201
ELP3	0.303398	2.48384	1.17165	0.241728	0.241728	-4.68809
STK11IP	-0.200294	1.52235	-1.17172	0.241757	0.241757	-4.68802
NUFIP1	0.506187	2.50476	1.17179	0.241947	0.241947	-4.68781
ACOX2	1.62686	1.52223	1.22172	0.241988	0.241988	-4.6557
RPL37	0.48176	3.59408	1.17022	0.242268	0.242268	-4.68857
SCCPDH	-0.306553	4.99984	-1.16965	0.242448	0.242448	-4.68879
SCRIB	-0.118784	4.55899	-1.16852	0.242894	0.242894	-4.68915
TM9SF4	-0.200838	3.75556	-1.16852	0.242895	0.242895	-4.68915
PRCP	-0.257559	3.94177	-1.16855	0.242926	0.242926	-4.6891
PLD2	-0.183049	3.73028	-1.16831	0.243059	0.243059	-4.68915
KRT4	0.788881	4.8542	1.16877	0.243169	0.243169	-4.68875
LARP7	-0.0981914	5.06303	-1.16769	0.243228	0.243228	-4.68941
PLEKHA5	-0.166281	2.64253	-1.16762	0.243377	0.243377	-4.68933
DPYSL2	-0.551416	5.56176	-1.16733	0.243381	0.243381	-4.68952
GFPT2	-0.842523	2.25945	-1.17263	0.243479	0.243479	-4.68596
CPS1	-0.20313	4.05399	-1.16706	0.243522	0.243522	-4.68957
MPZ	-1.15449	1.96882	-1.1967	0.243616	0.243616	-4.6703
MTX2	-0.265641	4.03219	-1.16647	0.243722	0.243722	-4.68979
FGFR2	-1.73654	1.92276	-1.17858	0.243733	0.243733	-4.68187
SLIT3	1.54953	0.981457	1.18674	0.243805	0.243805	-4.67654
RRP7A	0.206274	2.18916	1.16618	0.243881	0.243881	-4.68984
DNAJC5	1.05523	1.48755	1.1661	0.244142	0.244142	-4.68967
MTMR1	-0.366643	1.71622	-1.16585	0.244161	0.244161	-4.68981
NT5DC3	0.593224	2.30363	1.1659	0.244229	0.244229	-4.68972
PHIP	0.133481	3.2935	1.16507	0.244287	0.244287	-4.69022
UNC119	0.523319	2.16518	1.16532	0.2446	0.2446	-4.68979
EIF2S2	0.204009	5.11633	1.16415	0.244657	0.244657	-4.6905
ARL8B	-0.503713	4.2568	-1.1641	0.244682	0.244682	-4.69052
GMPPA	0.344045	1.97536	1.16401	0.244794	0.244794	-4.69047
MCC	-0.512805	1.3207	-1.16602	0.244943	0.244943	-4.68903
IRF2BPL	-0.326266	3.41584	-1.16314	0.245097	0.245097	-4.69078
SCAF4	-0.103379	3.06661	-1.1617	0.245656	0.245656	-4.69124
DPYSL3	-0.89775	4.81473	-1.16169	0.245819	0.245819	-4.6911
RAB3C	-1.0931	2.90256	-1.16849	0.24617	0.24617	-4.68637
DDX6	-0.305223	4.51274	-1.16015	0.246284	0.246284	-4.69171
KPNA6	-0.182966	3.54018	-1.15978	0.246435	0.246435	-4.69181
RAD50	-0.108315	4.3229	-1.15941	0.246582	0.246582	-4.69192
PNO1	0.267363	3.31906	1.15934	0.246614	0.246614	-4.69194
ALKBH1	-0.936203	1.23497	-1.16334	0.246792	0.246792	-4.68918
METTL16	-0.272573	2.33457	-1.15893	0.246798	0.246798	-4.69205
CCDC127	-0.458423	1.3443	-1.15937	0.246888	0.246888	-4.69168
SURF2	-0.453057	1.85802	-1.15902	0.247024	0.247024	-4.69179
GGA3	-0.266946	1.59172	-1.15831	0.24717	0.24717	-4.69213
EIF2D	-0.266957	2.41592	-1.15788	0.247257	0.247257	-4.69233
KYNU	-0.758602	2.87445	-1.15985	0.247479	0.247479	-4.69085
KLF5	0.420924	2.27107	1.15804	0.247708	0.247708	-4.69183
EML4	-0.193378	3.62258	-1.15647	0.247792	0.247792	-4.69278
NCKIPSD	-0.25421	2.63175	-1.15662	0.248002	0.248002	-4.6925
UBE2R2	-0.570589	2.68895	-1.156	0.248028	0.248028	-4.69288
MBNL1	0.167752	2.97973	1.15544	0.248219	0.248219	-4.69308
THBS2	0.370754	2.79398	1.15568	0.248606	0.248606	-4.69257
DDX47	0.189797	4.50106	1.15413	0.248741	0.248741	-4.69347
ARFGEF2	-0.188377	1.58389	-1.15458	0.248859	0.248859	-4.69307
TINAGL1	-0.742629	2.08642	-1.15588	0.248947	0.248947	-4.69215
PDCL	0.271986	2.54007	1.1533	0.249163	0.249163	-4.69363
CAMK2B	0.482471	1.83759	1.1556	0.249246	0.249246	-4.69206
PHF10	0.290919	2.05535	1.15292	0.249349	0.249349	-4.69371
CHTF18	-0.250962	1.13758	-1.15364	0.249383	0.249383	-4.69321
F2	-0.458526	1.91172	-1.15355	0.249398	0.249398	-4.69326
GIT2	0.32617	2.8612	1.1525	0.249607	0.249607	-4.69375
CYBRD1	-0.857144	3.40952	-1.15068	0.250358	0.250358	-4.69426
LAMA3	-0.274135	3.55372	-1.15055	0.250648	0.250648	-4.69409
LAMA4	0.757561	-0.289728	1.16642	0.250713	0.250713	-4.68383
ASB2	-0.452051	3.44796	-1.15043	0.250773	0.250773	-4.69405
MAPK3	-0.187172	3.02555	-1.14921	0.250775	0.250775	-4.69485
L1CAM	0.617146	4.3386	1.14903	0.250973	0.250973	-4.69478
STX16	-0.279078	3.83862	-1.14832	0.251132	0.251132	-4.6951
NDUFB10	-0.24198	6.18098	-1.1483	0.251137	0.251137	-4.69511
SLC12A2	-0.254032	3.4109	-1.14717	0.251612	0.251612	-4.69542
TYRP1	1.35603	3.58851	1.15252	0.251627	0.251627	-4.69194
CTNNA2	0.149795	3.88664	1.14693	0.251781	0.251781	-4.69542
GRAMD1C	0.19938	4.12115	1.147	0.251787	0.251787	-4.69537
FURIN	-0.813478	1.69256	-1.14838	0.25201	0.25201	-4.69427
CCDC91	0.861238	2.84619	1.15168	0.252144	0.252144	-4.69203
SMARCD2	0.239404	3.46829	1.14568	0.252219	0.252219	-4.69583
RPL10	0.258805	7.56369	1.14534	0.25236	0.25236	-4.69592
TTC33	0.408854	1.48394	1.14571	0.252453	0.252453	-4.6956
C1D	0.184078	3.77861	1.14402	0.252918	0.252918	-4.69627
PAK1IP1	0.224707	3.13695	1.1433	0.253215	0.253215	-4.69646
MAP2K6	-1.54395	3.33853	-1.14479	0.253217	0.253217	-4.69551
TOM1L1	0.291566	2.72217	1.14339	0.253361	0.253361	-4.69628
ISCA1	0.498754	2.30278	1.14294	0.253391	0.253391	-4.69654
ZNF8	-0.527908	1.44712	-1.14594	0.253598	0.253598	-4.69442
API5	-0.151436	5.34896	-1.1418	0.253828	0.253828	-4.69687
ESRRB	-0.290744	3.52651	-1.1418	0.254124	0.254124	-4.6966
SMC1A	0.102178	5.8732	1.14023	0.254482	0.254482	-4.69729
CTTN	0.285849	6.63207	1.14005	0.254571	0.254571	-4.69732
JAGN1	0.600284	1.83889	1.13946	0.254859	0.254859	-4.69744
DPH1	-0.769659	0.979885	-1.1443	0.255373	0.255373	-4.69387
GBA	-0.200382	4.26147	-1.13736	0.255695	0.255695	-4.69802
RPAP3	0.220991	2.89063	1.13712	0.25579	0.25579	-4.69809
CCM2	0.525298	2.14197	1.14011	0.255808	0.255808	-4.69615
XAB2	-0.13174	3.27522	-1.13681	0.255908	0.255908	-4.69818
SLC1A3	-0.556433	3.50644	-1.13716	0.256149	0.256149	-4.69773
KIF21A	-0.205471	1.93869	-1.13631	0.25628	0.25628	-4.69815
DPP6	0.823351	2.31765	1.15245	0.256335	0.256335	-4.68784
PSMA5	0.432542	6.25748	1.1354	0.256495	0.256495	-4.69854
PCIF1	-0.287804	2.0448	-1.13549	0.256562	0.256562	-4.69842
RAD54L	-0.40232	1.00379	-1.13757	0.256789	0.256789	-4.69688
DNTT	-0.751676	2.18877	-1.13722	0.25685	0.25685	-4.69705
PSMD12	0.199537	4.36744	1.13359	0.257257	0.257257	-4.699
PHACTR4	-0.293014	1.73361	-1.13346	0.257454	0.257454	-4.69889
GPC4	-0.532615	3.5251	-1.1341	0.257531	0.257531	-4.69841
SMG1	0.242385	1.22593	1.13617	0.257533	0.257533	-4.69709
CYB5A	1.06515	4.56882	1.13205	0.257924	0.257924	-4.69936
NIT1	-0.223411	3.77466	-1.13146	0.258153	0.258153	-4.69952
GATAD2B	0.183327	3.78965	1.13124	0.258242	0.258242	-4.69958
RPF2	-0.203346	2.80914	-1.13006	0.258745	0.258745	-4.69986
CASP6	-0.532609	3.90186	-1.13017	0.258751	0.258751	-4.69979
PSAT1	0.386116	4.63618	1.12977	0.258877	0.258877	-4.69993
TBL2	-0.215134	4.03047	-1.12881	0.259267	0.259267	-4.70018
OBSL1	-0.211771	2.36928	-1.12937	0.259496	0.259496	-4.6996
FANCI	-0.117522	2.98991	-1.12781	0.259705	0.259705	-4.7004
FILIP1	0.167876	2.35545	1.12772	0.259858	0.259858	-4.70031
PSMA4	0.275241	6.92226	1.12649	0.260247	0.260247	-4.70073
KIAA1217	-0.163771	2.24406	-1.12665	0.260331	0.260331	-4.70055
SPARC	1.92132	4.29324	1.12714	0.260345	0.260345	-4.70023
PPIH	0.445308	4.79422	1.12583	0.260522	0.260522	-4.70089
COX11	0.587412	1.53101	1.12667	0.260579	0.260579	-4.7003
ZBTB48	-0.265916	4.94793	-1.12554	0.260797	0.260797	-4.70082
PPP1CA	-0.175273	5.21811	-1.12475	0.260981	0.260981	-4.70114
RALY	-0.190877	7.4512	-1.12433	0.261162	0.261162	-4.70125
SORBS3	-0.211728	2.26355	-1.12446	0.261282	0.261282	-4.70104
GPRIN1	0.315941	2.53547	1.12394	0.261491	0.261491	-4.70118
CCND3	0.783524	0.92747	1.14027	0.261503	0.261503	-4.69089
DDX59	0.239172	1.5306	1.12412	0.261623	0.261623	-4.70094
DNAJC2	-0.372934	3.96227	-1.12292	0.261771	0.261771	-4.70156
PON2	-0.451128	5.00131	-1.12259	0.261916	0.261916	-4.70163
MICB	-0.356631	3.35667	-1.12354	0.261917	0.261917	-4.70103
SNRPD2	0.26897	7.01316	1.12211	0.2621	0.2621	-4.70176
[truncated: 4,630 more rows]

## Sheet: MOFA Factors
Table S4 Multi-omic analyses. Related to Figure 3.
	F1	F2	F3	F4	F5	F6	F7	F8	F9	F10	F11	F12	F13	F14	F15
SIDM01089	-0.0481989	0.365511	-1.4732	2.83181	-0.0960271	0.00274945	2.18014	0.756087	1.29882	-0.13731	2.26106	-0.151231	0.420796	-1.00135	0.649461
SIDM00327	-0.102907	-0.300754	0.684221	2.40371	-0.141989	-0.1454	1.86595	-1.48142	0.623301	-0.0672916	0.0297786	-0.151281	0.296348	-1.99982	0.328755
SIDM01148	0.249111	-0.194485	2.29002	-1.23053	0.386732	0.221314	1.36519	0.78792	1.5059	-0.29244	-0.983347	0.0342414	0.637448	-1.4007	-0.199131
SIDM01010	0.42162	-1.30981	0.608658	1.24382	0.188865	0.775338	0.412205	-0.778753	-0.127184	-0.000270217	-1.42741	-0.0213253	0.116457	-0.327488	-0.435015
SIDM00437	0.568374	-0.479589	0.633149	-5.41322	0.894721	-0.635368	-2.61824	-1.22483	1.0771	-0.103254	-1.66105	0.222442	-0.327916	0.949266	0.203327
SIDM01038	-0.213058	0.183386	-3.33205	-1.77901	-0.402004	-0.250135	0.782979	1.72562	-0.458195	0.0148846	4.85953	-0.205271	0.301632	-1.93241	-0.0732026
SIDM01020	0.186785	0.50529	1.15167	2.01938	-0.264419	-0.00592731	0.720734	2.32912	0.167088	0.146308	0.269328	-0.489743	0.0507924	-1.01274	0.218535
SIDM00791	0.0620283	0.0193796	2.41133	-2.76597	0.374432	-0.520474	-0.362672	4.91524	0.123668	-0.0870753	-1.94916	-1.41955	-0.473178	-1.35085	-0.291285
SIDM00405	-0.313281	0.250596	-2.24544	2.24067	-0.193558	-0.0793929	1.72074	-0.194354	0.667789	0.0619628	3.30361	-0.11299	0.33129	-0.837285	0.0275571
SIDM01008	-0.166245	0.259723	-1.24754	2.63046	-0.298477	0.201394	1.62984	0.867612	0.56512	0.140025	1.5401	0.0365378	0.63778	-1.80507	-0.222074
SIDM00449	-0.339766	-0.0460767	-2.24109	-3.13695	-0.677014	0.274334	-1.22449	-1.27221	-0.615536	0.122072	3.08314	0.0895808	-0.127929	1.00766	0.14389
SIDM01172	0.106897	-0.673225	1.36507	-5.64713	0.354886	0.548147	-2.46034	-3.01656	-0.298812	-0.0321317	-1.7754	0.498545	-0.380624	0.839423	-0.183442
SIDM00457	-0.149518	0.264568	1.8875	2.73657	-0.00949796	0.735653	0.930134	2.44569	1.15034	0.0927371	-1.09791	0.00652961	0.470079	0.512853	-0.555127
SIDM00429	-0.380242	0.529581	-1.54874	2.44887	-0.363835	-0.0202041	-0.613899	-0.754669	-1.52899	0.161611	0.159415	0.133592	-0.202478	0.657257	-0.105197
SIDM00447	-0.30719	0.34191	-1.6464	0.0894457	-0.0459086	0.0917001	-0.612602	-1.95846	-2.00132	-0.0134156	1.39656	-0.0852012	-0.10098	-0.0146503	0.197464
SIDM00461	-0.0344214	-0.493601	0.723316	-2.69441	-0.0329719	-0.503852	-2.2026	-2.65085	0.552411	-0.1502	-1.49104	0.381954	-0.372846	1.53095	-0.292523
SIDM00594	0.00820949	-0.267469	1.64592	0.312302	-0.172628	-1.02698	-1.63035	-0.254591	-0.336389	-0.0360773	-2.31952	0.0624988	-0.796164	0.696096	-0.182937
SIDM00087	0.718645	-0.0546521	2.3481	-3.97706	-0.0587574	-0.237803	1.07623	3.96726	0.595988	0.0976244	0.748045	-0.0909558	0.165049	0.217795	-0.0640392
SIDM01005	0.0417478	0.0254897	-0.593524	-2.83028	0.577664	-0.89553	-2.57192	-3.58985	-0.205675	-0.0417622	-2.46654	0.252803	-0.315745	0.116952	0.0864305
SIDM00689	-0.336519	0.796564	-2.6938	0.182797	-0.483208	0.659728	1.20438	0.302426	-0.267253	0.23874	1.72794	-0.228857	-0.0808395	-1.09108	0.553111
SIDM01023	0.358493	-0.526415	0.220546	-4.80125	0.539234	-0.172794	-2.50618	-1.90871	-0.241483	-0.0339383	-2.77399	0.515133	-0.376662	-0.202506	-0.0404003
SIDM01076	-0.724617	0.353212	-1.51014	1.33333	0.0640042	-0.262369	-0.859415	-0.829603	-1.20835	-0.0998612	1.64313	-0.0479452	-0.0915536	1.7789	0.234108
SIDM00407	-0.222357	0.44306	-1.77186	1.06095	-0.0287635	-0.159752	1.36964	1.13155	0.000383589	-0.12987	1.73612	-0.0997921	0.49306	-1.89418	0.261353
SIDM00277	0.0527782	-0.0267338	0.179409	-0.559737	0.204171	-1.02319	-3.08219	-1.77852	0.218588	-0.191836	-1.52898	0.44494	-0.238244	1.18352	-0.245174
SIDM00435	-0.370745	-0.294843	1.22931	-5.29451	-0.122184	-0.524861	-1.87665	1.03042	-0.397072	-0.0709159	-0.207352	-0.444072	-0.530361	0.238391	0.00525557
SIDM00608	-0.281082	0.244392	2.84228	-1.82507	-0.140958	0.532371	1.50811	0.736353	-0.0306113	0.317805	-0.508865	0.176765	-0.074524	0.601108	0.021831
SIDM01016	-0.557393	0.504839	-0.204421	0.715825	-0.133205	0.0673234	-0.131638	-3.22953	-1.17559	-0.035467	-0.492699	-0.537623	-0.0147935	0.137723	-0.648067
SIDM00018	0.325657	-0.480867	0.183311	-5.75352	-0.0224805	-0.372191	-2.83598	-2.34727	-0.309295	-0.248008	-1.63244	0.192951	-0.862211	1.03727	-0.184462
SIDM00096	0.242413	-1.22261	0.150095	1.68161	0.663576	0.0842377	0.159105	-1.13623	-0.016935	-0.819984	-1.92991	-0.0512633	0.247026	0.0150743	0.325935
SIDM00121	-0.139618	0.238813	-0.816363	-1.35631	-0.0610905	0.611405	-1.58084	-1.43924	-1.74988	-0.104716	-0.621884	0.00963596	-0.352682	1.05637	0.481944
SIDM00145	-0.415085	0.783338	-0.0335258	-1.3827	-0.771938	0.167978	-1.46184	-1.81217	-1.80365	0.0916357	-0.422698	0.0325086	-0.434556	1.31847	0.329769
SIDM00211	-0.290721	0.179902	-0.223772	2.36931	-0.482084	-0.0255107	-2.03649	-1.30898	-1.72139	-0.170977	0.00649089	0.311862	-0.3343	1.55153	0.165123
SIDM00233	0.261051	-0.39856	2.5906	2.7212	0.34002	-0.596029	0.671522	6.60233	0.0180787	-0.243421	-1.42396	-0.615301	0.219502	1.51523	0.020239
SIDM00283	0.00442948	0.60279	-0.732428	2.27333	-0.237591	-0.0567606	1.38263	-0.579807	0.112748	0.806426	1.95868	0.00978521	-0.00710639	-0.711045	0.500417
SIDM00287	-0.0820854	0.387726	-1.87657	1.3761	-0.812408	0.380691	1.01273	0.902366	0.49985	1.44463	1.85755	-0.0341854	-0.0398326	-1.64572	-0.178564
SIDM00289	-0.302349	0.131948	-2.02531	-0.351981	-1.13276	0.639813	-1.2554	-0.685811	-1.47909	1.55012	1.5093	-0.0463317	-0.370457	0.98686	-0.0753253
SIDM00308	0.443591	-0.297618	1.52886	-7.12144	0.798661	-0.331868	-2.49279	1.64019	0.133709	-0.0383139	-2.56153	-0.084749	-0.503473	1.02266	0.123259
SIDM00312	-0.138925	0.249486	1.71908	0.359443	0.426361	0.58682	1.26737	3.30284	1.9274	1.67646	-1.00946	-0.32997	0.530468	0.585516	-0.0921145
SIDM00313	-0.176362	-0.247694	1.60891	2.27083	0.574635	0.149782	1.69116	-1.04574	-0.712801	-1.21376	-1.1381	-0.274949	0.211273	-1.08928	-0.398584
SIDM00323	-0.196613	0.462782	-1.83375	1.70976	-0.464539	0.961032	0.97647	-0.490865	-0.117615	0.574993	2.25962	0.0562639	0.233051	-0.242446	0.644127
SIDM00329	0.0401985	-0.487441	1.68068	3.85906	0.406659	-0.118568	1.16151	-0.261794	-0.102582	-1.17162	-2.52881	0.07257	0.175771	0.214064	-0.346608
SIDM00338	0.289193	-0.430669	0.297006	-3.03357	0.84033	0.0852041	-3.20122	-1.78483	-0.211739	-2.26058	-1.62017	0.436927	-0.749948	1.18699	-0.110474
SIDM00340	-0.0817787	-0.367766	0.829383	-0.0203783	1.19552	1.14984	1.20821	-1.61729	2.65977	0.678988	-0.752259	0.26931	0.550589	-1.26199	-0.827757
SIDM00342	-0.477499	0.410373	0.298242	1.93129	0.211871	0.435839	-1.34338	-2.63292	-3.2633	-0.193324	-1.34399	0.304273	-0.447181	-0.314912	-0.224959
SIDM00346	0.328976	-0.602761	2.10374	-3.74429	0.687977	-1.06492	-2.39441	-1.04579	0.155055	0.285917	-2.82453	-0.271839	-0.742737	0.628116	-0.0996242
SIDM00362	-0.133056	0.520502	-1.99848	-2.75188	-1.14894	-0.201799	0.703739	-0.232774	0.241909	0.969782	3.45013	0.0425972	0.0172169	-0.374093	0.380022
SIDM00363	0.199347	-0.318421	1.40744	1.0379	0.554774	0.836152	-1.61906	0.178479	-1.25936	-1.04227	-2.22411	0.316604	-0.571637	1.17158	-0.359788
SIDM00364	-0.305545	0.157855	-0.937845	1.10298	0.0403162	0.0979225	-0.328964	0.38842	-1.9874	1.51501	1.03383	0.256884	-0.211641	-0.874949	-0.130114
SIDM00370	-0.445227	0.780366	-2.00022	2.91912	-0.369947	0.689463	-1.773	-3.10339	-1.98567	0.446143	-1.0253	-0.0820023	-0.436727	1.04768	-0.0269932
SIDM00374	0.209184	-0.515296	1.48835	2.49049	0.322544	-0.197586	1.70726	1.88902	1.28037	0.289389	0.0247003	0.274676	0.134937	-0.280675	0.0447387
SIDM00376	-0.219038	0.257658	-1.80342	0.0260696	-0.645333	0.699681	-1.67784	-1.37591	-1.51268	0.545278	1.61377	0.211298	-0.423315	1.23929	-0.135366
SIDM00380	0.129221	-0.490867	1.41276	-2.56888	0.555709	-0.24474	-1.94602	-3.20579	-0.666412	-1.45423	-2.40604	0.179227	-0.401424	1.03926	-0.306214
SIDM00384	0.558821	-1.4967	0.952892	0.733597	1.33973	-0.929165	0.138914	-1.73842	-0.482846	-1.67417	-3.41241	-0.462681	0.211823	-1.35696	-0.496686
SIDM00388	-0.31084	0.823371	-1.16011	3.24648	-0.386521	-0.301721	0.813617	-1.15072	0.0573833	0.344791	1.83025	-0.166284	0.143254	-0.583261	-0.0692151
SIDM00389	-0.0348223	0.121253	-1.54023	1.57417	-1.11793	-0.151138	1.45126	2.60112	1.31381	0.487213	2.76023	-0.133341	0.45325	-0.590863	0.736463
SIDM00390	-0.175246	-0.50424	0.790163	3.77996	1.20517	-1.19298	0.676171	-0.0111097	0.508655	0.321322	-2.96671	-0.100236	0.410309	0.0825309	0.0382658
SIDM00391	0.309986	-0.0281567	1.05854	-6.13578	1.50195	1.23777	0.570906	5.34921	1.0824	-0.118232	-0.306734	-0.337378	0.304457	-1.44149	-0.209511
SIDM00396	0.169503	-0.372807	0.576229	-3.02885	0.13727	-0.991377	-1.83208	-2.07126	0.928335	-0.972527	-1.74576	0.44081	-0.252712	0.821704	0.233525
SIDM00400	-0.233181	0.999906	-3.1225	2.95939	-1.02209	-0.0650066	1.42541	-1.1129	0.338356	1.77065	1.88756	-0.350324	0.333861	-2.33796	0.0597205
SIDM00403	-0.506938	0.694834	-0.0494175	0.694604	-0.616266	-0.380824	-1.22928	-2.68028	-2.05684	-0.458978	-1.41522	-0.0582653	-0.124546	0.957229	-0.189748
SIDM00404	0.0637675	0.0203713	-2.69986	0.722947	-0.332866	0.465985	1.73648	-0.189011	1.06165	2.04392	2.56336	-0.171105	0.484643	-2.24507	0.285364
SIDM00410	0.130631	-0.0952303	1.88316	4.4109	0.558733	0.610226	1.26077	0.00996836	-0.469265	-0.209282	-1.84201	0.433085	0.389438	0.313	-0.208289
SIDM00412	0.0531228	0.0120581	-2.144	-0.40696	-0.694181	0.174906	1.00096	0.0289344	-0.0774368	1.34625	2.4532	-0.0974116	0.16042	-1.68768	0.266858
SIDM00413	0.0333558	-0.0297131	-2.38849	-0.404924	-0.821878	0.224182	1.65498	1.947	0.823306	0.677864	2.75734	-0.436615	0.711622	-2.73126	-0.0545515
SIDM00415	-0.169767	0.32377	-2.04275	0.829867	-0.214906	-0.104991	1.18264	-0.408533	1.21203	0.778143	2.61805	-0.0202645	0.080099	-0.456752	0.500228
SIDM00416	0.0343458	0.0396017	-2.18448	1.55383	-0.27165	0.00640777	1.70764	-0.324089	2.79	1.63338	2.719	-0.0513505	0.6177	-1.04424	-0.402998
SIDM00417	0.258634	-0.0491181	2.3844	-2.10107	1.07861	1.29052	1.76225	5.42257	0.207352	0.0228033	-0.47109	-0.737935	0.346359	-1.56557	-0.0599169
SIDM00421	0.148251	-1.0048	0.438609	2.44546	0.285941	0.00960058	0.808777	1.05563	0.421584	-0.476398	-2.64001	-0.356388	0.585062	-0.786753	-0.432496
SIDM00422	-0.000277297	-0.322664	0.456249	2.53512	1.45414	0.352919	1.48366	-1.82348	0.0584463	-0.293421	-1.33981	-0.437805	0.703161	-2.69071	-0.240648
SIDM00423	-0.535118	0.615726	-1.32608	3.99155	-0.703082	0.0253805	1.3874	-0.704748	-0.124948	-0.332697	1.8043	0.12935	0.322789	-0.366667	0.232217
SIDM00424	-0.339216	0.861638	-0.588412	3.71433	-0.777087	-0.57546	1.85209	1.07564	0.42073	1.18682	2.80657	-0.299739	0.312887	0.311814	0.411392
SIDM00428	0.306883	-0.3888	0.447611	-0.878644	0.784615	-0.817196	-2.03222	-1.6093	-0.48789	-0.969994	-1.55082	0.212473	-0.697597	1.32283	0.448271
SIDM00431	-0.284304	0.295167	1.05205	-1.4117	-0.703305	-0.155775	-1.40079	-1.24978	-0.499728	0.398286	-0.611507	0.152038	-0.574121	1.7964	-0.326383
SIDM00433	-0.408971	0.698754	-0.26189	-3.38383	0.00697207	0.300165	-1.16644	-3.03305	-2.37139	0.770583	0.00471367	0.104822	-0.532319	2.00271	-0.279903
SIDM00434	0.163552	-0.0595152	2.12517	-3.28406	0.964639	0.282965	0.51347	5.30812	0.732438	-0.771964	-0.519562	-0.0627042	0.465689	-0.645294	-0.46724
SIDM00438	0.0206847	0.32226	-2.04751	1.03761	-0.316058	-0.170557	0.844535	-1.10592	0.516446	-1.45997	3.83305	0.00453004	0.222664	-0.915111	0.367824
SIDM00441	0.528744	-0.486137	0.573534	0.485717	0.620984	0.368288	-2.17375	-0.406862	-0.326908	-0.697619	-2.14747	0.368395	-0.40702	0.805907	0.549111
SIDM00443	-0.211773	0.422128	-1.44011	2.37476	-0.491143	-0.209874	0.974718	-1.0122	-0.187866	0.738536	2.50449	0.0627974	0.132442	-0.478709	0.185142
SIDM00446	0.309108	-0.749163	-1.51768	-1.03492	0.0782747	-0.193559	-2.24444	-1.0963	0.138524	0.200883	-1.93918	0.521235	-0.264122	-1.01196	-0.126312
SIDM00450	0.145885	-0.235768	-0.214985	0.963797	-0.382575	0.263528	-2.2514	-2.03995	-0.286868	-0.449009	-2.39292	1.04433	-0.263123	-0.151014	-0.119027
SIDM00451	-0.604533	0.771393	-0.564779	-1.23817	-1.21488	0.546295	-1.12858	-2.80065	-3.30393	0.438215	-0.982544	-0.159129	-0.358715	1.06807	-0.606086
SIDM00458	0.0987037	-0.489742	0.934425	-0.480463	0.597303	-0.0133121	-1.27716	0.674744	0.728784	-0.589917	-2.6461	-0.309249	-0.227948	-0.347967	-0.250777
SIDM00459	0.134892	0.425965	-2.73094	1.66966	-1.20164	0.203499	1.47824	-0.47688	0.249754	0.448823	2.40769	-0.476074	0.446573	-2.18872	0.36905
SIDM00460	-0.266145	0.0654587	-2.77106	1.11531	-0.577046	-0.376103	-0.251996	-0.565233	-0.313259	-0.239029	2.30078	0.0494541	0.12536	-1.28686	-0.0937524
SIDM00463	-0.560149	1.09756	0.647038	1.2821	-1.16796	-0.411894	-1.35463	-1.72055	-2.2076	-0.427271	-0.634118	0.0588722	-0.385021	1.59968	-0.081356
SIDM00467	0.166658	-0.181176	1.04834	1.81827	0.147223	-0.472691	1.2516	0.745541	0.536526	0.259164	-0.0426858	0.0211496	-0.0236578	0.487344	-0.13025
SIDM00482	0.184995	-0.0296017	1.90733	4.62041	0.730605	-0.626572	1.99584	0.681272	0.878817	0.25429	-0.54099	0.106998	0.189004	-0.0834009	0.548633
SIDM00495	0.135597	-0.145147	3.27195	-3.32489	1.97404	-0.892268	0.699728	6.18873	0.932754	-0.246217	-0.833424	-0.0850968	0.764804	-2.26319	-0.859085
SIDM00502	0.0339954	-0.0256467	3.52275	-1.78253	0.337441	-0.987621	0.873694	5.99818	0.114768	-0.115065	0.0254434	-0.060503	-0.00869618	0.624015	-0.320979
SIDM00526	-0.181897	-0.187964	3.044	-3.99245	0.390396	-1.024	-1.32061	0.767744	0.254853	-0.759798	-2.49071	0.129677	-0.220095	0.265013	0.0670891
SIDM00549	-0.139153	0.0931289	-1.70793	0.212597	-0.402767	0.636304	-1.40415	-1.53105	-1.22904	-0.074113	1.55284	0.153566	-0.556906	1.5208	0.0809971
SIDM00553	0.652508	-0.288711	0.97973	-6.20594	0.748273	-0.400792	-2.83441	-1.82615	1.02246	-0.612136	-1.53907	0.655643	-0.933893	0.999648	0.481243
SIDM00561	0.499374	0.0390944	-2.03198	-1.31514	-0.488606	0.913828	1.6275	-0.272686	0.123544	1.34908	2.97543	-0.180174	0.016547	-1.2389	0.101109
SIDM00576	0.260124	-0.296593	-0.104317	1.68181	0.65397	-0.604602	-2.79312	-1.69215	-0.298845	-0.228229	-1.0657	0.505987	-0.218696	0.574466	-0.148611
SIDM00580	0.663476	-0.726743	0.987066	-4.30311	0.368256	0.18688	-2.06662	-2.13116	-0.164167	-1.2294	-2.268	0.469563	-0.617422	0.43226	-0.32691
SIDM00623	0.448832	-0.599264	1.98118	-1.29578	1.02832	-0.0547246	1.11131	0.462594	-0.579642	-1.12384	-0.43527	-0.176898	0.0944451	-1.25454	-0.411083
SIDM00632	0.181249	-0.556806	1.73358	-0.880509	0.109117	-1.0823	1.29813	3.55436	1.46509	0.477342	-0.955648	0.228068	0.142009	0.487703	-0.513981
SIDM00637	-0.422139	0.415044	-1.42711	2.09814	-1.09384	-0.544373	1.53329	0.927833	1.51098	0.621647	2.55421	-0.315732	0.536976	0.170469	0.541804
SIDM00641	-0.384549	0.387101	-0.782569	1.84619	-0.728777	-0.198264	1.3195	-0.476458	0.894975	0.288072	2.17123	-0.208911	0.0936787	0.641361	0.293998
SIDM00657	0.265493	-0.356895	-0.208848	-2.92495	0.5677	-0.160455	-2.8252	-2.4468	0.33481	-2.48793	-1.48563	0.177513	-0.218152	0.501119	-0.0445982
SIDM00661	-0.307387	0.245948	-1.38596	0.906582	-0.627829	0.523812	1.05866	-0.741096	0.263018	0.746565	2.56673	-0.473643	0.423903	-0.997207	0.433318
SIDM00668	0.994518	-0.597697	0.141551	-4.7808	-0.211461	0.390176	1.33095	-0.284659	1.4478	-0.341142	0.793327	0.0682231	-0.5402	0.772428	0.0803832
SIDM00671	-0.0706043	-0.18109	-0.758579	2.83284	0.115499	-0.177817	1.00818	-0.338446	-0.0128599	-0.774826	-0.331364	-0.206147	0.288007	-1.07418	0.319838
SIDM00688	0.308311	0.0126907	2.54058	3.35449	0.548596	-0.0842619	1.00419	2.68099	1.25656	-0.518118	-0.155338	0.0776931	0.411099	0.737474	0.192192
SIDM00785	-0.254602	-0.0960565	1.11543	-3.06012	-0.0708413	0.0756208	-2.44954	-2.95696	-0.882573	-0.269009	-1.2166	0.0266016	-0.497561	1.77119	-0.026186
SIDM00793	-0.325976	0.357499	-0.564239	1.15607	-0.933817	0.301322	1.85814	-0.81723	0.991449	2.01016	1.79194	-0.116878	0.408221	0.907705	-0.325161
SIDM00808	0.816681	-0.480566	-0.122461	1.19457	-0.20497	0.221822	1.60733	1.63639	0.49417	-0.314946	0.493829	-0.367059	1.02769	-1.09926	-0.445454
SIDM00813	0.480653	-1.15545	0.267903	-5.94022	0.148464	0.363672	1.11348	2.77737	2.15585	0.178019	0.976703	0.0336808	0.0349333	0.275	-0.76403
SIDM00829	0.404417	-0.2454	0.675728	-6.34641	0.602111	-0.151537	-2.18712	-2.17253	1.87983	-1.66565	-1.57171	0.522091	-0.271292	0.809423	0.404868
SIDM00844	0.0124222	0.231925	-1.74457	2.07922	-0.536137	-0.900231	1.57261	1.6741	1.03539	0.724803	2.75274	-0.152926	0.569758	-1.43253	0.686037
SIDM00845	-0.142738	0.527538	-3.10489	2.93438	-1.19813	-0.0175909	1.92137	-0.430131	0.331678	1.68631	2.57553	-0.145526	0.327901	-1.43635	-0.00829829
SIDM00854	-0.126366	0.676562	-2.51675	0.57433	-0.781534	-0.744134	1.17049	-0.447017	0.861831	1.83602	3.17425	-0.0370421	0.309575	-0.902853	0.80882
SIDM00859	0.493985	-0.21393	-1.75843	-0.235244	-0.575967	-0.139853	1.37064	0.393584	0.816108	0.891501	1.97932	-0.14003	0.361098	-1.8583	0.758524
SIDM00863	-0.0135318	-0.433414	0.284933	3.16053	-0.325189	0.786217	2.32218	0.262577	1.82266	1.61058	0.415046	0.11591	0.491679	0.313662	-0.418824
SIDM00886	-0.603659	0.792998	-2.41029	2.69028	-0.417687	0.297691	1.99228	-0.481521	0.349373	1.9962	2.4614	-0.216213	0.511995	-1.85945	0.480392
SIDM00895	0.419502	-0.20642	1.5509	-2.29779	0.446135	0.250053	0.516529	5.92571	0.641228	0.215186	-0.5418	-0.400661	0.222479	0.0326585	-0.193511
SIDM00896	-0.0175738	0.178214	2.66118	3.51077	0.85786	-0.460411	0.769345	1.65574	2.10907	-0.0563667	-0.550705	0.229186	0.486789	0.299905	-0.319625
SIDM00907	-0.40812	0.932189	-1.36466	3.32276	-0.625202	-0.191834	1.92598	-0.695632	0.848968	2.47859	2.49929	-0.132042	0.354746	-0.397993	-0.338244
SIDM00946	-0.446537	0.285053	0.110646	2.3643	-0.264029	0.58908	-1.25622	-1.97407	-1.95197	-1.41376	-0.845289	0.0979366	-0.133285	0.255965	0.275172
SIDM00948	-0.194036	0.634936	-2.08145	1.33316	-1.26803	-0.0897883	1.56808	-0.411205	0.876337	2.11341	2.07913	-0.198497	0.429218	-1.70633	0.131527
SIDM00949	0.180985	-1.34725	0.542042	2.73309	1.20345	-0.337463	0.733385	0.521588	0.359751	-0.11883	-3.03911	-0.11486	0.617628	-1.12603	-0.554394
SIDM00951	-0.115204	0.475781	0.358126	0.94127	-0.213039	0.13583	-1.44389	-1.80426	-1.74288	-0.172827	-1.31269	-0.153876	-0.357033	-0.39699	0.0248126
SIDM00952	0.402015	-0.0182295	1.7546	3.56455	0.43922	0.179257	1.59044	4.54026	1.15324	-0.136207	0.736595	0.134467	0.645798	-0.0414446	0.0950598
SIDM00958	-0.238592	0.647988	0.0223691	-0.0576148	-0.0293008	-0.173317	-0.679668	-2.244	-1.31581	0.211971	-0.708856	-0.085003	-0.412193	1.27113	-0.543565
SIDM00962	-0.0978458	0.160186	-0.836153	2.92989	0.0562242	-0.951653	-1.34803	-1.11605	-0.648406	0.130009	-0.584367	0.174085	-0.179772	0.939961	0.119826
SIDM00981	-0.400491	0.359207	-2.04926	2.60718	-1.04648	-0.282659	1.17821	-1.40926	0.335089	0.79259	2.98166	0.036851	0.279044	0.0867813	0.0339259
SIDM00984	0.788886	-1.3901	0.265658	-6.84031	0.446207	0.68963	1.72904	3.53929	3.37816	0.516354	0.511223	-0.0886353	0.111479	0.304522	0.390043
SIDM00985	-0.190112	0.717056	-1.43623	2.02205	-0.567261	-0.652507	1.52773	-0.81358	0.602053	0.959939	3.31627	0.00896296	0.320956	-0.529501	0.749473
SIDM00993	0.0601507	0.0753597	1.80878	0.998172	0.535876	-0.555406	1.35753	-0.112616	0.687169	-1.07353	-0.626638	-0.167136	-0.021207	-1.34118	0.0402053
SIDM00994	-0.450356	0.776136	-0.604617	2.6482	-0.262586	0.395698	-1.85106	-1.67624	-2.18022	-0.685996	-0.12258	0.0831767	-0.0985369	1.13555	0.195142
SIDM01003	-0.474507	0.753352	0.0592608	-0.687571	-1.06523	-0.285262	-1.20595	-2.34793	-1.87903	0.363984	-0.66214	0.33885	-0.415902	1.35518	-0.293981
SIDM01004	-0.20009	-0.775214	0.601387	-1.45655	0.440668	-0.272502	-2.14869	-0.499455	-0.576754	-1.35188	-2.40116	-0.266716	-0.252158	0.429469	-0.120227
SIDM01006	0.521767	0.391498	1.73639	-1.64077	-0.018723	0.529576	0.699312	2.35713	0.0715743	-0.284396	-0.198695	0.317486	0.229406	1.0252	-0.0552576
SIDM01007	-0.257544	0.798783	-0.0739618	1.22938	-0.350001	0.612236	-1.32092	-2.10447	-2.13277	-1.30981	0.317399	-0.301167	0.00837947	1.35561	0.448508
SIDM01011	0.44309	-0.272729	-0.410678	0.546288	-0.224734	0.60441	2.09253	1.22171	0.346671	0.48398	1.41754	-0.067852	0.138154	-1.28753	0.15698
SIDM01012	0.283162	-0.779401	0.391063	0.0969578	0.00822435	-0.486535	1.56015	4.48508	1.54831	0.585097	0.679227	0.0978605	0.23359	-0.0545333	-0.605947
SIDM01013	0.307946	-1.08661	0.656198	-3.61849	0.171552	0.198042	1.39778	3.10413	1.4775	0.440859	0.391554	0.154273	0.132655	-0.279476	-0.690337
SIDM01015	-0.141989	-0.141507	3.23063	-5.03636	1.03372	-1.31822	-1.78431	0.0924466	-0.358391	-0.522588	-2.77258	0.0503259	-0.496019	-0.15478	-0.49902
SIDM01017	-0.290826	0.669258	-2.80434	0.572346	-1.42455	0.298634	0.784992	-0.389805	-0.490291	1.32581	3.10577	-0.0359752	-0.0645944	-0.0962763	0.355573
SIDM01018	-0.310847	-0.208511	1.58938	3.69207	1.25679	-0.936926	1.77078	2.61971	-0.0630945	-0.444169	-0.956326	-0.190354	0.324353	-0.0676863	-0.332252
SIDM01019	0.214261	-0.403059	0.779269	-1.06677	1.24981	-0.645555	-1.91111	-0.834925	-0.319459	-0.845873	-2.40621	-0.0897223	-0.885715	0.638718	0.38101
SIDM01034	-0.206777	-0.184471	-1.57415	0.427272	-0.66035	0.600071	-1.12964	-1.24499	-1.47824	-2.57486	2.53483	0.156016	-0.253336	1.56789	0.0707289
SIDM01036	0.21287	-0.316962	0.938187	-4.60554	0.0178117	0.25807	0.176255	3.69738	0.790166	0.138356	-1.47121	-0.281555	0.350651	-0.638752	0.0107501
SIDM01047	0.393445	-0.336429	0.31047	-0.948691	0.912358	-0.340272	-2.60591	-3.53986	-0.00780187	-0.122893	-2.51606	0.270193	-0.693372	0.105144	0.203076
SIDM01048	0.769962	-0.12753	1.63051	-7.24736	1.0508	1.59427	1.52693	7.35618	-0.284067	-0.0103355	0.0132694	-0.432659	0.392612	-2.05269	-0.078392
SIDM01057	-0.138602	-0.0609331	0.596594	0.612189	0.507204	0.133035	-2.47523	-2.75674	-2.06817	-0.204456	-1.84594	0.300127	-0.70014	0.701085	-0.485193
SIDM01058	0.0831369	-0.298949	-1.86653	-3.90161	-0.250451	0.75791	1.14009	-0.222606	1.07713	1.81931	1.83585	0.0715348	-0.183661	0.218856	-0.269606
SIDM01064	0.141096	-0.766595	0.801609	1.72803	0.193081	0.937826	1.09212	-1.53222	-1.06547	-0.62252	-2.14965	-0.270929	0.0898221	-2.1135	-0.0815829
SIDM01073	0.346589	-0.583942	0.690268	-0.995335	-0.47768	-0.0405229	0.921671	3.91933	0.709713	0.528282	0.583228	0.00796017	-0.149684	1.27435	0.314179
SIDM01086	0.103214	-0.21185	-1.70479	-0.160899	0.0874061	0.273719	-1.17904	-2.19404	0.19025	-5.00012	0.682847	0.0739579	-0.143261	1.2005	0.104279
SIDM01092	0.391829	-0.747402	0.443574	-1.36988	-0.120554	0.534868	0.915934	0.429225	0.572158	-0.184061	0.650647	-0.11729	-0.37858	1.39042	-0.00949245
SIDM01102	0.272329	-0.168995	1.55078	4.63881	0.227999	-0.558661	1.75747	2.27642	1.19803	-0.34811	-0.889407	0.0169612	0.518008	0.384667	-0.351326
SIDM01154	-0.541948	0.957256	-0.112362	1.71303	-0.350368	0.212326	-0.22664	-1.27217	-1.40003	0.892592	-0.674896	0.0860242	-0.139245	0.85061	0.426695
SIDM01176	-0.305946	0.0124329	-1.70427	1.06885	-0.355253	0.708651	-1.30355	-1.36642	-1.34028	0.985899	1.0627	0.36651	-0.323647	1.16962	0.188675
SIDM01177	-0.184952	0.653718	-1.8472	-0.850151	-1.25455	-0.157746	0.71912	-0.459345	0.780695	0.894294	3.18142	-0.195265	0.196591	-0.0541069	0.738384
SIDM01205	0.227328	-0.479454	1.8874	2.84611	0.632143	-0.138039	-2.25642	-1.66736	-0.978282	-1.56974	-3.16445	0.268386	-0.472127	-0.532969	-0.193983
SIDM01217	-0.149511	-0.117114	-1.64567	0.224155	-0.443355	0.748465	-2.00616	-1.04179	-1.391	0.126725	1.08241	0.165698	-0.513979	1.20042	0.0949713
SIDM01245	-0.0937335	0.3489	-0.104998	1.14891	0.261755	0.0456889	-1.37691	-2.16365	-1.90214	-0.288256	-1.73479	-0.149926	-0.500433	0.488325	0.136201
SIDM01247	0.10712	0.454082	-2.16196	3.27984	-0.732079	-0.0188494	2.26003	2.41631	1.83616	2.37492	2.80673	-0.0575203	0.865692	-1.61741	0.148116
SIDM01251	0.5701	0.0418143	1.27395	0.0563243	-0.01677	-0.199091	-0.150616	-1.3557	-1.19268	-0.833413	-1.20167	-0.0419136	-0.0384656	0.82173	-0.130798
SIDM01259	-0.246348	0.796033	-0.304839	3.53422	-0.974736	0.291017	1.22934	0.129761	-0.0930138	1.46236	0.999609	0.11242	0.220618	-0.347314	-0.0478458
SIDM01265	0.352336	0.121819	0.672735	-2.34359	-0.128928	1.31277	1.32294	1.36566	0.604105	-0.654341	-0.0804628	0.700537	-0.0124295	0.362817	0.236933
SIDM01201	0.361115	0.293579	1.69172	4.11317	0.877027	0.539147	1.7063	2.19847	-0.238501	-3.63201	-1.32472	0.19203	0.411917	1.68664	0.231938
SIDM00360	0.12264	2.42292	0.190351	-0.658274	-0.263026	1.19235	1.65453	-1.65456	0.911827	0.0522735	-1.23155	0.16174	-0.57982	-0.938534	-0.320107
SIDM00618	1.04692	0.227598	1.36301	-1.15115	0.0146428	0.45205	-0.058137	-1.03691	-0.602958	0.0793637	1.92883	-0.759469	-0.915124	-0.663534	-0.27612
SIDM00680	3.09215	1.3388	-0.781794	1.21927	-0.179762	-0.22097	-1.52622	2.93455	1.29502	0.187761	0.181973	0.538049	-2.32542	-0.243002	-0.0277542
SIDM00779	-0.533758	1.98778	-1.22598	1.51003	-0.368932	0.34305	0.244353	1.86506	0.631317	-0.210708	-1.4799	0.681384	-1.37172	-0.300323	0.403476
SIDM01150	-0.251217	-0.904124	0.78788	-0.76696	-0.0663648	-0.424466	0.203455	-1.64821	0.729091	0.172367	-2.23351	-1.18232	0.545903	-1.64997	0.869854
SIDM00572	2.29897	-0.829925	-0.564591	1.79078	0.174432	-0.50639	0.0205506	0.67428	-0.783094	0.187053	-1.0439	-0.132896	-0.225399	-0.752141	0.59169
SIDM00146	0.475391	-2.09876	-1.46111	2.38197	0.179645	0.74911	-0.26518	0.280354	-0.205178	-0.251463	-0.812162	-1.07847	0.0151208	-0.253048	0.404405
SIDM01190	-0.696296	-1.38895	-0.523152	-1.06731	-0.0757201	0.677911	-0.424845	4.57814	-1.59933	-0.00404352	-0.293065	-0.852336	0.111711	-0.717567	-0.456979
SIDM00090	-0.552768	-1.51235	-0.895052	0.458148	-0.211325	-0.638642	0.313611	-2.18461	-0.358979	-0.195678	-0.279439	-1.52592	0.445159	-1.03657	0.510573
SIDM00832	3.14697	1.38844	-1.10574	1.48436	0.00560242	0.0773578	-1.33459	1.15518	0.935463	-0.1553	-0.0190786	0.951992	-3.19666	-0.418257	0.0764439
SIDM01110	-0.722684	-2.0012	-0.320627	0.376358	-0.00342989	-0.518869	0.194703	-1.21453	0.829378	-0.143738	-0.35098	-0.99036	-0.224429	-0.396736	0.336936
SIDM00812	2.50557	0.76978	-0.384825	1.43928	0.0195486	0.0386733	-0.657356	0.896321	-0.574562	0.0305468	0.524295	0.80464	-2.21837	-0.582394	0.07178
SIDM01164	-2.12353	-2.09812	-0.575607	-1.96395	0.324331	1.71528	-0.833224	1.98051	-0.129556	-0.122262	-0.138271	-0.430401	0.480615	-0.0171726	0.118289
SIDM01125	0.494781	-1.35343	-0.0749626	-1.6969	0.20323	-1.03393	0.503762	1.25273	0.334528	-0.0129012	-1.48937	-0.536938	0.0536352	0.0590972	0.273679
SIDM00105	0.600395	0.567802	0.84239	-3.22313	0.0262543	0.0409967	0.644142	-0.325167	-0.496183	0.475024	0.153248	-0.740031	0.295935	1.04885	-0.177814
SIDM00893	1.89704	0.283141	0.937776	2.9705	0.188172	1.57156	-0.297515	-2.10291	-0.642553	-0.116502	0.70198	-0.366295	1.95394	-0.665303	0.190749
SIDM01024	-0.208372	0.606348	1.63881	3.78836	-0.368275	-2.09808	0.581356	-0.514424	-0.380163	0.381432	1.72896	-0.186392	0.957104	1.32784	-0.670547
SIDM00837	1.97903	1.29548	-0.457389	5.71326	-0.00396173	-1.75498	-0.916093	-1.26988	-0.0904779	-0.0877068	-0.894687	0.443813	-1.23939	-1.90616	-0.246326
SIDM00973	-2.01427	-1.88987	0.247964	0.939768	0.185459	-0.282385	0.0156448	-0.865197	0.346291	-0.235379	-0.787769	2.66715	0.412776	-0.909726	-0.236251
SIDM00486	1.92481	-0.315914	-0.257199	2.3812	0.168969	-0.619587	0.893923	0.410678	-0.45534	0.268723	-0.217006	-0.142265	0.361223	1.95967	0.531184
SIDM00541	3.39679	1.38298	-0.145127	-0.82882	-0.127014	0.535532	-1.2546	0.932535	1.04918	0.166233	0.499677	0.833125	-2.82226	0.408145	0.0839302
SIDM00369	1.54834	-0.707217	-0.889595	0.966411	-0.0590172	-0.457572	0.855614	-2.73307	-1.29825	0.0606729	-0.226087	-0.395818	1.09985	-1.63416	0.140494
SIDM01188	1.98593	-1.16408	-0.594686	-1.96914	0.167718	0.481244	1.03956	-0.0802055	-0.211598	0.33467	-0.739371	0.336498	-0.697843	0.0942302	-1.27158
SIDM00771	-0.0437427	-1.27604	-0.10094	-2.22752	0.149288	-0.638281	0.242659	0.733521	1.44872	0.20059	-1.83391	-0.205335	-0.357195	-0.127105	0.502929
SIDM00151	-0.032008	0.253169	1.76373	0.53264	0.164035	-0.784484	-0.144896	-1.6297	-0.573694	0.358828	1.79056	-1.24844	-1.26283	-0.664667	0.186456
SIDM00081	-1.70025	-1.08282	2.29048	0.0789765	0.156379	0.439121	0.363438	-0.597117	0.0960411	0.143618	0.263501	4.67984	-0.587309	-2.30702	-0.0202846
SIDM00826	3.77337	1.05291	-1.64788	3.50261	0.374694	0.840468	-0.736735	0.378079	2.13365	-0.158059	-1.08859	1.56175	-2.2224	-1.65389	-0.196301
SIDM00122	-1.57223	-1.26124	-0.575786	-0.935253	-0.0402076	0.438648	-0.875846	-0.545485	-0.529775	-0.216084	-0.631392	-0.912005	0.928453	-0.492425	0.538077
SIDM00675	0.141877	-0.261931	-0.104693	-2.09159	0.143828	1.03237	-0.0551615	-2.10127	-1.47275	0.170975	-0.00396401	-0.717144	0.809244	0.220326	-0.239523
SIDM01199	-1.15785	-2.02587	0.453405	0.0944573	0.255877	0.535351	-0.0792608	1.36866	-0.44337	-0.0147283	-0.000332679	-0.970739	-0.620448	1.15315	0.307689
SIDM00750	1.00942	0.296325	2.48182	0.414283	-0.053869	-0.162421	0.256795	-2.01897	-1.54562	-0.0287533	0.120026	-0.780019	1.17462	0.0892491	-0.0427655
SIDM00499	-0.0493091	3.17108	1.19225	-1.96644	-0.159382	0.602696	0.42661	2.24831	1.08316	0.429337	-0.467891	-0.099241	-0.0393029	-0.62874	0.158735
SIDM00120	0.931518	-0.98348	-0.367615	-0.47457	0.045883	-0.0191974	1.04045	-2.52019	0.211302	0.0463691	-0.400005	-1.32981	0.239461	-0.221319	0.487934
SIDM01085	2.18294	0.603812	0.258657	1.08585	-0.224892	0.654759	-0.935952	-1.23823	0.394285	0.117074	0.910541	0.494044	0.558282	0.880747	0.352119
SIDM00799	-2.03797	-1.98772	-0.0855753	3.14406	0.186508	1.87728	-0.105585	-0.655163	-0.701345	-0.171848	0.146993	-1.09598	-0.41973	0.432843	0.00815724
[truncated: 751 more rows]

## Sheet: Drug response weights
Table S4 Multi-omic analyses. Related to Figure 3.
	F1	F2	F3	F4	F5	F6	F7	F8	F9	F10	F11	F12	F13	F14	F15
[truncated: 710 more rows]

## Sheet: Methylation weights
Table S4 Multi-omic analyses. Related to Figure 3.
[truncated: 14,609 more rows]

[truncated: 4 more sheets: Proteomics (ProCan-DepMapSanger, Proteomics (CCLE) weights, Transcriptomics weights, Protein-protein correlations]
