# Supplementary material for: Pan-cancer proteomic map of 949 human cell lines
Source: Cancer Cell. 2022 Aug 8;40(8):835–849.e8. doi: 10.1016/j.ccell.2022.06.010 (PMC9387775; doi:10.1016/j.ccell.2022.06.010)
Supplement: Table S5. Drug-protein and CRISPR-protein association analysis, related to Figures 4 and 5 [file mmc6.xlsx]

## Sheet: Legend
Table S5. Drug-protein and CRISPR-protein association analysis. Related to Figure 4 and Figure 5.
Drug-Protein associations (filter: fdr | nc_fdr < 1% abs(beta | nc_beta) > 0.1)
column	description
drug_id	drug_id defined as <drug_code>_<drug_name>_<GDSC_version>
x_id	the gene name of the protein
n	the number of cell lines considered
beta	the coefficient from linear models that include all covariates
pval	the p value from the log likelihood ratio test
fdr	the BH ajusted p value
nc_pval	the p value from linear models which do not include transcriptomics covariates
nc_fdr	FDR from linear models which do not include transcriptomics covariates
nc_beta	the coefficient from linear models that do not use any transcriptomics covariate
r	the Pearson's r between true IC50 and predicted IC50 from DeepOmicNet
target	Designed target of the drug from Sanger's curated information
ppi	the distance between the protein and drug target in the protein-protein interaction network
skew	the skewness of the distribution of the IC50 of a drug. The smaller the more selective a drug is.
CRISPR-Protein associations (filter: fdr | nc_fdr < 1% abs(beta | nc_beta) > 0.1)
column	description
y_id	The gene that is knocked out
x_id	the gene name of the protein
n	the number of cell lines considered
beta	the coefficient from linear models that include all covariates
pval	the p value from the log likelihood ratio test
fdr	the BH ajusted p value
nc_pval	the p value from linear models which do not include transcriptomics covariates
nc_fdr	FDR from linear models which do not include transcriptomics covariates
nc_beta	the coefficient from linear models that do not use any transcriptomics covariate
r	the Pearson's r between true gene knockout effect and predicted gene knockout effect from DeepOmicNet
ppi	the distance between the protein and CRISPR target gene in the protein-protein interaction network
skew	the skewness of the distribution of the gene knockout effect. The smaller the more selective a gene knockout is.

## Sheet: All Drug-Protein associations
Table S5. Drug-protein and CRISPR-protein association analysis. Related to Figure 4 and Figure 5.
y_id	x_id	n	beta	lr	covs	pval	fdr	nc_beta	nc_lr	nc_pval	nc_fdr	r2	target	ppi	skew
1047;Nutlin-3a (-);GDSC2	REXO4	812	0.717036	64.4259	22	1.00232e-15	5.54887e-12	0.73976	81.505	1.74821e-19	2.41953e-16	0.690355	MDM2	4	-0.772296
1047;Nutlin-3a (-);GDSC1	REXO4	783	0.567864	57.8955	22	2.76413e-14	1.51696e-10	0.545655	63.3237	1.75377e-15	1.92494e-12	0.631919	MDM2	4	-0.606055
1047;Nutlin-3a (-);GDSC2	TPX2	890	0.430627	48.0074	22	4.2461e-12	1.17532e-08	0.532007	90.9526	1.47157e-21	2.71553e-18	0.690355	MDM2	2	-0.772296
1928;I-BRD9;GDSC2	WDR33	872	0.456581	47.7669	22	4.80018e-12	2.65306e-08	0.402689	39.0007	4.23659e-10	1.17078e-06	0.640672	BRD9	3	-0.161231
2075;EGFR_8897;GDSC2	CTSD	703	-0.394178	40.5321	22	1.93415e-10	1.02704e-06	-0.228871	31.8758	1.64355e-08	1.5047e-06	0.371993	EGFR	2	-0.216217
1862;MG-132;GDSC2	PSMB7	915	0.247163	40.1376	22	2.36691e-10	1.31032e-06	0.197456	29.0927	6.89961e-08	3.15655e-05	0.54177			1.22001
1862;MG-132;GDSC2	PSMB6	915	0.219126	37.1571	22	1.08987e-09	3.01675e-06	0.172389	27.3422	1.70447e-07	6.29062e-05	0.54177			1.22001
1079;Dasatinib;GDSC2	PFDN5	882	0.512187	36.6379	22	1.42238e-09	3.93358e-06	0.834514	81.2991	1.94015e-19	1.7308e-17	0.601441	ABL1;KIT;PDGFRA;PDGFRB;SRC	-	-0.717973
1079;Dasatinib;GDSC2	PLOD1	798	-0.52052	36.9748	22	1.19663e-09	3.93358e-06	-0.609266	93.3023	4.48875e-22	7.30213e-20	0.601441	ABL1;KIT;PDGFRA;PDGFRB;SRC	-	-0.717973
1862;MG-132;GDSC2	PSMB4	914	0.273735	35.5091	22	2.53859e-09	4.68454e-06	0.206243	21.5863	3.38263e-06	0.000645733	0.54177			1.22001
1862;MG-132;GDSC2	PSMB3	915	0.263033	34.8025	22	3.64899e-09	5.0502e-06	0.207404	22.8032	1.79467e-06	0.000451605	0.54177			1.22001
1403;AZD6094;GDSC1	CAPZA1	864	0.361678	37.1663	22	1.08472e-09	5.93883e-06	0.203067	15.6662	7.5562e-05	0.0286228	0.430568	MET	3	-4.08407
1047;Nutlin-3a (-);GDSC2	SNW1	915	0.886538	34.1043	22	5.22347e-09	5.96903e-06	1.01707	60.9913	5.73286e-15	3.17371e-12	0.690355	MDM2	2	-0.772296
1047;Nutlin-3a (-);GDSC2	SMARCC1	894	0.426219	34.928	22	3.42122e-09	5.96903e-06	0.275977	20.6672	5.4643e-06	0.000148286	0.690355	MDM2	2	-0.772296
1047;Nutlin-3a (-);GDSC2	KPNA2	914	0.312638	34.0429	22	5.3911e-09	5.96903e-06	0.207583	18.1326	2.06046e-05	0.000403572	0.690355	MDM2	2	-0.772296
1047;Nutlin-3a (-);GDSC2	FDXR	898	-0.401075	33.3741	22	7.60312e-09	7.01515e-06	-0.48096	122.894	1.47138e-28	4.07279e-25	0.690355	MDM2	4	-0.772296
1862;MG-132;GDSC2	PSMA2	916	0.23671	32.4329	22	1.2338e-08	1.36606e-05	0.188652	22.2705	2.36819e-06	0.000504243	0.54177			1.22001
1931;MIRA-1;GDSC2	WDR33	876	0.323131	34.5942	22	4.06122e-09	2.24748e-05	0.273916	25.2182	5.1198e-07	0.000128786	0.65504	TP53	2	-0.770895
1047;Nutlin-3a (-);GDSC2	TOP2A	912	0.319587	30.7969	22	2.8649e-08	2.26572e-05	0.413239	66.3315	3.8111e-16	3.51637e-13	0.690355	MDM2	2	-0.772296
2109;AZ6102;GDSC2	GBA	786	-0.342936	34.406	22	4.47339e-09	2.47065e-05	-0.320883	45.994	1.18614e-11	6.55108e-08	0.412031	TNKS;TNKS2	-	0.822086
1080;Paclitaxel;GDSC2	WDR33	872	0.62132	34.3552	22	4.59174e-09	2.53786e-05	0.465741	19.5585	9.75674e-06	0.010131	0.567984	BCL2;TUBB1	-	0.503931
1047;Nutlin-3a (-);GDSC2	GBA	795	-0.445471	30.2641	22	3.77036e-08	2.60909e-05	-0.467353	48.3799	3.51144e-12	1.28499e-09	0.690355	MDM2	3	-0.772296
2109;AZ6102;GDSC2	CTSA	784	-0.319831	32.877	22	9.81805e-09	2.71125e-05	-0.193372	25.01	5.70338e-07	0.000434405	0.412031	TNKS;TNKS2	-	0.822086
1047;Nutlin-3a (-);GDSC2	TOMM20	915	0.599723	29.6256	22	5.24088e-08	3.22372e-05	0.544712	25.5476	4.31606e-07	2.09594e-05	0.690355	MDM2	3	-0.772296
1047;Nutlin-3a (-);GDSC2	DDB1	915	-0.671302	29.3463	22	6.05314e-08	3.35102e-05	-0.517166	17.6197	2.69782e-05	0.000485242	0.690355	MDM2	2	-0.772296
1924;Ipatasertib;GDSC2	MRPL12	907	0.490991	33.7873	22	6.14804e-09	3.39802e-05	0.266511	11.9886	0.000535281	0.0113244	0.471556	AKT1;AKT3	-	-0.406607
1047;Nutlin-3a (-);GDSC2	ATP6V1B2	914	-0.514934	29.0013	22	7.23283e-08	3.64008e-05	-0.481967	63.0995	1.96522e-15	1.20883e-12	0.690355	MDM2	3	-0.772296
1007;Docetaxel;GDSC2	WDR33	880	0.400602	33.5496	22	6.94698e-09	3.84585e-05	0.306904	19.1845	1.18675e-05	0.00545931	0.620779			0.620248
1960;SYK_9721;GDSC2	CLIP1	628	-0.492863	33.3353	22	7.75623e-09	4.11778e-05	-0.42634	29.0238	7.14949e-08	0.000189783	0.573432	SYK	2	-0.0280894
2016;EGFR_5383;GDSC2	ITGB1	701	0.287187	33.1034	22	8.73839e-09	4.63921e-05	0.17598	43.7865	3.66216e-11	1.94424e-07	0.718513	EGFR	1	-0.293636
1047;Nutlin-3a (-);GDSC2	RPL22	910	0.566017	28.1029	22	1.15033e-07	5.30687e-05	0.434295	17.5321	2.82494e-05	0.000501245	0.690355	MDM2	2	-0.772296
1239;YK-4-279;GDSC2	WDR33	872	0.449605	32.9174	22	9.61592e-09	5.31472e-05	0.400282	26.7313	2.33808e-07	0.000143584	0.659115	DHX9	1	0.646093
1047;Nutlin-3a (-);GDSC2	BCAS2	915	0.695024	27.8419	22	1.31643e-07	5.60598e-05	0.976388	63.7951	1.38054e-15	9.55334e-13	0.690355	MDM2	3	-0.772296
1058;Pictilisib;GDSC2	MRPL12	915	0.422016	32.776	22	1.03411e-08	5.72486e-05	0.234763	12.9184	0.000325367	0.0123372	0.390545	PIK3CA;PIK3CB;PIK3CD;PIK3CG	-	0.330405
1864;R428;GDSC2	TOR1AIP2	870	0.337382	32.7711	22	1.03674e-08	5.72801e-05	0.256395	26.9567	2.08068e-07	0.000574788	0.618816	AXL	5+	-0.476568
1862;MG-132;GDSC2	PSMB1	916	0.243168	28.9599	22	7.38934e-08	5.84391e-05	0.208327	22.9894	1.62893e-06	0.000429417	0.54177			1.22001
1862;MG-132;GDSC2	PSMA1	916	0.219596	28.9909	22	7.27202e-08	5.84391e-05	0.169818	19.0286	1.28774e-05	0.00209674	0.54177			1.22001
2014;Brigatinib;GDSC2	SDHB	706	-0.354594	32.6397	22	1.10925e-08	5.88902e-05	-0.34824	34.3688	4.55964e-09	1.21036e-05	0.550388	EGFR;ALK	-	0.426685
2109;AZ6102;GDSC2	RPS5	904	0.37203	30.5717	22	3.21746e-08	5.92335e-05	0.31441	23.5877	1.19345e-06	0.000583597	0.412031	TNKS;TNKS2	-	0.822086
1960;SYK_9721;GDSC2	MRPL30	588	-0.464305	31.204	22	2.32286e-08	6.11146e-05	-0.453766	31.0822	2.47326e-08	0.000131306	0.573432	SYK	4	-0.0280894
1960;SYK_9721;GDSC2	LAMP2	706	0.286995	30.3711	22	3.56812e-08	6.11146e-05	0.191689	25.8078	3.7716e-07	0.000667447	0.573432	SYK	2	-0.0280894
1960;SYK_9721;GDSC2	PPIF	708	-0.298235	29.8765	22	4.6046e-08	6.11146e-05	-0.187868	18.875	1.39571e-05	0.00629394	0.573432	SYK	3	-0.0280894
1053;MK-2206;GDSC2	FTSJ3	915	0.485436	31.3126	22	2.19655e-08	6.56575e-05	0.526116	48.4764	3.3429e-12	6.16877e-09	0.546252	AKT1;AKT2	-	-0.140641
1053;MK-2206;GDSC2	NOP2	915	0.471155	31.1634	22	2.37202e-08	6.56575e-05	0.462254	45.1033	1.86908e-11	1.47817e-08	0.546252	AKT1;AKT2	-	-0.140641
1535;Paclitaxel (0.005);GDSC1	MKI67	722	-0.167369	32.4354	22	1.2322e-08	6.57869e-05	-0.159821	34.4558	4.36051e-09	4.65615e-06	0.53912			-0.41014
182;Obatoclax Mesylate;GDSC1	RBM14	805	-0.695024	32.2675	22	1.34342e-08	7.27464e-05	-0.505903	20.6489	5.51695e-06	0.00135792	0.348183	BCL2;BCL2L1;BCL2L2;MCL1	-	0.617476
2290;EPZ011989;GDSC2	WDR33	872	0.297862	32.2118	22	1.38252e-08	7.64531e-05	0.236672	20.682	5.42219e-06	0.00230652	0.562843	EZH1;EZH2	-	-0.0829161
1079;Dasatinib;GDSC2	NAPG	902	0.660305	30.0162	22	4.28452e-08	7.87972e-05	0.702338	40.9024	1.60024e-10	2.54337e-09	0.601441	ABL1;KIT;PDGFRA;PDGFRB;SRC	-	-0.717973
1079;Dasatinib;GDSC2	EIF4B	910	0.387153	28.6778	22	8.54788e-08	7.87972e-05	0.707641	80.5699	2.80602e-19	2.42501e-17	0.601441	ABL1;KIT;PDGFRA;PDGFRB;SRC	-	-0.717973
1079;Dasatinib;GDSC2	VBP1	889	0.420117	29.3154	22	6.15038e-08	7.87972e-05	0.740538	79.5595	4.67914e-19	3.64511e-17	0.601441	ABL1;KIT;PDGFRA;PDGFRB;SRC	-	-0.717973
1079;Dasatinib;GDSC2	ANP32E	873	0.453695	28.6954	22	8.47063e-08	7.87972e-05	0.758511	92.8262	5.70957e-22	8.53503e-20	0.601441	ABL1;KIT;PDGFRA;PDGFRB;SRC	-	-0.717973
2028;STAT3_2372;GDSC2	NDUFS6	683	-0.509141	31.957	22	1.57624e-08	8.332e-05	-0.658996	53.1251	3.12974e-13	2.3634e-10	0.259542	STAT3	2	-1.01622
1047;Nutlin-3a (-);GDSC2	ATP5PO	915	-0.474346	26.8293	22	2.22236e-07	8.78786e-05	-0.509943	31.2104	2.31523e-08	2.00267e-06	0.690355	MDM2	-	-0.772296
1427;AZD5582;GDSC1	CD47	838	-0.526607	31.0776	22	2.47919e-08	9.59721e-05	-0.419799	52.9109	3.49032e-13	4.76691e-10	0.579682	BIRC2;BIRC3;XIAP	-	-1.08435
1427;AZD5582;GDSC1	SSR4	855	-0.541242	30.401	22	3.51353e-08	9.59721e-05	-0.552433	40.9067	1.59675e-10	7.93006e-08	0.579682	BIRC2;BIRC3;XIAP	-	-1.08435
1494;SN-38;GDSC1	PCBP2	885	-0.466563	31.5654	22	1.92834e-08	0.000105962	-0.441325	33.5451	6.96292e-09	4.69425e-06	0.565692	TOP1	3	0.269203
1047;Nutlin-3a (-);GDSC2	DDX21	915	0.434522	26.2945	22	2.93121e-07	0.000108181	0.427045	37.1625	1.08686e-09	1.67134e-07	0.690355	MDM2	2	-0.772296
1248;Daporinad;GDSC1	EIF3M	791	-0.667033	31.4775	22	2.01762e-08	0.000109496	-0.682368	35.1326	3.07999e-09	1.4652e-06	0.620029	NAMPT	4	0.15487
1079;Dasatinib;GDSC2	TXNDC17	891	0.312105	27.6503	22	1.45351e-07	0.000114848	0.507374	68.856	1.0592e-16	5.27789e-15	0.601441	ABL1;KIT;PDGFRA;PDGFRB;SRC	-	-0.717973
1928;I-BRD9;GDSC2	VTN	736	-0.173365	29.8811	22	4.59371e-08	0.000126947	-0.196711	42.4841	7.12578e-11	3.93842e-07	0.640672	BRD9	4	-0.161231
2109;AZ6102;GDSC2	PBXIP1	777	-0.223478	28.4672	22	9.52998e-08	0.000131585	-0.229319	43.3347	4.61339e-11	1.27399e-07	0.412031	TNKS;TNKS2	-	0.822086
1079;Dasatinib;GDSC2	PPIA	911	0.313422	26.7581	22	2.30585e-07	0.000141707	0.588729	85.7621	2.02935e-20	2.00435e-18	0.601441	ABL1;KIT;PDGFRA;PDGFRB;SRC	-	-0.717973
1079;Dasatinib;GDSC2	DBI	849	0.332895	26.903	22	2.13926e-07	0.000141707	0.629606	101.83	6.05016e-24	1.15391e-21	0.601441	ABL1;KIT;PDGFRA;PDGFRB;SRC	-	-0.717973
1862;MG-132;GDSC2	HYOU1	916	-0.273371	26.9611	22	2.07586e-07	0.00014365	-0.145457	15.7444	7.25039e-05	0.00697518	0.54177			1.22001
2161;Rigosertib;GDSC2	WDR33	875	0.483486	30.9125	22	2.69922e-08	0.000149132	0.462381	28.142	1.12734e-07	4.79119e-05	0.620772	PLK1	2	0.767032
1427;AZD5582;GDSC1	PRKCSH	853	-0.684837	28.5566	22	9.09986e-08	0.000165708	-0.721808	42.7761	6.13767e-11	3.72557e-08	0.579682	BIRC2;BIRC3;XIAP	-	-1.08435
1916;AZD5363;GDSC2	MRPL12	907	0.458248	30.6087	22	3.15678e-08	0.000174475	0.318125	18.4056	1.78536e-05	0.00140967	0.519285	AKT1;AKT2;AKT3;ROCK2	-	-0.174597
2109;AZ6102;GDSC2	RPS3A	904	0.331925	27.4841	22	1.58394e-07	0.000174962	0.270232	20.4353	6.16811e-06	0.00148115	0.412031	TNKS;TNKS2	-	0.822086
2014;Brigatinib;GDSC2	ATP13A1	668	-0.312295	29.0884	22	6.91513e-08	0.000183562	-0.201703	15.5899	7.86745e-05	0.00272995	0.550388	EGFR;ALK	-	0.426685
1072;Avagacestat;GDSC2	WDR33	877	0.337642	30.5053	22	3.32962e-08	0.000184295	0.282588	22.5982	1.99676e-06	0.00552603	0.482	APP	3	0.12373
35;NVP-TAE684;GDSC1	ACAD9	373	-0.370963	30.1658	22	3.96637e-08	0.000189751	-0.220101	16.7354	4.29717e-05	0.00457448	0.396884	ALK	4	-0.651637
1079;Dasatinib;GDSC2	PFDN1	838	0.454613	25.9087	22	3.5796e-07	0.000197987	0.48716	24.0952	9.16901e-07	7.13767e-06	0.601441	ABL1;KIT;PDGFRA;PDGFRB;SRC	-	-0.717973
2028;STAT3_2372;GDSC2	NDUFA2	683	-0.570364	28.9301	22	7.50376e-08	0.000198324	-0.764929	51.136	8.6182e-13	4.13391e-10	0.259542	STAT3	2	-1.01622
1003;Camptothecin;GDSC2	UBE2N	906	-0.318286	30.3148	22	3.67314e-08	0.000203345	-0.318154	37.4725	9.27119e-10	1.02651e-06	0.686693	TOP1	2	0.440233
1079;Dasatinib;GDSC2	ZNF207	906	0.617664	25.6691	22	4.05271e-07	0.000203777	1.08029	60.2437	8.38127e-15	3.1167e-13	0.601441	ABL1;KIT;PDGFRA;PDGFRB;SRC	-	-0.717973
1079;Dasatinib;GDSC2	RPA3	831	0.558823	25.3545	22	4.77029e-07	0.000219871	1.07009	79.5251	4.76147e-19	3.65773e-17	0.601441	ABL1;KIT;PDGFRA;PDGFRB;SRC	-	-0.717973
1535;Paclitaxel (0.005);GDSC1	HMGCL	683	0.217526	28.6934	22	8.47915e-08	0.000226351	0.152791	21.6319	3.30315e-06	0.000464093	0.53912			-0.41014
1047;Nutlin-3a (-);GDSC2	ATP5PB	915	-0.428642	24.5103	22	7.39124e-07	0.000240693	-0.428598	23.7366	1.1046e-06	4.27057e-05	0.690355	MDM2	-	-0.772296
1047;Nutlin-3a (-);GDSC2	HAGH	874	-0.406563	24.6172	22	6.99235e-07	0.000240693	-0.473906	57.576	3.25162e-14	1.63645e-11	0.690355	MDM2	4	-0.772296
1079;Dasatinib;GDSC2	RPLP1	847	0.57947	25.0201	22	5.67365e-07	0.000241392	0.783249	34.3869	4.51765e-09	5.47963e-08	0.601441	ABL1;KIT;PDGFRA;PDGFRB;SRC	-	-0.717973
2109;AZ6102;GDSC2	RPS14	904	0.339723	26.4865	22	2.65382e-07	0.000244284	0.268882	18.8888	1.38565e-05	0.00235491	0.412031	TNKS;TNKS2	-	0.822086
1048;Mirin;GDSC2	MAPRE3	72	-0.273508	29.3295	22	6.10593e-08	0.000249916	-0.161754	17.2425	3.28988e-05	0.121694		MRE11	-	0.564596
2161;Rigosertib;GDSC2	RTCA	819	-0.361051	28.384	22	9.94819e-08	0.000274819	-0.374139	38.2878	6.10417e-10	8.79088e-07	0.620772	PLK1	3	0.767032
1047;Nutlin-3a (-);GDSC2	IK	915	0.725854	24.024	22	9.51445e-07	0.000277221	0.880447	44.5935	2.42495e-11	5.59356e-09	0.690355	MDM2	3	-0.772296
1047;Nutlin-3a (-);GDSC2	ATP5F1B	915	-0.491721	24.0987	22	9.15207e-07	0.000277221	-0.536233	34.4345	4.40847e-09	5.4234e-07	0.690355	MDM2	-	-0.772296
182;Obatoclax Mesylate;GDSC1	APEH	777	0.32923	27.5231	22	1.55231e-07	0.000280191	0.180342	12.2255	0.000471397	0.015629	0.348183	BCL2;BCL2L1;BCL2L2;MCL1	-	0.617476
182;Obatoclax Mesylate;GDSC1	TOP1	805	-0.570489	27.8086	22	1.33928e-07	0.000280191	-0.438827	26.4087	2.76291e-07	0.000337653	0.348183	BCL2;BCL2L1;BCL2L2;MCL1	-	0.617476
263;FR-180204;GDSC1	C9orf78	402	0.306413	29.6138	22	5.2728e-08	0.000288106	0.218566	16.9399	3.85826e-05	0.0162165	0.449944	MAPK1;MAPK3	-	-0.692524
1079;Dasatinib;GDSC2	PPA1	906	0.330647	24.1943	22	8.70883e-07	0.000292903	0.560883	67.8601	1.75519e-16	8.36895e-15	0.601441	ABL1;KIT;PDGFRA;PDGFRB;SRC	-	-0.717973
1079;Dasatinib;GDSC2	MCM4	909	0.420084	24.1304	22	9.00262e-07	0.000292903	0.711841	56.7677	4.90446e-14	1.50703e-12	0.601441	ABL1;KIT;PDGFRA;PDGFRB;SRC	-	-0.717973
1079;Dasatinib;GDSC2	HMGB3	899	0.39198	24.1561	22	8.88346e-07	0.000292903	0.592961	74.1205	7.34923e-18	4.78219e-16	0.601441	ABL1;KIT;PDGFRA;PDGFRB;SRC	-	-0.717973
1079;Dasatinib;GDSC2	TPT1	905	0.285228	24.468	22	7.55536e-07	0.000292903	0.413821	39.7904	2.8273e-10	4.31983e-09	0.601441	ABL1;KIT;PDGFRA;PDGFRB;SRC	-	-0.717973
1079;Dasatinib;GDSC2	L2HGDH	687	-0.499156	24.0051	22	9.60794e-07	0.000295231	-0.481489	19.9258	8.05068e-06	5.25098e-05	0.601441	ABL1;KIT;PDGFRA;PDGFRB;SRC	-	-0.717973
1079;Dasatinib;GDSC2	CACYBP	906	0.373643	23.7759	22	1.08231e-06	0.000299314	0.739962	91.1757	1.31467e-21	1.75188e-19	0.601441	ABL1;KIT;PDGFRA;PDGFRB;SRC	-	-0.717973
1079;Dasatinib;GDSC2	PFDN2	902	0.327869	23.8213	22	1.05706e-06	0.000299314	0.669381	93.1623	4.81775e-22	7.61342e-20	0.601441	ABL1;KIT;PDGFRA;PDGFRB;SRC	-	-0.717973
1079;Dasatinib;GDSC2	GAPDH	911	0.333552	23.6207	22	1.17318e-06	0.000308994	0.458637	42.3309	7.70661e-11	1.28777e-09	0.601441	ABL1;KIT;PDGFRA;PDGFRB;SRC	-	-0.717973
1079;Dasatinib;GDSC2	TBCA	905	0.309638	23.4117	22	1.30782e-06	0.000314503	0.633564	99.114	2.38372e-23	4.25301e-21	0.601441	ABL1;KIT;PDGFRA;PDGFRB;SRC	-	-0.717973
1079;Dasatinib;GDSC2	PFDN6	889	0.406678	23.4915	22	1.25464e-06	0.000314503	0.763387	69.1693	9.03656e-17	4.62789e-15	0.601441	ABL1;KIT;PDGFRA;PDGFRB;SRC	-	-0.717973
1941;Sepantronium bromide;GDSC2	G6PD	899	0.366679	27.468	22	1.59714e-07	0.000336211	0.219062	21.8627	2.92871e-06	0.000476087	0.594962	BIRC5	2	0.832004
1941;Sepantronium bromide;GDSC2	UGDH	871	0.295588	28.9732	22	7.33866e-08	0.000336211	0.271374	59.7149	1.09641e-14	3.02992e-11	0.594962	BIRC5	4	0.832004
1941;Sepantronium bromide;GDSC2	CBR1	819	0.314884	27.2102	22	1.82492e-07	0.000336211	0.313316	44.0087	3.26914e-11	3.01142e-08	0.594962	BIRC5	3	0.832004
1003;Camptothecin;GDSC2	MAT2A	885	-0.279122	27.8372	22	1.31963e-07	0.00033667	-0.273464	27.1832	1.85062e-07	2.70818e-05	0.686693	TOP1	3	0.440233
1003;Camptothecin;GDSC2	RO60	891	-0.350713	27.2107	22	1.82444e-07	0.00033667	-0.297464	25.7408	3.90494e-07	4.41178e-05	0.686693	TOP1	-	0.440233
1912;Afuresertib;GDSC2	MRPL12	906	0.459876	29.2494	22	6.36352e-08	0.000351584	0.284834	14.0999	0.000173354	0.00840157	0.508803	AKT1;AKT2;AKT3	-	-0.185269
2291;MZ1;GDSC2	TMED10	563	-0.564504	28.1152	22	1.14305e-07	0.000357703	-0.519583	43.0457	5.34747e-11	2.77534e-07	0.734661	BRD4	4	0.323741
2291;MZ1;GDSC2	TMED9	563	-0.535359	27.7529	22	1.37843e-07	0.000357703	-0.338743	19.2171	1.16666e-05	0.00208791	0.734661	BRD4	4	0.323741
1018;Veliparib;GDSC1	FABP5	725	-0.109127	29.1606	22	6.66202e-08	0.000365678	-0.067862	19.5824	9.63515e-06	0.022317	0.4111	PARP1;PARP2	-	-0.727719
1079;Dasatinib;GDSC2	CBX3	911	0.552566	22.8363	22	1.76404e-06	0.000367335	1.08672	73.5907	9.61164e-18	6.04114e-16	0.601441	ABL1;KIT;PDGFRA;PDGFRB;SRC	-	-0.717973
1079;Dasatinib;GDSC2	EEF1B2	911	0.370637	22.783	22	1.81361e-06	0.000367335	0.607515	49.1597	2.3595e-12	5.43766e-11	0.601441	ABL1;KIT;PDGFRA;PDGFRB;SRC	-	-0.717973
1079;Dasatinib;GDSC2	TXN	911	0.288155	22.9326	22	1.6778e-06	0.000367335	0.384441	40.2222	2.26663e-10	3.516e-09	0.601441	ABL1;KIT;PDGFRA;PDGFRB;SRC	-	-0.717973
1079;Dasatinib;GDSC2	FKBP3	909	0.344414	22.7477	22	1.84728e-06	0.000367335	0.588271	63.5782	1.54128e-15	6.22249e-14	0.601441	ABL1;KIT;PDGFRA;PDGFRB;SRC	-	-0.717973
1079;Dasatinib;GDSC2	RPLP2	911	0.585086	22.7349	22	1.85959e-06	0.000367335	0.820351	33.1263	8.63637e-09	9.9724e-08	0.601441	ABL1;KIT;PDGFRA;PDGFRB;SRC	-	-0.717973
1938;Tretinoin;GDSC2	SATB1	93	0.684368	29.1032	21	6.86221e-08	0.000379137	0.0674266	0.320698	0.571189	0.814425	0.531358	RARA	2	-0.807193
1003;Camptothecin;GDSC2	RPS12	916	-0.252643	26.4035	22	2.77044e-07	0.000383429	-0.234455	23.6029	1.18411e-06	9.36461e-05	0.686693	TOP1	3	0.440233
1864;R428;GDSC2	GRSF1	910	0.327382	27.6738	22	1.43595e-07	0.000396683	0.207585	14.558	0.000135914	0.0536374	0.618816	AXL	5+	-0.476568
1191;Bortezomib;GDSC2	PLOD1	792	-0.242381	28.9778	22	7.32115e-08	0.00040442	-0.170386	39.2573	3.71471e-10	6.84002e-07	0.464966			1.48888
1494;SN-38;GDSC1	YBX1	885	-0.386647	27.6102	22	1.48396e-07	0.000407717	-0.394577	32.1287	1.44289e-08	6.60725e-06	0.565692	TOP1	3	0.269203
1936;Savolitinib;GDSC2	GNB1	904	0.298049	26.1832	22	3.10511e-07	0.000414779	0.245486	26.4999	2.63553e-07	0.000208056	0.624177	MET	2	-1.30681
1936;Savolitinib;GDSC2	WDR5	905	0.433781	25.8553	22	3.67986e-07	0.000414779	0.348562	21.902	2.86937e-06	0.00105708	0.624177	MET	3	-1.30681
1936;Savolitinib;GDSC2	SRSF1	906	0.603479	27.8146	22	1.33513e-07	0.000414779	0.450387	20.6256	5.58437e-06	0.00146949	0.624177	MET	3	-1.30681
1936;Savolitinib;GDSC2	MAVS	853	0.30945	25.9096	22	3.57779e-07	0.000414779	0.240692	23.8527	1.03994e-06	0.000553213	0.624177	MET	3	-1.30681
1936;Savolitinib;GDSC2	DNAJC2	788	-0.336656	25.8174	22	3.75298e-07	0.000414779	-0.365108	35.1648	3.02946e-09	8.3704e-06	0.624177	MET	3	-1.30681
1451;PLK_6522;GDSC1	PPP1R9B	680	0.491246	28.6959	22	8.4682e-08	0.000417415	0.414935	25.0508	5.58399e-07	0.000435152	0.568882	PLK1;PLK2;PLK3	-	0.696298
1451;PLK_6522;GDSC1	UTP18	850	-0.528789	27.5506	22	1.5304e-07	0.000417415	-0.500932	30.9143	2.69676e-08	4.90361e-05	0.568882	PLK1;PLK2;PLK3	-	0.696298
1079;Dasatinib;GDSC2	FUBP1	911	0.477295	22.3921	22	2.22288e-06	0.000421998	0.63712	36.2625	1.72446e-09	2.26019e-08	0.601441	ABL1;KIT;PDGFRA;PDGFRB;SRC	-	-0.717973
1079;Dasatinib;GDSC2	UBQLN1	874	0.493718	22.3359	22	2.28891e-06	0.000421998	0.802171	52.2312	4.93357e-13	1.29115e-11	0.601441	ABL1;KIT;PDGFRA;PDGFRB;SRC	-	-0.717973
1053;MK-2206;GDSC2	MRPL12	915	0.411447	26.7396	22	2.32796e-07	0.000429586	0.223261	9.50465	0.00204952	0.0240384	0.546252	AKT1;AKT2	-	-0.140641
1092;Saracatinib;GDSC2	PCNP	868	0.343895	26.159	22	3.14421e-07	0.000434451	0.619657	97.9613	4.26641e-23	7.86015e-20	0.487883	ABL1;SRC	-	-0.313898
1092;Saracatinib;GDSC2	PIN1	725	0.452051	26.1682	22	3.12937e-07	0.000434451	0.647573	67.0805	2.60637e-16	7.20271e-14	0.487883	ABL1;SRC	-	-0.313898
1092;Saracatinib;GDSC2	PFDN5	877	0.346984	28.6008	22	8.89459e-08	0.000434451	0.59439	85.0291	2.94006e-20	2.32138e-17	0.487883	ABL1;SRC	-	-0.313898
1092;Saracatinib;GDSC2	CTSD	905	-0.330531	27.1739	22	1.85956e-07	0.000434451	-0.281411	42.7489	6.22365e-11	3.09893e-09	0.487883	ABL1;SRC	-	-0.313898
308;Foretinib;GDSC1	OAS2	78	0.709151	28.7946	22	8.04762e-08	0.0004394	0.491959	14.3527	0.000151566	0.0133476	0.426049	MET;KDR;TIE2;FLT4;RON;PDGFR;FGFR1;EGFR;MST1R	-	0.526818
1079;Dasatinib;GDSC2	KHSRP	909	0.529533	22.1923	22	2.46663e-06	0.000440095	1.031	80.358	3.12371e-19	2.57869e-17	0.601441	ABL1;KIT;PDGFRA;PDGFRB;SRC	-	-0.717973
1960;SYK_9721;GDSC2	WDR33	688	-0.393049	25.6176	22	4.16235e-07	0.000441959	-0.354231	22.1421	2.53193e-06	0.00224034	0.573432	SYK	3	-0.0280894
1003;Camptothecin;GDSC2	HMGB2	909	-0.252607	25.6746	22	4.04102e-07	0.000447422	-0.272111	44.2048	2.95757e-11	1.63731e-07	0.686693	TOP1	2	0.440233
1047;Nutlin-3a (-);GDSC2	RBM8A	915	0.750522	22.997	22	1.62252e-06	0.000449115	0.795261	34.1757	5.03535e-09	5.79624e-07	0.690355	MDM2	2	-0.772296
1941;Sepantronium bromide;GDSC2	ABCC1	742	0.477707	25.8712	22	3.64982e-07	0.000449417	0.412439	29.9944	4.3329e-08	1.33044e-05	0.594962	BIRC5	5+	0.832004
1941;Sepantronium bromide;GDSC2	ME1	537	0.408544	25.6629	22	4.06565e-07	0.000449417	0.372719	26.395	2.7826e-07	6.68671e-05	0.594962	BIRC5	3	0.832004
1494;SN-38;GDSC1	UBE2N	875	-0.3036	26.6265	22	2.46838e-07	0.000452126	-0.155867	8.63522	0.00329725	0.0339933	0.565692	TOP1	2	0.269203
1003;Camptothecin;GDSC2	GLOD4	886	-0.25335	25.0006	22	5.73114e-07	0.000453251	-0.199491	22.9272	1.68252e-06	0.000119416	0.686693	TOP1	-	0.440233
1003;Camptothecin;GDSC2	VPS35	912	-0.319952	25.1842	22	5.21061e-07	0.000453251	-0.190471	9.6501	0.00189342	0.0154146	0.686693	TOP1	4	0.440233
1936;Savolitinib;GDSC2	HMBS	753	-0.267393	24.702	22	6.69145e-07	0.000454574	-0.261697	31.1139	2.43327e-08	3.36156e-05	0.624177	MET	4	-1.30681
1936;Savolitinib;GDSC2	ALDOC	892	-0.188664	24.9725	22	5.81545e-07	0.000454574	-0.15984	22.0379	2.6732e-06	0.00105515	0.624177	MET	3	-1.30681
1936;Savolitinib;GDSC2	CLIP1	802	-0.406834	24.511	22	7.38868e-07	0.000454574	-0.334586	19.6231	9.43241e-06	0.0019305	0.624177	MET	2	-1.30681
1936;Savolitinib;GDSC2	SMARCB1	877	0.335612	24.439	22	7.67008e-07	0.000454574	0.274298	20.7631	5.19751e-06	0.00143607	0.624177	MET	3	-1.30681
1936;Savolitinib;GDSC2	ABCB6	524	-0.176989	24.3042	22	8.22609e-07	0.000454574	-0.157754	21.7492	3.10715e-06	0.00107313	0.624177	MET	5+	-1.30681
45;Z-LLNle-CHO;GDSC1	PSMA2	370	0.215969	28.4482	22	9.62399e-08	0.000459931	0.190069	22.9679	1.64728e-06	0.000120951	0.422051			0.948837
1079;Dasatinib;GDSC2	TRMT112	910	0.438085	21.9066	22	2.86254e-06	0.000477883	0.927925	86.8007	1.20027e-20	1.22939e-18	0.601441	ABL1;KIT;PDGFRA;PDGFRB;SRC	-	-0.717973
1079;Dasatinib;GDSC2	APEX1	907	0.462701	21.8569	22	2.93763e-06	0.000477883	0.808799	69.8298	6.46477e-17	3.37327e-15	0.601441	ABL1;KIT;PDGFRA;PDGFRB;SRC	-	-0.717973
1079;Dasatinib;GDSC2	P4HA2	668	-0.343009	21.9058	22	2.86374e-06	0.000477883	-0.592997	109.16	1.497e-25	4.59996e-23	0.601441	ABL1;KIT;PDGFRA;PDGFRB;SRC	-	-0.717973
1003;Camptothecin;GDSC2	EIF2AK2	905	-0.326012	24.6246	22	6.96557e-07	0.000482018	-0.307376	30.2467	3.80432e-08	1.05304e-05	0.686693	TOP1	3	0.440233
1079;Dasatinib;GDSC2	COPS8	897	0.439995	21.7659	22	3.08034e-06	0.000486781	0.735628	52.0047	5.53683e-13	1.42438e-11	0.601441	ABL1;KIT;PDGFRA;PDGFRB;SRC	-	-0.717973
1149;TW 37;GDSC2	CEP290	140	-0.183082	28.3104	22	1.03338e-07	0.000490959	-0.170722	24.5251	7.33491e-07	0.00116161	0.499402	BCL2;BCL2L1;MCL1	-	0.820633
1494;SN-38;GDSC1	PCNA	885	-0.237296	24.736	22	6.57448e-07	0.000491142	-0.170187	13.8834	0.000194509	0.00513571	0.565692	TOP1	2	0.269203
1494;SN-38;GDSC1	HMGB3	873	-0.270761	24.9208	22	5.97347e-07	0.000491142	-0.0879802	4.5976	0.0320167	0.150498	0.565692	TOP1	2	0.269203
1494;SN-38;GDSC1	HNRNPK	885	-0.721258	25.4188	22	4.6141e-07	0.000491142	-0.533976	17.1755	3.40808e-05	0.00168715	0.565692	TOP1	2	0.269203
1494;SN-38;GDSC1	HMGB2	878	-0.248461	24.4593	22	7.58982e-07	0.000491142	-0.167904	16.1544	5.83827e-05	0.00232473	0.565692	TOP1	2	0.269203
1494;SN-38;GDSC1	RPS12	885	-0.246445	24.3472	22	8.04419e-07	0.000491142	-0.189624	14.8728	0.000115008	0.003632	0.565692	TOP1	3	0.269203
1494;SN-38;GDSC1	LAMA5	469	0.356074	24.6614	22	6.83394e-07	0.000491142	0.213096	11.3037	0.000773522	0.0129448	0.565692	TOP1	3	0.269203
1047;Nutlin-3a (-);GDSC2	ZNF326	913	0.395901	22.699	22	1.89465e-06	0.000499467	0.380177	29.9283	4.48329e-08	3.39993e-06	0.690355	MDM2	3	-0.772296
1494;SN-38;GDSC1	G3BP1	884	-0.320168	23.6289	22	1.1682e-06	0.000510301	-0.312791	23.9746	9.76155e-07	0.000131114	0.565692	TOP1	4	0.269203
1494;SN-38;GDSC1	RPL23A	885	-0.535518	23.7113	22	1.11921e-06	0.000510301	-0.434114	16.7448	4.27593e-05	0.00194184	0.565692	TOP1	3	0.269203
1494;SN-38;GDSC1	RPS3A	885	-0.404522	24.0355	22	9.4575e-07	0.000510301	-0.354004	19.1982	1.17825e-05	0.000823522	0.565692	TOP1	3	0.269203
1494;SN-38;GDSC1	RPS14	885	-0.415483	23.423	22	1.30013e-06	0.000510301	-0.337838	16.3536	5.25572e-05	0.00219844	0.565692	TOP1	2	0.269203
1494;SN-38;GDSC1	RPL29	883	-0.399234	23.4574	22	1.27708e-06	0.000510301	-0.302351	14.0843	0.000174795	0.00480249	0.565692	TOP1	3	0.269203
1938;Tretinoin;GDSC2	PDCD4	696	-0.245954	27.147	22	1.88554e-07	0.00052088	-0.185146	21.2662	3.99721e-06	0.00315494	0.531358	RARA	3	-0.807193
1372;Trametinib;GDSC2	CELF1	909	0.694044	28.461	22	9.56038e-08	0.000529262	1.32243	100.443	1.21877e-23	6.74711e-20	0.62639	MAP2K1;MAP2K2	-	-0.752496
1091;BMS-536924;GDSC2	HADHA	907	-0.461163	28.4511	22	9.60951e-08	0.000531118	-0.309173	20.9896	4.61793e-06	0.00127741	0.402413	IGF1R;INSR	-	0.171857
1053;MK-2206;GDSC2	NPM1	915	0.399531	25.764	22	3.85813e-07	0.000533966	0.388691	32.3152	1.31086e-08	2.26612e-06	0.546252	AKT1;AKT2	-	-0.140641
2109;AZ6102;GDSC2	PA2G4	904	0.222126	24.6086	22	7.02386e-07	0.000554183	0.170085	18.0775	2.12096e-05	0.00278906	0.412031	TNKS;TNKS2	-	0.822086
1047;Nutlin-3a (-);GDSC2	FAM120A	906	-0.414959	22.3625	22	2.25735e-06	0.000568032	-0.304672	17.2941	3.20187e-05	0.000559165	0.690355	MDM2	-	-0.772296
2090;EGFR_7518;GDSC2	HMGCL	662	-0.337076	28.2367	22	1.07352e-07	0.000570037	-0.265991	28.3759	9.99001e-08	0.000148733	0.35419	EGFR	2	0.418782
1936;Savolitinib;GDSC2	DHX9	906	0.466176	23.3981	22	1.31707e-06	0.000582365	0.45785	29.1686	6.63466e-08	7.33263e-05	0.624177	MET	3	-1.30681
1936;Savolitinib;GDSC2	MRPL58	905	0.379705	23.3223	22	1.37002e-06	0.000582365	0.264634	12.9575	0.000318642	0.0182612	0.624177	MET	-	-1.30681
1936;Savolitinib;GDSC2	ESYT1	906	0.333031	23.5634	22	1.20863e-06	0.000582365	0.211253	21.2772	3.97426e-06	0.00129187	0.624177	MET	-	-1.30681
1179;MK-1775;GDSC2	TPST1	61	-0.769273	28.2688	21	1.05586e-07	0.000584207	-0.474862	14.3351	0.000152984	0.00262062	0.638288	WEE1;PLK1	-	0.638542
1078;Imatinib;GDSC2	ARFGEF2	75	-0.540562	28.1396	22	1.1287e-07	0.000585794	-0.512654	22.7219	1.87225e-06	0.00485849	0.584781	ABL1;KIT;PDGFRA	-	-1.96949
1243;Piperlongumine;GDSC1	KPNA2	856	-0.167869	28.2349	22	1.0745e-07	0.000586998	-0.17382	35.7928	2.19455e-09	3.52613e-07	0.516341			1.37161
262;VX-11e;GDSC1	DNAJB6	235	0.570279	28.195	22	1.09686e-07	0.000599327	0.354876	9.74925	0.00179396	0.0252634	0.468386	MAPK1	2	-0.729647
1079;Dasatinib;GDSC2	HSPA8	911	0.563412	21.2889	22	3.95004e-06	0.00060688	1.08354	66.6936	3.17168e-16	1.4498e-14	0.601441	ABL1;KIT;PDGFRA;PDGFRB;SRC	-	-0.717973
1079;Dasatinib;GDSC2	RPS21	902	0.354103	21.2298	22	4.07388e-06	0.00060899	0.655376	58.7402	1.79925e-14	6.25888e-13	0.601441	ABL1;KIT;PDGFRA;PDGFRB;SRC	-	-0.717973
1136;Capivasertib;GDSC1	MRPL12	872	0.512928	28.1394	22	1.12882e-07	0.000617918	0.515161	36.4729	1.54804e-09	2.92672e-06	0.513349	AKT1;AKT2;AKT3	-	-0.319198
1079;Dasatinib;GDSC2	MYO1B	698	-0.460615	21.0818	22	4.40096e-06	0.000638473	-0.717275	84.2818	4.29039e-20	3.89515e-18	0.601441	ABL1;KIT;PDGFRA;PDGFRB;SRC	-	-0.717973
1079;Dasatinib;GDSC2	CAPRIN1	908	0.389194	21.0383	22	4.50198e-06	0.000638473	0.601948	41.0576	1.47808e-10	2.36279e-09	0.601441	ABL1;KIT;PDGFRA;PDGFRB;SRC	-	-0.717973
182;Obatoclax Mesylate;GDSC1	MATR3	805	-0.688775	25.3745	22	4.72113e-07	0.000639123	-0.399817	11.2353	0.000802581	0.0197544	0.348183	BCL2;BCL2L1;BCL2L2;MCL1	-	0.617476
1079;Dasatinib;GDSC2	BTF3	891	0.336152	20.9591	22	4.69184e-06	0.000648764	0.563113	46.3316	9.98391e-12	1.99354e-10	0.601441	ABL1;KIT;PDGFRA;PDGFRB;SRC	-	-0.717973
2028;STAT3_2372;GDSC2	COX5B	685	-0.480101	25.2736	22	4.97466e-07	0.000657401	-0.689927	55.9608	7.39316e-14	7.81605e-11	0.259542	STAT3	3	-1.01622
2028;STAT3_2372;GDSC2	TSG101	623	0.527971	25.4243	22	4.60082e-07	0.000657401	0.509711	22.9613	1.65297e-06	6.19688e-05	0.259542	STAT3	2	-1.01622
2291;MZ1;GDSC2	LMAN2	563	-0.470467	25.7917	22	3.80314e-07	0.000657944	-0.207885	8.78863	0.00303114	0.0718339	0.734661	BRD4	4	0.323741
1936;Savolitinib;GDSC2	PRPF8	906	0.397237	22.9078	22	1.69962e-06	0.000670865	0.379354	23.9975	9.64603e-07	0.000553213	0.624177	MET	3	-1.30681
1079;Dasatinib;GDSC2	NASP	910	0.318229	20.8006	22	5.09665e-06	0.000683617	0.643283	84.2793	4.29586e-20	3.89515e-18	0.601441	ABL1;KIT;PDGFRA;PDGFRB;SRC	-	-0.717973
1079;Dasatinib;GDSC2	TMEM43	892	-0.528346	20.7655	22	5.19109e-06	0.000683617	-0.740786	74.2651	6.83007e-18	4.49728e-16	0.601441	ABL1;KIT;PDGFRA;PDGFRB;SRC	-	-0.717973
1052;RO-3306;GDSC2	VTN	739	-0.204632	27.9468	22	1.24699e-07	0.000689461	-0.282901	56.0679	7.00095e-14	3.87083e-10	0.601828	CDK1	2	0.382022
1494;SN-38;GDSC1	HMGB1	865	-0.272466	22.4532	22	2.15325e-06	0.000696007	-0.110655	4.83054	0.0279599	0.139546	0.565692	TOP1	3	0.269203
1494;SN-38;GDSC1	RPSA	885	-0.273614	22.678	22	1.91544e-06	0.000696007	-0.204416	13.819	0.000201295	0.00521753	0.565692	TOP1	3	0.269203
1494;SN-38;GDSC1	SRP14	885	-0.440138	22.4736	22	2.13054e-06	0.000696007	-0.189389	5.49952	0.0190217	0.109335	0.565692	TOP1	3	0.269203
2109;AZ6102;GDSC2	RPL23A	904	0.41146	23.9032	22	1.01303e-06	0.00069937	0.297391	14.336	0.000152912	0.00774802	0.412031	TNKS;TNKS2	-	0.822086
1079;Dasatinib;GDSC2	HSP90AB1	911	0.355661	20.5425	22	5.83225e-06	0.000701264	0.596359	51.3126	7.87692e-13	1.98937e-11	0.601441	ABL1;KIT;PDGFRA;PDGFRB;SRC	-	-0.717973
1079;Dasatinib;GDSC2	RRM2	727	0.321699	20.6311	22	5.56847e-06	0.000701264	0.425527	29.7318	4.96132e-08	4.92658e-07	0.601441	ABL1;KIT;PDGFRA;PDGFRB;SRC	-	-0.717973
1079;Dasatinib;GDSC2	NEDD8	906	0.358547	20.5551	22	5.79379e-06	0.000701264	0.781342	90.5738	1.78206e-21	2.24013e-19	0.601441	ABL1;KIT;PDGFRA;PDGFRB;SRC	-	-0.717973
1079;Dasatinib;GDSC2	CSDE1	907	0.393123	20.5995	22	5.66118e-06	0.000701264	0.557119	36.9381	1.2194e-09	1.641e-08	0.601441	ABL1;KIT;PDGFRA;PDGFRB;SRC	-	-0.717973
1023;GW441756;GDSC2	GNB2	905	0.207578	27.1522	22	1.88051e-07	0.00070553	0.193803	34.9691	3.34983e-09	1.85112e-05	0.639199	NTRK1	2	-0.413107
1023;GW441756;GDSC2	SUCLA2	908	0.269701	26.0378	22	3.348e-07	0.00070553	0.0511876	2.12761	0.144666	0.510488	0.639199	NTRK1	4	-0.413107
1023;GW441756;GDSC2	PRPF38A	900	0.259379	25.778	22	3.83024e-07	0.00070553	0.155555	10.8201	0.00100405	0.0584039	0.639199	NTRK1	3	-0.413107
409;eEF2K Inhibitor, A-484954;GDSC1	HMGCL	804	0.122597	26.4853	22	2.65554e-07	0.00072483	0.0994607	28.4445	9.64219e-08	0.000105273	0.638029	EEF2K	3	-0.191274
1931;MIRA-1;GDSC2	USP7	911	-0.374221	26.4966	22	2.64002e-07	0.000730492	-0.346759	38.894	4.4746e-10	6.19061e-07	0.65504	TP53	1	-0.770895
409;eEF2K Inhibitor, A-484954;GDSC1	DDX5	854	-0.156149	25.4431	22	4.55623e-07	0.000738948	-0.15346	30.6047	3.16329e-08	5.31326e-05	0.638029	EEF2K	3	-0.191274
409;eEF2K Inhibitor, A-484954;GDSC1	DNAJA1	852	-0.109674	25.1102	22	5.41453e-07	0.000738948	-0.100618	27.5171	1.5571e-07	0.000121432	0.638029	EEF2K	3	-0.191274
1862;MG-132;GDSC2	PSMA4	916	0.204427	23.5611	22	1.21008e-06	0.000744336	0.163361	16.7023	4.37279e-05	0.00504329	0.54177			1.22001
1990;BCL6_7224;GDSC2	PPIF	708	-0.31233	27.7181	22	1.40347e-07	0.000745102	-0.222079	21.7586	3.09204e-06	0.00136797	0.681325	BCL6	3	0.194226
1079;Dasatinib;GDSC2	AK1	718	0.331972	20.3736	22	6.37032e-06	0.000749665	0.652556	77.2852	1.47971e-18	1.04926e-16	0.601441	ABL1;KIT;PDGFRA;PDGFRB;SRC	-	-0.717973
1862;MG-132;GDSC2	PSMA3	916	0.194627	23.107	22	1.53232e-06	0.000771173	0.172396	19.5305	9.90079e-06	0.00166093	0.54177			1.22001
1862;MG-132;GDSC2	HSPA5	916	-0.249443	23.2268	22	1.4398e-06	0.000771173	-0.154483	15.8055	7.01991e-05	0.00693968	0.54177			1.22001
1079;Dasatinib;GDSC2	PPM1G	899	0.391585	20.2729	22	6.71443e-06	0.000773698	0.842257	84.6709	3.52406e-20	3.41957e-18	0.601441	ABL1;KIT;PDGFRA;PDGFRB;SRC	-	-0.717973
1079;Dasatinib;GDSC2	HDGF	910	0.339296	20.1916	22	7.00581e-06	0.000774982	0.617405	64.2605	1.0901e-15	4.56768e-14	0.601441	ABL1;KIT;PDGFRA;PDGFRB;SRC	-	-0.717973
1079;Dasatinib;GDSC2	PIN1	730	0.520993	20.2115	22	6.93353e-06	0.000774982	0.761339	44.2404	2.90427e-11	5.31904e-10	0.601441	ABL1;KIT;PDGFRA;PDGFRB;SRC	-	-0.717973
182;Obatoclax Mesylate;GDSC1	CDC5L	805	-0.843636	24.5421	22	7.27055e-07	0.0007874	-0.508504	12.1865	0.000481377	0.0157979	0.348183	BCL2;BCL2L1;BCL2L2;MCL1	-	0.617476
1074;Carboplatin;GDSC2	WDR33	872	0.271461	27.6723	22	1.43705e-07	0.000794691	0.23669	21.1957	4.14695e-06	0.000819023	0.514831			-0.0745673
2109;AZ6102;GDSC2	RNASET2	445	-0.223508	23.0805	22	1.55356e-06	0.000795862	-0.172899	32.8332	1.00413e-08	1.38645e-05	0.412031	TNKS;TNKS2	-	0.822086
2109;AZ6102;GDSC2	RPL11	904	0.409227	23.1327	22	1.51201e-06	0.000795862	0.337313	17.8495	2.39086e-05	0.0029763	0.412031	TNKS;TNKS2	-	0.822086
2109;AZ6102;GDSC2	CTSD	904	-0.206905	23.0419	22	1.5851e-06	0.000795862	-0.107917	16.0733	6.09358e-05	0.00480783	0.412031	TNKS;TNKS2	-	0.822086
1494;SN-38;GDSC1	CSDE1	881	-0.276797	22.06	22	2.64258e-06	0.000805921	-0.218125	16.395	5.14202e-05	0.00219844	0.565692	TOP1	3	0.269203
1494;SN-38;GDSC1	SRP9	884	-0.338132	21.9581	22	2.78662e-06	0.000805921	-0.19933	8.64571	0.00327833	0.0339886	0.565692	TOP1	3	0.269203
2109;AZ6102;GDSC2	PPIC	584	-0.216595	22.0714	22	2.62698e-06	0.000806045	-0.199606	29.88	4.59625e-08	5.07702e-05	0.412031	TNKS;TNKS2	-	0.822086
2109;AZ6102;GDSC2	RPS25	904	0.283327	22.5261	22	2.07312e-06	0.000806045	0.234352	16.8021	4.14883e-05	0.0037564	0.412031	TNKS;TNKS2	-	0.822086
2109;AZ6102;GDSC2	RPS19	904	0.28058	22.6951	22	1.89849e-06	0.000806045	0.208934	14.0838	0.000174839	0.00820113	0.412031	TNKS;TNKS2	-	0.822086
2109;AZ6102;GDSC2	KPNA2	903	0.175077	22.2332	22	2.41461e-06	0.000806045	0.148182	20.3216	6.54583e-06	0.00150636	0.412031	TNKS;TNKS2	-	0.822086
2109;AZ6102;GDSC2	RPL31	904	0.378952	22.162	22	2.50579e-06	0.000806045	0.283815	14.0432	0.00017866	0.00822282	0.412031	TNKS;TNKS2	-	0.822086
2109;AZ6102;GDSC2	GLB1	784	-0.247186	22.0892	22	2.60267e-06	0.000806045	-0.236096	33.7162	6.37675e-09	1.17396e-05	0.412031	TNKS;TNKS2	-	0.822086
2109;AZ6102;GDSC2	RPLP0	904	0.376492	22.7123	22	1.8816e-06	0.000806045	0.311216	17.2468	3.28243e-05	0.00330928	0.412031	TNKS;TNKS2	-	0.822086
2034;RAF_7242;GDSC2	SMC4	693	0.411533	27.5396	22	1.53913e-07	0.000817123	0.476052	36.7989	1.30964e-09	6.95288e-07	0.578136	RAF1	2	-0.267146
1862;MG-132;GDSC2	TXNDC5	914	-0.215597	22.6695	22	1.92396e-06	0.000819311	-0.137201	28.9538	7.41243e-08	3.15655e-05	0.54177			1.22001
1862;MG-132;GDSC2	PSMB2	916	0.219439	22.789	22	1.80799e-06	0.000819311	0.161836	13.3053	0.000264657	0.0183041	0.54177			1.22001
1092;Saracatinib;GDSC2	RAD23A	773	0.374439	24.4889	22	7.47388e-07	0.000826163	0.609719	64.008	1.23915e-15	2.48118e-13	0.487883	ABL1;SRC	-	-0.313898
1864;R428;GDSC2	MAD1L1	888	-0.378114	25.4527	22	4.53351e-07	0.000834922	-0.383277	27.3927	1.6606e-07	0.000574788	0.618816	AXL	4	-0.476568
1960;SYK_9721;GDSC2	RBBP7	694	-0.325628	24.025	22	9.50943e-07	0.000841426	-0.275686	22.4376	2.17088e-06	0.00224034	0.573432	SYK	2	-0.0280894
1047;Nutlin-3a (-);GDSC2	LAMTOR2	791	-0.487785	21.5115	22	3.51713e-06	0.000846559	-0.563861	28.3888	9.92382e-08	6.54027e-06	0.690355	MDM2	2	-0.772296
409;eEF2K Inhibitor, A-484954;GDSC1	CRAT	492	0.138707	24.4098	22	7.78721e-07	0.000850208	0.0970308	21.5623	3.42524e-06	0.00105662	0.638029	EEF2K	4	-0.191274
1862;MG-132;GDSC2	HTATIP2	674	0.228689	22.3786	22	2.23858e-06	0.000853562	0.218235	42.2708	7.9472e-11	8.79914e-08	0.54177			1.22001
1862;MG-132;GDSC2	HSP90B1	916	-0.259207	22.316	22	2.31276e-06	0.000853562	-0.160802	17.817	2.43195e-05	0.00328372	0.54177			1.22001
1092;Saracatinib;GDSC2	MYH14	774	-0.228803	24.0721	22	9.27963e-07	0.000854808	-0.281275	38.042	6.9239e-10	2.4485e-08	0.487883	ABL1;SRC	-	-0.313898
1079;Dasatinib;GDSC2	FABP5	749	0.272115	19.956	22	7.92439e-06	0.000859408	0.389812	50.0754	1.47954e-12	3.5273e-11	0.601441	ABL1;KIT;PDGFRA;PDGFRB;SRC	-	-0.717973
1973;KRASi;GDSC2	ARMCX1	74	-0.750606	25.9382	21	3.52524e-07	0.000868524	-0.482326	13.1088	0.000293916	0.00509935	0.675676	KRAS	-	0.966631
1973;KRASi;GDSC2	COPE	705	-0.325137	25.6432	22	4.10746e-07	0.000868524	-0.276103	21.3019	3.92348e-06	0.00032797	0.675676	KRAS	3	0.966631
1973;KRASi;GDSC2	RPL35	709	-0.359648	25.2997	22	4.90784e-07	0.000868524	-0.292552	17.5762	2.7602e-05	0.00103144	0.675676	KRAS	2	0.966631
1033;Vismodegib;GDSC1	GPX2	64	0.406422	27.4719	21	1.59391e-07	0.000875059	0.172013	8.05901	0.00452778	0.428622	0.534521	SMO	3	-0.361891
1092;Saracatinib;GDSC2	GLUD1	904	-0.419656	23.7171	22	1.11584e-06	0.000881035	-0.567073	74.9788	4.75784e-18	1.87833e-15	0.487883	ABL1;SRC	-	-0.313898
1924;Ipatasertib;GDSC2	PPP2R2A	647	-0.389693	26.1266	22	3.19752e-07	0.000883634	-0.251871	12.8675	0.000334341	0.00821914	0.471556	AKT1;AKT3	-	-0.406607
1960;SYK_9721;GDSC2	HMGN2	683	-0.254167	23.5991	22	1.18644e-06	0.000899833	-0.14857	10.7007	0.00107097	0.0676881	0.573432	SYK	4	-0.0280894
1091;BMS-536924;GDSC2	CYBRD1	301	-0.362026	26.0809	22	3.27414e-07	0.000904808	-0.289623	24.063	9.32358e-07	0.000644143	0.402413	IGF1R;INSR	-	0.171857
1862;MG-132;GDSC2	PSMA7	913	0.189244	22.0629	22	2.63857e-06	0.000912944	0.152877	15.6492	7.62433e-05	0.00715395	0.54177			1.22001
1079;Dasatinib;GDSC2	PSMA5	911	0.414776	19.7051	22	9.036e-06	0.000931172	0.703429	44.9631	2.00787e-11	3.73923e-10	0.601441	ABL1;KIT;PDGFRA;PDGFRB;SRC	-	-0.717973
1079;Dasatinib;GDSC2	AHSG	744	-0.272377	19.6935	22	9.09117e-06	0.000931172	-0.566973	51.0831	8.85358e-13	2.20536e-11	0.601441	ABL1;KIT;PDGFRA;PDGFRB;SRC	-	-0.717973
1079;Dasatinib;GDSC2	SERBP1	910	0.41084	19.7333	22	8.90369e-06	0.000931172	0.740621	50.7572	1.04526e-12	2.54684e-11	0.601441	ABL1;KIT;PDGFRA;PDGFRB;SRC	-	-0.717973
1494;SN-38;GDSC1	PSME3	882	-0.279744	21.5737	22	3.4049e-06	0.000935495	-0.157014	7.67623	0.00559531	0.0491153	0.565692	TOP1	3	0.269203
1047;Nutlin-3a (-);GDSC2	PLBD2	849	-0.338913	21.2226	22	4.08917e-06	0.000943236	-0.389781	46.3652	9.81426e-12	2.71659e-09	0.690355	MDM2	-	-0.772296
2109;AZ6102;GDSC2	RPS2	904	0.246074	21.6521	22	3.26854e-06	0.000950113	0.190225	14.6378	0.000130272	0.00716964	0.412031	TNKS;TNKS2	-	0.822086
1079;Dasatinib;GDSC2	FASN	911	0.301628	19.5788	22	9.65359e-06	0.0009708	0.65982	97.2149	6.21965e-23	1.07503e-20	0.601441	ABL1;KIT;PDGFRA;PDGFRB;SRC	-	-0.717973
1053;MK-2206;GDSC2	NOL7	901	0.436108	24.175	22	8.79689e-07	0.000973991	0.543208	40.7187	1.75799e-10	6.48816e-08	0.546252	AKT1;AKT2	-	-0.140641
1191;Bortezomib;GDSC2	APP	698	-0.280143	25.9315	22	3.53742e-07	0.000977036	-0.188766	15.4538	8.45454e-05	0.00382811	0.464966			1.48888
1936;Savolitinib;GDSC2	DDX17	905	0.386327	21.6326	22	3.30184e-06	0.000981763	0.319996	19.1571	1.20391e-05	0.00229408	0.624177	MET	3	-1.30681
1936;Savolitinib;GDSC2	TUBA1C	714	-0.216305	21.5879	22	3.37975e-06	0.000981763	-0.16715	14.7628	0.000121919	0.0109947	0.624177	MET	3	-1.30681
1936;Savolitinib;GDSC2	ALDOA	906	-0.160455	21.4919	22	3.55325e-06	0.000981763	-0.124072	17.3386	3.12761e-05	0.0045482	0.624177	MET	2	-1.30681
1936;Savolitinib;GDSC2	MRPL49	904	0.325972	21.6598	22	3.25544e-06	0.000981763	0.224384	12.3096	0.000450626	0.0223984	0.624177	MET	3	-1.30681
1936;Savolitinib;GDSC2	MRPL47	898	0.335292	21.5794	22	3.39481e-06	0.000981763	0.266601	15.5809	7.9051e-05	0.00808955	0.624177	MET	3	-1.30681
1936;Savolitinib;GDSC2	PRPF38A	898	0.340657	21.54	22	3.46521e-06	0.000981763	0.282513	17.8991	2.32934e-05	0.0035468	0.624177	MET	3	-1.30681
1079;Dasatinib;GDSC2	HMGN2	882	0.385678	19.4135	22	1.05258e-05	0.00101297	0.407457	19.8653	8.3093e-06	5.40691e-05	0.601441	ABL1;KIT;PDGFRA;PDGFRB;SRC	-	-0.717973
1079;Dasatinib;GDSC2	RANBP1	910	0.289929	19.3813	22	1.07051e-05	0.00101297	0.633656	88.9478	4.05376e-21	4.87421e-19	0.601441	ABL1;KIT;PDGFRA;PDGFRB;SRC	-	-0.717973
1079;Dasatinib;GDSC2	MTX1	903	-0.5206	19.3647	22	1.07983e-05	0.00101297	-0.547598	15.5573	8.00415e-05	0.000419949	0.601441	ABL1;KIT;PDGFRA;PDGFRB;SRC	-	-0.717973
1079;Dasatinib;GDSC2	PA2G4	911	0.376358	19.3635	22	1.08055e-05	0.00101297	0.753329	69.1044	9.33844e-17	4.73862e-15	0.601441	ABL1;KIT;PDGFRA;PDGFRB;SRC	-	-0.717973
1008;Methotrexate;GDSC2	CNST	246	0.792554	27.1589	22	1.87401e-07	0.00102152	0.573477	14.6367	0.000130351	0.0159322	0.622087	DHFR	-	-0.252054
1023;GW441756;GDSC2	NDUFV1	907	0.214733	24.4968	22	7.44335e-07	0.0010283	0.183816	18.7763	1.46983e-05	0.00853916	0.639199	NTRK1	3	-0.413107
2170;AT13148;GDSC2	RPL26	854	-0.476837	27.1656	22	1.86748e-07	0.00103122	-0.443227	23.3636	1.34095e-06	0.000257537	0.437498	AKT1	2	0.321024
1079;Dasatinib;GDSC2	PCNA	911	0.306031	19.2332	22	1.15683e-05	0.00103201	0.560406	52.8629	3.57671e-13	9.65013e-12	0.601441	ABL1;KIT;PDGFRA;PDGFRB;SRC	-	-0.717973
1079;Dasatinib;GDSC2	MDH1	910	0.310537	19.2589	22	1.14135e-05	0.00103201	0.692612	95.1148	1.79655e-22	3.01113e-20	0.601441	ABL1;KIT;PDGFRA;PDGFRB;SRC	-	-0.717973
1079;Dasatinib;GDSC2	EEF2	911	0.329345	19.2897	22	1.12309e-05	0.00103201	0.531021	44.8456	2.13205e-11	3.94393e-10	0.601441	ABL1;KIT;PDGFRA;PDGFRB;SRC	-	-0.717973
1918;AZD8186;GDSC2	MRPL12	907	0.451299	27.1226	22	1.90951e-07	0.00105539	0.296591	14.8339	0.000117406	0.00343027	0.459049	PIK3CA;PIK3CB	-	-0.40108
182;Obatoclax Mesylate;GDSC1	BUD13	600	-0.571613	23.6137	22	1.17746e-06	0.00106266	-0.38708	12.7457	0.000356834	0.0127928	0.348183	BCL2;BCL2L1;BCL2L2;MCL1	-	0.617476
1560;Alpelisib;GDSC2	WDR33	872	0.492449	27.0993	22	1.93265e-07	0.00106818	0.316772	10.7881	0.00102153	0.0121681	0.335013	PIK3CA	3	0.0334597
1918;AZD8186;GDSC2	DDX5	907	0.505651	25.3139	22	4.87177e-07	0.00107748	0.597936	40.8943	1.60687e-10	2.96039e-07	0.459049	PIK3CA;PIK3CB	-	-0.40108
1918;AZD8186;GDSC2	MYH9	906	-0.298694	24.9616	22	5.84844e-07	0.00107748	-0.26341	42.1458	8.47145e-11	2.34108e-07	0.459049	PIK3CA;PIK3CB	-	-0.40108
1047;Nutlin-3a (-);GDSC2	ACIN1	915	0.696048	20.8279	22	5.02459e-06	0.00108284	0.789857	37.9528	7.24756e-10	1.14636e-07	0.690355	MDM2	2	-0.772296
1047;Nutlin-3a (-);GDSC2	NUCKS1	872	-0.269803	20.8048	22	5.08561e-06	0.00108284	-0.304183	30.6387	3.10826e-08	2.60717e-06	0.690355	MDM2	3	-0.772296
45;Z-LLNle-CHO;GDSC1	PSMA6	370	0.184783	24.8472	22	6.20587e-07	0.00108423	0.176201	24.14	8.95791e-07	8.56197e-05	0.422051			0.948837
45;Z-LLNle-CHO;GDSC1	GSTP1	334	0.1159	24.6692	22	6.80622e-07	0.00108423	0.0793676	17.8514	2.38837e-05	0.000816037	0.422051			0.948837
1047;Nutlin-3a (-);GDSC2	ATP5PF	914	-0.409661	20.6579	22	5.491e-06	0.00108565	-0.488972	30.3219	3.65966e-08	2.85351e-06	0.690355	MDM2	-	-0.772296
1047;Nutlin-3a (-);GDSC2	RPS27	872	0.397986	20.6671	22	5.46464e-06	0.00108565	0.34165	13.5199	0.000236052	0.00241104	0.690355	MDM2	2	-0.772296
1079;Dasatinib;GDSC2	EIF2A	901	0.38642	19.103	22	1.2385e-05	0.00108732	0.48632	23.9826	9.7209e-07	7.54086e-06	0.601441	ABL1;KIT;PDGFRA;PDGFRB;SRC	-	-0.717973
1248;Daporinad;GDSC1	GMPS	823	-0.625003	25.6788	22	4.03226e-07	0.00109415	-0.681366	36.4052	1.60273e-09	9.15157e-07	0.620029	NAMPT	2	0.15487
1937;S-crizotinib;GDSC2	WDR33	875	0.380322	27.0342	22	1.99888e-07	0.00110438	0.339179	22.3382	2.28618e-06	0.00163653	0.51775	NUDT1	-	0.364467
1460;PARP_9482;GDSC1	RIF1	842	-0.647713	26.9988	22	2.03579e-07	0.00111419	-0.593774	25.973	3.46218e-07	7.5794e-05	0.570401	PARP1;PARP2;PARP5A	-	-0.312928
182;Obatoclax Mesylate;GDSC1	GSTP1	716	0.212794	22.9677	22	1.64743e-06	0.00111511	0.104187	8.59274	0.00337506	0.0445755	0.348183	BCL2;BCL2L1;BCL2L2;MCL1	-	0.617476
182;Obatoclax Mesylate;GDSC1	HNRNPA1	805	-0.536067	23.2223	22	1.44315e-06	0.00111511	-0.261988	6.89894	0.0086247	0.0759395	0.348183	BCL2;BCL2L1;BCL2L2;MCL1	-	0.617476
1047;Nutlin-3a (-);GDSC2	NDUFV1	914	-0.382843	20.4706	22	6.0553e-06	0.00111741	-0.311546	13.4048	0.000250979	0.00251707	0.690355	MDM2	4	-0.772296
1047;Nutlin-3a (-);GDSC2	NUCB1	886	-0.31815	20.5173	22	5.90943e-06	0.00111741	-0.245084	14.9325	0.000111426	0.00139876	0.690355	MDM2	3	-0.772296
182;Obatoclax Mesylate;GDSC1	ATP6V1A	805	0.43897	22.7335	22	1.86096e-06	0.00111968	0.292289	17.0854	3.57367e-05	0.00420683	0.348183	BCL2;BCL2L1;BCL2L2;MCL1	-	0.617476
1990;BCL6_7224;GDSC2	HSPE1	709	-0.381592	25.0922	22	5.46523e-07	0.00112503	-0.357592	31.8699	1.64848e-08	2.18021e-05	0.681325	BCL6	2	0.194226
1990;BCL6_7224;GDSC2	LAMP2	706	0.281877	24.8007	22	6.35729e-07	0.00112503	0.241445	33.9582	5.63088e-09	1.49472e-05	0.681325	BCL6	3	0.194226
1047;Nutlin-3a (-);GDSC2	ERAP2	403	-0.366091	20.394	22	6.30286e-06	0.00112557	-0.206885	9.16471	0.00246727	0.014944	0.690355	MDM2	-	-0.772296
282;Pelitinib;GDSC1	IRF9	78	-1.13446	26.9725	22	2.06375e-07	0.00112743	-0.669166	10.0493	0.00152405	0.0200861	0.411661	EGFR	2	-0.403981
1239;YK-4-279;GDSC2	SRPK2	683	-0.433023	25.6534	22	4.08577e-07	0.0011291	-0.327149	22.0924	2.5984e-06	0.000683875	0.659115	DHX9	2	0.646093
1079;Dasatinib;GDSC2	RPL29	909	0.5248	18.997	22	1.30926e-05	0.00113148	0.7327	28.7181	8.37158e-08	7.89285e-07	0.601441	ABL1;KIT;PDGFRA;PDGFRB;SRC	-	-0.717973
1047;Nutlin-3a (-);GDSC2	SAFB2	912	0.471366	20.3196	22	6.55271e-06	0.00113362	0.464704	21.6978	3.19151e-06	9.92595e-05	0.690355	MDM2	4	-0.772296
1194;SB505124;GDSC1	OAS2	75	-0.354759	26.9369	22	2.10205e-07	0.00114835	-0.201447	8.56899	0.00341936	0.190612	0.414364	TGFBR1;ACVR1B;ACVR1C	-	-0.644489
1494;SN-38;GDSC1	RPL31	885	-0.481489	20.9935	22	4.60837e-06	0.00115105	-0.413296	16.3159	5.36108e-05	0.00219844	0.565692	TOP1	3	0.269203
1494;SN-38;GDSC1	SUB1	880	-0.255955	21.0186	22	4.54836e-06	0.00115105	-0.0866582	3.60761	0.0575156	0.211667	0.565692	TOP1	-	0.269203
45;Z-LLNle-CHO;GDSC1	PSMA4	370	0.1984	23.2836	22	1.39789e-06	0.001161	0.187126	22.2993	2.33297e-06	0.000152729	0.422051			0.948837
45;Z-LLNle-CHO;GDSC1	PSMA1	370	0.191722	23.2391	22	1.43059e-06	0.001161	0.173249	20.0306	7.62117e-06	0.000364216	0.422051			0.948837
45;Z-LLNle-CHO;GDSC1	PSMB7	370	0.183971	23.2031	22	1.45763e-06	0.001161	0.189502	27.0639	1.96843e-07	3.97728e-05	0.422051			0.948837
2162;Danusertib;GDSC2	VTN	738	-0.242815	26.9371	22	2.10181e-07	0.00116125	-0.352282	56.6884	5.1065e-14	7.05336e-11	0.653269	AURKA;AURKB;AURKC;ABL1;RET;FGFR1;NTRK1	-	-0.39524
1494;SN-38;GDSC1	CACYBP	880	-0.237882	20.8629	22	4.93369e-06	0.00117872	-0.0897198	3.70103	0.0543787	0.203967	0.565692	TOP1	3	0.269203
1079;Dasatinib;GDSC2	PSMC3	911	0.499126	18.8624	22	1.40498e-05	0.00119553	0.865032	43.019	5.42098e-11	9.31162e-10	0.601441	ABL1;KIT;PDGFRA;PDGFRB;SRC	-	-0.717973
1079;Dasatinib;GDSC2	TPI1	911	0.262462	18.8309	22	1.42837e-05	0.00119702	0.46772	57.3935	3.56791e-14	1.16872e-12	0.601441	ABL1;KIT;PDGFRA;PDGFRB;SRC	-	-0.717973
1079;Dasatinib;GDSC2	METAP1	898	0.51359	18.7599	22	1.48252e-05	0.00122385	0.438043	13.4025	0.000251294	0.00116019	0.601441	ABL1;KIT;PDGFRA;PDGFRB;SRC	-	-0.717973
1549;Sapatinib;GDSC2	PHLDA2	146	-0.947384	26.8233	21	2.22928e-07	0.00123413	-1.14728	25.7194	3.94838e-07	3.15415e-06	0.526083	EGFR;ERBB2;ERBB3	-	-0.925223
1494;SN-38;GDSC1	YWHAQ	885	-0.23181	20.6691	22	5.45899e-06	0.00124988	-0.188515	17.2855	3.21633e-05	0.0016137	0.565692	TOP1	3	0.269203
2046;MK-8776;GDSC2	PAX5	63	-1.03826	26.7905	21	2.26745e-07	0.00125095	-0.559546	7.24482	0.00711057	0.0737387	0.675467	CDK2;CHEK1;CHEK2	-	-0.278916
1079;Dasatinib;GDSC2	DNAJA1	909	0.426546	18.6429	22	1.57631e-05	0.00125422	0.874973	70.6981	4.16285e-17	2.30247e-15	0.601441	ABL1;KIT;PDGFRA;PDGFRB;SRC	-	-0.717973
1079;Dasatinib;GDSC2	MAT2A	881	0.340796	18.6296	22	1.58733e-05	0.00125422	0.529813	34.3211	4.67289e-09	5.64317e-08	0.601441	ABL1;KIT;PDGFRA;PDGFRB;SRC	-	-0.717973
1079;Dasatinib;GDSC2	RAB5C	910	-0.548567	18.6798	22	1.5461e-05	0.00125422	-0.76021	48.6567	3.0493e-12	6.85596e-11	0.601441	ABL1;KIT;PDGFRA;PDGFRB;SRC	-	-0.717973
1030;KU-55933;GDSC2	VTN	739	-0.143753	26.662	22	2.42338e-07	0.00126294	-0.150932	32.8023	1.02023e-08	5.64084e-05	0.572954	ATM	3	-0.265394
1030;KU-55933;GDSC2	COX5B	910	0.206836	25.438	22	4.56841e-07	0.00126294	0.150622	15.5352	8.09831e-05	0.0332866	0.572954	ATM	3	-0.265394
1427;AZD5582;GDSC1	RPL10	854	0.540491	23.2232	22	1.44248e-06	0.00126548	0.567362	27.502	1.56935e-07	1.24252e-05	0.579682	BIRC2;BIRC3;XIAP	-	-1.08435
1427;AZD5582;GDSC1	NUP35	855	-0.669521	23.8846	22	1.02286e-06	0.00126548	-0.565623	18.3591	1.82939e-05	0.000427091	0.579682	BIRC2;BIRC3;XIAP	-	-1.08435
1427;AZD5582;GDSC1	TAP1	623	-0.443062	23.1809	22	1.47451e-06	0.00126548	-0.306856	22.302	2.32965e-06	9.49765e-05	0.579682	BIRC2;BIRC3;XIAP	-	-1.08435
1427;AZD5582;GDSC1	LEMD2	852	-0.572051	22.9982	22	1.62152e-06	0.00126548	-0.769995	69.7016	6.89914e-17	1.8845e-13	0.579682	BIRC2;BIRC3;XIAP	-	-1.08435
1936;Savolitinib;GDSC2	SH3GL1	857	-0.244597	20.7906	22	5.12343e-06	0.00126967	-0.179297	16.6928	4.39473e-05	0.00533329	0.624177	MET	1	-1.30681
1936;Savolitinib;GDSC2	MRPL38	906	0.306679	20.8065	22	5.08105e-06	0.00126967	0.258246	16.4447	5.00891e-05	0.00564883	0.624177	MET	3	-1.30681
1936;Savolitinib;GDSC2	CAPZA1	905	0.319256	20.7313	22	5.28456e-06	0.00126967	0.29191	23.7425	1.10122e-06	0.000553213	0.624177	MET	3	-1.30681
1092;Saracatinib;GDSC2	VBP1	883	0.28416	22.7385	22	1.8561e-06	0.00128233	0.542729	87.9352	6.76328e-21	7.47613e-18	0.487883	ABL1;SRC	-	-0.313898
1936;Savolitinib;GDSC2	MET	421	-0.377551	20.5356	22	5.8532e-06	0.00129379	-0.420304	42.9368	5.65384e-11	3.12431e-07	0.624177	MET	T	-1.30681
1936;Savolitinib;GDSC2	MRPS27	901	0.319374	20.5864	22	5.70003e-06	0.00129379	0.252653	14.7695	0.000121487	0.0109947	0.624177	MET	3	-1.30681
1079;Dasatinib;GDSC2	PDCD6IP	911	0.40895	18.511	22	1.68926e-05	0.00129768	0.415835	20.6746	5.44334e-06	3.68508e-05	0.601441	ABL1;KIT;PDGFRA;PDGFRB;SRC	-	-0.717973
1079;Dasatinib;GDSC2	TCERG1	911	0.731868	18.5191	22	1.68212e-05	0.00129768	1.21897	45.0343	1.93617e-11	3.63015e-10	0.601441	ABL1;KIT;PDGFRA;PDGFRB;SRC	-	-0.717973
1079;Dasatinib;GDSC2	PLOD3	828	-0.39049	18.4449	22	1.74889e-05	0.00132509	-0.31953	19.7359	8.89149e-06	5.7318e-05	0.601441	ABL1;KIT;PDGFRA;PDGFRB;SRC	-	-0.717973
1079;Dasatinib;GDSC2	HMGB2	904	0.319197	18.3777	22	1.81163e-05	0.00133802	0.624825	78.5922	7.63507e-19	5.63061e-17	0.601441	ABL1;KIT;PDGFRA;PDGFRB;SRC	-	-0.717973
1079;Dasatinib;GDSC2	FUS	911	0.462192	18.3749	22	1.81435e-05	0.00133802	0.928834	71.4658	2.821e-17	1.60855e-15	0.601441	ABL1;KIT;PDGFRA;PDGFRB;SRC	-	-0.717973
1936;Savolitinib;GDSC2	LAMP2	902	0.219024	20.3142	22	6.57106e-06	0.00134488	0.16409	22.0571	2.6466e-06	0.00105515	0.624177	MET	2	-1.30681
1936;Savolitinib;GDSC2	RBM14	906	0.394073	20.3841	22	6.33526e-06	0.00134488	0.294892	14.3382	0.000152734	0.0125971	0.624177	MET	3	-1.30681
1936;Savolitinib;GDSC2	RTN3	752	0.276947	20.2397	22	6.83189e-06	0.00134832	0.193954	13.3295	0.000261261	0.016985	0.624177	MET	3	-1.30681
1036;PLX-4720;GDSC2	WDR33	867	0.440832	25.4558	22	4.52631e-07	0.00135722	0.530458	31.8539	1.66214e-08	1.39065e-06	0.408164	BRAF	3	-0.518143
1036;PLX-4720;GDSC2	NOL7	888	0.463275	25.2966	22	4.91569e-07	0.00135722	0.295617	9.89232	0.0016597	0.0181124	0.408164	BRAF	3	-0.518143
1030;KU-55933;GDSC2	COX6B1	904	0.191645	23.1699	22	1.48297e-06	0.00136656	0.12903	12.3768	0.000434691	0.0823625	0.572954	ATM	3	-0.265394
1030;KU-55933;GDSC2	NDUFA2	907	0.223911	24.0671	22	9.3035e-07	0.00136656	0.175542	15.732	7.29779e-05	0.0332866	0.572954	ATM	4	-0.265394
1030;KU-55933;GDSC2	NDUFS6	908	0.186788	23.3429	22	1.35541e-06	0.00136656	0.139168	13.8459	0.000198431	0.0607553	0.572954	ATM	4	-0.265394
1030;KU-55933;GDSC2	NDUFB8	803	0.256046	23.1906	22	1.46711e-06	0.00136656	0.236457	20.7968	5.10682e-06	0.00632887	0.572954	ATM	4	-0.265394
1230;IOX2;GDSC1	GMFG	142	0.307223	26.5955	22	2.50823e-07	0.001371	0.274639	36.311	1.68213e-09	9.19452e-06	0.342882	EGLN1	-	-1.51574
1047;Nutlin-3a (-);GDSC2	ATAD3B	862	0.371953	19.8745	22	8.26946e-06	0.00137294	0.253696	11.3186	0.000767326	0.00602766	0.690355	MDM2	-	-0.772296
1047;Nutlin-3a (-);GDSC2	NDUFS1	915	-0.376711	19.8373	22	8.43208e-06	0.00137294	-0.355131	18.1356	2.05714e-05	0.000403572	0.690355	MDM2	4	-0.772296
182;Obatoclax Mesylate;GDSC1	TPX2	784	-0.311629	22.1383	22	2.53693e-06	0.00137375	-0.232082	15.685	7.48165e-05	0.00575067	0.348183	BCL2;BCL2L1;BCL2L2;MCL1	-	0.617476
1941;Sepantronium bromide;GDSC2	IDH1	897	0.257125	23.144	22	1.50308e-06	0.00138413	0.34145	67.9935	1.64037e-16	9.06633e-13	0.594962	BIRC5	2	0.832004
1941;Sepantronium bromide;GDSC2	TALDO1	907	0.279502	22.8483	22	1.75301e-06	0.00138413	0.315908	38.6744	5.00732e-10	2.51595e-07	0.594962	BIRC5	3	0.832004
1079;Dasatinib;GDSC2	CCT6A	911	0.374123	18.2836	22	1.90343e-05	0.00138525	0.655654	44.409	2.66464e-11	4.89638e-10	0.601441	ABL1;KIT;PDGFRA;PDGFRB;SRC	-	-0.717973
406;LIMK1 inhibitor BMS4;GDSC1	CSNK2A1	61	0.54463	26.5472	22	2.57177e-07	0.00140419	0.365489	9.98316	0.00157978	0.021081	0.478298	LIMK1	3	-1.02527
1047;Nutlin-3a (-);GDSC2	ISOC2	883	-0.297397	19.7335	22	8.90263e-06	0.00140814	-0.231316	16.1038	5.99637e-05	0.000853365	0.690355	MDM2	-	-0.772296
1997;WEHI-539;GDSC2	NDUFS1	915	0.481061	26.5587	22	2.55657e-07	0.00141532	0.482507	28.5078	9.33227e-08	7.38049e-05	0.462995	BCL2L1	3	-1.10963
1003;Camptothecin;GDSC2	NBN	763	-0.365541	21.7681	22	3.07676e-06	0.00142769	-0.25935	11.0055	0.000908408	0.00891657	0.686693	TOP1	2	0.440233
1003;Camptothecin;GDSC2	MCTS1	863	-0.329737	21.7569	22	3.09471e-06	0.00142769	-0.355072	24.6255	6.96245e-07	6.57998e-05	0.686693	TOP1	4	0.440233
1003;Camptothecin;GDSC2	GSS	898	-0.246507	21.8087	22	3.01228e-06	0.00142769	-0.0961998	4.29721	0.0381749	0.135142	0.686693	TOP1	4	0.440233
1003;Camptothecin;GDSC2	RPSA	916	-0.266835	22.2274	22	2.42193e-06	0.00142769	-0.224219	17.2418	3.29117e-05	0.000851399	0.686693	TOP1	3	0.440233
1047;Nutlin-3a (-);GDSC2	CELF1	909	0.477495	19.6517	22	9.29218e-06	0.00142893	0.465862	27.2579	1.78044e-07	1.03753e-05	0.690355	MDM2	3	-0.772296
1434;JAK3_7406;GDSC1	COLEC12	66	0.398901	26.4921	21	2.64624e-07	0.00144829	0.16056	4.39186	0.0361109	0.200441	0.451334	JAK3	3	0.127786
2080;Menin_MLL_8687;GDSC2	ITGB1	697	0.213456	26.4298	22	2.73293e-07	0.00145119	0.184977	67.4549	2.15566e-16	1.14465e-12	0.482661	MEN1	2	0.562371
1047;Nutlin-3a (-);GDSC1	SMARCC1	860	0.297891	25.1484	22	5.30826e-07	0.00145659	0.31178	39.0439	4.14388e-10	7.19147e-08	0.631919	MDM2	2	-0.606055
1003;Camptothecin;GDSC2	UBA2	905	-0.256738	20.5982	22	5.66497e-06	0.00146505	-0.23301	23.6484	1.15641e-06	9.27813e-05	0.686693	TOP1	2	0.440233
1003;Camptothecin;GDSC2	UBE2I	905	-0.299166	20.6273	22	5.57936e-06	0.00146505	-0.307154	28.4572	9.57937e-08	1.71828e-05	0.686693	TOP1	1	0.440233
1003;Camptothecin;GDSC2	PAFAH1B2	909	-0.239681	21.0324	22	4.51573e-06	0.00146505	-0.208988	20.4555	6.10346e-06	0.00027031	0.686693	TOP1	4	0.440233
1003;Camptothecin;GDSC2	HMGB1	896	-0.262482	21.2945	22	3.93863e-06	0.00146505	-0.238674	23.3744	1.33342e-06	0.000101121	0.686693	TOP1	3	0.440233
1003;Camptothecin;GDSC2	GMFB	792	-0.302734	21.174	22	4.19415e-06	0.00146505	-0.275723	20.9981	4.5974e-06	0.000225232	0.686693	TOP1	-	0.440233
1003;Camptothecin;GDSC2	ACP1	896	-0.232031	20.4607	22	6.08673e-06	0.00146505	-0.173306	15.8642	6.80533e-05	0.0013902	0.686693	TOP1	4	0.440233
1003;Camptothecin;GDSC2	DDX1	916	-0.365157	20.481	22	6.02277e-06	0.00146505	-0.310363	20.426	6.1983e-06	0.000270771	0.686693	TOP1	5+	0.440233
1003;Camptothecin;GDSC2	UBA1	916	-0.251267	20.6711	22	5.45333e-06	0.00146505	-0.198982	18.4366	1.75647e-05	0.000558462	0.686693	TOP1	2	0.440233
1003;Camptothecin;GDSC2	TSTA3	843	-0.260224	20.9329	22	4.75665e-06	0.00146505	-0.0284819	0.380722	0.537217	0.730003	0.686693	TOP1	5+	0.440233
1003;Camptothecin;GDSC2	HUWE1	913	-0.287256	20.9945	22	4.60614e-06	0.00146505	-0.301636	27.2735	1.7662e-07	2.70818e-05	0.686693	TOP1	2	0.440233
1003;Camptothecin;GDSC2	TXNDC17	896	-0.182505	20.8526	22	4.96026e-06	0.00146505	-0.112926	9.80164	0.00174356	0.0144117	0.686693	TOP1	5+	0.440233
2161;Rigosertib;GDSC2	RALY	910	0.466429	24.3529	22	8.02041e-07	0.00147709	0.371502	25.9592	3.48705e-07	0.0001014	0.620772	PLK1	2	0.767032
2109;AZ6102;GDSC2	RPL14	904	0.332402	20.6876	22	5.40658e-06	0.00149303	0.263404	15.1428	9.96796e-05	0.00632794	0.412031	TNKS;TNKS2	-	0.822086
1191;Bortezomib;GDSC2	PPP2R2A	646	-0.25147	24.326	22	8.13357e-07	0.00149766	-0.198409	19.6342	9.37747e-06	0.00097738	0.464966			1.48888
1960;SYK_9721;GDSC2	UBAP2	573	-0.28743	21.9137	22	2.85195e-06	0.0015141	-0.201385	12.2231	0.000472026	0.0417664	0.573432	SYK	-	-0.0280894
1960;SYK_9721;GDSC2	HSPE1	709	-0.329694	22.0587	22	2.64436e-06	0.0015141	-0.245838	18.1048	2.09071e-05	0.00739973	0.573432	SYK	3	-0.0280894
1960;SYK_9721;GDSC2	SMARCB1	683	0.353844	21.9918	22	2.73811e-06	0.0015141	0.293043	18.9503	1.34171e-05	0.00629394	0.573432	SYK	2	-0.0280894
1459;PARP_0108;GDSC1	HNRNPK	864	-0.837322	24.7707	22	6.45723e-07	0.00152315	-0.623666	16.4774	4.92325e-05	0.00284272	0.58514	PARP1;PARP2;PARP6	-	-0.174775
1459;PARP_0108;GDSC1	PCBP2	864	-0.501358	26.1217	22	3.20562e-07	0.00152315	-0.45927	25.384	4.69793e-07	0.000116914	0.58514	PARP1;PARP2;PARP6	-	-0.174775
1459;PARP_0108;GDSC1	STT3A	830	0.384565	24.2763	22	8.34601e-07	0.00152315	0.189253	7.08718	0.00776372	0.0748351	0.58514	PARP1;PARP2;PARP6	-	-0.174775
1941;Sepantronium bromide;GDSC2	TXNRD1	895	0.335369	22.4042	22	2.2089e-06	0.00152607	0.168384	10.7233	0.00105796	0.0264585	0.594962	BIRC5	3	0.832004
262;VX-11e;GDSC1	HUWE1	850	0.305518	25.0362	22	5.6265e-07	0.00153716	0.315464	28.7593	8.19535e-08	4.41259e-05	0.468386	MAPK1	2	-0.729647
1494;SN-38;GDSC1	RBBP7	867	-0.339828	20.1925	22	7.00287e-06	0.00153923	-0.230325	11.0528	0.000885534	0.0141759	0.565692	TOP1	3	0.269203
1079;Dasatinib;GDSC2	ERGIC1	832	-0.354096	18.0563	22	2.14464e-05	0.00154052	-0.360889	25.9804	3.44895e-07	2.93479e-06	0.601441	ABL1;KIT;PDGFRA;PDGFRB;SRC	-	-0.717973
1003;Camptothecin;GDSC2	VBP1	894	-0.235848	20.2753	22	6.70608e-06	0.00154687	-0.252768	26.8651	2.18163e-07	2.94574e-05	0.686693	TOP1	3	0.440233
1248;Daporinad;GDSC1	IMMT	824	1.05816	22.56	22	2.03684e-06	0.00154735	0.826831	16.7307	4.30776e-05	0.0011631	0.620029	NAMPT	5+	0.15487
1248;Daporinad;GDSC1	PSMD2	824	-0.671564	21.5267	22	3.48927e-06	0.00154735	-0.526006	15.6275	7.71238e-05	0.00172243	0.620029	NAMPT	3	0.15487
1248;Daporinad;GDSC1	CSDE1	821	-0.541593	22.5217	22	2.07779e-06	0.00154735	-0.506082	24.809	6.3302e-07	5.45301e-05	0.620029	NAMPT	5+	0.15487
1248;Daporinad;GDSC1	NACA	817	-0.389922	22.0243	22	2.69223e-06	0.00154735	-0.373658	22.99	1.62846e-06	0.000114918	0.620029	NAMPT	4	0.15487
1248;Daporinad;GDSC1	PDCD5	812	-0.401714	21.054	22	4.4651e-06	0.00154735	-0.385035	25.0186	5.67802e-07	4.9701e-05	0.620029	NAMPT	5+	0.15487
1248;Daporinad;GDSC1	RPLP0	824	-0.908327	20.8968	22	4.84706e-06	0.00154735	-0.729829	14.6571	0.000128951	0.00234837	0.620029	NAMPT	4	0.15487
1248;Daporinad;GDSC1	RPL5	824	-0.919951	21.2217	22	4.09097e-06	0.00154735	-0.694059	13.8232	0.000200845	0.00316856	0.620029	NAMPT	4	0.15487
1248;Daporinad;GDSC1	SMC4	807	-0.65281	21.7762	22	3.06383e-06	0.00154735	-0.802592	38.1756	6.46548e-10	7.01764e-07	0.620029	NAMPT	4	0.15487
1248;Daporinad;GDSC1	RPL19	824	-0.775785	23.0004	22	1.61969e-06	0.00154735	-0.597444	15.0289	0.000105877	0.00204626	0.620029	NAMPT	4	0.15487
1248;Daporinad;GDSC1	EIF3L	815	-0.647094	21.4826	22	3.57053e-06	0.00154735	-0.554254	17.6075	2.71514e-05	0.00086408	0.620029	NAMPT	4	0.15487
1248;Daporinad;GDSC1	RPL12	824	-1.01113	21.1109	22	4.33458e-06	0.00154735	-0.862133	17.2698	3.24301e-05	0.000961738	0.620029	NAMPT	4	0.15487
1248;Daporinad;GDSC1	RPL27A	824	-0.892417	20.9317	22	4.75959e-06	0.00154735	-0.680411	12.9359	0.000322338	0.0043953	0.620029	NAMPT	4	0.15487
1248;Daporinad;GDSC1	RPL29	822	-0.744843	21.9283	22	2.83032e-06	0.00154735	-0.607128	15.9964	6.34615e-05	0.0015172	0.620029	NAMPT	4	0.15487
1248;Daporinad;GDSC1	RPL23	824	-0.973037	23.7998	22	1.06893e-06	0.00154735	-0.793969	17.4481	2.95256e-05	0.00091137	0.620029	NAMPT	4	0.15487
1248;Daporinad;GDSC1	EIF3F	823	-0.601699	22.3944	22	2.22025e-06	0.00154735	-0.557559	21.5688	3.41359e-06	0.000195216	0.620029	NAMPT	4	0.15487
2109;AZ6102;GDSC2	EIF3G	893	0.240034	20.5251	22	5.88548e-06	0.00154788	0.182921	13.9035	0.00019244	0.00860365	0.412031	TNKS;TNKS2	-	0.822086
1003;Camptothecin;GDSC2	NUCKS1	873	-0.235787	20.1929	22	7.00137e-06	0.00155038	-0.183531	13.7005	0.000214393	0.00310105	0.686693	TOP1	4	0.440233
1924;Ipatasertib;GDSC2	TOM1	828	-0.368181	23.6864	22	1.13381e-06	0.00156664	-0.269085	17.5875	2.74391e-05	0.00146052	0.471556	AKT1;AKT3	-	-0.406607
1924;Ipatasertib;GDSC2	AGL	624	-0.355852	23.9834	22	9.71704e-07	0.00156664	-0.376645	29.4396	5.7687e-08	1.67809e-05	0.471556	AKT1;AKT3	-	-0.406607
1922;Cediranib;GDSC2	RNF31	63	-0.954588	26.357	22	2.83794e-07	0.00156853	-0.71725	18.1167	2.07769e-05	0.00956948	0.453356	FGFR1;FLT1;FLT3;FLT4;KIT;PDGFRB	-	0.496645
1003;Camptothecin;GDSC2	TSN	894	-0.295012	19.8857	22	8.22118e-06	0.00156894	-0.283902	22.9942	1.62489e-06	0.00011836	0.686693	TOP1	4	0.440233
1003;Camptothecin;GDSC2	AK1	720	-0.250999	19.9719	22	7.85903e-06	0.00156894	-0.182404	15.2363	9.48608e-05	0.00176225	0.686693	TOP1	3	0.440233
1003;Camptothecin;GDSC2	PCBP2	916	-0.366389	19.8215	22	8.50223e-06	0.00156894	-0.47603	40.4264	2.04164e-10	2.82562e-07	0.686693	TOP1	3	0.440233
1003;Camptothecin;GDSC2	ANP32E	878	-0.254707	19.9472	22	7.96109e-06	0.00156894	-0.245189	27.8644	1.30125e-07	2.25116e-05	0.686693	TOP1	3	0.440233
1003;Camptothecin;GDSC2	ATIC	916	-0.214671	20.0678	22	7.47441e-06	0.00156894	-0.159908	14.8099	0.000118909	0.00210085	0.686693	TOP1	4	0.440233
1248;Daporinad;GDSC1	RPL23A	824	-0.959527	20.3575	22	6.4242e-06	0.001585	-0.696949	12.1409	0.00049328	0.00598889	0.620029	NAMPT	4	0.15487
1248;Daporinad;GDSC1	UCK2	577	-0.637598	20.3571	22	6.42528e-06	0.001585	-0.61862	24.6112	7.01418e-07	5.77395e-05	0.620029	NAMPT	2	0.15487
1248;Daporinad;GDSC1	EIF2A	815	-0.527632	20.4855	22	6.00842e-06	0.001585	-0.419248	14.4837	0.000141381	0.00251565	0.620029	NAMPT	4	0.15487
1248;Daporinad;GDSC1	RPL14	824	-0.830435	20.3673	22	6.39114e-06	0.001585	-0.656311	14.5379	0.000137366	0.00245299	0.620029	NAMPT	4	0.15487
1248;Daporinad;GDSC1	EIF3E	823	-0.590911	20.3576	22	6.4239e-06	0.001585	-0.473381	14.4728	0.0001422	0.00252195	0.620029	NAMPT	4	0.15487
2281;CCT251545;GDSC2	SNRPA	561	0.445712	26.2141	22	3.05578e-07	0.00158534	0.359003	17.1187	3.51142e-05	0.00535802	0.645728	CDK8;CDK19	-	-0.264145
2028;STAT3_2372;GDSC2	NDUFA5	685	-0.627724	23.1453	22	1.50208e-06	0.001588	-0.86895	47.4574	5.62128e-12	1.85713e-09	0.259542	STAT3	2	-1.01622
1006;Cytarabine;GDSC1	ATAD2	694	-0.387027	24.9764	22	5.80354e-07	0.00158901	-0.217948	10.4269	0.00124191	0.0488548	0.489933	POLB	3	0.0841546
1006;Cytarabine;GDSC1	ALYREF	871	-0.628472	25.3622	22	4.75136e-07	0.00158901	-0.271391	6.55817	0.0104404	0.145105	0.489933	POLB	3	0.0841546
1003;Camptothecin;GDSC2	PTGES3	912	-0.200129	19.7253	22	8.94078e-06	0.00159058	-0.189254	20.4868	6.00453e-06	0.000268073	0.686693	TOP1	3	0.440233
1003;Camptothecin;GDSC2	RPS3A	916	-0.362073	19.672	22	9.19409e-06	0.00159058	-0.310175	15.2282	9.52684e-05	0.0017639	0.686693	TOP1	3	0.440233
1092;Saracatinib;GDSC2	ZPR1	809	0.287662	22.0903	22	2.60114e-06	0.00159739	0.433363	54.4111	1.6264e-13	1.83451e-11	0.487883	ABL1;SRC	-	-0.313898
1079;Dasatinib;GDSC2	RPL31	911	0.652493	17.9567	22	2.25986e-05	0.00160247	0.746767	18.4471	1.7469e-05	0.000106177	0.601441	ABL1;KIT;PDGFRA;PDGFRB;SRC	-	-0.717973
194;Luminespib;GDSC1	EPCAM	337	0.510706	26.2696	22	2.96926e-07	0.00160964	0.364642	20.7149	5.3299e-06	0.00495794	0.292781	HSP90AA1;HSP90AB1	-	1.19535
1079;Dasatinib;GDSC2	ENO1	910	0.270242	17.9113	22	2.3144e-05	0.00162038	0.293758	20.6428	5.53448e-06	3.72399e-05	0.601441	ABL1;KIT;PDGFRA;PDGFRB;SRC	-	-0.717973
2109;AZ6102;GDSC2	ZC3H15	885	0.204405	20.2632	22	6.7487e-06	0.00162057	0.159861	14.4523	0.000143756	0.00735154	0.412031	TNKS;TNKS2	-	0.822086
2109;AZ6102;GDSC2	RPL29	902	0.2844	20.2989	22	6.6239e-06	0.00162057	0.192951	10.4425	0.00123148	0.0263622	0.412031	TNKS;TNKS2	-	0.822086
408;Sphingosine Kinase 1 Inhibitor II;GDSC1	DNAJA1	854	-0.116375	26.2248	22	3.03897e-07	0.00162412	-0.106558	28.4474	9.62806e-08	0.000175231	0.620257	SPHK1	2	-0.116711
2109;AZ6102;GDSC2	IPO4	886	0.21542	20.1767	22	7.06094e-06	0.0016249	0.190678	19.1221	1.22617e-05	0.00231152	0.412031	TNKS;TNKS2	-	0.822086
1079;Dasatinib;GDSC2	UBE2L3	848	0.365957	17.879	22	2.35402e-05	0.00162751	0.727557	60.4119	7.69469e-15	2.89519e-13	0.601441	ABL1;KIT;PDGFRA;PDGFRB;SRC	-	-0.717973
1047;Nutlin-3a (-);GDSC2	KIF4A	798	0.298785	19.3483	22	1.08916e-05	0.00162961	0.279927	19.0439	1.27743e-05	0.000286781	0.690355	MDM2	2	-0.772296
182;Obatoclax Mesylate;GDSC1	NONO	804	-0.717037	21.6142	22	3.33374e-06	0.00164111	-0.234497	3.64266	0.056317	0.224503	0.348183	BCL2;BCL2L1;BCL2L2;MCL1	-	0.617476
1248;Daporinad;GDSC1	EIF4E	815	-0.585659	20.169	22	7.08932e-06	0.00164529	-0.523667	20.8189	5.04824e-06	0.000259273	0.620029	NAMPT	4	0.15487
1248;Daporinad;GDSC1	PFDN6	803	-0.49355	19.894	22	8.18553e-06	0.00164529	-0.530836	26.5925	2.51214e-07	2.96378e-05	0.620029	NAMPT	4	0.15487
1248;Daporinad;GDSC1	DLD	824	0.895633	19.9821	22	7.81698e-06	0.00164529	0.929915	44.6959	2.30137e-11	1.24895e-07	0.620029	NAMPT	3	0.15487
1248;Daporinad;GDSC1	RPL4	824	-0.809448	19.9235	22	8.06015e-06	0.00164529	-0.61252	12.807	0.000345318	0.00455971	0.620029	NAMPT	4	0.15487
1248;Daporinad;GDSC1	EIF3K	799	-0.578033	20.0111	22	7.69946e-06	0.00164529	-0.539969	19.0054	1.30352e-05	0.000508934	0.620029	NAMPT	4	0.15487
1451;PLK_6522;GDSC1	UTP4	844	-0.434452	23.5474	22	1.21873e-06	0.00166205	-0.471295	33.1105	8.70687e-09	4.7496e-05	0.568882	PLK1;PLK2;PLK3	-	0.696298
1451;PLK_6522;GDSC1	SNRPA1	850	-0.796721	23.8409	22	1.04634e-06	0.00166205	-0.692724	23.0511	1.57755e-06	0.000860553	0.568882	PLK1;PLK2;PLK3	-	0.696298
1248;Daporinad;GDSC1	DDX46	824	-0.826249	19.795	22	8.62064e-06	0.00167086	-0.886191	26.2866	2.94331e-07	3.25986e-05	0.620029	NAMPT	4	0.15487
1023;GW441756;GDSC2	MRPL38	908	0.225408	23.1273	22	1.51623e-06	0.00167573	0.187956	17.6879	2.60284e-05	0.00853916	0.639199	NTRK1	3	-0.413107
2109;AZ6102;GDSC2	IMPDH2	903	0.180732	20.0353	22	7.60239e-06	0.00167952	0.114274	11.7355	0.000613191	0.0174122	0.412031	TNKS;TNKS2	-	0.822086
1079;Dasatinib;GDSC2	CPSF6	911	0.641404	17.761	22	2.50467e-05	0.00168943	1.45978	77.8775	1.09633e-18	7.87507e-17	0.601441	ABL1;KIT;PDGFRA;PDGFRB;SRC	-	-0.717973
1079;Dasatinib;GDSC2	CFL2	651	0.30418	17.7788	22	2.48131e-05	0.00168943	0.130125	3.7083	0.0541425	0.117298	0.601441	ABL1;KIT;PDGFRA;PDGFRB;SRC	-	-0.717973
1936;Savolitinib;GDSC2	CIAPIN1	819	-0.224321	19.7334	22	8.90326e-06	0.00169653	-0.177932	16.8268	4.09509e-05	0.0052701	0.624177	MET	3	-1.30681
1912;Afuresertib;GDSC2	AGL	623	-0.358101	24.8489	22	6.20059e-07	0.00171291	-0.385116	33.2674	8.03176e-09	5.54693e-06	0.508803	AKT1;AKT2;AKT3	-	-0.185269
1061;SB590885;GDSC1	SERPINA1	87	-0.363116	26.1591	22	3.14404e-07	0.00171445	-0.340274	28.922	7.5354e-08	1.20855e-05	0.471995	BRAF	2	-1.61504
1079;Dasatinib;GDSC2	GPX8	530	-0.480247	17.681	22	2.61224e-05	0.00172003	-0.623787	42.2752	7.92907e-11	1.32095e-09	0.601441	ABL1;KIT;PDGFRA;PDGFRB;SRC	-	-0.717973
1079;Dasatinib;GDSC2	FARSA	895	0.412615	17.6989	22	2.58781e-05	0.00172003	0.925771	73.957	7.98379e-18	5.13469e-16	0.601441	ABL1;KIT;PDGFRA;PDGFRB;SRC	-	-0.717973
1973;KRASi;GDSC2	CSNK2B	707	-0.412657	23.4195	22	1.30253e-06	0.00172878	-0.44059	28.2882	1.04529e-07	3.26439e-05	0.675676	KRAS	2	0.966631
1003;Camptothecin;GDSC2	AGFG1	856	-0.304069	19.3733	22	1.07502e-05	0.00174597	-0.233241	14.1712	0.000166905	0.00261856	0.686693	TOP1	3	0.440233
1003;Camptothecin;GDSC2	PPP2R1A	916	-0.327333	19.3227	22	1.10385e-05	0.00174597	-0.34664	24.3351	8.09487e-07	7.18029e-05	0.686693	TOP1	3	0.440233
1003;Camptothecin;GDSC2	CAD	911	-0.251658	19.3241	22	1.10303e-05	0.00174597	-0.210791	17.3785	3.06274e-05	0.000811259	0.686693	TOP1	4	0.440233
1936;Savolitinib;GDSC2	SLK	761	-0.281942	19.608	22	9.50709e-06	0.00175121	-0.306574	28.2294	1.07756e-07	9.92431e-05	0.624177	MET	3	-1.30681
1989;Imatinib;GDSC2	RMND1	82	0.599932	26.0594	22	3.31074e-07	0.00175767	0.205898	4.04431	0.0443205	0.445639	0.672449	KIT	-	-1.80295
45;Z-LLNle-CHO;GDSC1	PSMB6	369	0.165667	22.1096	22	2.57521e-06	0.00175813	0.184292	31.2969	2.21434e-08	1.05823e-05	0.422051			0.948837
1917;AZD6738;GDSC2	MRPL11	907	0.488524	26.1351	22	3.18346e-07	0.0017595	0.361266	16.6104	4.58976e-05	0.0176543	0.562482	ATR	2	0.431841
1003;Camptothecin;GDSC2	PSMA3	916	-0.289936	19.2483	22	1.14774e-05	0.00176497	-0.258584	15.7049	7.40309e-05	0.00147423	0.686693	TOP1	3	0.440233
1003;Camptothecin;GDSC2	EIF2S3	912	-0.26535	18.6101	22	1.60366e-05	0.00177468	-0.228213	13.8294	0.000200175	0.00297895	0.686693	TOP1	3	0.440233
1003;Camptothecin;GDSC2	RNH1	908	-0.215869	18.5	22	1.69902e-05	0.00177468	-0.109086	6.70429	0.00961812	0.0499364	0.686693	TOP1	-	0.440233
1003;Camptothecin;GDSC2	EIF4E	906	-0.288781	18.7329	22	1.50363e-05	0.00177468	-0.248839	17.1056	3.53577e-05	0.00090203	0.686693	TOP1	2	0.440233
1003;Camptothecin;GDSC2	RPS20	916	-0.280395	18.5179	22	1.68314e-05	0.00177468	-0.237891	14.0426	0.000178712	0.00274057	0.686693	TOP1	3	0.440233
1003;Camptothecin;GDSC2	PSMA1	916	-0.287314	18.7423	22	1.49625e-05	0.00177468	-0.249045	14.4028	0.000147584	0.00243889	0.686693	TOP1	3	0.440233
1003;Camptothecin;GDSC2	TUBB	916	-0.21753	18.8135	22	1.44141e-05	0.00177468	-0.223663	28.7222	8.35396e-08	1.71287e-05	0.686693	TOP1	3	0.440233
1003;Camptothecin;GDSC2	CNOT1	893	-0.330811	18.9093	22	1.37082e-05	0.00177468	-0.319631	18.9815	1.3199e-05	0.000474477	0.686693	TOP1	3	0.440233
1003;Camptothecin;GDSC2	RPRD1B	916	-0.337373	18.5709	22	1.63701e-05	0.00177468	-0.269004	16.1614	5.81661e-05	0.00125784	0.686693	TOP1	3	0.440233
1003;Camptothecin;GDSC2	GLO1	913	-0.18414	18.5066	22	1.69314e-05	0.00177468	-0.106485	8.88234	0.00287942	0.0211975	0.686693	TOP1	5+	0.440233
1003;Camptothecin;GDSC2	PCNA	916	-0.202927	18.6301	22	1.58697e-05	0.00177468	-0.216898	23.3925	1.32094e-06	0.000101121	0.686693	TOP1	2	0.440233
1003;Camptothecin;GDSC2	PPA1	911	-0.196102	18.792	22	1.45778e-05	0.00177468	-0.14738	13.6563	0.000219507	0.00314003	0.686693	TOP1	5+	0.440233
1003;Camptothecin;GDSC2	PFDN5	886	-0.242751	18.6179	22	1.59715e-05	0.00177468	-0.283235	27.6522	1.45207e-07	2.29676e-05	0.686693	TOP1	3	0.440233
1003;Camptothecin;GDSC2	OLA1	914	-0.244769	19.1756	22	1.1923e-05	0.00177468	-0.225379	19.2706	1.1344e-05	0.000420628	0.686693	TOP1	3	0.440233
1003;Camptothecin;GDSC2	UBR4	882	-0.326087	18.8256	22	1.43231e-05	0.00177468	-0.252777	12.0304	0.000523401	0.00585811	0.686693	TOP1	2	0.440233
1003;Camptothecin;GDSC2	LUC7L3	911	-0.391028	19.1009	22	1.23985e-05	0.00177468	-0.38182	21.0162	4.55416e-06	0.000225105	0.686693	TOP1	4	0.440233
1003;Camptothecin;GDSC2	CPSF6	916	-0.447128	19.0473	22	1.27517e-05	0.00177468	-0.453212	21.8882	2.89012e-06	0.000176286	0.686693	TOP1	3	0.440233
1003;Camptothecin;GDSC2	CSDE1	912	-0.252234	18.5283	22	1.67397e-05	0.00177468	-0.229315	18.5576	1.64844e-05	0.000539125	0.686693	TOP1	3	0.440233
341;Selisistat;GDSC1	RNF170	65	0.273715	26.0932	22	3.25336e-07	0.00177568	0.225133	19.6377	9.36021e-06	0.00851467	0.545111	SIRT1	-	-0.786969
1023;GW441756;GDSC2	NDUFA13	907	0.174391	22.6646	22	1.92885e-06	0.00177647	0.152369	17.8603	2.3773e-05	0.00853916	0.639199	NTRK1	2	-0.413107
2109;AZ6102;GDSC2	RPL12	904	0.390692	19.8469	22	8.39008e-06	0.00178225	0.314075	14.8081	0.000119021	0.00677685	0.412031	TNKS;TNKS2	-	0.822086
2109;AZ6102;GDSC2	RPS17	904	0.285115	19.7734	22	8.71861e-06	0.00178344	0.234848	14.7111	0.000125309	0.00706207	0.412031	TNKS;TNKS2	-	0.822086
1006;Cytarabine;GDSC1	COLGALT1	867	0.357078	23.9635	22	9.81788e-07	0.00179209	0.00568476	0.0149917	0.90255	0.971377	0.489933	POLB	4	0.0841546
1494;SN-38;GDSC1	FEN1	881	-0.271241	19.7513	22	8.82018e-06	0.00179507	-0.172479	9.44054	0.00212241	0.0249202	0.565692	TOP1	3	0.269203
1494;SN-38;GDSC1	RPS17	885	-0.372751	19.7754	22	8.70952e-06	0.00179507	-0.29627	12.7715	0.000351947	0.00781751	0.565692	TOP1	3	0.269203
1191;Bortezomib;GDSC2	PSMB6	905	0.204664	22.9904	22	1.62812e-06	0.00179875	0.19189	23.7096	1.12025e-06	0.000206275	0.464966			1.48888
1191;Bortezomib;GDSC2	HYOU1	906	-0.300698	23.3247	22	1.36833e-06	0.00179875	-0.112844	6.60841	0.0101498	0.0804414	0.464966			1.48888
1003;Camptothecin;GDSC2	CAPNS1	912	-0.208911	18.4339	22	1.75902e-05	0.00180332	-0.0655448	2.09694	0.147595	0.335834	0.686693	TOP1	3	0.440233
1191;Bortezomib;GDSC2	CLIC4	841	-0.210015	22.6343	22	1.95957e-06	0.00180411	-0.157082	29.1447	6.71693e-08	2.65031e-05	0.464966			1.48888
2162;Danusertib;GDSC2	HAUS5	113	-0.695294	24.7479	22	6.53413e-07	0.00180505	-0.639636	15.8198	6.9668e-05	0.00126617	0.653269	AURKA;AURKB;AURKC;ABL1;RET;FGFR1;NTRK1	-	-0.39524
1079;Dasatinib;GDSC2	HNRNPUL2	911	-0.616472	17.5125	22	2.85421e-05	0.00181456	-0.573817	18.9815	1.31993e-05	8.18447e-05	0.601441	ABL1;KIT;PDGFRA;PDGFRB;SRC	-	-0.717973
1079;Dasatinib;GDSC2	GLO1	908	0.265315	17.5288	22	2.82983e-05	0.00181456	0.506706	69.4389	7.88168e-17	4.07417e-15	0.601441	ABL1;KIT;PDGFRA;PDGFRB;SRC	-	-0.717973
1079;Dasatinib;GDSC2	NAP1L1	910	0.305643	17.5564	22	2.78912e-05	0.00181456	0.35501	25.0165	5.68421e-07	4.61665e-06	0.601441	ABL1;KIT;PDGFRA;PDGFRB;SRC	-	-0.717973
1924;Ipatasertib;GDSC2	PHB	907	0.427195	22.4902	22	2.11214e-06	0.00181717	0.407835	19.6468	9.31605e-06	0.000686531	0.471556	AKT1;AKT3	-	-0.406607
1924;Ipatasertib;GDSC2	GDI1	757	-0.288299	22.5808	22	2.01491e-06	0.00181717	-0.133828	7.28718	0.00694483	0.0656138	0.471556	AKT1;AKT3	-	-0.406607
1924;Ipatasertib;GDSC2	DNM2	894	-0.345942	22.3254	22	2.30146e-06	0.00181717	-0.219048	12.4158	0.000425725	0.00971882	0.471556	AKT1;AKT3	-	-0.406607
436;CAP-232, TT-232, TLN-232;GDSC1	NEK5	103	-0.4664	26.0438	22	3.33765e-07	0.00181868	-0.524519	30.8226	2.8273e-08	1.92574e-05	0.405517			0.0994204
1248;Daporinad;GDSC1	RPL31	824	-0.89417	19.5012	22	1.00536e-05	0.0018187	-0.691917	12.8694	0.000333993	0.00447653	0.620029	NAMPT	4	0.15487
1248;Daporinad;GDSC1	RPS6	824	-0.799046	19.5043	22	1.00373e-05	0.0018187	-0.581722	11.7802	0.000598634	0.00679662	0.620029	NAMPT	3	0.15487
1494;SN-38;GDSC1	RPS5	885	-0.390059	19.6445	22	9.32691e-06	0.00183041	-0.35	16.077	6.08178e-05	0.0023802	0.565692	TOP1	3	0.269203
1918;AZD8186;GDSC2	ATP6V1H	820	-0.349734	23.3848	22	1.3262e-06	0.00183247	-0.133899	4.6795	0.0305247	0.143005	0.459049	PIK3CA;PIK3CB	-	-0.40108
1248;Daporinad;GDSC1	MCM7	824	-0.458747	19.4232	22	1.04729e-05	0.00183344	-0.569073	34.2416	4.86772e-09	1.76114e-06	0.620029	NAMPT	3	0.15487
1079;Dasatinib;GDSC2	CCT8	911	0.353877	17.4315	22	2.97845e-05	0.00185099	0.631296	46.496	9.18052e-12	1.85319e-10	0.601441	ABL1;KIT;PDGFRA;PDGFRB;SRC	-	-0.717973
1079;Dasatinib;GDSC2	ZC3H15	892	0.362151	17.4493	22	2.95068e-05	0.00185099	0.615405	41.2284	1.35438e-10	2.18399e-09	0.601441	ABL1;KIT;PDGFRA;PDGFRB;SRC	-	-0.717973
1003;Camptothecin;GDSC2	PTMS	825	-0.204056	18.3331	22	1.85459e-05	0.00185701	-0.176327	24.0566	9.35452e-07	7.96718e-05	0.686693	TOP1	-	0.440233
1003;Camptothecin;GDSC2	SRP14	916	-0.39197	18.3087	22	1.87848e-05	0.00185701	-0.389474	24.3171	8.17121e-07	7.18029e-05	0.686693	TOP1	3	0.440233
1054;Palbociclib;GDSC1	TMPO	839	-0.492358	25.9992	22	3.41562e-07	0.00186083	-0.105681	2.05615	0.151593	0.453739	0.422705	CDK4;CDK6	-	0.0447947
1191;Bortezomib;GDSC2	PSMB5	886	0.224297	22.2705	22	2.36822e-06	0.00186886	0.210189	22.4057	2.20721e-06	0.000338685	0.464966			1.48888
1079;Dasatinib;GDSC2	UFC1	779	0.459193	17.3875	22	3.04828e-05	0.00187334	0.772363	50.6387	1.11034e-12	2.69354e-11	0.601441	ABL1;KIT;PDGFRA;PDGFRB;SRC	-	-0.717973
182;Obatoclax Mesylate;GDSC1	RCC1	805	-0.438832	21.1834	22	4.17369e-06	0.00188338	-0.347712	22.4426	2.1652e-06	0.000810825	0.348183	BCL2;BCL2L1;BCL2L2;MCL1	-	0.617476
1149;TW 37;GDSC2	AARS2	360	-0.281629	24.3384	22	8.08117e-07	0.00191968	-0.168514	14.699	0.000126115	0.0101554	0.499402	BCL2;BCL2L1;MCL1	-	0.820633
1079;Dasatinib;GDSC2	MCM3	910	0.362142	17.3189	22	3.16021e-05	0.00192078	0.668952	51.3323	7.79827e-13	1.97854e-11	0.601441	ABL1;KIT;PDGFRA;PDGFRB;SRC	-	-0.717973
1560;Alpelisib;GDSC2	NUP133	906	-0.59689	24.6242	22	6.96707e-07	0.00192535	-0.528329	19.7515	8.81918e-06	0.000374951	0.335013	PIK3CA	3	0.0334597
1494;SN-38;GDSC1	SERBP1	884	-0.278434	19.4733	22	1.02016e-05	0.00193304	-0.21024	11.6485	0.000642528	0.0114335	0.565692	TOP1	3	0.269203
1079;Dasatinib;GDSC2	HPRT1	883	0.319295	17.2647	22	3.2517e-05	0.00193343	0.402204	24.8509	6.19413e-07	4.99413e-06	0.601441	ABL1;KIT;PDGFRA;PDGFRB;SRC	-	-0.717973
1079;Dasatinib;GDSC2	FAM136A	890	0.432988	17.2644	22	3.25216e-05	0.00193343	0.691449	52.2251	4.94892e-13	1.29115e-11	0.601441	ABL1;KIT;PDGFRA;PDGFRB;SRC	-	-0.717973
1079;Dasatinib;GDSC2	SARNP	909	0.365704	17.2448	22	3.28589e-05	0.00193343	0.884128	89.4475	3.1488e-21	3.87023e-19	0.601441	ABL1;KIT;PDGFRA;PDGFRB;SRC	-	-0.717973
1941;Sepantronium bromide;GDSC2	GSR	899	0.372398	21.7104	22	3.1706e-06	0.0019471	0.371497	52.5117	4.27688e-13	7.87944e-10	0.594962	BIRC5	3	0.832004
1079;Dasatinib;GDSC2	DDX3X	904	0.458726	17.193	22	3.37671e-05	0.00194996	0.672918	32.5019	1.19078e-08	1.33324e-07	0.601441	ABL1;KIT;PDGFRA;PDGFRB;SRC	-	-0.717973
1079;Dasatinib;GDSC2	IDH1	901	0.259358	17.1772	22	3.40506e-05	0.00194996	0.521202	91.1523	1.3303e-21	1.75188e-19	0.601441	ABL1;KIT;PDGFRA;PDGFRB;SRC	-	-0.717973
1079;Dasatinib;GDSC2	IMPDH2	910	0.318788	17.169	22	3.41975e-05	0.00194996	0.457472	36.0744	1.89921e-09	2.46008e-08	0.601441	ABL1;KIT;PDGFRA;PDGFRB;SRC	-	-0.717973
1494;SN-38;GDSC1	NACA	878	-0.188079	19.2654	22	1.13751e-05	0.00195332	-0.145153	12.362	0.000438171	0.00891759	0.565692	TOP1	4	0.269203
1494;SN-38;GDSC1	FUBP1	885	-0.303331	19.2901	22	1.12287e-05	0.00195332	-0.198059	10.016	0.00155187	0.0201596	0.565692	TOP1	4	0.269203
1494;SN-38;GDSC1	DNAJA1	883	-0.295887	19.3083	22	1.1122e-05	0.00195332	-0.215102	12.0448	0.000519376	0.00997892	0.565692	TOP1	3	0.269203
1910;ABT737;GDSC2	UTP14A	897	0.569974	23.8025	22	1.06746e-06	0.00196627	0.502855	22.5093	2.09125e-06	0.000109021	0.715985	BCL2;BCL2A1;BCL2L1;BCL2L10;BCL2L2	-	-0.75939
1910;ABT737;GDSC2	RBM25	906	0.829513	24.5235	22	7.34085e-07	0.00196627	0.408447	6.42381	0.01126	0.0618326	0.715985	BCL2;BCL2A1;BCL2L1;BCL2L10;BCL2L2	-	-0.75939
1910;ABT737;GDSC2	SNRPA1	906	0.940565	25.015	22	5.68847e-07	0.00196627	0.263731	2.20844	0.137258	0.332426	0.715985	BCL2;BCL2A1;BCL2L1;BCL2L10;BCL2L2	-	-0.75939
2109;AZ6102;GDSC2	PCBP2	904	0.282963	19.4504	22	1.03245e-05	0.00196629	0.227884	16.106	5.98934e-05	0.00479408	0.412031	TNKS;TNKS2	-	0.822086
2109;AZ6102;GDSC2	RPSA	904	0.195073	19.5097	22	1.00088e-05	0.00196629	0.138662	11.576	0.000668076	0.0184354	0.412031	TNKS;TNKS2	-	0.822086
1092;Saracatinib;GDSC2	PFDN1	832	0.31777	21.4889	22	3.55878e-06	0.00196694	0.431979	38.7656	4.77869e-10	1.74913e-08	0.487883	ABL1;SRC	-	-0.313898
1047;Nutlin-3a (-);GDSC2	TPP1	902	-0.267314	18.9315	22	1.35495e-05	0.00197395	-0.262224	33.6173	6.70943e-09	7.28302e-07	0.690355	MDM2	-	-0.772296
1248;Daporinad;GDSC1	RPL36A	668	-0.782449	18.9421	22	1.34745e-05	0.00199201	-0.720721	15.7318	7.29849e-05	0.00166424	0.620029	NAMPT	4	0.15487
1248;Daporinad;GDSC1	PSMC1	824	-0.634664	18.9022	22	1.37592e-05	0.00199201	-0.557163	16.0972	6.0172e-05	0.00145135	0.620029	NAMPT	3	0.15487
1248;Daporinad;GDSC1	RPS8	824	-0.659446	18.8533	22	1.41169e-05	0.00199201	-0.560451	15.212	9.6093e-05	0.00197361	0.620029	NAMPT	3	0.15487
1248;Daporinad;GDSC1	EIF3A	823	-0.630408	18.8267	22	1.43152e-05	0.00199201	-0.600168	19.6282	9.40702e-06	0.000407551	0.620029	NAMPT	4	0.15487
1248;Daporinad;GDSC1	EIF4G1	824	-0.553294	18.9043	22	1.37439e-05	0.00199201	-0.412127	11.3694	0.000746629	0.00799203	0.620029	NAMPT	4	0.15487
1248;Daporinad;GDSC1	LARP4	801	-0.615922	18.8943	22	1.38166e-05	0.00199201	-0.54256	16.9734	3.79074e-05	0.00106043	0.620029	NAMPT	4	0.15487
1248;Daporinad;GDSC1	RPL24	824	-0.63618	18.8761	22	1.3949e-05	0.00199201	-0.568785	16.2799	5.46407e-05	0.00136727	0.620029	NAMPT	4	0.15487
1248;Daporinad;GDSC1	ATXN2L	822	-0.564416	18.9043	22	1.37442e-05	0.00199201	-0.638552	27.9885	1.2204e-07	1.89231e-05	0.620029	NAMPT	4	0.15487
1047;Nutlin-3a (-);GDSC2	ZC3H14	914	0.608264	18.8498	22	1.41428e-05	0.00200755	0.683353	36.2072	1.77411e-09	2.5846e-07	0.690355	MDM2	-	-0.772296
1910;ABT737;GDSC2	MRPL14	883	0.499276	23.207	22	1.45463e-06	0.00200958	0.522714	24.1419	8.94897e-07	5.31742e-05	0.715985	BCL2;BCL2A1;BCL2L1;BCL2L10;BCL2L2	-	-0.75939
2274;A-196;GDSC2	HMGN2	538	0.15695	25.7571	22	3.87207e-07	0.0020096	0.111032	16.9522	3.83327e-05	0.00994733	0.531717	KMT5B;KMT5C	-	-0.277766
167;OSU-03012;GDSC1	TPX2	791	-0.243531	24.3605	22	7.98893e-07	0.00201429	-0.252558	34.6698	3.9065e-09	1.05983e-05	0.32982	PDPK1	2	0.949821
167;OSU-03012;GDSC1	RBM14	812	-0.444954	23.7209	22	1.11369e-06	0.00201429	-0.423231	26.6334	2.4596e-07	0.000444859	0.32982	PDPK1	3	0.949821
167;OSU-03012;GDSC1	CDC5L	812	-0.638041	25.417	22	4.61831e-07	0.00201429	-0.633103	35.3358	2.77489e-09	1.05983e-05	0.32982	PDPK1	2	0.949821
2103;Capmatinib;GDSC2	PLXNA1	157	-0.263634	25.7118	22	3.96392e-07	0.00201764	-0.136108	11.0709	0.000876926	0.234924	0.663131	MET	2	-1.89847
1079;Dasatinib;GDSC2	UBE2V1	858	0.332202	17.0736	22	3.59584e-05	0.00202945	0.464289	29.8322	4.71108e-08	4.68651e-07	0.601441	ABL1;KIT;PDGFRA;PDGFRB;SRC	-	-0.717973
1936;Savolitinib;GDSC2	DCTPP1	834	-0.152821	19.2601	22	1.14068e-05	0.00203336	-0.122922	17.1738	3.41104e-05	0.00471235	0.624177	MET	3	-1.30681
2109;AZ6102;GDSC2	DNASE2	862	-0.184555	19.185	22	1.18644e-05	0.00203849	-0.144098	19.9796	7.82748e-06	0.00172925	0.412031	TNKS;TNKS2	-	0.822086
2109;AZ6102;GDSC2	RPL19	904	0.282595	19.2046	22	1.17433e-05	0.00203849	0.204592	11.3257	0.000764419	0.0200339	0.412031	TNKS;TNKS2	-	0.822086
2109;AZ6102;GDSC2	RPL38	903	0.18039	19.1349	22	1.218e-05	0.00203849	0.174122	19.0769	1.25558e-05	0.00231152	0.412031	TNKS;TNKS2	-	0.822086
2109;AZ6102;GDSC2	SRM	892	0.147201	19.2635	22	1.13863e-05	0.00203849	0.095162	11.9293	0.000552572	0.0161687	0.412031	TNKS;TNKS2	-	0.822086
1003;Camptothecin;GDSC2	NAE1	832	-0.29709	18.0302	22	2.17434e-05	0.00204019	-0.252439	13.2729	0.000269275	0.00363815	0.686693	TOP1	3	0.440233
1003;Camptothecin;GDSC2	SARNP	914	-0.252293	18.0415	22	2.16138e-05	0.00204019	-0.247798	20.3627	6.40676e-06	0.000277092	0.686693	TOP1	3	0.440233
1003;Camptothecin;GDSC2	DENR	871	-0.268714	18.0475	22	2.15459e-05	0.00204019	-0.287868	21.2194	4.09603e-06	0.000210243	0.686693	TOP1	3	0.440233
1191;Bortezomib;GDSC2	PSMB7	905	0.216652	21.8365	22	2.969e-06	0.00205009	0.19199	19.1617	1.20101e-05	0.00118471	0.464966			1.48888
1003;Camptothecin;GDSC2	RAD50	900	-0.32643	17.6477	22	2.65836e-05	0.00210627	-0.327596	19.249	1.14731e-05	0.000420628	0.686693	TOP1	2	0.440233
1003;Camptothecin;GDSC2	NACA	909	-0.178215	17.7639	22	2.50082e-05	0.00210627	-0.176725	18.8659	1.4024e-05	0.000488281	0.686693	TOP1	4	0.440233
1003;Camptothecin;GDSC2	FDPS	867	-0.249272	17.6848	22	2.60695e-05	0.00210627	-0.157724	9.23624	0.00237272	0.018396	0.686693	TOP1	4	0.440233
1003;Camptothecin;GDSC2	MDH1	915	-0.200546	17.6427	22	2.66534e-05	0.00210627	-0.141129	11.3203	0.000766639	0.00791813	0.686693	TOP1	4	0.440233
1003;Camptothecin;GDSC2	RTCA	823	-0.285731	17.877	22	2.35654e-05	0.00210627	-0.261105	18.3453	1.84274e-05	0.00056991	0.686693	TOP1	3	0.440233
1003;Camptothecin;GDSC2	LUC7L2	906	-0.354043	17.6329	22	2.67917e-05	0.00210627	-0.258962	12.3273	0.000446384	0.00535232	0.686693	TOP1	4	0.440233
1003;Camptothecin;GDSC2	PABPC1	914	-0.303604	17.6338	22	2.67787e-05	0.00210627	-0.232695	10.6129	0.00112304	0.0105555	0.686693	TOP1	3	0.440233
1003;Camptothecin;GDSC2	OXSR1	897	-0.265173	17.5906	22	2.73937e-05	0.00210627	-0.227056	19.3469	1.08996e-05	0.000410477	0.686693	TOP1	4	0.440233
1003;Camptothecin;GDSC2	GLUD1	915	0.315707	17.6535	22	2.65033e-05	0.00210627	0.284039	27.0485	1.98413e-07	2.74603e-05	0.686693	TOP1	4	0.440233
1003;Camptothecin;GDSC2	UBAP2L	909	-0.245885	17.6017	22	2.72349e-05	0.00210627	-0.212535	15.1681	9.83509e-05	0.00180288	0.686693	TOP1	3	0.440233
1003;Camptothecin;GDSC2	PSMA6	916	-0.260605	17.901	22	2.327e-05	0.00210627	-0.26332	18.8505	1.41373e-05	0.000489152	0.686693	TOP1	3	0.440233
1003;Camptothecin;GDSC2	APEH	883	-0.228673	17.8287	22	2.4171e-05	0.00210627	-0.0313925	0.469325	0.493298	0.698082	0.686693	TOP1	-	0.440233
1003;Camptothecin;GDSC2	GFPT1	886	-0.21671	17.7559	22	2.51137e-05	0.00210627	-0.0785663	3.16246	0.0753496	0.216132	0.686693	TOP1	4	0.440233
1047;Nutlin-3a (-);GDSC2	TOP1	915	0.450275	18.6486	22	1.57166e-05	0.00212212	0.569129	47.2788	6.15761e-12	2.00521e-09	0.690355	MDM2	2	-0.772296
1047;Nutlin-3a (-);GDSC2	PAM16	911	0.419483	18.6888	22	1.5388e-05	0.00212212	0.406035	19.9447	7.97132e-06	0.000201503	0.690355	MDM2	3	-0.772296
1003;Camptothecin;GDSC2	PRKRA	901	-0.293394	17.507	22	2.86255e-05	0.00212535	-0.238082	16.5324	4.78247e-05	0.00110316	0.686693	TOP1	3	0.440233
1003;Camptothecin;GDSC2	PSMB1	916	-0.307046	17.4707	22	2.91775e-05	0.00212535	-0.280078	14.6629	0.000128555	0.00219654	0.686693	TOP1	3	0.440233
1003;Camptothecin;GDSC2	RPL12	916	-0.470246	17.4726	22	2.9148e-05	0.00212535	-0.395549	13.3213	0.000262415	0.00357814	0.686693	TOP1	3	0.440233
1003;Camptothecin;GDSC2	PAFAH1B3	907	-0.202247	17.5336	22	2.82275e-05	0.00212535	-0.160076	18.7494	1.49073e-05	0.000501414	0.686693	TOP1	4	0.440233
1910;ABT737;GDSC2	SF3B1	906	1.07418	22.6665	22	1.92695e-06	0.00212967	0.490911	4.77484	0.0288785	0.121263	0.715985	BCL2;BCL2A1;BCL2L1;BCL2L10;BCL2L2	-	-0.75939
1248;Daporinad;GDSC1	RPL32	823	-0.648366	18.5245	22	1.67736e-05	0.00213344	-0.487616	11.3088	0.000771391	0.00818627	0.620029	NAMPT	4	0.15487
1248;Daporinad;GDSC1	RPL10A	824	-0.999215	18.5214	22	1.68011e-05	0.00213344	-0.57217	7.25186	0.00708276	0.0410055	0.620029	NAMPT	4	0.15487
1248;Daporinad;GDSC1	EIF3H	804	-0.619636	18.6095	22	1.6042e-05	0.00213344	-0.535097	14.9141	0.000112518	0.00214258	0.620029	NAMPT	4	0.15487
1248;Daporinad;GDSC1	PPM1G	813	-0.49745	18.5097	22	1.6904e-05	0.00213344	-0.517548	25.0993	5.44537e-07	4.84459e-05	0.620029	NAMPT	-	0.15487
1936;Savolitinib;GDSC2	ERH	906	0.358631	19.1011	22	1.23975e-05	0.00214089	0.284709	14.1898	0.000165263	0.0132354	0.624177	MET	4	-1.30681
1248;Daporinad;GDSC1	DBT	801	0.689416	18.4486	22	1.74552e-05	0.00215293	0.384612	9.67008	0.00187293	0.0154148	0.620029	NAMPT	4	0.15487
1494;SN-38;GDSC1	RPL24	885	-0.330758	19.014	22	1.29765e-05	0.00216078	-0.253625	11.4397	0.000718908	0.0123469	0.565692	TOP1	3	0.269203
1047;Nutlin-3a (-);GDSC2	UCK2	646	0.353154	18.5593	22	1.64699e-05	0.00217089	0.126822	3.01517	0.0824887	0.204687	0.690355	MDM2	4	-0.772296
35;NVP-TAE684;GDSC1	EMC1	368	-0.313043	24.1079	22	9.1086e-07	0.00217878	-0.332659	33.4386	7.35477e-09	2.29373e-05	0.396884	ALK	5+	-0.651637
1248;Daporinad;GDSC1	EIF3D	819	-0.522433	18.314	22	1.87325e-05	0.00217977	-0.425137	13.5936	0.000226962	0.00341335	0.620029	NAMPT	4	0.15487
1248;Daporinad;GDSC1	CACYBP	820	-0.432087	18.3511	22	1.83717e-05	0.00217977	-0.452853	26.841	2.20902e-07	2.78798e-05	0.620029	NAMPT	4	0.15487
1248;Daporinad;GDSC1	MCM4	823	-0.482908	18.2592	22	1.92793e-05	0.00217977	-0.632757	36.3062	1.6863e-09	9.15157e-07	0.620029	NAMPT	3	0.15487
1248;Daporinad;GDSC1	EIF3B	822	-0.531795	18.295	22	1.89208e-05	0.00217977	-0.381476	11.0513	0.000886242	0.0091257	0.620029	NAMPT	4	0.15487
1079;Dasatinib;GDSC2	PCBP1	911	0.49628	16.911	22	3.91735e-05	0.00218857	1.16671	88.8554	4.24756e-21	4.99857e-19	0.601441	ABL1;KIT;PDGFRA;PDGFRB;SRC	-	-0.717973
1047;Nutlin-3a (-);GDSC2	KHDRBS1	915	0.548972	18.4933	22	1.70504e-05	0.00219514	0.469675	18.4526	1.7418e-05	0.000357133	0.690355	MDM2	2	-0.772296
1248;Daporinad;GDSC1	RPL35	824	-0.712559	18.1216	22	2.07237e-05	0.00220525	-0.578062	12.5421	0.000397878	0.00509266	0.620029	NAMPT	4	0.15487
1248;Daporinad;GDSC1	RPS14	824	-0.709017	18.1471	22	2.04485e-05	0.00220525	-0.646409	16.8952	3.95009e-05	0.00108818	0.620029	NAMPT	3	0.15487
1248;Daporinad;GDSC1	MCM6	824	-0.412442	18.139	22	2.05351e-05	0.00220525	-0.53795	37.5469	8.92394e-10	7.52948e-07	0.620029	NAMPT	3	0.15487
1024;Lestaurtinib;GDSC2	EHD2	245	-0.280043	25.5725	22	4.26069e-07	0.00221044	-0.223929	28.1533	1.12074e-07	0.000581439	0.587332	FLT3;JAK2;NTRK1;NTRK2;NTRK3	-	0.143698
1047;Nutlin-3a (-);GDSC2	CDC5L	915	0.701824	18.4251	22	1.76718e-05	0.00222344	1.13565	65.0273	7.38684e-16	5.84194e-13	0.690355	MDM2	2	-0.772296
1073;5-Fluorouracil;GDSC2	SERPINB9	243	-0.374399	24.3828	22	7.8969e-07	0.0022342	-0.374402	31.6344	1.861e-08	0.000102969	0.597478			0.00101928
1073;5-Fluorouracil;GDSC2	CDKN2AIP	844	-0.454108	24.3397	22	8.0759e-07	0.0022342	-0.298727	16.3712	5.20706e-05	0.011081	0.597478			0.00101928
2109;AZ6102;GDSC2	SERBP1	903	0.210815	18.8942	22	1.3817e-05	0.00224444	0.177941	15.2031	9.65454e-05	0.00627318	0.412031	TNKS;TNKS2	-	0.822086
1079;Dasatinib;GDSC2	EDF1	882	0.342002	16.8421	22	4.06223e-05	0.00224682	0.624636	47.5462	5.37226e-12	1.15619e-10	0.601441	ABL1;KIT;PDGFRA;PDGFRB;SRC	-	-0.717973
1003;Camptothecin;GDSC2	SNX12	870	-0.281251	17.1776	22	3.40433e-05	0.00227065	-0.236089	15.3278	9.03768e-05	0.00170179	0.686693	TOP1	5+	0.440233
1003;Camptothecin;GDSC2	NIT2	902	-0.270781	17.1878	22	3.38599e-05	0.00227065	-0.0412439	0.614136	0.433235	0.650851	0.686693	TOP1	3	0.440233
1003;Camptothecin;GDSC2	SNX2	891	-0.24966	17.2262	22	3.31821e-05	0.00227065	-0.153922	8.23246	0.00411476	0.0272806	0.686693	TOP1	3	0.440233
1003;Camptothecin;GDSC2	MAT2B	896	-0.218595	17.2745	22	3.23495e-05	0.00227065	-0.210998	20.1104	7.30982e-06	0.0002973	0.686693	TOP1	3	0.440233
1003;Camptothecin;GDSC2	FABP5	753	-0.160038	17.1824	22	3.39567e-05	0.00227065	-0.115452	13.9939	0.000183407	0.00278175	0.686693	TOP1	3	0.440233
1003;Camptothecin;GDSC2	CHMP4B	911	-0.269178	17.2379	22	3.29798e-05	0.00227065	-0.176861	8.93608	0.00279592	0.0206652	0.686693	TOP1	3	0.440233
1003;Camptothecin;GDSC2	ALDH9A1	916	-0.359651	17.2252	22	3.31996e-05	0.00227065	-0.16538	7.25685	0.00706312	0.0403107	0.686693	TOP1	5+	0.440233
182;Obatoclax Mesylate;GDSC1	MDH1	804	0.251457	20.67	22	5.45653e-06	0.00227286	0.198728	17.3981	3.03135e-05	0.0040812	0.348183	BCL2;BCL2L1;BCL2L2;MCL1	-	0.617476
1047;Nutlin-3a (-);GDSC2	ATP5F1C	915	-0.352541	18.3386	22	1.84926e-05	0.002275	-0.363566	19.5044	1.00368e-05	0.000241581	0.690355	MDM2	-	-0.772296
1954;ASLAN002;GDSC2	MRPL19	709	0.360597	25.5577	22	4.2934e-07	0.00227937	0.359178	26.641	2.44992e-07	0.000253684	0.700716	MET;AXL;MST1R;TYRO3	-	-0.196571
409;eEF2K Inhibitor, A-484954;GDSC1	PPIH	852	-0.159346	22.1606	22	2.50774e-06	0.00228162	-0.151119	26.3801	2.80419e-07	0.00017009	0.638029	EEF2K	4	-0.191274
45;Z-LLNle-CHO;GDSC1	PSMA3	370	0.18332	21.3425	22	3.84123e-06	0.00229466	0.177381	21.1031	4.35226e-06	0.000239469	0.422051			0.948837
2075;EGFR_8897;GDSC2	MKI67	700	0.2962	24.209	22	8.64279e-07	0.00229466	0.199809	12.3503	0.000440918	0.00393492	0.371993	EGFR	3	-0.216217
1047;Nutlin-3a (-);GDSC2	GNS	913	-0.323436	18.266	22	1.92104e-05	0.00231193	-0.367582	53.1881	3.03088e-13	1.19849e-10	0.690355	MDM2	3	-0.772296
35;NVP-TAE684;GDSC1	OXA1L	358	-0.307266	23.2118	22	1.45105e-06	0.00231393	-0.226375	16.7329	4.30292e-05	0.00457448	0.396884	ALK	4	-0.651637
1459;PARP_0108;GDSC1	RPS12	864	-0.282139	22.8993	22	1.70714e-06	0.00233665	-0.220116	14.1531	0.000168515	0.00627633	0.58514	PARP1;PARP2;PARP6	-	-0.174775
1973;KRASi;GDSC2	SUPT4H1	697	-0.333628	22.1269	22	2.55211e-06	0.00234551	-0.422167	40.6077	1.86072e-10	4.93929e-07	0.675676	KRAS	3	0.966631
1973;KRASi;GDSC2	LRRC47	707	-0.240007	21.8662	22	2.92342e-06	0.00234551	-0.29672	47.5656	5.31931e-12	2.82402e-08	0.675676	KRAS	4	0.966631
1973;KRASi;GDSC2	THYN1	617	-0.269434	21.7582	22	3.09259e-06	0.00234551	-0.248007	31.2412	2.27878e-08	1.00817e-05	0.675676	KRAS	-	0.966631
1079;Dasatinib;GDSC2	TTC1	878	0.376871	16.7178	22	4.33721e-05	0.00235187	0.323232	11.1166	0.000855585	0.00343663	0.601441	ABL1;KIT;PDGFRA;PDGFRB;SRC	-	-0.717973
1079;Dasatinib;GDSC2	EIF4G1	911	0.394293	16.7251	22	4.32063e-05	0.00235187	0.478306	18.821	1.43577e-05	8.8531e-05	0.601441	ABL1;KIT;PDGFRA;PDGFRB;SRC	-	-0.717973
1053;MK-2206;GDSC2	DDX21	915	0.34592	22.1041	22	2.58258e-06	0.00235594	0.410041	43.2346	4.85548e-11	2.68799e-08	0.546252	AKT1;AKT2	-	-0.140641
1053;MK-2206;GDSC2	MPHOSPH10	910	0.443927	21.5739	22	3.40454e-06	0.00235594	0.501948	30.3494	3.60809e-08	5.39849e-06	0.546252	AKT1;AKT2	-	-0.140641
1053;MK-2206;GDSC2	RRP15	906	0.361087	21.6567	22	3.26068e-06	0.00235594	0.335469	20.8793	4.8915e-06	0.000255466	0.546252	AKT1;AKT2	-	-0.140641
1239;YK-4-279;GDSC2	MRPL12	907	0.355871	23.4472	22	1.28393e-06	0.00236542	0.216946	11.5966	0.000660725	0.0193218	0.659115	DHX9	2	0.646093
1079;Dasatinib;GDSC2	PCNP	874	0.357114	16.6724	22	4.44219e-05	0.00236807	0.914659	105.687	8.63451e-25	1.86684e-22	0.601441	ABL1;KIT;PDGFRA;PDGFRB;SRC	-	-0.717973
1079;Dasatinib;GDSC2	UBAP2L	904	0.353809	16.5105	22	4.83804e-05	0.00236807	0.746733	64.0805	1.19438e-15	4.92992e-14	0.601441	ABL1;KIT;PDGFRA;PDGFRB;SRC	-	-0.717973
1079;Dasatinib;GDSC2	DPM3	765	-0.373677	16.5127	22	4.83247e-05	0.00236807	-0.539222	25.9855	3.43992e-07	2.93162e-06	0.601441	ABL1;KIT;PDGFRA;PDGFRB;SRC	-	-0.717973
1079;Dasatinib;GDSC2	SPTLC1	910	-0.525941	16.5222	22	4.80841e-05	0.00236807	-1.16638	106.152	6.83e-25	1.70037e-22	0.601441	ABL1;KIT;PDGFRA;PDGFRB;SRC	-	-0.717973
1079;Dasatinib;GDSC2	SRSF11	911	0.514982	16.5892	22	4.64149e-05	0.00236807	1.12095	66.5751	3.3681e-16	1.52696e-14	0.601441	ABL1;KIT;PDGFRA;PDGFRB;SRC	-	-0.717973
1079;Dasatinib;GDSC2	ACP1	891	0.310569	16.53	22	4.78876e-05	0.00236807	0.764016	108.111	2.54124e-25	7.10478e-23	0.601441	ABL1;KIT;PDGFRA;PDGFRB;SRC	-	-0.717973
1079;Dasatinib;GDSC2	PAFAH1B2	904	0.316159	16.5574	22	4.71996e-05	0.00236807	0.574692	52.33	4.69149e-13	1.24156e-11	0.601441	ABL1;KIT;PDGFRA;PDGFRB;SRC	-	-0.717973
1079;Dasatinib;GDSC2	MYO1C	771	-0.375948	16.5355	22	4.77468e-05	0.00236807	-0.950503	139.282	3.82174e-32	7.04601e-29	0.601441	ABL1;KIT;PDGFRA;PDGFRB;SRC	-	-0.717973
1079;Dasatinib;GDSC2	NUDC	909	0.324171	16.6448	22	4.50733e-05	0.00236807	0.610621	55.2585	1.05676e-13	3.04425e-12	0.601441	ABL1;KIT;PDGFRA;PDGFRB;SRC	-	-0.717973
1079;Dasatinib;GDSC2	CCT2	911	0.36615	16.5654	22	4.70003e-05	0.00236807	0.67951	46.7504	8.06266e-12	1.65779e-10	0.601441	ABL1;KIT;PDGFRA;PDGFRB;SRC	-	-0.717973
1079;Dasatinib;GDSC2	RPS28	911	0.343795	16.5726	22	4.68226e-05	0.00236807	0.645795	46.1851	1.07594e-11	2.13298e-10	0.601441	ABL1;KIT;PDGFRA;PDGFRB;SRC	-	-0.717973
2046;MK-8776;GDSC2	TGOLN2	856	0.305897	24.2174	22	8.60497e-07	0.00237368	0.261362	25.4453	4.55101e-07	0.000251079	0.675467	CDK2;CHEK1;CHEK2	-	-0.278916
1079;Dasatinib;GDSC2	RPSA	911	0.34207	16.4859	22	4.90124e-05	0.00237796	0.587255	39.8716	2.71217e-10	4.16695e-09	0.601441	ABL1;KIT;PDGFRA;PDGFRB;SRC	-	-0.717973
1003;Camptothecin;GDSC2	RPS14	916	-0.35096	17.0485	22	3.64367e-05	0.00240135	-0.304352	13.7302	0.000211039	0.00308261	0.686693	TOP1	2	0.440233
2014;Brigatinib;GDSC2	IARS2	706	-0.39703	23.3342	22	1.3616e-06	0.00240957	-0.227082	14.5473	0.000136686	0.00396539	0.550388	EGFR;ALK	-	0.426685
1936;Savolitinib;GDSC2	TOP2B	902	0.255572	18.8153	22	1.44006e-05	0.00241145	0.193445	19.7393	8.8757e-06	0.00188643	0.624177	MET	3	-1.30681
2235;AZD5991;GDSC2	HNRNPUL2	357	0.54609	24.1135	22	9.08201e-07	0.00241215	0.328024	15.2747	9.2953e-05	0.0172075	0.632316	MCL1	4	-0.785689
2235;AZD5991;GDSC2	GNAI2	351	0.379712	23.8482	22	1.04241e-06	0.00241215	0.253837	31.8104	1.69979e-08	3.93332e-05	0.632316	MCL1	3	-0.785689
1003;Camptothecin;GDSC2	RPLP2	916	-0.340427	16.9803	22	3.77695e-05	0.00242554	-0.292279	12.4731	0.000412856	0.00504552	0.686693	TOP1	3	0.440233
1003;Camptothecin;GDSC2	UBE2K	877	-0.235037	16.9874	22	3.76297e-05	0.00242554	-0.211605	16.7702	4.21905e-05	0.00100675	0.686693	TOP1	2	0.440233
1003;Camptothecin;GDSC2	GSTP1	818	-0.158458	16.9629	22	3.81181e-05	0.00242554	-0.0605499	3.81013	0.0509436	0.166287	0.686693	TOP1	4	0.440233
1175;Rucaparib;GDSC1	PCBP2	874	-0.277039	25.3537	22	4.77227e-07	0.00243399	-0.298135	36.376	1.62697e-09	8.90927e-06	0.50755	PARP1;PARP2	-	-0.562371
1175;Rucaparib;GDSC1	CSDE1	870	-0.191805	24.1547	22	8.88968e-07	0.00243399	-0.177173	25.6429	4.10812e-07	0.000374935	0.50755	PARP1;PARP2	-	-0.562371
1053;MK-2206;GDSC2	PHB	915	0.387192	20.8915	22	4.86057e-06	0.00244619	0.395517	20.9303	4.76306e-06	0.000251127	0.546252	AKT1;AKT2	-	-0.140641
1053;MK-2206;GDSC2	RBM28	907	0.432563	21.0506	22	4.47316e-06	0.00244619	0.42304	25.8311	3.72644e-07	3.12569e-05	0.546252	AKT1;AKT2	-	-0.140641
1053;MK-2206;GDSC2	NCL	915	0.507627	21.1148	22	4.32573e-06	0.00244619	0.453833	21.003	4.58562e-06	0.000244096	0.546252	AKT1;AKT2	-	-0.140641
1073;5-Fluorouracil;GDSC2	RPL35	913	-0.464075	23.3823	22	1.32794e-06	0.00244916	-0.393265	17.9572	2.25927e-05	0.00794341	0.597478			0.00101928
1459;PARP_0108;GDSC1	CSDE1	860	-0.331368	22.3658	22	2.25352e-06	0.0024676	-0.285362	19.5641	9.72813e-06	0.00102426	0.58514	PARP1;PARP2;PARP6	-	-0.174775
436;CAP-232, TT-232, TLN-232;GDSC1	PPP2R1B	463	0.305278	24.116	22	9.07047e-07	0.00247125	0.299509	22.7933	1.80394e-06	0.00045037	0.405517			0.0994204
1003;Camptothecin;GDSC2	LARP1	912	-0.275191	16.8627	22	4.01827e-05	0.00248637	-0.25174	17.6734	2.62273e-05	0.00072962	0.686693	TOP1	-	0.440233
1003;Camptothecin;GDSC2	DBI	853	-0.178362	16.8897	22	3.96152e-05	0.00248637	-0.0687236	3.36806	0.0664718	0.198483	0.686693	TOP1	-	0.440233
1003;Camptothecin;GDSC2	PSMA4	916	-0.28067	16.8305	22	4.08707e-05	0.00248637	-0.236799	12.4372	0.000420871	0.00511417	0.686693	TOP1	3	0.440233
1003;Camptothecin;GDSC2	RPS2	916	-0.279298	16.8423	22	4.0617e-05	0.00248637	-0.242598	13.5262	0.00023526	0.0032806	0.686693	TOP1	2	0.440233
1862;MG-132;GDSC2	PSMB5	895	0.180435	20.0142	22	7.68712e-06	0.00250329	0.135579	13.2831	0.000267816	0.0183041	0.54177			1.22001
1936;Savolitinib;GDSC2	MRPL44	902	0.363217	18.6399	22	1.57881e-05	0.00250624	0.285056	13.1106	0.000293627	0.0182313	0.624177	MET	3	-1.30681
1936;Savolitinib;GDSC2	TTC1	873	-0.213215	18.6296	22	1.58738e-05	0.00250624	-0.155333	13.0806	0.000298368	0.0182612	0.624177	MET	-	-1.30681
1061;SB590885;GDSC2	NDUFA10	897	0.335505	25.4501	22	4.53977e-07	0.00251095	0.251337	10.9692	0.000926399	0.00882505	0.592661	BRAF	3	-1.01367
1494;SN-38;GDSC1	LDHA	884	-0.189156	18.6389	22	1.5796e-05	0.00251458	-0.174718	22.7922	1.80494e-06	0.000211684	0.565692	TOP1	3	0.269203
1494;SN-38;GDSC1	RPS20	885	-0.284484	18.5066	22	1.69316e-05	0.00251458	-0.22195	11.7788	0.000599088	0.0109733	0.565692	TOP1	3	0.269203
1494;SN-38;GDSC1	CCT4	885	-0.257436	18.5807	22	1.62859e-05	0.00251458	-0.205315	12.759	0.000354299	0.00781878	0.565692	TOP1	3	0.269203
1494;SN-38;GDSC1	PA2G4	885	-0.252015	18.5231	22	1.67858e-05	0.00251458	-0.120185	4.93039	0.0263884	0.134454	0.565692	TOP1	3	0.269203
2090;EGFR_7518;GDSC2	MKI67	700	0.224872	24.0321	22	9.47447e-07	0.00251547	0.149481	12.9325	0.000322926	0.00907269	0.35419	EGFR	3	0.418782
1248;Daporinad;GDSC1	RPS5	824	-0.717027	17.7584	22	2.50804e-05	0.00252058	-0.716144	18.924	1.36031e-05	0.000517003	0.620029	NAMPT	3	0.15487
1248;Daporinad;GDSC1	PSMC2	824	-0.640225	17.7851	22	2.47318e-05	0.00252058	-0.528081	13.7775	0.000205789	0.0032278	0.620029	NAMPT	3	0.15487
1248;Daporinad;GDSC1	RPL7	824	-0.781816	17.8123	22	2.43805e-05	0.00252058	-0.473702	7.34305	0.00673226	0.0393707	0.620029	NAMPT	4	0.15487
1092;Saracatinib;GDSC2	LGALS3BP	738	-0.247504	20.8291	22	5.02134e-06	0.00252299	-0.260322	45.2504	1.7339e-11	1.01222e-09	0.487883	ABL1;SRC	-	-0.313898
1003;Camptothecin;GDSC2	RPL9	916	-0.437774	16.782	22	4.19287e-05	0.00252302	-0.364364	12.2335	0.000469402	0.00550553	0.686693	TOP1	3	0.440233
1149;TW 37;GDSC2	RPL35	361	-0.283304	23.0321	22	1.59316e-06	0.00252304	-0.230855	16.821	4.10771e-05	0.00697633	0.499402	BCL2;BCL2L1;MCL1	-	0.820633
2109;AZ6102;GDSC2	NAP1L1	903	0.166014	18.5855	22	1.62453e-05	0.00252938	0.103848	11.1879	0.000823307	0.0210091	0.412031	TNKS;TNKS2	-	0.822086
2109;AZ6102;GDSC2	G3BP1	903	0.217902	18.5051	22	1.6945e-05	0.00252938	0.180833	14.501	0.000140083	0.00734813	0.412031	TNKS;TNKS2	-	0.822086
2109;AZ6102;GDSC2	TXNDC17	884	0.133605	18.5437	22	1.6605e-05	0.00252938	0.0703655	6.80831	0.00907348	0.0855168	0.412031	TNKS;TNKS2	-	0.822086
1073;5-Fluorouracil;GDSC2	TTC9C	341	-0.479025	22.7657	22	1.83001e-06	0.00253137	-0.366286	13.0408	0.000304777	0.0245638	0.597478			0.00101928
1047;Nutlin-3a (-);GDSC2	ARSB	391	-0.46918	17.9904	22	2.22021e-05	0.00253777	-0.489459	26.6685	2.41523e-07	1.29813e-05	0.690355	MDM2	3	-0.772296
1047;Nutlin-3a (-);GDSC2	NDUFB9	900	-0.371522	17.9682	22	2.24622e-05	0.00253777	-0.282203	10.1206	0.00146618	0.00989847	0.690355	MDM2	4	-0.772296
1047;Nutlin-3a (-);GDSC2	PRPF19	915	0.66176	17.9911	22	2.21945e-05	0.00253777	1.00844	56.2796	6.28646e-14	2.67706e-11	0.690355	MDM2	2	-0.772296
1003;Camptothecin;GDSC2	PFDN6	894	-0.231464	16.7419	22	4.28237e-05	0.00254916	-0.240941	19.9881	7.79252e-06	0.000310356	0.686693	TOP1	3	0.440233
1248;Daporinad;GDSC1	IVD	771	0.635447	17.6947	22	2.59343e-05	0.00255901	0.421996	18.7479	1.49184e-05	0.000558359	0.620029	NAMPT	4	0.15487
1930;Telomerase Inhibitor IX;GDSC2	AKR1C3	243	0.277545	25.4095	22	4.6363e-07	0.00256248	0.213761	22.4883	2.11425e-06	0.000233709	0.584658	TERT	2	0.781483
1079;Dasatinib;GDSC2	EIF3K	884	0.3969	16.3225	22	5.34267e-05	0.00256959	0.625413	31.5507	1.94296e-08	2.0867e-07	0.601441	ABL1;KIT;PDGFRA;PDGFRB;SRC	-	-0.717973
1248;Daporinad;GDSC1	VBP1	803	-0.430511	17.5795	22	2.75544e-05	0.00257823	-0.481442	26.6157	2.48216e-07	2.96378e-05	0.620029	NAMPT	4	0.15487
1248;Daporinad;GDSC1	CTPS1	808	-0.467764	17.6075	22	2.71522e-05	0.00257823	-0.51625	31.6425	1.85328e-08	5.58763e-06	0.620029	NAMPT	3	0.15487
1248;Daporinad;GDSC1	MCM2	824	-0.441614	17.6276	22	2.68667e-05	0.00257823	-0.629955	43.2785	4.74782e-11	1.28832e-07	0.620029	NAMPT	3	0.15487
1003;Camptothecin;GDSC2	PEBP1	903	-0.168688	16.6993	22	4.37981e-05	0.00257943	-0.10688	10.9841	0.000918975	0.00897257	0.686693	TOP1	3	0.440233
1079;Dasatinib;GDSC2	GLRX3	900	0.331236	16.284	22	5.45228e-05	0.00259971	0.311696	12.8103	0.000344717	0.00153266	0.601441	ABL1;KIT;PDGFRA;PDGFRB;SRC	-	-0.717973
1003;Camptothecin;GDSC2	MTHFD1	915	-0.210764	16.6379	22	4.52386e-05	0.00261016	-0.182856	14.9483	0.000110495	0.00198604	0.686693	TOP1	3	0.440233
1003;Camptothecin;GDSC2	NAP1L4	913	-0.233543	16.6369	22	4.52629e-05	0.00261016	-0.237419	23.9705	9.78239e-07	8.20535e-05	0.686693	TOP1	3	0.440233
182;Obatoclax Mesylate;GDSC1	TCOF1	805	-0.468077	20.259	22	6.76337e-06	0.00261598	-0.509055	37.8803	7.52193e-10	4.07313e-06	0.348183	BCL2;BCL2L1;BCL2L2;MCL1	-	0.617476
1248;Daporinad;GDSC1	RPL11	824	-0.897187	17.5156	22	2.84954e-05	0.00262109	-0.798982	15.5486	8.04096e-05	0.00176673	0.620029	NAMPT	4	0.15487
447;ETP-45835;GDSC1	RPS17	857	-0.16774	21.8927	22	2.88326e-06	0.00262473	-0.165355	23.6759	1.14002e-06	0.000535489	0.549786	MKNK1;MKNK2	-	-0.18281
447;ETP-45835;GDSC1	STAU1	852	-0.158105	21.9494	22	2.79937e-06	0.00262473	-0.0888198	10.2807	0.00134428	0.0309809	0.549786	MKNK1;MKNK2	-	-0.18281
447;ETP-45835;GDSC1	PABPC1	855	-0.148654	22.5738	22	2.0222e-06	0.00262473	-0.148302	24.9184	5.98101e-07	0.000408353	0.549786	MKNK1;MKNK2	-	-0.18281
447;ETP-45835;GDSC1	KPNA2	856	-0.0996068	23.0728	22	1.55985e-06	0.00262473	-0.105498	33.7079	6.40407e-09	3.4979e-05	0.549786	MKNK1;MKNK2	-	-0.18281
447;ETP-45835;GDSC1	RPL12	857	-0.229999	22.1757	22	2.48798e-06	0.00262473	-0.216745	23.026	1.59828e-06	0.000535489	0.549786	MKNK1;MKNK2	-	-0.18281
447;ETP-45835;GDSC1	CSDE1	853	-0.121344	22.9816	22	1.63559e-06	0.00262473	-0.115576	27.2597	1.77878e-07	0.000194314	0.549786	MKNK1;MKNK2	-	-0.18281
1941;Sepantronium bromide;GDSC2	PGD	896	0.265637	20.935	22	4.75145e-06	0.00262613	0.261107	32.7144	1.06746e-08	3.47049e-06	0.594962	BIRC5	3	0.832004
2109;AZ6102;GDSC2	NCAPD2	826	0.248027	18.3796	22	1.80985e-05	0.00263047	0.268056	23.9577	9.84771e-07	0.000555785	0.412031	TNKS;TNKS2	-	0.822086
1378;Bleomycin (50 uM);GDSC1	PCBP2	867	-0.50156	25.335	22	4.8188e-07	0.00263877	-0.228709	5.38658	0.0202922	0.0901947	0.65106			-0.158156
2109;AZ6102;GDSC2	RPS20	904	0.216914	18.2931	22	1.89395e-05	0.00268213	0.166022	12.0186	0.000526726	0.0156844	0.412031	TNKS;TNKS2	-	0.822086
2161;Rigosertib;GDSC2	PDCD4	696	-0.243984	22.6459	22	1.94773e-06	0.0026903	-0.181012	16.5658	4.69897e-05	0.0026224	0.620772	PLK1	3	0.767032
1936;Savolitinib;GDSC2	SNRNP200	906	0.527589	18.4391	22	1.75417e-05	0.00269265	0.453702	16.8241	4.10088e-05	0.0052701	0.624177	MET	3	-1.30681
2109;AZ6102;GDSC2	RFC4	904	0.295691	18.1681	22	2.02237e-05	0.00272428	0.263902	19.5985	9.55444e-06	0.00202958	0.412031	TNKS;TNKS2	-	0.822086
2109;AZ6102;GDSC2	RPL22	900	0.316803	18.1709	22	2.01944e-05	0.00272428	0.308961	19.3856	1.06811e-05	0.00214224	0.412031	TNKS;TNKS2	-	0.822086
35;NVP-TAE684;GDSC1	EMC2	373	-0.310434	22.3413	22	2.28249e-06	0.00272986	-0.294357	24.7331	6.58428e-07	0.000401887	0.396884	ALK	5+	-0.651637
1918;AZD8186;GDSC2	NOP2	907	0.435001	22.0661	22	2.63417e-06	0.00273731	0.324227	19.3078	1.11251e-05	0.00076419	0.459049	PIK3CA;PIK3CB	-	-0.40108
1918;AZD8186;GDSC2	UTP15	799	0.422821	21.8348	22	2.97156e-06	0.00273731	0.411406	20.9691	4.66749e-06	0.000418887	0.459049	PIK3CA;PIK3CB	-	-0.40108
1003;Camptothecin;GDSC2	RBM12	899	-0.288821	16.5188	22	4.8169e-05	0.00274911	-0.318795	22.5911	2.0041e-06	0.000135301	0.686693	TOP1	-	0.440233
1494;SN-38;GDSC1	EXOSC8	859	-0.415143	18.2805	22	1.90644e-05	0.00275682	-0.425199	18.9866	1.3164e-05	0.000882146	0.565692	TOP1	3	0.269203
1003;Camptothecin;GDSC2	PTPN11	864	-0.295337	16.4437	22	5.01163e-05	0.00276443	-0.281129	17.5766	2.75963e-05	0.000760422	0.686693	TOP1	3	0.440233
1003;Camptothecin;GDSC2	JPT2	901	-0.157839	16.4845	22	4.90493e-05	0.00276443	-0.0911157	6.11787	0.0133822	0.0637554	0.686693	TOP1	-	0.440233
1003;Camptothecin;GDSC2	NEDD8	911	-0.21665	16.4317	22	5.04349e-05	0.00276443	-0.216597	20.2032	6.96374e-06	0.000289116	0.686693	TOP1	2	0.440233
1003;Camptothecin;GDSC2	CFL1	916	-0.181178	16.4651	22	4.95528e-05	0.00276443	-0.189681	20.3446	6.46747e-06	0.00027755	0.686693	TOP1	3	0.440233
1918;AZD8186;GDSC2	SFPQ	907	0.680925	21.52	22	3.5016e-06	0.00276476	0.661691	27.3562	1.69223e-07	4.92262e-05	0.459049	PIK3CA;PIK3CB	-	-0.40108
1918;AZD8186;GDSC2	SNRPA1	907	0.734836	21.2606	22	4.00893e-06	0.00276967	0.830467	33.2812	7.97514e-09	7.34644e-06	0.459049	PIK3CA;PIK3CB	-	-0.40108
1936;Savolitinib;GDSC2	TMEM205	578	0.231505	18.332	22	1.85564e-05	0.00277142	0.132488	9.53506	0.00201584	0.0548745	0.624177	MET	-	-1.30681
2170;AT13148;GDSC2	OAS2	88	-0.96474	23.9186	22	1.00497e-06	0.00277473	-0.558767	9.18802	0.00243604	0.0279663	0.437498	AKT1	2	0.321024
1003;Camptothecin;GDSC2	PSMD4	915	-0.256992	16.4033	22	5.11955e-05	0.00277861	-0.219972	12.6539	0.000374791	0.00469421	0.686693	TOP1	3	0.440233
1047;Nutlin-3a (-);GDSC2	LAMTOR1	915	-0.418099	17.755	22	2.51255e-05	0.00278189	-0.397635	18.9463	1.34452e-05	0.000296543	0.690355	MDM2	2	-0.772296
1091;BMS-536924;GDSC2	APOO	893	-0.343684	23.1243	22	1.51863e-06	0.00279782	-0.102066	2.94466	0.0861616	0.308942	0.402413	IGF1R;INSR	-	0.171857
1511;Epirubicin;GDSC2	ALDH3A2	797	0.31141	25.221	22	5.11216e-07	0.00282549	0.212361	31.9655	1.56937e-08	8.6739e-05	0.719795	TOP2A	4	0.532115
2109;AZ6102;GDSC2	DNAJC17	633	0.258009	18.0211	22	2.1847e-05	0.00285644	0.155178	7.58366	0.00588998	0.0672115	0.412031	TNKS;TNKS2	-	0.822086
2109;AZ6102;GDSC2	RPS28	904	0.187888	17.9872	22	2.22392e-05	0.00285644	0.138391	11.0214	0.000900666	0.0221708	0.412031	TNKS;TNKS2	-	0.822086
1960;SYK_9721;GDSC2	SH3GL1	666	-0.256912	20.3667	22	6.39327e-06	0.00286778	-0.142203	9.19308	0.00242932	0.104274	0.573432	SYK	2	-0.0280894
1960;SYK_9721;GDSC2	KHDRBS1	709	-0.452226	20.0454	22	7.56241e-06	0.00286778	-0.240537	8.14503	0.00431794	0.131747	0.573432	SYK	2	-0.0280894
1960;SYK_9721;GDSC2	TUBB4B	706	-0.162971	20.285	22	6.67225e-06	0.00286778	-0.133094	15.1118	0.00010133	0.0168661	0.573432	SYK	3	-0.0280894
1960;SYK_9721;GDSC2	TMED2	567	0.290878	20.1545	22	7.14329e-06	0.00286778	0.251515	17.3547	3.10124e-05	0.00829634	0.573432	SYK	3	-0.0280894
1047;Nutlin-3a (-);GDSC2	CDKN2AIP	846	-0.38829	17.6587	22	2.64308e-05	0.00286904	-0.306824	16.4634	4.95977e-05	0.000752254	0.690355	MDM2	3	-0.772296
1047;Nutlin-3a (-);GDSC2	TARS2	897	-0.417879	17.5472	22	2.80261e-05	0.00287319	-0.243903	10.7523	0.00104152	0.0076067	0.690355	MDM2	4	-0.772296
1047;Nutlin-3a (-);GDSC2	ATP5PD	915	-0.39169	17.5981	22	2.72862e-05	0.00287319	-0.44965	24.4367	7.67908e-07	3.19634e-05	0.690355	MDM2	-	-0.772296
1047;Nutlin-3a (-);GDSC2	RCC1	915	0.385209	17.5798	22	2.75494e-05	0.00287319	0.589145	68.6347	1.18501e-16	1.31204e-13	0.690355	MDM2	2	-0.772296
1003;Camptothecin;GDSC2	SERBP1	915	-0.251716	16.284	22	5.45234e-05	0.00287468	-0.260648	18.5655	1.64168e-05	0.000539125	0.686693	TOP1	3	0.440233
1003;Camptothecin;GDSC2	MCM2	914	-0.217166	16.2932	22	5.4259e-05	0.00287468	-0.263791	27.71	1.40935e-07	2.29476e-05	0.686693	TOP1	2	0.440233
1003;Camptothecin;GDSC2	RNPEP	860	-0.241971	16.3159	22	5.36135e-05	0.00287468	-0.0224957	0.209095	0.647478	0.805525	0.686693	TOP1	-	0.440233
1003;Camptothecin;GDSC2	RPS17	916	-0.334012	16.2651	22	5.50686e-05	0.00287603	-0.273375	11.2374	0.000801675	0.00809867	0.686693	TOP1	3	0.440233
1259;Talazoparib;GDSC2	LUC7L3	899	-0.60015	23.5954	22	1.1887e-06	0.00288651	-0.66721	32.8736	9.8348e-09	1.94027e-06	0.65074	PARP1;PARP2	-	-0.647636
1259;Talazoparib;GDSC2	DDAH2	708	-0.378208	23.6144	22	1.17706e-06	0.00288651	-0.318557	28.6482	8.67933e-08	8.26631e-06	0.65074	PARP1;PARP2	-	-0.647636
1259;Talazoparib;GDSC2	IRGQ	800	-0.406543	23.0632	22	1.56762e-06	0.00288651	-0.439632	34.3624	4.57475e-09	1.20338e-06	0.65074	PARP1;PARP2	-	-0.647636
1079;Dasatinib;GDSC2	STMN1	907	0.225435	16.0667	22	6.11501e-05	0.00289078	0.40449	62.8184	2.26668e-15	9.01943e-14	0.601441	ABL1;KIT;PDGFRA;PDGFRB;SRC	-	-0.717973
2109;AZ6102;GDSC2	WDR77	841	0.198803	17.9202	22	2.30368e-05	0.00289164	0.187628	18.2915	1.89549e-05	0.00275494	0.412031	TNKS;TNKS2	-	0.822086
1079;Dasatinib;GDSC2	TRIR	865	0.369862	16.0495	22	6.17094e-05	0.0028925	0.751523	55.1722	1.10419e-13	3.16439e-12	0.601441	ABL1;KIT;PDGFRA;PDGFRB;SRC	-	-0.717973
1079;Dasatinib;GDSC2	CCT4	911	0.350017	16.0247	22	6.25211e-05	0.00290592	0.656947	45.9085	1.23909e-11	2.43028e-10	0.601441	ABL1;KIT;PDGFRA;PDGFRB;SRC	-	-0.717973
2127;Mcl1_6386;GDSC2	PPFIA1	280	0.41124	24.8757	22	6.11498e-07	0.00291073	0.171836	6.32531	0.0119027	0.303656	0.759309	MCL1	4	-0.8724
1426;AZD7969;GDSC1	COL18A1	262	0.297271	25.1347	21	5.34624e-07	0.002926	0.0897643	3.51222	0.0609176	0.239448	0.537087	GSK3B	3	0.434104
1079;Dasatinib;GDSC2	NACA	904	0.250694	15.9784	22	6.40682e-05	0.00292861	0.500177	51.0871	8.83585e-13	2.20536e-11	0.601441	ABL1;KIT;PDGFRA;PDGFRB;SRC	-	-0.717973
1079;Dasatinib;GDSC2	CARHSP1	785	0.313183	15.9875	22	6.37637e-05	0.00292861	0.434241	33.9967	5.52067e-09	6.6236e-08	0.601441	ABL1;KIT;PDGFRA;PDGFRB;SRC	-	-0.717973
1960;SYK_9721;GDSC2	MT-ATP8	364	-0.375491	19.8725	22	8.27832e-06	0.00292997	-0.385827	21.3923	3.74268e-06	0.00283856	0.573432	SYK	4	-0.0280894
1190;Gemcitabine;GDSC2	RPS12	906	-0.431744	24.4879	22	7.47793e-07	0.00293565	-0.353094	17.5363	2.8187e-05	0.014963	0.624755			0.295512
1190;Gemcitabine;GDSC2	PDXK	808	-0.54005	23.8128	22	1.06172e-06	0.00293565	-0.125593	2.14548	0.14299	0.440277	0.624755			0.295512
1079;Dasatinib;GDSC2	MTHFD1	910	0.306443	15.9554	22	6.48541e-05	0.00294023	0.55583	46.7958	7.87814e-12	1.6443e-10	0.601441	ABL1;KIT;PDGFRA;PDGFRB;SRC	-	-0.717973
1936;Savolitinib;GDSC2	MRPS18B	891	0.302489	18.1647	22	2.02598e-05	0.00294621	0.189409	8.38401	0.00378537	0.0763123	0.624177	MET	3	-1.30681
1079;Dasatinib;GDSC2	FKBP4	909	0.28266	15.9312	22	6.5687e-05	0.00295378	0.624109	88.4488	5.21687e-21	5.83645e-19	0.601441	ABL1;KIT;PDGFRA;PDGFRB;SRC	-	-0.717973
1079;Dasatinib;GDSC2	GNB2	908	-0.406385	15.9097	22	6.64382e-05	0.00296192	-0.833698	68.2247	1.45885e-16	7.07797e-15	0.601441	ABL1;KIT;PDGFRA;PDGFRB;SRC	-	-0.717973
1079;Dasatinib;GDSC2	RPS20	911	0.38573	15.8654	22	6.801e-05	0.00296192	0.649359	35.2007	2.97416e-09	3.69664e-08	0.601441	ABL1;KIT;PDGFRA;PDGFRB;SRC	-	-0.717973
1079;Dasatinib;GDSC2	PTPN1	892	-0.477013	15.8861	22	6.72706e-05	0.00296192	-0.901795	105.655	8.77558e-25	1.86684e-22	0.601441	ABL1;KIT;PDGFRA;PDGFRB;SRC	-	-0.717973
1079;Dasatinib;GDSC2	EIF3F	910	0.384902	15.8715	22	6.77918e-05	0.00296192	0.495107	20.7287	5.29166e-06	3.58679e-05	0.601441	ABL1;KIT;PDGFRA;PDGFRB;SRC	-	-0.717973
1038;NU7441;GDSC2	UTP23	181	-0.525508	25.1264	22	5.36933e-07	0.00296978	-0.472099	20.7385	5.26467e-06	0.00582378	0.500347	PRKDC	3	0.592614
1046;Wee1 Inhibitor;GDSC2	CDKN2AIP	837	-0.380598	25.1241	22	5.37573e-07	0.00297009	-0.329012	28.1637	1.11473e-07	2.49734e-05	0.601081	WEE1;CHEK1	-	0.7653
1003;Camptothecin;GDSC2	SUN1	865	0.290943	16.1855	22	5.74324e-05	0.00297145	0.174049	10.1738	0.00142454	0.0125577	0.686693	TOP1	2	0.440233
1248;Daporinad;GDSC1	RPS3A	824	-0.661989	17.1621	22	3.43212e-05	0.00297178	-0.605236	15.8132	6.99126e-05	0.00161453	0.620029	NAMPT	3	0.15487
1248;Daporinad;GDSC1	RPL13	824	-0.831025	17.1464	22	3.46058e-05	0.00297178	-0.599969	9.80431	0.00174104	0.0146263	0.620029	NAMPT	4	0.15487
1248;Daporinad;GDSC1	PSME3	821	-0.483137	17.1854	22	3.39029e-05	0.00297178	-0.437923	16.7041	4.36855e-05	0.00117367	0.620029	NAMPT	3	0.15487
1248;Daporinad;GDSC1	IPO5	821	-0.519702	17.2128	22	3.34181e-05	0.00297178	-0.469154	22.6114	1.98304e-06	0.000133103	0.620029	NAMPT	4	0.15487
1248;Daporinad;GDSC1	RPS20	824	-0.527262	17.1224	22	3.50459e-05	0.00297178	-0.477287	15.3983	8.70644e-05	0.00184535	0.620029	NAMPT	3	0.15487
331;QL-X-138;GDSC1	IRF9	77	-0.903524	25.0907	22	5.46966e-07	0.00297932	-0.545407	10.2833	0.00134241	0.164894	0.460796	BTK	2	0.243789
1079;Dasatinib;GDSC2	GNB1	909	-0.415792	15.8181	22	6.97333e-05	0.00299706	-0.558296	28.8049	8.00475e-08	7.59421e-07	0.601441	ABL1;KIT;PDGFRA;PDGFRB;SRC	-	-0.717973
1079;Dasatinib;GDSC2	ALDOA	911	0.246211	15.8135	22	6.99006e-05	0.00299706	0.301596	21.5874	3.38069e-06	2.35796e-05	0.601441	ABL1;KIT;PDGFRA;PDGFRB;SRC	-	-0.717973
1494;SN-38;GDSC1	RPL12	885	-0.484992	18.0189	22	2.18717e-05	0.00300463	-0.476183	18.6945	1.53428e-05	0.000969064	0.565692	TOP1	3	0.269203
1494;SN-38;GDSC1	SVIL	551	0.361457	18.0236	22	2.1818e-05	0.00300463	0.24312	12.2212	0.000472496	0.00937315	0.565692	TOP1	-	0.269203
1248;Daporinad;GDSC1	EIF4G2	821	-0.64273	17.0565	22	3.62847e-05	0.00302949	-0.571297	15.9332	6.5618e-05	0.0015416	0.620029	NAMPT	4	0.15487
1248;Daporinad;GDSC1	DNAJC9	806	-0.541759	17.0213	22	3.69624e-05	0.00303932	-0.617001	30.1578	3.98281e-08	9.82486e-06	0.620029	NAMPT	-	0.15487
1079;Dasatinib;GDSC2	UBE2N	901	0.345338	15.7696	22	7.15436e-05	0.00304391	0.833046	88.6319	4.75562e-21	5.47987e-19	0.601441	ABL1;KIT;PDGFRA;PDGFRB;SRC	-	-0.717973
1494;SN-38;GDSC1	FABP5	728	-0.165993	17.8148	22	2.43482e-05	0.00304832	-0.0252867	0.638267	0.424339	0.673914	0.565692	TOP1	3	0.269203
1494;SN-38;GDSC1	CCT8	885	-0.244575	17.8953	22	2.33393e-05	0.00304832	-0.187075	11.6891	0.000628659	0.0113262	0.565692	TOP1	3	0.269203
1494;SN-38;GDSC1	MAT2A	854	-0.22624	17.9169	22	2.30768e-05	0.00304832	-0.203103	14.5172	0.000138888	0.00414655	0.565692	TOP1	3	0.269203
1494;SN-38;GDSC1	DDB1	885	-0.472578	17.8101	22	2.44088e-05	0.00304832	-0.419029	13.8675	0.000196156	0.00513571	0.565692	TOP1	2	0.269203
182;Obatoclax Mesylate;GDSC1	IDH1	796	0.217376	19.8341	22	8.44639e-06	0.00304915	0.180221	24.4198	7.74684e-07	0.000524364	0.348183	BCL2;BCL2L1;BCL2L2;MCL1	-	0.617476
207;AS601245;GDSC1	RAD23B	812	0.228907	21.3505	22	3.82525e-06	0.00305177	0.234384	27.7629	1.37133e-07	6.76188e-05	0.231698	MAPK8;MAPK9	-	0.708496
207;AS601245;GDSC1	TBCA	806	0.162816	21.7893	22	3.0429e-06	0.00305177	0.150962	25.7177	3.95189e-07	0.000153108	0.231698	MAPK8;MAPK9	-	0.708496
207;AS601245;GDSC1	ATP2A2	812	-0.383022	22.3665	22	2.25272e-06	0.00305177	-0.179158	8.72529	0.00313826	0.0283699	0.231698	MAPK8;MAPK9	-	0.708496
207;AS601245;GDSC1	APEH	784	0.203658	21.6435	22	3.28325e-06	0.00305177	0.126237	12.277	0.000458567	0.00831861	0.231698	MAPK8;MAPK9	-	0.708496
207;AS601245;GDSC1	BTF3L4	712	0.223475	21.2946	22	3.9385e-06	0.00305177	0.237655	30.2058	3.88541e-08	3.49294e-05	0.231698	MAPK8;MAPK9	-	0.708496
207;AS601245;GDSC1	DENR	773	0.238179	21.4624	22	3.60843e-06	0.00305177	0.261498	28.1116	1.14516e-07	6.21134e-05	0.231698	MAPK8;MAPK9	-	0.708496
207;AS601245;GDSC1	MATR3	812	-0.448069	22.0337	22	2.67903e-06	0.00305177	-0.132758	2.55394	0.110019	0.308158	0.231698	MAPK8;MAPK9	-	0.708496
1248;Daporinad;GDSC1	PSMC5	824	-0.650158	16.9226	22	3.89351e-05	0.00305663	-0.550249	14.2087	0.00016361	0.00281396	0.620029	NAMPT	3	0.15487
1248;Daporinad;GDSC1	CAD	820	-0.460475	16.8859	22	3.9695e-05	0.00305663	-0.486807	25.3599	4.75702e-07	4.52919e-05	0.620029	NAMPT	4	0.15487
1248;Daporinad;GDSC1	PABPC4	823	-0.52898	16.8719	22	3.99891e-05	0.00305663	-0.391442	14.1387	0.000169816	0.00287902	0.620029	NAMPT	5+	0.15487
1248;Daporinad;GDSC1	IMPDH2	824	-0.419088	16.9036	22	3.93274e-05	0.00305663	-0.27239	10.2909	0.00133691	0.0122113	0.620029	NAMPT	2	0.15487
1248;Daporinad;GDSC1	KPNA2	824	-0.385204	16.8964	22	3.94772e-05	0.00305663	-0.425965	26.0999	3.24208e-07	3.3836e-05	0.620029	NAMPT	4	0.15487
2291;MZ1;GDSC2	TMED4	553	-0.40064	22.2795	22	2.35714e-06	0.0030584	-0.275821	16.0177	6.27533e-05	0.00621755	0.734661	BRD4	4	0.323741
182;Obatoclax Mesylate;GDSC1	AP3B1	727	0.3904	19.703	22	9.04573e-06	0.00306141	0.264088	10.9814	0.000920293	0.0211989	0.348183	BCL2;BCL2L1;BCL2L2;MCL1	-	0.617476
1918;AZD8186;GDSC2	GNL3	907	0.395243	20.4564	22	6.1004e-06	0.00306517	0.420218	27.8123	1.33675e-07	4.346e-05	0.459049	PIK3CA;PIK3CB	-	-0.40108
1918;AZD8186;GDSC2	DDX47	907	0.333882	20.7629	22	5.19804e-06	0.00306517	0.34602	27.07	1.96219e-07	5.42251e-05	0.459049	PIK3CA;PIK3CB	-	-0.40108
1918;AZD8186;GDSC2	SNU13	907	0.46952	20.5703	22	5.7481e-06	0.00306517	0.513883	27.9982	1.21429e-07	4.21013e-05	0.459049	PIK3CA;PIK3CB	-	-0.40108
1916;AZD5363;GDSC2	PPP2R2A	647	-0.365243	23.7166	22	1.11618e-06	0.00308457	-0.279312	16.7347	4.29881e-05	0.00261094	0.519285	AKT1;AKT2;AKT3;ROCK2	-	-0.174597
1960;SYK_9721;GDSC2	NPM1	709	-0.318106	19.6473	22	9.3135e-06	0.00309033	-0.164499	7.76733	0.00531995	0.148651	0.573432	SYK	3	-0.0280894
1003;Camptothecin;GDSC2	PSMA2	916	-0.270804	16.0923	22	6.03285e-05	0.00309239	-0.23249	11.8883	0.000564882	0.00624189	0.686693	TOP1	3	0.440233
2028;STAT3_2372;GDSC2	RTN4	654	0.56937	21.3439	22	3.83841e-06	0.00309494	0.641361	65.6425	5.40614e-16	1.42884e-12	0.259542	STAT3	3	-1.01622
2028;STAT3_2372;GDSC2	NDUFS1	685	-0.535406	21.2182	22	4.09848e-06	0.00309494	-0.748036	41.2222	1.3587e-10	2.99902e-08	0.259542	STAT3	2	-1.01622
207;AS601245;GDSC1	MAP4	804	0.184097	21.0092	22	4.57082e-06	0.00309902	0.0646645	4.57736	0.0323971	0.13861	0.231698	MAPK8;MAPK9	-	0.708496
1004;Vinblastine;GDSC1	PC	794	0.270534	25.0271	22	5.65306e-07	0.00310183	0.0881228	5.0498	0.0246288	0.169985	0.600648			0.637836
1023;GW441756;GDSC2	MRPL44	904	0.270792	21.296	22	3.9355e-06	0.0031068	0.205656	13.8205	0.000201134	0.0241203	0.639199	NTRK1	3	-0.413107
447;ETP-45835;GDSC1	RPS3A	857	-0.16287	21.1996	22	4.13858e-06	0.00311459	-0.159644	23.158	1.49223e-06	0.000535489	0.549786	MKNK1;MKNK2	-	-0.18281
447;ETP-45835;GDSC1	RPA1	851	-0.160278	21.013	22	4.56184e-06	0.00311459	-0.173928	31.2226	2.30074e-08	4.18888e-05	0.549786	MKNK1;MKNK2	-	-0.18281
1516;Cymarine;GDSC1	ERMP1	654	0.254157	24.9808	22	5.7903e-07	0.00311576	0.168308	27.6528	1.45164e-07	2.89306e-05	0.566067			1.43016
1003;Camptothecin;GDSC2	TXNRD1	903	-0.223448	16.0503	22	6.16817e-05	0.00313275	-0.108055	7.51002	0.00613566	0.0361351	0.686693	TOP1	3	0.440233
1910;ABT737;GDSC2	SON	906	0.678138	21.0228	22	4.53845e-06	0.00313494	0.349258	6.54147	0.0105388	0.0591845	0.715985	BCL2;BCL2A1;BCL2L1;BCL2L10;BCL2L2	-	-0.75939
1910;ABT737;GDSC2	MPHOSPH10	901	0.573243	21.4879	22	3.56073e-06	0.00313494	0.481376	16.0337	6.22245e-05	0.00145085	0.715985	BCL2;BCL2A1;BCL2L1;BCL2L10;BCL2L2	-	-0.75939
1910;ABT737;GDSC2	COX6B1	900	0.346028	21.1921	22	4.1547e-06	0.00313494	0.238865	10.3185	0.00131705	0.0137062	0.715985	BCL2;BCL2A1;BCL2L1;BCL2L10;BCL2L2	-	-0.75939
1047;Nutlin-3a (-);GDSC2	NONO	914	0.620819	17.3448	22	3.11744e-05	0.00313785	0.508249	17.9312	2.29038e-05	0.000434231	0.690355	MDM2	3	-0.772296
1042;Doramapimod;GDSC2	WDR33	875	0.372091	25.0118	22	5.69818e-07	0.00315052	0.349882	21.8491	2.94954e-06	0.00107993	0.36596	MAPK14;MAPK9	-	-0.465013
1091;BMS-536924;GDSC2	NIPSNAP1	883	-0.270244	21.5478	22	3.45124e-06	0.00317917	-0.107931	5.80129	0.0160145	0.1151	0.402413	IGF1R;INSR	-	0.171857
1091;BMS-536924;GDSC2	DBT	878	-0.378641	21.6601	22	3.25493e-06	0.00317917	-0.192574	9.38058	0.00219296	0.0368404	0.402413	IGF1R;INSR	-	0.171857
1091;BMS-536924;GDSC2	HADHB	907	-0.401854	22.2712	22	2.36733e-06	0.00317917	-0.298733	21.8737	2.912e-06	0.00107297	0.402413	IGF1R;INSR	-	0.171857
1003;Camptothecin;GDSC2	SRI	901	-0.203783	15.9968	22	6.34488e-05	0.00319321	-0.155449	14.7419	0.000123276	0.00214608	0.686693	TOP1	-	0.440233
1936;Savolitinib;GDSC2	ENO1	905	-0.150938	17.9133	22	2.31204e-05	0.00319409	-0.108479	13.3465	0.00025891	0.016985	0.624177	MET	3	-1.30681
1936;Savolitinib;GDSC2	MRPL4	905	0.295001	17.9229	22	2.30035e-05	0.00319409	0.218374	11.0782	0.000873505	0.0349304	0.624177	MET	3	-1.30681
1047;Nutlin-3a (-);GDSC1	RBM15	878	0.500673	22.2991	22	2.33316e-06	0.00320109	0.860285	73.7005	9.09155e-18	1.66315e-14	0.631919	MDM2	3	-0.606055
1047;Nutlin-3a (-);GDSC1	COX5B	880	-0.270876	22.4556	22	2.15061e-06	0.00320109	-0.193633	12.3852	0.000432752	0.0040459	0.631919	MDM2	3	-0.606055
1786;AZD4547;GDSC2	PDZK1IP1	65	0.818646	24.9793	21	5.79484e-07	0.00320223	0.379421	6.03333	0.0140382	0.165191	0.486257	FGFR1;FGFR2;FGFR3	-	-0.421747
1494;SN-38;GDSC1	ANXA5	865	-0.209463	17.6288	22	2.68486e-05	0.00320287	-0.0643932	4.49375	0.034019	0.155779	0.565692	TOP1	2	0.269203
1494;SN-38;GDSC1	COLGALT1	880	0.286783	17.5905	22	2.73949e-05	0.00320287	0.0759205	2.9741	0.0846069	0.269672	0.565692	TOP1	4	0.269203
1494;SN-38;GDSC1	EIF4H	872	-0.225029	17.6116	22	2.70925e-05	0.00320287	-0.16023	10.1445	0.00144735	0.0192174	0.565692	TOP1	3	0.269203
1960;SYK_9721;GDSC2	SNRPA	709	-0.446318	19.4611	22	1.02672e-05	0.00320637	-0.412486	17.0745	3.59419e-05	0.00829634	0.573432	SYK	3	-0.0280894
2161;Rigosertib;GDSC2	RALYL	488	0.414098	21.8798	22	2.90273e-06	0.00320751	0.275108	9.10158	0.00255389	0.0335958	0.620772	PLK1	-	0.767032
1079;Dasatinib;GDSC2	PSMA6	911	0.3628	15.653	22	7.60901e-05	0.00321263	0.621667	35.9958	1.97745e-09	2.54949e-08	0.601441	ABL1;KIT;PDGFRA;PDGFRB;SRC	-	-0.717973
1494;SN-38;GDSC1	PGK1	885	-0.174799	17.4886	22	2.89035e-05	0.00321924	-0.0863297	5.65643	0.0173915	0.103092	0.565692	TOP1	4	0.269203
1494;SN-38;GDSC1	RPL32	884	-0.326691	17.4632	22	2.92925e-05	0.00321924	-0.326149	18.0295	2.17513e-05	0.00127332	0.565692	TOP1	3	0.269203
1494;SN-38;GDSC1	PTGES3	881	-0.191275	17.5078	22	2.86136e-05	0.00321924	-0.112473	6.93789	0.00843886	0.0647647	0.565692	TOP1	3	0.269203
1092;Saracatinib;GDSC2	HMBS	752	0.33317	20.1935	22	6.99904e-06	0.00322364	0.340999	23.0177	1.60517e-06	1.68634e-05	0.487883	ABL1;SRC	-	-0.313898
2170;AT13148;GDSC2	ARHGEF2	882	-0.37497	22.8279	22	1.77176e-06	0.00326122	-0.263445	22.4107	2.20143e-06	0.000309667	0.437498	AKT1	2	0.321024
1047;Nutlin-3a (-);GDSC2	RPS27L	365	-0.485367	17.2251	22	3.32026e-05	0.00326168	-0.841043	56.7302	4.99898e-14	2.30619e-11	0.690355	MDM2	2	-0.772296
1047;Nutlin-3a (-);GDSC2	SNRPA1	915	0.69598	17.2034	22	3.3583e-05	0.00326168	0.973902	41.836	9.92608e-11	2.19803e-08	0.690355	MDM2	3	-0.772296
1494;SN-38;GDSC1	RPL5	885	-0.429062	17.3979	22	3.03163e-05	0.00326644	-0.378502	14.6147	0.000131884	0.00398188	0.565692	TOP1	3	0.269203
447;ETP-45835;GDSC1	RPL11	857	-0.216055	20.6898	22	5.4003e-06	0.00327738	-0.204759	21.5099	3.52e-06	0.000753938	0.549786	MKNK1;MKNK2	-	-0.18281
1003;Camptothecin;GDSC2	EIF4H	903	-0.212437	15.9299	22	6.57324e-05	0.00327833	-0.203855	16.8133	4.12427e-05	0.000988396	0.686693	TOP1	3	0.440233
1079;Dasatinib;GDSC2	ZPR1	815	0.318679	15.597	22	7.83769e-05	0.00328411	0.45098	28.1382	1.12955e-07	1.043e-06	0.601441	ABL1;KIT;PDGFRA;PDGFRB;SRC	-	-0.717973
1427;AZD5582;GDSC1	BCKDK	438	-0.579882	20.8709	22	4.9129e-06	0.00329585	-0.415102	11.4025	0.000733441	0.00723247	0.579682	BIRC2;BIRC3;XIAP	-	-1.08435
1427;AZD5582;GDSC1	STRAP	853	0.396826	20.6794	22	5.42974e-06	0.00329585	0.463143	35.1351	3.07605e-09	6.72179e-07	0.579682	BIRC2;BIRC3;XIAP	-	-1.08435
1079;Dasatinib;GDSC2	RPS14	911	0.498154	15.5486	22	8.04108e-05	0.00332483	0.831277	34.4565	4.35892e-09	5.29872e-08	0.601441	ABL1;KIT;PDGFRA;PDGFRB;SRC	-	-0.717973
1079;Dasatinib;GDSC2	KRT1	909	-0.335287	15.5453	22	8.05509e-05	0.00332483	-0.722389	54.0746	1.9302e-13	5.3648e-12	0.601441	ABL1;KIT;PDGFRA;PDGFRB;SRC	-	-0.717973
1262;UNC1215;GDSC1	ACO2	845	0.144875	24.8754	22	6.11581e-07	0.00333495	0.0846676	15.6219	7.73549e-05	0.0255388	0.635919	L3MBTL3	-	-0.171108
1079;Dasatinib;GDSC2	SMC2	902	0.359472	15.484	22	8.32057e-05	0.00337101	0.472909	23.7847	1.07737e-06	8.31096e-06	0.601441	ABL1;KIT;PDGFRA;PDGFRB;SRC	-	-0.717973
1079;Dasatinib;GDSC2	HINT1	903	0.242014	15.4885	22	8.30099e-05	0.00337101	0.437491	53.7209	2.31093e-13	6.39089e-12	0.601441	ABL1;KIT;PDGFRA;PDGFRB;SRC	-	-0.717973
1079;Dasatinib;GDSC2	PBDC1	830	0.329677	15.4696	22	8.38418e-05	0.00337101	0.539485	40.6993	1.77554e-10	2.79786e-09	0.601441	ABL1;KIT;PDGFRA;PDGFRB;SRC	-	-0.717973
1079;Dasatinib;GDSC2	PRRC2A	903	0.410859	15.4636	22	8.41077e-05	0.00337101	0.905237	63.2773	1.79562e-15	7.19681e-14	0.601441	ABL1;KIT;PDGFRA;PDGFRB;SRC	-	-0.717973
1003;Camptothecin;GDSC2	MCM3	915	-0.232478	15.6977	22	7.43152e-05	0.00337815	-0.296609	29.7926	4.80831e-08	1.22019e-05	0.686693	TOP1	2	0.440233
1003;Camptothecin;GDSC2	PGK1	916	-0.163793	15.7463	22	7.24276e-05	0.00337815	-0.121702	11.6839	0.000630422	0.00677673	0.686693	TOP1	4	0.440233
1003;Camptothecin;GDSC2	SRP72	912	-0.385169	15.8095	22	7.00516e-05	0.00337815	-0.253933	7.56292	0.00595813	0.0353908	0.686693	TOP1	3	0.440233
1003;Camptothecin;GDSC2	PFDN2	907	-0.181408	15.7792	22	7.11823e-05	0.00337815	-0.182386	19.8461	8.3935e-06	0.00032494	0.686693	TOP1	3	0.440233
1003;Camptothecin;GDSC2	RACK1	916	-0.223784	15.825	22	6.94775e-05	0.00337815	-0.192324	13.1853	0.000282151	0.00376382	0.686693	TOP1	-	0.440233
1003;Camptothecin;GDSC2	COPS8	902	-0.250563	15.6944	22	7.44462e-05	0.00337815	-0.28213	22.6948	1.89879e-06	0.000129774	0.686693	TOP1	2	0.440233
1003;Camptothecin;GDSC2	UBE2M	904	-0.229908	15.7738	22	7.13827e-05	0.00337815	-0.203357	17.2701	3.2425e-05	0.000842747	0.686693	TOP1	2	0.440233
1003;Camptothecin;GDSC2	AKR1A1	887	-0.195246	15.7176	22	7.35358e-05	0.00337815	-0.0983997	5.73852	0.0165968	0.0754968	0.686693	TOP1	4	0.440233
1003;Camptothecin;GDSC2	PSMB3	915	-0.287701	15.7562	22	7.20505e-05	0.00337815	-0.280244	14.7661	0.000121705	0.00213215	0.686693	TOP1	3	0.440233
1003;Camptothecin;GDSC2	SORD	738	-0.273114	15.7377	22	7.27609e-05	0.00337815	-0.132871	6.06285	0.0138054	0.0651551	0.686693	TOP1	4	0.440233
1003;Camptothecin;GDSC2	PDXK	817	-0.248302	15.7932	22	7.06572e-05	0.00337815	0.0217628	0.1958	0.658133	0.813082	0.686693	TOP1	3	0.440233
35;NVP-TAE684;GDSC1	PIGS	330	-0.2724	21.1539	22	4.23846e-06	0.00337947	-0.210527	16.4616	4.96454e-05	0.00505327	0.396884	ALK	5+	-0.651637
35;NVP-TAE684;GDSC1	ESYT1	374	-0.291549	21.1911	22	4.1569e-06	0.00337947	-0.247036	32.9228	9.58917e-09	2.29373e-05	0.396884	ALK	-	-0.651637
1003;Camptothecin;GDSC2	PSMB2	916	-0.294993	15.6771	22	7.51291e-05	0.00338142	-0.288091	14.9831	0.00010848	0.00195618	0.686693	TOP1	3	0.440233
1494;SN-38;GDSC1	MOGS	884	0.299179	17.2941	22	3.20172e-05	0.00338336	0.150323	5.70108	0.0169544	0.102037	0.565692	TOP1	4	0.269203
1079;Dasatinib;GDSC2	MSH6	868	0.36017	15.4205	22	8.60487e-05	0.00338543	0.628881	42.976	5.54161e-11	9.48936e-10	0.601441	ABL1;KIT;PDGFRA;PDGFRB;SRC	-	-0.717973
1079;Dasatinib;GDSC2	EEF1D	911	0.341508	15.4016	22	8.69157e-05	0.00338543	0.0787424	0.716057	0.39744	0.542374	0.601441	ABL1;KIT;PDGFRA;PDGFRB;SRC	-	-0.717973
1079;Dasatinib;GDSC2	JPT2	896	0.22619	15.4119	22	8.64439e-05	0.00338543	0.335271	27.7708	1.36573e-07	1.24241e-06	0.601441	ABL1;KIT;PDGFRA;PDGFRB;SRC	-	-0.717973
1079;Dasatinib;GDSC2	MAVS	860	-0.419792	15.4065	22	8.66882e-05	0.00338543	-0.570088	28.9328	7.49323e-08	7.1457e-07	0.601441	ABL1;KIT;PDGFRA;PDGFRB;SRC	-	-0.717973
447;ETP-45835;GDSC1	PCBP2	857	-0.161386	20.4252	22	6.20081e-06	0.00338688	-0.158222	25.491	4.44459e-07	0.000346805	0.549786	MKNK1;MKNK2	-	-0.18281
2028;STAT3_2372;GDSC2	COX6B1	681	-0.424726	20.7834	22	5.14261e-06	0.00339798	-0.621198	48.8957	2.69936e-12	9.51254e-10	0.259542	STAT3	3	-1.01622
2109;AZ6102;GDSC2	RPL5	904	0.332762	17.5693	22	2.77029e-05	0.00340008	0.254554	12.0322	0.000522897	0.0156844	0.412031	TNKS;TNKS2	-	0.822086
1053;MK-2206;GDSC2	UTP18	915	0.402577	20.086	22	7.40353e-06	0.0034155	0.622673	54.8817	1.28005e-13	7.08637e-10	0.546252	AKT1;AKT2	-	-0.140641
1003;Camptothecin;GDSC2	FARSA	900	-0.260541	15.5968	22	7.83873e-05	0.00341694	-0.232294	13.6044	0.000225662	0.00318425	0.686693	TOP1	4	0.440233
1003;Camptothecin;GDSC2	ELOB	911	-0.281929	15.6311	22	7.69792e-05	0.00341694	-0.251491	13.5895	0.000227457	0.00319595	0.686693	TOP1	-	0.440233
1003;Camptothecin;GDSC2	FASN	916	-0.181701	15.6047	22	7.80615e-05	0.00341694	-0.0396768	1.00092	0.317088	0.541121	0.686693	TOP1	3	0.440233
1003;Camptothecin;GDSC2	RPL35	916	-0.337943	15.6082	22	7.79152e-05	0.00341694	-0.258584	9.22059	0.00239308	0.0185029	0.686693	TOP1	3	0.440233
1003;Camptothecin;GDSC2	GMPS	914	-0.249524	15.5455	22	8.05443e-05	0.00342995	-0.215186	13.1639	0.000285389	0.00378876	0.686693	TOP1	3	0.440233
1003;Camptothecin;GDSC2	SSB	916	-0.288963	15.5607	22	7.98984e-05	0.00342995	-0.22919	12.3809	0.000433753	0.00523149	0.686693	TOP1	3	0.440233
1003;Camptothecin;GDSC2	GART	914	-0.230973	15.5539	22	8.0184e-05	0.00342995	-0.181157	11.3237	0.000765252	0.00791813	0.686693	TOP1	3	0.440233
1053;MK-2206;GDSC2	RRP1B	914	0.400562	19.921	22	8.07083e-06	0.00343693	0.312526	18.9542	1.33895e-05	0.000602633	0.546252	AKT1;AKT2	-	-0.140641
1494;SN-38;GDSC1	RPS2	885	-0.286218	17.227	22	3.31682e-05	0.00343885	-0.270477	16.2829	5.45544e-05	0.00222056	0.565692	TOP1	2	0.269203
1079;Dasatinib;GDSC2	CMPK1	897	0.294559	15.356	22	8.90374e-05	0.00344382	0.424654	32.8448	9.98201e-09	1.13369e-07	0.601441	ABL1;KIT;PDGFRA;PDGFRB;SRC	-	-0.717973
1494;SN-38;GDSC1	CFL1	885	-0.187766	17.154	22	3.44674e-05	0.00345023	-0.165439	14.8867	0.000114165	0.00363003	0.565692	TOP1	3	0.269203
1494;SN-38;GDSC1	NAP1L1	884	-0.207558	17.1504	22	3.45337e-05	0.00345023	-0.216651	27.0391	1.99385e-07	4.76356e-05	0.565692	TOP1	3	0.269203
1494;SN-38;GDSC1	CCT3	885	-0.241964	17.1091	22	3.52924e-05	0.00345223	-0.189895	11.2586	0.000792547	0.0130391	0.565692	TOP1	3	0.269203
1494;SN-38;GDSC1	GMPS	883	-0.2651	17.0815	22	3.58102e-05	0.00345223	-0.191522	10.0519	0.0015219	0.0198834	0.565692	TOP1	3	0.269203
1248;Daporinad;GDSC1	ILKAP	721	-0.551753	16.6049	22	4.60313e-05	0.00346961	-0.600326	25.3246	4.84503e-07	4.53344e-05	0.620029	NAMPT	4	0.15487
1003;Camptothecin;GDSC2	KIF2A	829	-0.345663	15.4898	22	8.29499e-05	0.00349594	-0.438156	33.5778	6.84681e-09	3.48051e-06	0.686693	TOP1	3	0.440233
1003;Camptothecin;GDSC2	PSME2	915	-0.203973	15.4806	22	8.3357e-05	0.00349594	-0.106267	5.62521	0.017704	0.079045	0.686693	TOP1	3	0.440233
1374;Dabrafenib (1373) + Trametinib (1372);GDSC1	CPD	756	-0.468146	23.4741	22	1.26606e-06	0.00349725	-0.323048	14.8212	0.000118197	0.00093949	0.673499			-0.123894
1374;Dabrafenib (1373) + Trametinib (1372);GDSC1	VTN	645	0.298134	23.432	22	1.29408e-06	0.00349725	0.488606	50.4602	1.21604e-12	9.25733e-11	0.673499			-0.123894
1003;Camptothecin;GDSC2	HDLBP	914	-0.252084	15.4639	22	8.40955e-05	0.00350039	-0.118832	4.88275	0.0271264	0.107266	0.686693	TOP1	4	0.440233
1003;Camptothecin;GDSC2	RPL11	916	-0.430504	15.4493	22	8.47484e-05	0.00350125	-0.359661	11.5028	0.000694901	0.00731364	0.686693	TOP1	3	0.440233
1941;Sepantronium bromide;GDSC2	ABCB1	114	0.83531	20.1966	22	6.98771e-06	0.003511	1.03193	32.9183	9.61131e-09	3.32011e-06	0.594962	BIRC5	2	0.832004
1936;Savolitinib;GDSC2	PSMC4	906	-0.271452	17.6295	22	2.68399e-05	0.00351262	-0.226133	14.8166	0.000118485	0.0109947	0.624177	MET	2	-1.30681
1936;Savolitinib;GDSC2	ALDH4A1	825	0.214666	17.5948	22	2.73331e-05	0.00351262	0.1238	13.7817	0.000205323	0.0147547	0.624177	MET	3	-1.30681
1936;Savolitinib;GDSC2	SNRNP40	906	0.412378	17.6693	22	2.62838e-05	0.00351262	0.363534	16.6246	4.55563e-05	0.00535626	0.624177	MET	3	-1.30681
427;Ara-G;GDSC1	MAOB	82	-0.190504	23.435	22	1.29209e-06	0.00351965	-0.114119	10.4531	0.00122443	0.0208459	0.744347			-2.27086
427;Ara-G;GDSC1	SMARCE1	843	-0.272756	24.677	22	6.7787e-07	0.00351965	-0.29264	34.2441	4.8614e-09	3.78356e-06	0.744347			-2.27086
182;Obatoclax Mesylate;GDSC1	PRPF19	805	-0.709289	19.283	22	1.12708e-05	0.00354252	-0.419264	9.10798	0.00254496	0.0377561	0.348183	BCL2;BCL2L1;BCL2L2;MCL1	-	0.617476
182;Obatoclax Mesylate;GDSC1	SFPQ	805	-0.697721	19.0434	22	1.27781e-05	0.00354252	-0.314249	5.31778	0.0211089	0.126304	0.348183	BCL2;BCL2L1;BCL2L2;MCL1	-	0.617476
182;Obatoclax Mesylate;GDSC1	IST1	796	0.454551	19.1797	22	1.18974e-05	0.00354252	0.336955	13.0741	0.000299413	0.0115809	0.348183	BCL2;BCL2L1;BCL2L2;MCL1	-	0.617476
182;Obatoclax Mesylate;GDSC1	PNN	805	-0.652941	18.9982	22	1.30841e-05	0.00354252	-0.241406	3.82337	0.0505425	0.210854	0.348183	BCL2;BCL2L1;BCL2L2;MCL1	-	0.617476
447;ETP-45835;GDSC1	RPS5	857	-0.169323	20.1549	22	7.14177e-06	0.00354621	-0.166549	21.4728	3.58887e-06	0.000753938	0.549786	MKNK1;MKNK2	-	-0.18281
2284;MS023;GDSC2	RER1	64	0.668098	24.6591	22	6.84204e-07	0.00354965	0.559003	21.036	4.50744e-06	0.0149701	0.652456	PRMT1;PRMT3;CARM1;PRMT6;PRMT8	-	-0.146421
1960;SYK_9721;GDSC2	MAVS	670	0.284532	19.1515	22	1.2074e-05	0.00356117	0.17297	10.6051	0.00112775	0.070438	0.573432	SYK	2	-0.0280894
1003;Camptothecin;GDSC2	RPS5	916	-0.341277	15.3871	22	8.75828e-05	0.00356514	-0.314995	13.3793	0.000254423	0.00351196	0.686693	TOP1	3	0.440233
1003;Camptothecin;GDSC2	YWHAQ	916	-0.197328	15.3969	22	8.71298e-05	0.00356514	-0.202932	20.7146	5.33077e-06	0.000254406	0.686693	TOP1	3	0.440233
1003;Camptothecin;GDSC2	ABCF1	912	-0.291611	15.362	22	8.87558e-05	0.00357628	-0.193868	9.244	0.00236268	0.0183705	0.686693	TOP1	3	0.440233
1003;Camptothecin;GDSC2	ANP32B	915	-0.23034	15.3536	22	8.91486e-05	0.00357628	-0.210222	14.9265	0.000111782	0.00200266	0.686693	TOP1	4	0.440233
447;ETP-45835;GDSC1	RPS25	857	-0.149115	19.9661	22	7.88265e-06	0.00358792	-0.150214	22.5247	2.07458e-06	0.000539588	0.549786	MKNK1;MKNK2	-	-0.18281
1003;Camptothecin;GDSC2	DAD1	628	0.246398	15.3198	22	9.07603e-05	0.00358892	0.287924	20.6078	5.63653e-06	0.000259604	0.686693	TOP1	4	0.440233
1003;Camptothecin;GDSC2	CAND1	914	-0.256015	15.3231	22	9.06009e-05	0.00358892	-0.257654	18.9422	1.34736e-05	0.000478142	0.686693	TOP1	2	0.440233
1079;Dasatinib;GDSC2	MAN2B2	62	-1.20908	15.2625	21	9.35542e-05	0.00359339	-1.21551	18.4089	1.78228e-05	0.000108208	0.601441	ABL1;KIT;PDGFRA;PDGFRB;SRC	-	-0.717973
1427;AZD5582;GDSC1	GSTP1	765	0.261341	20.129	22	7.23901e-06	0.00359515	0.198447	17.7471	2.52307e-05	0.000560307	0.579682	BIRC2;BIRC3;XIAP	-	-1.08435
1427;AZD5582;GDSC1	TAPBP	773	-0.342503	20.2252	22	6.88387e-06	0.00359515	-0.398823	45.6424	1.41935e-11	1.29232e-08	0.579682	BIRC2;BIRC3;XIAP	-	-1.08435
1003;Camptothecin;GDSC2	FAM98A	875	-0.254229	15.3031	22	9.15684e-05	0.0035952	-0.127405	5.35651	0.020645	0.0882554	0.686693	TOP1	5+	0.440233
1003;Camptothecin;GDSC2	ESD	844	-0.229393	15.2725	22	9.30603e-05	0.00360267	-0.250336	26.4416	2.71628e-07	3.34162e-05	0.686693	TOP1	5+	0.440233
1003;Camptothecin;GDSC2	EML4	804	-0.255407	15.2728	22	9.30484e-05	0.00360267	-0.156269	9.99986	0.00156552	0.0134577	0.686693	TOP1	4	0.440233
1047;Nutlin-3a (-);GDSC2	NDUFA12	861	-0.319812	16.9791	22	3.77935e-05	0.00360732	-0.304002	14.5594	0.000135813	0.00160998	0.690355	MDM2	4	-0.772296
1003;Camptothecin;GDSC2	PSMD9	883	-0.215635	15.2522	22	9.40657e-05	0.0036163	-0.196376	14.1976	0.000164583	0.00261069	0.686693	TOP1	3	0.440233
207;AS601245;GDSC1	PTPRS	328	0.339439	20.3419	22	6.47681e-06	0.00362511	0.249464	12.5923	0.000387348	0.00743725	0.231698	MAPK8;MAPK9	-	0.708496
207;AS601245;GDSC1	MCTS1	765	0.262694	20.2818	22	6.68347e-06	0.00362511	0.25451	19.6212	9.44179e-06	0.000931132	0.231698	MAPK8;MAPK9	-	0.708496
1460;PARP_9482;GDSC1	STT3A	827	0.424182	22.054	22	2.65084e-06	0.00362702	0.184322	5.00328	0.0252994	0.152566	0.570401	PARP1;PARP2;PARP5A	-	-0.312928
1460;PARP_9482;GDSC1	PCBP2	861	-0.539967	22.4956	22	2.10626e-06	0.00362702	-0.481953	20.6121	5.6239e-06	0.000591915	0.570401	PARP1;PARP2;PARP5A	-	-0.312928
1460;PARP_9482;GDSC1	CSDE1	857	-0.382721	22.1359	22	2.5402e-06	0.00362702	-0.312532	17.3095	3.17594e-05	0.00214592	0.570401	PARP1;PARP2;PARP5A	-	-0.312928
1079;Dasatinib;GDSC2	ANP32B	910	0.339795	15.2291	22	9.52254e-05	0.00363236	0.752236	65.4038	6.10226e-16	2.65761e-14	0.601441	ABL1;KIT;PDGFRA;PDGFRB;SRC	-	-0.717973
1985;IRAK4_7891;GDSC2	WDR13	182	0.401844	24.6557	22	6.85429e-07	0.00363894	0.388927	23.0135	1.60865e-06	0.0011911	0.661024	IRAK4	-	-0.245842
1003;Camptothecin;GDSC2	MCM4	914	-0.225718	15.2255	22	9.54042e-05	0.00364247	-0.296936	29.1697	6.63097e-08	1.46836e-05	0.686693	TOP1	2	0.440233
45;Z-LLNle-CHO;GDSC1	PSMB1	370	0.197499	20.0208	22	7.66041e-06	0.00366091	0.178133	16.9688	3.79995e-05	0.00110731	0.422051			0.948837
45;Z-LLNle-CHO;GDSC1	GSR	368	0.171731	20.1588	22	7.12698e-06	0.00366091	0.107861	21.0115	4.56542e-06	0.000242424	0.422051			0.948837
1079;Dasatinib;GDSC2	TSTA3	839	0.33366	15.1904	22	9.71966e-05	0.003669	0.310154	15.1567	9.8945e-05	0.00050579	0.601441	ABL1;KIT;PDGFRA;PDGFRB;SRC	-	-0.717973
1079;Dasatinib;GDSC2	PSMA3	911	0.38192	15.1808	22	9.76906e-05	0.003669	0.617739	30.0869	4.13111e-08	4.14685e-07	0.601441	ABL1;KIT;PDGFRA;PDGFRB;SRC	-	-0.717973
1079;Dasatinib;GDSC2	ATXN2L	909	0.383315	15.1653	22	9.84951e-05	0.003669	0.831607	59.1744	1.44298e-14	5.18255e-13	0.601441	ABL1;KIT;PDGFRA;PDGFRB;SRC	-	-0.717973
1079;Dasatinib;GDSC2	PCBD1	772	0.264992	15.1587	22	9.88395e-05	0.003669	0.221975	16.539	4.76586e-05	0.000263864	0.601441	ABL1;KIT;PDGFRA;PDGFRB;SRC	-	-0.717973
1973;KRASi;GDSC2	RPL8	709	-0.370607	20.6438	22	5.53168e-06	0.00367096	-0.252517	10.6486	0.00110152	0.0123897	0.675676	KRAS	2	0.966631
1248;Daporinad;GDSC1	EIF4A1	823	-0.43604	16.4675	22	4.94921e-05	0.00367936	-0.353964	13.0931	0.000296384	0.00415986	0.620029	NAMPT	4	0.15487
1079;Dasatinib;GDSC2	LTA4H	864	0.324068	15.1329	22	0.000100201	0.00369476	0.508702	37.5247	9.0263e-10	1.245e-08	0.601441	ABL1;KIT;PDGFRA;PDGFRB;SRC	-	-0.717973
182;Obatoclax Mesylate;GDSC1	NOP58	805	-0.502037	18.8229	22	1.43434e-05	0.00369855	-0.517744	22.3722	2.24605e-06	0.000810825	0.348183	BCL2;BCL2L1;BCL2L2;MCL1	-	0.617476
1079;Dasatinib;GDSC2	NUDT5	900	0.240154	15.1166	22	0.000101071	0.00370214	0.46721	57.3648	3.62026e-14	1.17786e-12	0.601441	ABL1;KIT;PDGFRA;PDGFRB;SRC	-	-0.717973
1427;AZD5582;GDSC1	SSR3	652	-0.446515	19.9056	22	8.13613e-06	0.00370397	-0.448261	22.1511	2.52014e-06	9.85079e-05	0.579682	BIRC2;BIRC3;XIAP	-	-1.08435
1862;MG-132;GDSC2	PRKCSH	914	-0.23346	19.1527	22	1.20665e-05	0.00371113	-0.229493	26.2144	3.05533e-07	9.9496e-05	0.54177			1.22001
1003;Camptothecin;GDSC2	EDF1	887	-0.217968	15.1642	22	9.85548e-05	0.00371156	-0.201424	14.456	0.000143468	0.00238511	0.686693	TOP1	-	0.440233
1003;Camptothecin;GDSC2	AHCY	916	-0.192477	15.1658	22	9.84687e-05	0.00371156	-0.131076	8.53078	0.00349191	0.0242854	0.686693	TOP1	3	0.440233
1518;Lasalocid;GDSC1	DNAJA1	809	-0.132888	23.6304	22	1.16729e-06	0.00371784	-0.107206	20.0932	7.37595e-06	0.0033101	0.381898			-0.30501
1518;Lasalocid;GDSC1	PCMT1	809	-0.139364	23.3147	22	1.37545e-06	0.00371784	-0.0965083	20.033	7.61192e-06	0.0033101	0.381898			-0.30501
1918;AZD8186;GDSC2	NFIX	88	0.720209	19.681	22	9.1506e-06	0.00372546	0.202648	1.86856	0.17164	0.408023	0.459049	PIK3CA;PIK3CB	-	-0.40108
1918;AZD8186;GDSC2	PNN	907	0.60941	19.6222	22	9.43666e-06	0.00372546	0.602434	27.443	1.61792e-07	4.92262e-05	0.459049	PIK3CA;PIK3CB	-	-0.40108
1918;AZD8186;GDSC2	SRSF7	907	0.605079	19.756	22	8.79863e-06	0.00372546	0.698857	31.4782	2.01691e-08	1.39343e-05	0.459049	PIK3CA;PIK3CB	-	-0.40108
1248;Daporinad;GDSC1	SERBP1	823	-0.494101	16.3608	22	5.23569e-05	0.00373869	-0.528617	20.9832	4.63336e-06	0.000248963	0.620029	NAMPT	4	0.15487
1248;Daporinad;GDSC1	RPL8	824	-0.772712	16.3699	22	5.21061e-05	0.00373869	-0.534198	8.76034	0.00307852	0.0222169	0.620029	NAMPT	4	0.15487
1248;Daporinad;GDSC1	PSMD1	824	-0.645096	16.4017	22	5.12385e-05	0.00373869	-0.587138	15.9332	6.56168e-05	0.0015416	0.620029	NAMPT	3	0.15487
2014;Brigatinib;GDSC2	RPN1	706	-0.437516	21.9371	22	2.81729e-06	0.00373924	-0.361033	24.6945	6.71758e-07	0.000232633	0.550388	EGFR;ALK	-	0.426685
1047;Nutlin-3a (-);GDSC2	DDX50	914	0.430431	16.8763	22	3.98963e-05	0.00374349	0.415822	26.1896	3.09489e-07	1.60124e-05	0.690355	MDM2	5+	-0.772296
1079;Dasatinib;GDSC2	PGD	900	0.263679	15.0323	22	0.000105688	0.00374719	0.412535	46.7585	8.02951e-12	1.65714e-10	0.601441	ABL1;KIT;PDGFRA;PDGFRB;SRC	-	-0.717973
1079;Dasatinib;GDSC2	PDCD5	898	0.257171	15.0345	22	0.000105563	0.00374719	0.416287	36.0262	1.94683e-09	2.51587e-08	0.601441	ABL1;KIT;PDGFRA;PDGFRB;SRC	-	-0.717973
1079;Dasatinib;GDSC2	EIF3I	911	0.321055	15.0673	22	0.000103746	0.00374719	0.509543	30.9965	2.58493e-08	2.71295e-07	0.601441	ABL1;KIT;PDGFRA;PDGFRB;SRC	-	-0.717973
1079;Dasatinib;GDSC2	HMBS	758	0.380289	15.036	22	0.00010548	0.00374719	0.502065	24.1587	8.87142e-07	6.94029e-06	0.601441	ABL1;KIT;PDGFRA;PDGFRB;SRC	-	-0.717973
1079;Dasatinib;GDSC2	ITGAV	753	-0.32383	15.0499	22	0.000104705	0.00374719	-0.761985	129.639	4.91422e-30	5.43611e-27	0.601441	ABL1;KIT;PDGFRA;PDGFRB;SRC	-	-0.717973
1047;Nutlin-3a (-);GDSC1	VTI1B	785	-0.382839	21.5291	22	3.48495e-06	0.00375191	-0.350454	22.7401	1.85459e-06	5.56173e-05	0.631919	MDM2	3	-0.606055
1047;Nutlin-3a (-);GDSC1	ZNF326	878	0.317421	21.2166	22	4.10195e-06	0.00375191	0.362226	39.6923	2.97292e-10	5.62599e-08	0.631919	MDM2	3	-0.606055
2080;Menin_MLL_8687;GDSC2	WDR33	683	0.275372	23.2616	22	1.41397e-06	0.00375408	0.189778	10.9351	0.000943601	0.0293208	0.482661	MEN1	3	0.562371
1003;Camptothecin;GDSC2	TMEM43	896	0.305025	15.1246	22	0.000100643	0.00376461	0.19154	14.4686	0.000142512	0.00237634	0.686693	TOP1	-	0.440233
1047;Nutlin-3a (-);GDSC2	GAA	805	-0.224553	16.7908	22	4.17341e-05	0.00378754	-0.162036	14.741	0.000123338	0.00150678	0.690355	MDM2	3	-0.772296
1047;Nutlin-3a (-);GDSC2	TSG101	835	-0.313558	16.7962	22	4.16166e-05	0.00378754	-0.400234	27.6248	1.47276e-07	8.84008e-06	0.690355	MDM2	2	-0.772296
1403;AZD6094;GDSC1	MET	413	-0.3406	23.3034	22	1.38358e-06	0.00378756	-0.470419	73.1572	1.19726e-17	6.55499e-14	0.430568	MET	T	-4.08407
1494;SN-38;GDSC1	PCBP1	885	-0.338646	16.846	22	4.05392e-05	0.00380121	-0.117464	2.48287	0.115092	0.324324	0.565692	TOP1	3	0.269203
1494;SN-38;GDSC1	RPS29	882	-0.222094	16.8332	22	4.08137e-05	0.00380121	-0.13997	6.82262	0.00900102	0.0675156	0.565692	TOP1	3	0.269203
1079;Dasatinib;GDSC2	HMGB1	891	0.325825	14.9847	22	0.000108387	0.00381838	0.706976	70.5488	4.49015e-17	2.41117e-15	0.601441	ABL1;KIT;PDGFRA;PDGFRB;SRC	-	-0.717973
1030;KU-55933;GDSC2	NDUFS1	910	0.229884	20.9009	22	4.83666e-06	0.00382027	0.189216	15.528	8.12922e-05	0.0332866	0.572954	ATM	4	-0.265394
1079;Dasatinib;GDSC2	CYB5R3	910	-0.39707	14.9699	22	0.000109239	0.00382407	-0.655072	58.5941	1.93792e-14	6.61644e-13	0.601441	ABL1;KIT;PDGFRA;PDGFRB;SRC	-	-0.717973
1092;Saracatinib;GDSC2	ANP32E	867	0.290472	19.7133	22	8.99727e-06	0.00382522	0.452441	65.905	4.7318e-16	1.18876e-13	0.487883	ABL1;SRC	-	-0.313898
1053;MK-2206;GDSC2	PES1	915	0.393449	18.9989	22	1.30793e-05	0.0038296	0.521102	38.0155	7.01839e-10	1.67229e-07	0.546252	AKT1;AKT2	-	-0.140641
1053;MK-2206;GDSC2	RAB8A	914	0.467805	19.0554	22	1.26978e-05	0.0038296	0.153136	3.14454	0.0761814	0.260173	0.546252	AKT1;AKT2	-	-0.140641
1053;MK-2206;GDSC2	RPL7L1	855	0.326716	19.1528	22	1.20659e-05	0.0038296	0.412251	30.1623	3.97366e-08	5.65647e-06	0.546252	AKT1;AKT2	-	-0.140641
1053;MK-2206;GDSC2	HNRNPC	915	0.427116	19.1882	22	1.18442e-05	0.0038296	0.271195	8.7769	0.00305069	0.0315086	0.546252	AKT1;AKT2	-	-0.140641
1053;MK-2206;GDSC2	RSL1D1	915	0.391542	19.2479	22	1.14795e-05	0.0038296	0.470177	33.7007	6.42779e-09	1.18614e-06	0.546252	AKT1;AKT2	-	-0.140641
1053;MK-2206;GDSC2	GRSF1	915	0.33288	18.9896	22	1.31435e-05	0.0038296	0.196756	7.74024	0.00540037	0.0464953	0.546252	AKT1;AKT2	-	-0.140641
1047;Nutlin-3a (-);GDSC2	ATP6V1A	915	-0.365089	16.6947	22	4.39041e-05	0.00383056	-0.477854	48.27	3.71384e-12	1.28499e-09	0.690355	MDM2	3	-0.772296
1047;Nutlin-3a (-);GDSC2	GRSF1	915	0.355721	16.6783	22	4.4284e-05	0.00383056	0.0848207	1.15211	0.283109	0.478269	0.690355	MDM2	4	-0.772296
1047;Nutlin-3a (-);GDSC2	PFAS	815	-0.293876	16.6972	22	4.38464e-05	0.00383056	-0.348484	33.527	7.02811e-09	7.40602e-07	0.690355	MDM2	3	-0.772296
1047;Nutlin-3a (-);GDSC2	GRWD1	910	0.402007	16.6482	22	4.49928e-05	0.003832	0.323873	11.592	0.000662367	0.00539245	0.690355	MDM2	3	-0.772296
1394;AZD6738;GDSC1	DMD	83	0.784391	24.6057	22	7.03448e-07	0.00385067	0.583934	13.2822	0.000267932	0.0296048	0.472478	ATR	3	0.362848
1459;PARP_0108;GDSC1	RPL12	864	-0.620495	21.1607	22	4.22334e-06	0.0038538	-0.606722	21.3736	3.77941e-06	0.000514988	0.58514	PARP1;PARP2;PARP6	-	-0.174775
2109;AZ6102;GDSC2	DNAJA1	902	0.215838	17.2549	22	3.26853e-05	0.00385878	0.188388	16.6911	4.39872e-05	0.00391841	0.412031	TNKS;TNKS2	-	0.822086
2109;AZ6102;GDSC2	SRP54	899	0.241504	17.2461	22	3.28377e-05	0.00385878	0.25359	21.3381	3.85e-06	0.00101255	0.412031	TNKS;TNKS2	-	0.822086
1248;Daporinad;GDSC1	CRAT	481	0.630063	16.1626	22	5.81293e-05	0.00386526	0.443561	13.4635	0.000243251	0.00360689	0.620029	NAMPT	4	0.15487
1248;Daporinad;GDSC1	BZW1	783	-0.599355	16.2472	22	5.55917e-05	0.00386526	-0.318005	5.60975	0.0178608	0.0786135	0.620029	NAMPT	4	0.15487
1248;Daporinad;GDSC1	SMC2	816	-0.482811	16.1753	22	5.77432e-05	0.00386526	-0.629936	34.8783	3.50977e-09	1.4652e-06	0.620029	NAMPT	4	0.15487
1248;Daporinad;GDSC1	RPL17	824	-0.737077	16.2154	22	5.65313e-05	0.00386526	-0.532177	9.62295	0.00192161	0.0157057	0.620029	NAMPT	4	0.15487
1248;Daporinad;GDSC1	PFDN5	796	-0.450077	16.1374	22	5.89102e-05	0.00386526	-0.510208	23.9854	9.70708e-07	7.54679e-05	0.620029	NAMPT	4	0.15487
1248;Daporinad;GDSC1	NAA10	710	-0.627726	16.1528	22	5.84306e-05	0.00386526	-0.721395	22.175	2.4889e-06	0.000157061	0.620029	NAMPT	4	0.15487
1248;Daporinad;GDSC1	NAP1L1	823	-0.386634	16.1308	22	5.91149e-05	0.00386526	-0.327523	17.3436	3.11948e-05	0.000945779	0.620029	NAMPT	5+	0.15487
1494;SN-38;GDSC1	EIF4G1	885	-0.269632	16.769	22	4.22174e-05	0.00386641	-0.175143	7.26858	0.00701714	0.0575511	0.565692	TOP1	2	0.269203
1047;Nutlin-3a (-);GDSC2	ACADM	913	-0.305464	16.602	22	4.61017e-05	0.00386695	-0.132777	6.70075	0.00963722	0.0428527	0.690355	MDM2	2	-0.772296
1003;Camptothecin;GDSC2	PDAP1	905	-0.198583	15.0469	22	0.000104874	0.00386786	-0.168152	13.1318	0.000290333	0.00384198	0.686693	TOP1	-	0.440233
1003;Camptothecin;GDSC2	RANBP1	915	-0.172438	15.0504	22	0.000104679	0.00386786	-0.161058	16.4794	4.91815e-05	0.0011113	0.686693	TOP1	3	0.440233
1003;Camptothecin;GDSC2	RPL5	916	-0.395774	15.0356	22	0.0001055	0.00386786	-0.274153	7.89611	0.00495412	0.0310015	0.686693	TOP1	3	0.440233
1427;AZD5582;GDSC1	NUP153	855	-0.702426	19.6666	22	9.2197e-06	0.0038744	-1.02478	62.1679	3.15392e-15	5.7433e-12	0.579682	BIRC2;BIRC3;XIAP	-	-1.08435
1248;Daporinad;GDSC1	RPL30	824	-0.780056	16.1036	22	5.99703e-05	0.00387451	-0.574367	9.9088	0.00164491	0.0140995	0.620029	NAMPT	4	0.15487
1003;Camptothecin;GDSC2	FARSB	916	-0.217094	14.9954	22	0.000107773	0.0039027	-0.191831	14.3521	0.000151608	0.0024905	0.686693	TOP1	4	0.440233
1003;Camptothecin;GDSC2	RPS3	916	-0.286794	14.9939	22	0.00010786	0.0039027	-0.251004	12.3092	0.000450736	0.00537775	0.686693	TOP1	3	0.440233
1023;GW441756;GDSC2	NDUFB9	893	0.205364	20.6022	22	5.65318e-06	0.00390493	0.150032	11.4173	0.00072765	0.0490365	0.639199	NTRK1	3	-0.413107
1494;SN-38;GDSC1	EPHX1	654	0.245496	16.6416	22	4.51499e-05	0.0039054	0.202775	22.317	2.31155e-06	0.000248099	0.565692	TOP1	4	0.269203
1494;SN-38;GDSC1	TMSB4X	801	-0.161104	16.6823	22	4.41907e-05	0.0039054	-0.103489	10.4751	0.00120997	0.017173	0.565692	TOP1	3	0.269203
1494;SN-38;GDSC1	GPD2	814	0.310935	16.625	22	4.55456e-05	0.0039054	0.205967	17.1135	3.52104e-05	0.00172751	0.565692	TOP1	4	0.269203
1494;SN-38;GDSC1	GLMP	260	0.398289	16.7125	22	4.34929e-05	0.0039054	0.351859	16.9718	3.79387e-05	0.0018098	0.565692	TOP1	-	0.269203
1494;SN-38;GDSC1	RPS25	885	-0.317825	16.5849	22	4.6519e-05	0.0039054	-0.247658	10.3213	0.00131504	0.0179831	0.565692	TOP1	3	0.269203
1494;SN-38;GDSC1	PPIA	885	-0.169163	16.5692	22	4.69075e-05	0.0039054	-0.0515085	1.81706	0.177663	0.417001	0.565692	TOP1	3	0.269203
2109;AZ6102;GDSC2	RPS8	904	0.250653	17.1775	22	3.40453e-05	0.00391733	0.212547	14.0884	0.00017442	0.00820113	0.412031	TNKS;TNKS2	-	0.822086
1248;Daporinad;GDSC1	RPL38	823	-0.416367	16.0575	22	6.14484e-05	0.0039233	-0.449408	19.5927	9.58355e-06	0.000407551	0.620029	NAMPT	4	0.15487
1003;Camptothecin;GDSC2	RPS29	913	-0.207108	14.9682	22	0.00010934	0.00393057	-0.159706	9.21505	0.00240034	0.018519	0.686693	TOP1	3	0.440233
1190;Gemcitabine;GDSC2	HAGH	865	-0.615801	22.4718	22	2.13246e-06	0.00393084	-0.235925	5.70077	0.0169574	0.158136	0.624755			0.295512
2075;EGFR_8897;GDSC2	RACGAP1	686	0.347893	22.379	22	2.23811e-06	0.00396146	0.297651	17.7997	2.45425e-05	0.000454125	0.371993	EGFR	2	-0.216217
1091;BMS-536924;GDSC2	PIGS	850	-0.350233	20.1418	22	7.19062e-06	0.00397425	-0.295376	18.2631	1.92402e-05	0.00251798	0.402413	IGF1R;INSR	-	0.171857
1091;BMS-536924;GDSC2	IDH3G	903	-0.311095	20.3054	22	6.60141e-06	0.00397425	-0.211566	11.8064	0.000590278	0.0168886	0.402413	IGF1R;INSR	-	0.171857
1091;BMS-536924;GDSC2	RPN1	907	-0.462558	20.3031	22	6.60941e-06	0.00397425	-0.377874	23.0816	1.55269e-06	0.000858174	0.402413	IGF1R;INSR	-	0.171857
1091;BMS-536924;GDSC2	ECI1	882	-0.306577	20.2969	22	6.63088e-06	0.00397425	-0.23013	23.5481	1.21829e-06	0.000748166	0.402413	IGF1R;INSR	-	0.171857
182;Obatoclax Mesylate;GDSC1	FBL	805	-0.491141	18.5887	22	1.62177e-05	0.00399176	-0.454239	17.8507	2.38931e-05	0.00359393	0.348183	BCL2;BCL2L1;BCL2L2;MCL1	-	0.617476
1079;Dasatinib;GDSC2	PEBP1	898	0.237804	14.8748	22	0.000114888	0.00399653	0.608558	124.819	5.57539e-29	5.13958e-26	0.601441	ABL1;KIT;PDGFRA;PDGFRB;SRC	-	-0.717973
2016;EGFR_5383;GDSC2	ERLIN1	668	0.292425	23.1388	22	1.50716e-06	0.00400076	0.244832	35.0401	3.22983e-09	6.74033e-06	0.718513	EGFR	2	-0.293636
1924;Ipatasertib;GDSC2	NLRX1	109	-0.675621	20.0505	22	7.54243e-06	0.00400143	-0.388987	6.29874	0.0120824	0.0965313	0.471556	AKT1;AKT3	-	-0.406607
1924;Ipatasertib;GDSC2	COPB1	903	-0.33859	19.703	22	9.04607e-06	0.00400143	-0.285064	15.0007	0.000107473	0.00375952	0.471556	AKT1;AKT3	-	-0.406607
1924;Ipatasertib;GDSC2	MTHFD2	891	0.296324	19.6476	22	9.31225e-06	0.00400143	0.158492	7.4616	0.00630291	0.0614395	0.471556	AKT1;AKT3	-	-0.406607
1924;Ipatasertib;GDSC2	MRPL53	903	0.442557	19.5271	22	9.9184e-06	0.00400143	0.30048	8.77739	0.00304987	0.0377106	0.471556	AKT1;AKT3	-	-0.406607
1924;Ipatasertib;GDSC2	HNRNPC	907	0.46783	20.2417	22	6.82485e-06	0.00400143	0.228443	5.5022	0.0189926	0.126472	0.471556	AKT1;AKT3	-	-0.406607
1924;Ipatasertib;GDSC2	OSBP	874	-0.319892	19.3846	22	1.06866e-05	0.00400143	-0.379668	30.663	3.06958e-08	9.97974e-06	0.471556	AKT1;AKT3	-	-0.406607
1924;Ipatasertib;GDSC2	SERPINB9	241	-0.303429	19.3539	22	1.08597e-05	0.00400143	-0.235667	15.5707	7.94764e-05	0.00300606	0.471556	AKT1;AKT3	-	-0.406607
1924;Ipatasertib;GDSC2	GFPT1	877	-0.235819	19.7315	22	8.91188e-06	0.00400143	-0.212862	20.934	4.75371e-06	0.000469174	0.471556	AKT1;AKT3	-	-0.406607
1079;Dasatinib;GDSC2	HDLBP	909	0.366941	14.8589	22	0.000115861	0.00400517	0.320105	11.8476	0.000577342	0.00242835	0.601441	ABL1;KIT;PDGFRA;PDGFRB;SRC	-	-0.717973
207;AS601245;GDSC1	ARNT	77	-0.433057	19.9076	22	8.12768e-06	0.00400769	-0.313575	12.1212	0.000498523	0.00877005	0.231698	MAPK8;MAPK9	-	0.708496
1034;Staurosporine;GDSC2	EIF1AY	77	0.724045	23.2102	22	1.45226e-06	0.00401986	0.603887	14.7906	0.000120131	0.00112537	0.480571			0.110384
1034;Staurosporine;GDSC2	PTPN7	126	0.452479	23.2403	22	1.42971e-06	0.00401986	0.181583	5.87897	0.0153227	0.0584609	0.480571			0.110384
1003;Camptothecin;GDSC2	TRIM28	916	-0.293196	14.9077	22	0.000112903	0.00403245	-0.235296	13.0525	0.000302887	0.00397812	0.686693	TOP1	2	0.440233
1918;AZD8186;GDSC2	PTBP2	789	0.399487	19.3291	22	1.10016e-05	0.00405371	0.3977	19.585	9.62203e-06	0.000695223	0.459049	PIK3CA;PIK3CB	-	-0.40108
1987;BCLXL_3202;GDSC2	NDUFV1	703	0.448241	22.4078	22	2.20482e-06	0.00406677	0.370597	15.5978	7.83471e-05	0.00799442	0.384528	BCL2L1	3	-1.1502
1987;BCLXL_3202;GDSC2	MRPS14	537	0.557358	24.2011	22	8.67831e-07	0.00406677	0.473256	17.5209	2.84161e-05	0.00484433	0.384528	BCL2L1	3	-1.1502
1987;BCLXL_3202;GDSC2	RPL36	704	0.534521	22.3271	22	2.29934e-06	0.00406677	0.550476	25.2785	4.96206e-07	0.000658217	0.384528	BCL2L1	2	-1.1502
1047;Nutlin-3a (-);GDSC2	ATP5ME	914	-0.316942	16.4489	22	4.99798e-05	0.00406894	-0.325119	16.856	4.03262e-05	0.000652765	0.690355	MDM2	-	-0.772296
1047;Nutlin-3a (-);GDSC2	RRP15	906	0.364506	16.4726	22	4.93591e-05	0.00406894	0.372325	20.568	5.75497e-06	0.000153911	0.690355	MDM2	3	-0.772296
262;VX-11e;GDSC1	PPA2	851	-0.361795	22.3819	22	2.23468e-06	0.0040701	-0.267125	25.1616	5.2722e-07	0.000160041	0.468386	MAPK1	4	-0.729647
1003;Camptothecin;GDSC2	HSPA4	916	-0.249097	14.8722	22	0.000115048	0.00408271	-0.165702	8.39201	0.00376875	0.0255865	0.686693	TOP1	3	0.440233
1973;KRASi;GDSC2	SET	678	-0.258118	19.2144	22	1.16828e-05	0.00409134	-0.269205	23.0723	1.56021e-06	0.00018407	0.675676	KRAS	3	0.966631
1973;KRASi;GDSC2	CCT5	709	-0.223373	19.3816	22	1.07033e-05	0.00409134	-0.234023	23.9957	9.65504e-07	0.000142385	0.675676	KRAS	2	0.966631
1973;KRASi;GDSC2	NUDT5	700	-0.155238	19.8716	22	8.28235e-06	0.00409134	-0.119821	16.5242	4.8032e-05	0.00154812	0.675676	KRAS	3	0.966631
1973;KRASi;GDSC2	RPL29	707	-0.295462	18.8371	22	1.42369e-05	0.00409134	-0.234337	12.987	0.000313663	0.00520684	0.675676	KRAS	2	0.966631
1973;KRASi;GDSC2	HGS	703	-0.24185	19.0301	22	1.28672e-05	0.00409134	-0.183622	13.4028	0.000251246	0.00473002	0.675676	KRAS	2	0.966631
1973;KRASi;GDSC2	NUDC	707	-0.195579	19.0029	22	1.30521e-05	0.00409134	-0.211964	29.3571	6.01944e-08	2.13048e-05	0.675676	KRAS	2	0.966631
1973;KRASi;GDSC2	RPL19	709	-0.304972	19.3392	22	1.09436e-05	0.00409134	-0.234944	12.6326	0.000379073	0.00597181	0.675676	KRAS	2	0.966631
1973;KRASi;GDSC2	AHSA1	703	-0.241317	19.2733	22	1.1328e-05	0.00409134	-0.252655	26.5239	2.603e-07	5.75805e-05	0.675676	KRAS	2	0.966631
1973;KRASi;GDSC2	EIF6	709	-0.315517	18.7972	22	1.4538e-05	0.00409134	-0.103653	2.75021	0.0972414	0.279938	0.675676	KRAS	3	0.966631
1973;KRASi;GDSC2	DNAJA2	709	-0.296335	18.7836	22	1.46422e-05	0.00409134	-0.240241	17.7644	2.50013e-05	0.000981078	0.675676	KRAS	2	0.966631
1973;KRASi;GDSC2	ZRANB2	690	-0.281231	19.4907	22	1.01091e-05	0.00409134	-0.349066	34.791	3.67063e-09	2.78391e-06	0.675676	KRAS	-	0.966631
1191;Bortezomib;GDSC2	PLOD3	821	-0.211715	20.2847	22	6.67327e-06	0.00409591	-0.21452	51.1488	8.56251e-13	4.72993e-09	0.464966			1.48888
1960;SYK_9721;GDSC2	ABCB6	401	-0.169232	18.7724	22	1.47283e-05	0.00411539	-0.160387	19.2419	1.15158e-05	0.00629394	0.573432	SYK	5+	-0.0280894
1073;5-Fluorouracil;GDSC2	PRPF31	913	-0.686723	20.2725	22	6.71575e-06	0.00411645	-0.414264	9.31406	0.00227402	0.0756899	0.597478			0.00101928
1073;5-Fluorouracil;GDSC2	RBBP6	637	-0.457233	20.5256	22	5.88393e-06	0.00411645	-0.433846	18.218	1.97012e-05	0.00794341	0.597478			0.00101928
1073;5-Fluorouracil;GDSC2	RPL8	913	-0.488065	19.8944	22	8.1838e-06	0.00411645	-0.296039	8.27826	0.00401225	0.0929105	0.597478			0.00101928
1073;5-Fluorouracil;GDSC2	ALDH9A1	913	-0.43723	20.218	22	6.90998e-06	0.00411645	-0.259225	15.052	0.000104588	0.014838	0.597478			0.00101928
1073;5-Fluorouracil;GDSC2	LARP7	908	-0.560776	21.3285	22	3.86939e-06	0.00411645	-0.434646	13.7642	0.000207243	0.0197703	0.597478			0.00101928
1073;5-Fluorouracil;GDSC2	RPL26	863	-0.407854	20.0352	22	7.60289e-06	0.00411645	-0.350248	14.9226	0.000112013	0.0154943	0.597478			0.00101928
1073;5-Fluorouracil;GDSC2	DIS3	883	-0.396102	20.6465	22	5.52393e-06	0.00411645	-0.227857	10.0564	0.00151821	0.0636381	0.597478			0.00101928
1494;SN-38;GDSC1	PPIH	883	-0.424899	16.318	22	5.3552e-05	0.00411882	-0.285249	8.98166	0.00272703	0.0304573	0.565692	TOP1	3	0.269203
1494;SN-38;GDSC1	OLA1	883	-0.229445	16.4168	22	5.08321e-05	0.00411882	-0.163434	9.83966	0.00170789	0.0215249	0.565692	TOP1	3	0.269203
1494;SN-38;GDSC1	TMEM245	602	0.320059	16.2894	22	5.43678e-05	0.00411882	0.147858	4.74202	0.0294345	0.143771	0.565692	TOP1	-	0.269203
1494;SN-38;GDSC1	PABPC1	883	-0.295066	16.2772	22	5.47177e-05	0.00411882	-0.252929	12.1718	0.000485178	0.00952162	0.565692	TOP1	3	0.269203
1494;SN-38;GDSC1	RPS21	876	-0.2138	16.333	22	5.31294e-05	0.00411882	-0.122068	5.7062	0.0169051	0.101857	0.565692	TOP1	3	0.269203
1494;SN-38;GDSC1	EIF4B	884	-0.200634	16.3838	22	5.1726e-05	0.00411882	-0.110597	5.50246	0.0189897	0.109335	0.565692	TOP1	3	0.269203
1494;SN-38;GDSC1	CCT5	885	-0.248419	16.3727	22	5.20301e-05	0.00411882	-0.201306	11.5196	0.00068867	0.0119754	0.565692	TOP1	3	0.269203
1003;Camptothecin;GDSC2	NMNAT3	65	0.823285	14.8367	22	0.000117234	0.00412509	0.553189	8.21674	0.00415056	0.0274305	0.686693	TOP1	4	0.440233
1003;Camptothecin;GDSC2	RPLP0	916	-0.390344	14.827	22	0.000117835	0.00412509	-0.305575	9.40869	0.0021596	0.0170999	0.686693	TOP1	3	0.440233
1003;Camptothecin;GDSC2	RTCB	916	-0.284183	14.8168	22	0.000118477	0.00412509	-0.237837	12.0596	0.000515251	0.00585631	0.686693	TOP1	4	0.440233
409;eEF2K Inhibitor, A-484954;GDSC1	NME3	533	0.101896	20.4978	22	5.96992e-06	0.00412651	0.0749241	14.7994	0.000119574	0.0074254	0.638029	EEF2K	4	-0.191274
1494;SN-38;GDSC1	RPL23	885	-0.417853	16.2391	22	5.58301e-05	0.00414576	-0.407948	16.3273	5.32898e-05	0.00219844	0.565692	TOP1	3	0.269203
1079;Dasatinib;GDSC2	SUB1	906	0.31129	14.7802	22	0.000120795	0.00414981	0.524022	46.8675	7.59535e-12	1.59128e-10	0.601441	ABL1;KIT;PDGFRA;PDGFRB;SRC	-	-0.717973
1079;Dasatinib;GDSC2	PSME1	910	0.257451	14.7653	22	0.000121753	0.00415688	0.203767	8.75249	0.0030918	0.0106613	0.601441	ABL1;KIT;PDGFRA;PDGFRB;SRC	-	-0.717973
1862;MG-132;GDSC2	PSMA6	916	0.164502	18.8321	22	1.42742e-05	0.00415906	0.148545	16.865	4.01358e-05	0.00474666	0.54177			1.22001
1073;5-Fluorouracil;GDSC2	ATP6V1B2	912	-0.423373	19.5671	22	9.71287e-06	0.00416586	-0.0897117	2.20908	0.137201	0.475051	0.597478			0.00101928
1073;5-Fluorouracil;GDSC2	ARGLU1	907	-0.453924	19.5524	22	9.78784e-06	0.00416586	-0.383453	17.3321	3.13837e-05	0.00913927	0.597478			0.00101928
1047;Nutlin-3a (-);GDSC2	NOLC1	915	0.361077	16.3593	22	5.23986e-05	0.00416692	0.40958	35.4529	2.61291e-09	3.44406e-07	0.690355	MDM2	3	-0.772296
1047;Nutlin-3a (-);GDSC2	SMARCE1	912	0.407021	16.3488	22	5.26886e-05	0.00416692	0.268071	8.69677	0.00318775	0.0181745	0.690355	MDM2	2	-0.772296
2283;CGI1746;GDSC2	SBNO1	67	0.571856	24.348	22	8.04121e-07	0.00417339	0.490256	21.2266	4.08071e-06	0.00264736	0.582789	BTK	-	0.0420026
2109;AZ6102;GDSC2	RPL23	904	0.326973	16.9421	22	3.85376e-05	0.00417515	0.285732	14.4707	0.000142359	0.00734813	0.412031	TNKS;TNKS2	-	0.822086
2109;AZ6102;GDSC2	TXN	904	0.130124	16.9712	22	3.79502e-05	0.00417515	0.0819383	9.50206	0.00205242	0.0360537	0.412031	TNKS;TNKS2	-	0.822086
2109;AZ6102;GDSC2	RPS18	904	0.267078	16.9413	22	3.85538e-05	0.00417515	0.217948	12.9457	0.000320649	0.0116899	0.412031	TNKS;TNKS2	-	0.822086
1973;KRASi;GDSC2	RPL24	709	-0.27028	18.6075	22	1.60591e-05	0.00417549	-0.239823	15.7309	7.30217e-05	0.00197474	0.675676	KRAS	2	0.966631
1973;KRASi;GDSC2	RPL27A	709	-0.360606	18.5484	22	1.65648e-05	0.00417549	-0.244077	9.04308	0.00263691	0.0233323	0.675676	KRAS	2	0.966631
1973;KRASi;GDSC2	CCT2	709	-0.218516	18.4653	22	1.73029e-05	0.00417549	-0.235332	24.7008	6.69558e-07	0.00011849	0.675676	KRAS	2	0.966631
1003;Camptothecin;GDSC2	WDR61	904	-0.39183	14.7579	22	0.000122234	0.00417771	-0.275674	8.78614	0.00303529	0.0220123	0.686693	TOP1	2	0.440233
1003;Camptothecin;GDSC2	GDI2	908	-0.198282	14.723	22	0.000124516	0.00417771	-0.121209	7.01101	0.00810099	0.044447	0.686693	TOP1	3	0.440233
1003;Camptothecin;GDSC2	PPP1R7	848	-0.231717	14.7349	22	0.000123735	0.00417771	-0.227178	15.3871	8.75845e-05	0.00166621	0.686693	TOP1	4	0.440233
1003;Camptothecin;GDSC2	EIF2S2	916	-0.288261	14.7233	22	0.000124498	0.00417771	-0.173736	5.2043	0.0225311	0.0933507	0.686693	TOP1	3	0.440233
1003;Camptothecin;GDSC2	CLINT1	912	-0.310845	14.7776	22	0.000120961	0.00417771	-0.0654252	0.742534	0.38885	0.612774	0.686693	TOP1	3	0.440233
1003;Camptothecin;GDSC2	HINT1	908	-0.158896	14.7304	22	0.000124033	0.00417771	-0.138117	15.7081	7.39087e-05	0.00147423	0.686693	TOP1	3	0.440233
1079;Dasatinib;GDSC2	TGFBI	270	-0.41576	14.7347	22	0.000123748	0.00419909	-0.451988	16.7625	4.23613e-05	0.000237758	0.601441	ABL1;KIT;PDGFRA;PDGFRB;SRC	-	-0.717973
1079;Dasatinib;GDSC2	MCM5	908	0.356047	14.7114	22	0.000125288	0.00420669	0.495258	23.4784	1.26324e-06	9.66389e-06	0.601441	ABL1;KIT;PDGFRA;PDGFRB;SRC	-	-0.717973
1079;Dasatinib;GDSC2	YWHAE	911	0.34101	14.7083	22	0.000125493	0.00420669	0.69274	57.1645	4.00843e-14	1.28899e-12	0.601441	ABL1;KIT;PDGFRA;PDGFRB;SRC	-	-0.717973
1549;Sapatinib;GDSC2	PCCB	790	-0.391362	22.8821	22	1.72247e-06	0.00420795	-0.591398	44.2897	2.83201e-11	5.46271e-10	0.526083	EGFR;ERBB2;ERBB3	-	-0.925223
1549;Sapatinib;GDSC2	GAA	805	-0.299668	22.3431	22	2.28032e-06	0.00420795	-0.2574	21.0714	4.4248e-06	2.812e-05	0.526083	EGFR;ERBB2;ERBB3	-	-0.925223
2109;AZ6102;GDSC2	RPL10	904	0.241367	16.8838	22	3.97391e-05	0.00422075	0.191017	11.7212	0.000617922	0.0174122	0.412031	TNKS;TNKS2	-	0.822086
1248;Daporinad;GDSC1	SPATS2L	561	-0.571502	15.8919	22	6.70664e-05	0.0042322	-0.175944	2.64368	0.103962	0.264016	0.620029	NAMPT	-	0.15487
1047;Nutlin-3a (-);GDSC2	TOMM5	889	0.342696	16.2884	22	5.43973e-05	0.00424146	0.448339	27.8583	1.30533e-07	8.02923e-06	0.690355	MDM2	3	-0.772296
1495;Olaparib;GDSC1	LARP4	818	-0.235224	24.4006	22	7.82441e-07	0.00425961	-0.189107	17.1848	3.39133e-05	0.00397378	0.546035	PARP1;PARP2	-	-0.449827
1047;Nutlin-3a (-);GDSC2	ESF1	854	0.370819	16.2243	22	5.6269e-05	0.00426719	0.43428	25.4221	4.60605e-07	2.16094e-05	0.690355	MDM2	3	-0.772296
1047;Nutlin-3a (-);GDSC2	DNASE2	872	-0.246816	16.2299	22	5.61009e-05	0.00426719	-0.210984	19.2795	1.12912e-05	0.000263747	0.690355	MDM2	3	-0.772296
1494;SN-38;GDSC1	SUN1	836	0.290493	16.1334	22	5.9033e-05	0.00427414	0.0430804	0.615039	0.432897	0.67926	0.565692	TOP1	2	0.269203
1494;SN-38;GDSC1	EIF3M	850	-0.244608	16.1308	22	5.91146e-05	0.00427414	-0.290861	23.0503	1.57816e-06	0.000192711	0.565692	TOP1	3	0.269203
1079;Dasatinib;GDSC2	PGM3	836	0.3329	14.6653	22	0.000128385	0.0042777	0.294318	12.9288	0.000323557	0.00144789	0.601441	ABL1;KIT;PDGFRA;PDGFRB;SRC	-	-0.717973
1248;Daporinad;GDSC1	WDR61	812	-0.794491	15.849	22	6.8604e-05	0.00427947	-0.705239	15.6786	7.50698e-05	0.00169047	0.620029	NAMPT	4	0.15487
1936;Savolitinib;GDSC2	TBL3	901	0.294889	17.1328	22	3.48555e-05	0.00428025	0.287546	17.9944	2.21552e-05	0.00349799	0.624177	MET	2	-1.30681
1936;Savolitinib;GDSC2	TBCA	900	-0.148458	17.1449	22	3.46345e-05	0.00428025	-0.113099	14.2554	0.0001596	0.0129698	0.624177	MET	3	-1.30681
1003;Camptothecin;GDSC2	CLIC1	916	-0.176012	14.6639	22	0.000128487	0.00428495	-0.0602597	2.66357	0.10267	0.262048	0.686693	TOP1	5+	0.440233
1003;Camptothecin;GDSC2	FUBP1	916	-0.26076	14.6414	22	0.000130028	0.00431039	-0.273522	19.8892	8.20618e-06	0.000320571	0.686693	TOP1	4	0.440233
1053;MK-2206;GDSC2	CXorf38	595	-0.367304	18.6658	22	1.5575e-05	0.00431117	-0.277061	11.1696	0.000831505	0.0130058	0.546252	AKT1;AKT2	-	-0.140641
1867;Panobinostat;GDSC2	VPS26A	449	-0.276813	24.2861	22	8.30373e-07	0.0043113	-0.111504	4.22855	0.0397494	0.152986	0.721134	HDAC1	3	0.647678
1635;Picolinici-acid;GDSC2	MAPRE3	72	-0.150847	23.8173	22	1.05925e-06	0.00432702	-0.0515297	4.32348	0.03759	0.534345				-0.128786
1003;Camptothecin;GDSC2	CNDP2	897	-0.188982	14.6215	22	0.000131408	0.00433021	-0.0729472	4.35357	0.0369315	0.132882	0.686693	TOP1	4	0.440233
1079;Dasatinib;GDSC2	PSMD9	879	0.314879	14.6283	22	0.000130936	0.00433658	0.501481	31.0226	2.55038e-08	2.68178e-07	0.601441	ABL1;KIT;PDGFRA;PDGFRB;SRC	-	-0.717973
1248;Daporinad;GDSC1	SAMM50	821	0.865938	15.7959	22	7.05548e-05	0.00435115	0.94615	21.3899	3.74737e-06	0.000211843	0.620029	NAMPT	5+	0.15487
1494;SN-38;GDSC1	GLO1	882	-0.17332	16.0621	22	6.12973e-05	0.0043744	-0.0521038	2.06473	0.150742	0.379444	0.565692	TOP1	5+	0.269203
1973;KRASi;GDSC2	RAVER1	707	-0.32487	18.1328	22	2.06024e-05	0.00437512	-0.314208	21.4247	3.67993e-06	0.000315109	0.675676	KRAS	2	0.966631
1973;KRASi;GDSC2	WDR70	540	-0.280419	18.1386	22	2.05397e-05	0.00437512	-0.272593	20.5212	5.89734e-06	0.000411661	0.675676	KRAS	4	0.966631
1973;KRASi;GDSC2	RBM26	667	-0.312127	18.2704	22	1.91657e-05	0.00437512	-0.311874	22.7796	1.81685e-06	0.000200951	0.675676	KRAS	-	0.966631
172;Embelin;GDSC1	ARL15	199	0.420742	24.3378	22	8.08356e-07	0.00438614	0.301587	18.2875	1.89945e-05	0.0109607	0.252339	XIAP	-	0.781487
1091;BMS-536924;GDSC2	YARS2	885	-0.400436	19.5437	22	9.8322e-06	0.00438982	-0.327626	22.8631	1.73962e-06	0.000874082	0.402413	IGF1R;INSR	-	0.171857
1091;BMS-536924;GDSC2	NNT	870	-0.29269	19.567	22	9.713e-06	0.00438982	-0.167923	15.7165	7.35777e-05	0.00535123	0.402413	IGF1R;INSR	-	0.171857
1091;BMS-536924;GDSC2	MLEC	907	-0.322384	19.4503	22	1.03253e-05	0.00438982	-0.199654	14.3043	0.000155511	0.00788542	0.402413	IGF1R;INSR	-	0.171857
1079;Dasatinib;GDSC2	CSTF2	911	0.583338	14.59	22	0.000133621	0.00439915	0.9877	39.0523	4.12601e-10	6.16185e-09	0.601441	ABL1;KIT;PDGFRA;PDGFRB;SRC	-	-0.717973
1924;Ipatasertib;GDSC2	MRPL40	903	0.441338	19.0448	22	1.27683e-05	0.00441065	0.235109	5.56472	0.0183259	0.124379	0.471556	AKT1;AKT3	-	-0.406607
1924;Ipatasertib;GDSC2	MPHOSPH10	902	0.443382	18.9035	22	1.375e-05	0.00442034	0.4432	20.6215	5.59639e-06	0.000490972	0.471556	AKT1;AKT3	-	-0.406607
1924;Ipatasertib;GDSC2	COPA	907	-0.341976	18.615	22	1.59954e-05	0.00442034	-0.30469	16.9843	3.76908e-05	0.00179584	0.471556	AKT1;AKT3	-	-0.406607
1924;Ipatasertib;GDSC2	AKR7A2	813	-0.27522	18.6298	22	1.58717e-05	0.00442034	-0.256091	19.83	8.46427e-06	0.00063219	0.471556	AKT1;AKT3	-	-0.406607
1924;Ipatasertib;GDSC2	RPL26	857	-0.363522	18.6886	22	1.53904e-05	0.00442034	-0.278412	9.92606	0.00162955	0.0241462	0.471556	AKT1;AKT3	-	-0.406607
1862;MG-132;GDSC2	PLOD1	800	-0.161003	18.6102	22	1.60359e-05	0.00443875	-0.0920299	16.9059	3.92801e-05	0.00474666	0.54177			1.22001
1003;Camptothecin;GDSC2	TBCB	892	-0.215677	14.5628	22	0.000135566	0.0044408	-0.245587	29.3152	6.15122e-08	1.46836e-05	0.686693	TOP1	4	0.440233
1079;Dasatinib;GDSC2	EIF4H	898	0.302325	14.5485	22	0.000136596	0.00444421	0.498611	33.8787	5.86568e-09	6.97701e-08	0.601441	ABL1;KIT;PDGFRA;PDGFRB;SRC	-	-0.717973
1079;Dasatinib;GDSC2	PSMC1	911	0.422188	14.5521	22	0.000136339	0.00444421	0.521129	17.4399	2.9653e-05	0.000172099	0.601441	ABL1;KIT;PDGFRA;PDGFRB;SRC	-	-0.717973
2161;Rigosertib;GDSC2	VTN	738	-0.192031	20.9041	22	4.82863e-06	0.00444637	-0.266719	42.3474	7.64188e-11	2.11107e-07	0.620772	PLK1	2	0.767032
1079;Dasatinib;GDSC2	STIP1	911	0.306387	14.5349	22	0.000137586	0.00445023	0.653818	54.4879	1.56411e-13	4.41382e-12	0.601441	ABL1;KIT;PDGFRA;PDGFRB;SRC	-	-0.717973
1973;KRASi;GDSC2	RPL10	708	-0.266169	17.8113	22	2.43928e-05	0.00448356	-0.209452	11.9698	0.000540694	0.00743664	0.675676	KRAS	2	0.966631
1973;KRASi;GDSC2	CCT7	709	-0.209605	17.8718	22	2.36294e-05	0.00448356	-0.212429	20.4331	6.17536e-06	0.000411661	0.675676	KRAS	2	0.966631
1973;KRASi;GDSC2	VASP	689	-0.214438	17.7392	22	2.53356e-05	0.00448356	-0.0233439	0.378753	0.538271	0.741788	0.675676	KRAS	2	0.966631
1973;KRASi;GDSC2	DCTN5	79	-0.403763	17.7603	22	2.50552e-05	0.00448356	-0.402164	16.4054	5.11392e-05	0.00157848	0.675676	KRAS	2	0.966631
1973;KRASi;GDSC2	BCCIP	666	-0.207974	18.0016	22	2.2072e-05	0.00448356	-0.13773	9.82756	0.00171916	0.0171867	0.675676	KRAS	3	0.966631
1190;Gemcitabine;GDSC2	WDR12	904	0.76633	21.6669	22	3.24338e-06	0.00448397	0.599482	14.9895	0.000108111	0.0257109	0.624755			0.295512
1149;TW 37;GDSC2	AKAP8L	336	-0.247827	20.9844	22	4.63045e-06	0.00450218	-0.257458	25.4263	4.59619e-07	0.00109183	0.499402	BCL2;BCL2L1;MCL1	-	0.820633
1149;TW 37;GDSC2	PMVK	338	-0.195281	20.2962	22	6.63339e-06	0.00450218	-0.0817671	6.47627	0.0109324	0.102244	0.499402	BCL2;BCL2L1;MCL1	-	0.820633
1149;TW 37;GDSC2	RAE1	361	-0.372593	20.3124	22	6.57723e-06	0.00450218	-0.318171	19.659	9.25686e-06	0.00338303	0.499402	BCL2;BCL2L1;MCL1	-	0.820633
1149;TW 37;GDSC2	CTCF	353	-0.247185	20.6831	22	5.41916e-06	0.00450218	-0.220569	22.3546	2.26671e-06	0.00215383	0.499402	BCL2;BCL2L1;MCL1	-	0.820633
1918;AZD8186;GDSC2	MRPL11	907	0.490564	18.9293	22	1.3565e-05	0.00450625	0.367253	11.6748	0.000633509	0.0103592	0.459049	PIK3CA;PIK3CB	-	-0.40108
1918;AZD8186;GDSC2	SLIRP	907	0.386191	18.7792	22	1.46757e-05	0.00450625	0.288369	12.9135	0.000326216	0.00674748	0.459049	PIK3CA;PIK3CB	-	-0.40108
1918;AZD8186;GDSC2	UTP18	907	0.426588	18.8294	22	1.42948e-05	0.00450625	0.533201	34.9923	3.31009e-09	4.033e-06	0.459049	PIK3CA;PIK3CB	-	-0.40108
1494;SN-38;GDSC1	KPNB1	885	-0.431831	15.9793	22	6.40392e-05	0.00451148	-0.478621	27.7686	1.36729e-07	3.75664e-05	0.565692	TOP1	2	0.269203
1049;PD173074;GDSC2	GRSF1	915	0.374672	24.3135	22	8.18642e-07	0.004532	0.244946	13.6582	0.000219285	0.0162926	0.454166	FGFR1;FGFR2;FGFR3	-	-0.415499
1003;Camptothecin;GDSC2	PPM1G	904	-0.224315	14.5069	22	0.000139644	0.00454748	-0.243338	20.4218	6.21168e-06	0.000270771	0.686693	TOP1	-	0.440233
1047;Nutlin-3a (-);GDSC2	MRTO4	913	0.382137	16.0765	22	6.08356e-05	0.00455116	0.480744	26.3118	2.90511e-07	1.53168e-05	0.690355	MDM2	2	-0.772296
1046;Wee1 Inhibitor;GDSC2	WDR33	871	0.383742	22.9674	22	1.64768e-06	0.00455171	0.327082	16.4578	4.97457e-05	0.00185706	0.601081	WEE1;CHEK1	-	0.7653
1023;GW441756;GDSC2	ACADVL	905	0.168159	20.0373	22	7.59465e-06	0.00455283	0.0872277	10.8495	0.000988233	0.0580955	0.639199	NTRK1	4	-0.413107
1023;GW441756;GDSC2	MRPL46	899	0.244629	19.5802	22	9.64637e-06	0.00455283	0.105606	4.95234	0.0260554	0.241406	0.639199	NTRK1	3	-0.413107
1023;GW441756;GDSC2	DARS2	900	0.183859	19.7052	22	9.03539e-06	0.00455283	0.0776656	6.10542	0.0134768	0.18299	0.639199	NTRK1	-	-0.413107
1023;GW441756;GDSC2	TOP1	908	0.238209	19.5332	22	9.88671e-06	0.00455283	0.126022	9.0313	0.00265395	0.0857368	0.639199	NTRK1	3	-0.413107
1973;KRASi;GDSC2	RPS29	706	-0.187428	17.6474	22	2.6588e-05	0.00455342	-0.181596	17.7545	2.51321e-05	0.000981078	0.675676	KRAS	2	0.966631
1091;BMS-536924;GDSC2	CS	907	-0.383038	19.2372	22	1.15445e-05	0.00455759	-0.227478	8.81454	0.00298839	0.0439277	0.402413	IGF1R;INSR	-	0.171857
1053;MK-2206;GDSC2	NOP16	908	0.372251	18.4651	22	1.73048e-05	0.00456188	0.429866	30.4816	3.37053e-08	5.18313e-06	0.546252	AKT1;AKT2	-	-0.140641
1987;BCLXL_3202;GDSC2	NDUFS1	704	0.438945	21.553	22	3.44188e-06	0.00456565	0.365449	15.8139	6.98878e-05	0.00727107	0.384528	BCL2L1	3	-1.1502
1248;Daporinad;GDSC1	BUB3	824	-0.670794	15.5918	22	7.85932e-05	0.00456827	-0.841332	26.119	3.21015e-07	3.3836e-05	0.620029	NAMPT	4	0.15487
1248;Daporinad;GDSC1	RPSA	824	-0.437999	15.5882	22	7.87446e-05	0.00456827	-0.391123	14.3359	0.000152917	0.00267169	0.620029	NAMPT	3	0.15487
1248;Daporinad;GDSC1	CCT2	824	-0.469802	15.5791	22	7.91262e-05	0.00456827	-0.514641	21.5667	3.41726e-06	0.000195216	0.620029	NAMPT	3	0.15487
1248;Daporinad;GDSC1	NFYC	803	-0.637296	15.6246	22	7.72424e-05	0.00456827	-0.834636	29.899	4.55149e-08	1.02921e-05	0.620029	NAMPT	4	0.15487
1248;Daporinad;GDSC1	CCT4	824	-0.455176	15.6148	22	7.76447e-05	0.00456827	-0.514368	22.7303	1.86408e-06	0.000128055	0.620029	NAMPT	3	0.15487
1248;Daporinad;GDSC1	DLST	824	0.760763	15.638	22	7.66965e-05	0.00456827	0.597989	21.1637	4.21676e-06	0.000231155	0.620029	NAMPT	4	0.15487
1494;SN-38;GDSC1	LAMB2	386	0.27887	15.903	21	6.6674e-05	0.0045868	0.195465	9.7978	0.00174721	0.0219701	0.565692	TOP1	3	0.269203
1494;SN-38;GDSC1	SLC25A1	789	0.29739	15.9	22	6.67778e-05	0.0045868	0.292963	20.1895	7.01374e-06	0.00059293	0.565692	TOP1	-	0.269203
1003;Camptothecin;GDSC2	HPRT1	887	-0.19456	14.4789	22	0.00014174	0.00458873	-0.233639	25.4796	4.47077e-07	4.85298e-05	0.686693	TOP1	4	0.440233
1079;Dasatinib;GDSC2	MSH2	868	0.372837	14.4566	22	0.000143423	0.00461205	0.659933	41.5617	1.14206e-10	1.86335e-09	0.601441	ABL1;KIT;PDGFRA;PDGFRB;SRC	-	-0.717973
2161;Rigosertib;GDSC2	C17orf80	112	-0.641716	20.5356	22	5.85327e-06	0.0046199	-0.556319	12.5778	0.000390354	0.0101254	0.620772	PLK1	4	0.767032
1427;AZD5582;GDSC1	GRB2	846	0.416508	19.0678	22	1.26158e-05	0.00466338	0.442731	30.447	3.43117e-08	4.20595e-06	0.579682	BIRC2;BIRC3;XIAP	-	-1.08435
1427;AZD5582;GDSC1	YWHAQ	855	0.325631	19.0394	22	1.28044e-05	0.00466338	0.437019	44.9367	2.03507e-11	1.58822e-08	0.579682	BIRC2;BIRC3;XIAP	-	-1.08435
1007;Docetaxel;GDSC1	DDRGK1	881	-0.362413	24.2379	22	8.51389e-07	0.00467157	-0.380553	30.1414	4.01674e-08	9.58254e-06	0.627851			0.317183
1079;Dasatinib;GDSC2	PSMA1	911	0.373941	14.417	22	0.000146472	0.00468286	0.605234	28.608	8.86136e-08	8.31195e-07	0.601441	ABL1;KIT;PDGFRA;PDGFRB;SRC	-	-0.717973
1079;Dasatinib;GDSC2	NUTF2	876	0.288638	14.4036	22	0.000147521	0.00468931	0.547823	44.9694	2.00136e-11	3.73923e-10	0.601441	ABL1;KIT;PDGFRA;PDGFRB;SRC	-	-0.717973
1941;Sepantronium bromide;GDSC2	CBR3	580	0.290749	19.4758	22	1.01884e-05	0.00469261	0.241936	15.6499	7.62156e-05	0.00473307	0.594962	BIRC5	4	0.832004
1910;ABT737;GDSC2	SF3A2	903	0.705475	20.0247	22	7.64481e-06	0.00469391	0.438146	6.79386	0.00914721	0.0541194	0.715985	BCL2;BCL2A1;BCL2L1;BCL2L10;BCL2L2	-	-0.75939
1924;Ipatasertib;GDSC2	SEC31A	892	-0.295173	18.4046	22	1.78629e-05	0.00470134	-0.197025	10.9774	0.000922276	0.0164433	0.471556	AKT1;AKT3	-	-0.406607
1598;LGK974;GDSC2	GNB2	909	0.224429	23.6106	22	1.17938e-06	0.00470632	0.334278	67.492	2.1154e-16	1.14973e-13	0.640123	PORCN	3	0.0563874
1598;LGK974;GDSC2	RRAS	626	0.250596	22.9057	22	1.70149e-06	0.00470632	0.329541	75.2178	4.21549e-18	3.88668e-15	0.640123	PORCN	3	0.0563874
1248;Daporinad;GDSC1	RPL18	824	-0.675105	15.4045	22	8.67794e-05	0.00470952	-0.439655	7.13996	0.00753849	0.0428391	0.620029	NAMPT	4	0.15487
1248;Daporinad;GDSC1	KPNB1	824	-0.821196	15.4965	22	8.26571e-05	0.00470952	-0.971437	32.014	1.53063e-08	5.19172e-06	0.620029	NAMPT	4	0.15487
1248;Daporinad;GDSC1	RPS12	824	-0.3769	15.4223	22	8.59673e-05	0.00470952	-0.36641	15.6451	7.64108e-05	0.00171356	0.620029	NAMPT	3	0.15487
1248;Daporinad;GDSC1	JPT2	811	-0.29886	15.4412	22	8.51144e-05	0.00470952	-0.292381	17.2177	3.33308e-05	0.000974618	0.620029	NAMPT	-	0.15487
1248;Daporinad;GDSC1	RPS17	824	-0.637617	15.4513	22	8.46592e-05	0.00470952	-0.570471	13.3707	0.000255591	0.00372874	0.620029	NAMPT	4	0.15487
1248;Daporinad;GDSC1	CKAP5	819	-0.654769	15.4528	22	8.45923e-05	0.00470952	-0.870285	37.3819	9.71188e-10	7.52948e-07	0.620029	NAMPT	3	0.15487
1047;Nutlin-3a (-);GDSC2	MYO18A	831	-0.321832	15.9532	22	6.49282e-05	0.00472414	-0.215306	11.9814	0.000537342	0.00463353	0.690355	MDM2	3	-0.772296
1047;Nutlin-3a (-);GDSC2	SRRT	915	0.626616	15.9306	22	6.57078e-05	0.00472414	0.555001	14.815	0.000118591	0.00146544	0.690355	MDM2	3	-0.772296
1047;Nutlin-3a (-);GDSC2	PRRC2A	907	0.313701	15.9398	22	6.53881e-05	0.00472414	0.269574	13.1206	0.000292064	0.00285666	0.690355	MDM2	-	-0.772296
1965;AZD4205;GDSC2	DYSF	135	-0.274436	24.1493	22	8.91488e-07	0.00473291	-0.126177	7.21843	0.00721588	0.259735	0.623054	JAK1	3	-0.896692
1003;Camptothecin;GDSC2	PSMC5	916	-0.305784	14.389	22	0.000148671	0.00475351	-0.250103	10.7548	0.00104007	0.0099196	0.686693	TOP1	3	0.440233
1003;Camptothecin;GDSC2	AP1G2	217	-0.450795	14.3908	22	0.000148526	0.00475351	-0.317985	7.43308	0.00640355	0.0373552	0.686693	TOP1	4	0.440233
1003;Camptothecin;GDSC2	UBE2L3	853	-0.219639	14.3797	22	0.000149406	0.00475351	-0.151225	7.60641	0.00581613	0.0347711	0.686693	TOP1	3	0.440233
1088;Irinotecan;GDSC2	RO60	882	-0.389657	24.2181	22	8.60222e-07	0.00475445	-0.338889	23.9053	1.01194e-06	9.47964e-05	0.659346	TOP1	-	0.232483
207;AS601245;GDSC1	CSRP1	668	0.171013	19.2618	22	1.13964e-05	0.00475494	0.0822934	7.54007	0.00603418	0.0446111	0.231698	MAPK8;MAPK9	-	0.708496
207;AS601245;GDSC1	PSMB6	811	0.208797	19.3855	22	1.06818e-05	0.00475494	0.206044	21.6977	3.19168e-06	0.00047222	0.231698	MAPK8;MAPK9	-	0.708496
1074;Carboplatin;GDSC2	ATN1	92	-0.46426	22.885	22	1.71987e-06	0.00475544	-0.380789	15.1128	0.000101276	0.00608754	0.514831			-0.0745673
207;AS601245;GDSC1	CRKL	789	0.199199	19.1128	22	1.23218e-05	0.00477383	0.208948	30.9706	2.61963e-08	3.49294e-05	0.231698	MAPK8;MAPK9	-	0.708496
1047;Nutlin-3a (-);GDSC1	NAGLU	426	-0.393717	20.4585	22	6.09386e-06	0.00477758	-0.49902	38.525	5.40566e-10	8.24063e-08	0.631919	MDM2	4	-0.606055
207;AS601245;GDSC1	GSTP1	722	0.133043	18.8043	22	1.44842e-05	0.00479493	0.0644392	6.94429	0.0084087	0.0563071	0.231698	MAPK8;MAPK9	-	0.708496
207;AS601245;GDSC1	PSMA2	812	0.236064	18.7339	22	1.50284e-05	0.00479493	0.195541	13.4504	0.000244949	0.00575153	0.231698	MAPK8;MAPK9	-	0.708496
207;AS601245;GDSC1	UFD1	795	0.233682	18.8141	22	1.44102e-05	0.00479493	0.230342	20.6144	5.61709e-06	0.000648236	0.231698	MAPK8;MAPK9	-	0.708496
1936;Savolitinib;GDSC2	SPATA20	242	0.474226	16.8754	22	3.9916e-05	0.00479512	0.426089	16.5348	4.77655e-05	0.005499	0.624177	MET	-	-1.30681
1918;AZD8186;GDSC2	MYL6	907	-0.260426	18.4811	22	1.71601e-05	0.00480433	-0.329158	43.1807	4.99094e-11	2.34108e-07	0.459049	PIK3CA;PIK3CB	-	-0.40108
1918;AZD8186;GDSC2	MAN2B1	885	-0.29111	18.4563	22	1.73849e-05	0.00480433	-0.229493	20.0118	7.69667e-06	0.000599148	0.459049	PIK3CA;PIK3CB	-	-0.40108
1047;Nutlin-3a (-);GDSC2	HEXB	888	-0.280438	15.8693	22	6.78705e-05	0.00481707	-0.286942	36.8684	1.26375e-09	1.89085e-07	0.690355	MDM2	3	-0.772296
1078;Imatinib;GDSC2	CBX2	100	0.686411	22.7279	22	1.86637e-06	0.00484323	0.601017	22.9525	1.6605e-06	0.00485849	0.584781	ABL1;KIT;PDGFRA	-	-1.96949
1494;SN-38;GDSC1	CCT6A	885	-0.237355	15.7729	22	7.14174e-05	0.00484492	-0.180853	9.62255	0.00192202	0.0233676	0.565692	TOP1	3	0.269203
1936;Savolitinib;GDSC2	DARS2	898	0.244836	16.8139	22	4.12296e-05	0.00484755	0.158982	12.5752	0.000390907	0.021178	0.624177	MET	-	-1.30681
1938;Tretinoin;GDSC2	SLC25A5	902	0.340169	21.439	22	3.65262e-06	0.00486575	0.232102	16.2169	5.64892e-05	0.0130043	0.531358	RARA	3	-0.807193
1938;Tretinoin;GDSC2	SART3	910	-0.388696	22.0588	22	2.6442e-06	0.00486575	-0.223511	10.4927	0.00119845	0.0517301	0.531358	RARA	3	-0.807193
1938;Tretinoin;GDSC2	RAB8A	909	0.456935	20.7468	22	5.2419e-06	0.00486575	0.277763	12.8799	0.000332123	0.0296849	0.531358	RARA	2	-0.807193
1938;Tretinoin;GDSC2	HNRNPC	910	0.413862	20.5549	22	5.79442e-06	0.00486575	0.254246	9.67563	0.00186729	0.0636837	0.531358	RARA	2	-0.807193
1938;Tretinoin;GDSC2	PDLIM3	66	0.595835	20.4364	22	6.16475e-06	0.00486575	0.382545	10.3352	0.00130516	0.0550459	0.531358	RARA	-	-0.807193
207;AS601245;GDSC1	CUTA	809	0.218066	18.5775	22	1.63137e-05	0.00486624	0.174084	19.4843	1.01431e-05	0.000932481	0.231698	MAPK8;MAPK9	-	0.708496
207;AS601245;GDSC1	ARFGAP2	700	0.273113	18.4938	22	1.70462e-05	0.00486624	0.255016	18.2227	1.96525e-05	0.00138435	0.231698	MAPK8;MAPK9	-	0.708496
1248;Daporinad;GDSC1	RANGAP1	824	-0.67258	15.3175	22	9.08714e-05	0.00488276	-0.740155	20.8922	4.8587e-06	0.000256853	0.620029	NAMPT	4	0.15487
1023;GW441756;GDSC2	PMPCA	908	0.267456	19.2462	22	1.14902e-05	0.00488421	0.184958	14.1985	0.000164499	0.0221712	0.639199	NTRK1	3	-0.413107
1003;Camptothecin;GDSC2	CRK	850	-0.239701	14.3164	22	0.000154517	0.00488803	-0.186537	10.5568	0.0011576	0.0107464	0.686693	TOP1	3	0.440233
207;AS601245;GDSC1	UBR4	781	0.25739	18.2323	22	1.95531e-05	0.00489057	0.219782	15.0286	0.000105897	0.00361777	0.231698	MAPK8;MAPK9	-	0.708496
207;AS601245;GDSC1	CUL3	707	0.252569	18.2049	22	1.98364e-05	0.00489057	0.303885	31.447	2.0496e-08	3.49294e-05	0.231698	MAPK8;MAPK9	-	0.708496
207;AS601245;GDSC1	PSMA5	812	0.218796	18.3536	22	1.83474e-05	0.00489057	0.174173	13.0351	0.000305713	0.0065801	0.231698	MAPK8;MAPK9	-	0.708496
1003;Camptothecin;GDSC2	OTUB1	912	-0.205324	14.3033	22	0.000155594	0.00489415	-0.16883	10.6969	0.00107318	0.0101211	0.686693	TOP1	3	0.440233
207;AS601245;GDSC1	SSB	812	0.252313	18.1169	22	2.0775e-05	0.00489928	0.210325	16.7176	4.33757e-05	0.00202819	0.231698	MAPK8;MAPK9	-	0.708496
1936;Savolitinib;GDSC2	HK2	793	-0.219503	16.7489	22	4.26668e-05	0.00491202	-0.168788	13.8142	0.000201809	0.0147547	0.624177	MET	4	-1.30681
1047;Nutlin-3a (-);GDSC2	ATP6V1H	828	-0.303659	15.8046	22	7.02316e-05	0.00492155	-0.428518	44.7342	2.25677e-11	5.43194e-09	0.690355	MDM2	3	-0.772296
1924;Ipatasertib;GDSC2	COPB2	907	-0.327257	17.9557	22	2.26102e-05	0.0049301	-0.300545	16.9564	3.82481e-05	0.00180681	0.471556	AKT1;AKT3	-	-0.406607
1924;Ipatasertib;GDSC2	PDCD6	901	-0.330089	17.9816	22	2.23056e-05	0.0049301	-0.220305	13.7785	0.000205677	0.0061117	0.471556	AKT1;AKT3	-	-0.406607
1924;Ipatasertib;GDSC2	RO60	882	-0.297264	17.8356	22	2.40841e-05	0.0049301	-0.116671	3.47782	0.0621967	0.254449	0.471556	AKT1;AKT3	-	-0.406607
1924;Ipatasertib;GDSC2	ARF4	751	-0.260498	18.1138	22	2.08086e-05	0.0049301	-0.110961	4.36314	0.0367246	0.190947	0.471556	AKT1;AKT3	-	-0.406607
1924;Ipatasertib;GDSC2	NCL	907	0.498831	18.0251	22	2.18008e-05	0.0049301	0.429577	16.6278	4.54788e-05	0.00207737	0.471556	AKT1;AKT3	-	-0.406607
1924;Ipatasertib;GDSC2	ERO1B	93	-0.755056	17.8408	22	2.40184e-05	0.0049301	-0.288259	4.77873	0.0288134	0.164346	0.471556	AKT1;AKT3	-	-0.406607
1003;Camptothecin;GDSC2	KIF5B	912	-0.245168	14.2693	22	0.000158427	0.00493499	-0.170987	8.58606	0.00338747	0.0238285	0.686693	TOP1	3	0.440233
1003;Camptothecin;GDSC2	HAGH	874	-0.278001	14.2664	22	0.000158676	0.00493499	-0.134844	5.60295	0.0179302	0.0796005	0.686693	TOP1	5+	0.440233
1079;Dasatinib;GDSC2	CYCS	911	0.332216	14.2745	22	0.000157988	0.00493614	0.484467	24.1334	8.98883e-07	7.0123e-06	0.601441	ABL1;KIT;PDGFRA;PDGFRB;SRC	-	-0.717973
1079;Dasatinib;GDSC2	ARHGAP25	82	-1.49426	14.2755	21	0.000157908	0.00493614	-1.1688	22.0287	2.68599e-06	1.89868e-05	0.601441	ABL1;KIT;PDGFRA;PDGFRB;SRC	-	-0.717973
1079;Dasatinib;GDSC2	BZW1	866	0.422241	14.2642	22	0.000158856	0.00493614	0.21596	3.21088	0.0731502	0.150016	0.601441	ABL1;KIT;PDGFRA;PDGFRB;SRC	-	-0.717973
1079;Dasatinib;GDSC2	TKT	911	0.243774	14.2757	22	0.000157888	0.00493614	0.249948	16.9415	3.85487e-05	0.00021868	0.601441	ABL1;KIT;PDGFRA;PDGFRB;SRC	-	-0.717973
1023;GW441756;GDSC2	MRPS16	897	0.215919	18.9265	22	1.35852e-05	0.00493981	0.180641	14.9479	0.000110523	0.0167679	0.639199	NTRK1	3	-0.413107
1023;GW441756;GDSC2	MRPS27	903	0.211664	18.733	22	1.50356e-05	0.00493981	0.190966	17.2686	3.24507e-05	0.00853916	0.639199	NTRK1	3	-0.413107
1023;GW441756;GDSC2	NDUFS3	908	0.217729	18.7127	22	1.51967e-05	0.00493981	0.161039	11.1684	0.000832002	0.0532413	0.639199	NTRK1	3	-0.413107
1023;GW441756;GDSC2	MRPS34	903	0.218221	18.8088	22	1.44498e-05	0.00493981	0.16618	12.3227	0.000447476	0.0377776	0.639199	NTRK1	3	-0.413107
1494;SN-38;GDSC1	DIAPH1	865	-0.250474	15.7117	22	7.37667e-05	0.00494327	-0.162073	8.37934	0.00379511	0.038055	0.565692	TOP1	3	0.269203
1047;Nutlin-3a (-);GDSC2	HNRNPA1	915	0.41994	15.7706	22	7.15043e-05	0.0049481	0.326134	11.1398	0.000844929	0.00644288	0.690355	MDM2	3	-0.772296
1023;GW441756;GDSC2	MRPL58	907	0.23575	18.6004	22	1.61187e-05	0.00494845	0.154755	9.02522	0.0026628	0.0857368	0.639199	NTRK1	-	-0.413107
1003;Camptothecin;GDSC2	UFC1	783	-0.273594	14.2365	22	0.000161211	0.00495812	-0.148747	5.41157	0.0200037	0.0863136	0.686693	TOP1	3	0.440233
1003;Camptothecin;GDSC2	PCBP1	916	-0.307904	14.2457	22	0.000160424	0.00495812	-0.262064	12.8374	0.000339758	0.00437419	0.686693	TOP1	3	0.440233
1494;SN-38;GDSC1	SF1	885	-0.453504	15.6779	22	7.50965e-05	0.00497175	-0.31573	8.06145	0.00452169	0.0430619	0.565692	TOP1	3	0.269203
1003;Camptothecin;GDSC2	RAN	916	-0.309664	14.2201	22	0.000162624	0.00497396	-0.381059	25.0015	5.72857e-07	5.67549e-05	0.686693	TOP1	2	0.440233
1079;Dasatinib;GDSC2	DNAJC2	792	0.461304	14.2289	22	0.000161867	0.0049971	0.746764	30.484	3.36633e-08	3.448e-07	0.601441	ABL1;KIT;PDGFRA;PDGFRB;SRC	-	-0.717973
1079;Dasatinib;GDSC2	SRP72	907	0.540776	14.2201	22	0.000162625	0.0049971	0.628359	15.5289	8.12519e-05	0.000424367	0.601441	ABL1;KIT;PDGFRA;PDGFRB;SRC	-	-0.717973
1003;Camptothecin;GDSC2	EMC7	913	0.296183	14.1854	22	0.000165646	0.00500558	0.375413	28.593	8.93057e-08	1.71828e-05	0.686693	TOP1	5+	0.440233
1003;Camptothecin;GDSC2	DDX42	915	-0.352637	14.1911	22	0.000165154	0.00500558	-0.348391	17.1242	3.50136e-05	0.000897385	0.686693	TOP1	3	0.440233
1003;Camptothecin;GDSC2	REEP5	891	0.325176	14.1772	22	0.00016637	0.00500558	0.31617	30.719	2.98233e-08	1.03189e-05	0.686693	TOP1	4	0.440233
1003;Camptothecin;GDSC2	HDGF	915	-0.192089	14.1634	22	0.000167603	0.00501541	-0.126906	7.92915	0.00486446	0.0306789	0.686693	TOP1	-	0.440233
1149;TW 37;GDSC2	OSBP	354	-0.218675	19.8328	22	8.45182e-06	0.00501932	-0.200132	21.3403	3.84559e-06	0.0022838	0.499402	BCL2;BCL2L1;MCL1	-	0.820633
1003;Camptothecin;GDSC2	RPL32	915	-0.289756	14.1498	22	0.000168819	0.00502462	-0.209314	7.6082	0.00581033	0.0347711	0.686693	TOP1	3	0.440233
1003;Camptothecin;GDSC2	TRAPPC3	915	-0.246232	14.1367	22	0.000169994	0.00503255	-0.171202	7.65974	0.00564667	0.0341352	0.686693	TOP1	4	0.440233
1248;Daporinad;GDSC1	RPS2	824	-0.521016	15.2393	22	9.47102e-05	0.00503914	-0.462328	13.4107	0.000250196	0.00365987	0.620029	NAMPT	3	0.15487
2162;Danusertib;GDSC2	FAM136A	889	0.35892	21.4411	22	3.64864e-06	0.00503969	0.153969	5.9042	0.0151048	0.0729038	0.653269	AURKA;AURKB;AURKC;ABL1;RET;FGFR1;NTRK1	-	-0.39524
2162;Danusertib;GDSC2	BCAP31	910	0.447447	21.875	22	2.90997e-06	0.00503969	0.414394	37.8108	7.79484e-10	1.6564e-07	0.653269	AURKA;AURKB;AURKC;ABL1;RET;FGFR1;NTRK1	-	-0.39524
1079;Dasatinib;GDSC2	PSMC4	911	0.436047	14.1921	22	0.000165062	0.00504397	0.71622	31.3751	2.12687e-08	2.25359e-07	0.601441	ABL1;KIT;PDGFRA;PDGFRB;SRC	-	-0.717973
1079;Dasatinib;GDSC2	RPL22	906	0.53696	14.1808	22	0.000166054	0.0050464	0.444741	7.54791	0.00600797	0.0188486	0.601441	ABL1;KIT;PDGFRA;PDGFRB;SRC	-	-0.717973
1003;Camptothecin;GDSC2	CPNE1	896	-0.197823	14.009	22	0.000181938	0.00506232	-0.0741694	3.06722	0.079886	0.225522	0.686693	TOP1	4	0.440233
1003;Camptothecin;GDSC2	EEF2	916	-0.188743	14.0177	22	0.000181101	0.00506232	-0.161797	12.2547	0.000464076	0.00547788	0.686693	TOP1	3	0.440233
1003;Camptothecin;GDSC2	PAIP1	870	-0.224263	14.0755	22	0.000175619	0.00506232	-0.174416	10.4183	0.00124773	0.0113236	0.686693	TOP1	3	0.440233
1003;Camptothecin;GDSC2	RPL24	916	-0.28175	14.0932	22	0.000173971	0.00506232	-0.217368	8.66713	0.00324001	0.0230846	0.686693	TOP1	3	0.440233
1003;Camptothecin;GDSC2	RPL29	914	-0.304928	14.1081	22	0.000172596	0.00506232	-0.224292	7.9669	0.00476404	0.0301759	0.686693	TOP1	3	0.440233
1003;Camptothecin;GDSC2	RPS8	916	-0.291479	14.0571	22	0.000177339	0.00506232	-0.252271	11.2838	0.000781854	0.00798588	0.686693	TOP1	3	0.440233
1003;Camptothecin;GDSC2	PFN2	728	-0.195244	14.0086	22	0.000181973	0.00506232	-0.191946	21.9871	2.74491e-06	0.000176286	0.686693	TOP1	3	0.440233
1003;Camptothecin;GDSC2	FEN1	912	-0.227196	14.0275	22	0.00018016	0.00506232	-0.254858	21.2883	3.95139e-06	0.000206367	0.686693	TOP1	3	0.440233
1003;Camptothecin;GDSC2	YWHAE	916	-0.225704	14.0425	22	0.000178724	0.00506232	-0.219457	16.8224	4.10449e-05	0.000988396	0.686693	TOP1	2	0.440233
1003;Camptothecin;GDSC2	PSMD3	910	-0.278958	14.0293	22	0.000179988	0.00506232	-0.1928	6.84127	0.00890756	0.0472643	0.686693	TOP1	3	0.440233
1003;Camptothecin;GDSC2	TRMT112	915	-0.23769	14.0504	22	0.000177975	0.00506232	-0.189805	10.4337	0.00123735	0.0112479	0.686693	TOP1	4	0.440233
1003;Camptothecin;GDSC2	SRP9	915	-0.267018	14.0186	22	0.000181014	0.00506232	-0.308018	21.4946	3.54826e-06	0.000194487	0.686693	TOP1	3	0.440233
207;AS601245;GDSC1	RNPS1	804	-0.300511	17.9637	22	2.25155e-05	0.00508851	-0.19119	8.10462	0.00441526	0.0363405	0.231698	MAPK8;MAPK9	-	0.708496
1003;Camptothecin;GDSC2	CACYBP	911	-0.193444	13.9877	22	0.000184013	0.00509347	-0.136218	8.81153	0.00299334	0.0218905	0.686693	TOP1	3	0.440233
1067;CCT007093;GDSC2	WDR33	868	0.242074	24.0838	22	9.22313e-07	0.00509762	0.215568	19.6156	9.46925e-06	0.00581517	0.451866	PPM1D	3	0.201438
1516;Cymarine;GDSC1	NACA	774	-0.181479	22.2984	22	2.33397e-06	0.00510119	-0.177033	23.6498	1.15556e-06	0.000133383	0.566067			1.43016
1516;Cymarine;GDSC1	RPL14	781	-0.38995	20.9953	22	4.60421e-06	0.00510119	-0.508038	39.8384	2.75874e-10	4.94826e-07	0.566067			1.43016
1516;Cymarine;GDSC1	LARP4	760	-0.299682	20.9396	22	4.74e-06	0.00510119	-0.327072	27.8798	1.29091e-07	2.71586e-05	0.566067			1.43016
1516;Cymarine;GDSC1	NCAPD2	714	-0.311897	21.5818	22	3.39048e-06	0.00510119	-0.344241	27.891	1.28345e-07	2.71586e-05	0.566067			1.43016
1042;Doramapimod;GDSC2	NDUFA4	905	0.205382	21.9844	22	2.74879e-06	0.00510126	0.156732	12.4982	0.000407354	0.0149156	0.36596	MAPK14;MAPK9	-	-0.465013
1042;Doramapimod;GDSC2	DCAF7	700	-0.30423	21.9711	22	2.76791e-06	0.00510126	-0.322917	27.9657	1.23484e-07	0.000170686	0.36596	MAPK14;MAPK9	-	-0.465013
1082;Seliciclib;GDSC2	GET4	82	-0.54907	23.9611	22	9.83019e-07	0.00510187	-0.527706	22.4698	2.13479e-06	0.0110795	0.431824	CDK2;CDK7;CDK9	-	0.286835
1973;KRASi;GDSC2	SEPHS1	616	-0.229319	17.2541	22	3.26983e-05	0.00510445	-0.252123	24.3029	8.23129e-07	0.000128529	0.675676	KRAS	3	0.966631
1973;KRASi;GDSC2	EIF4E	701	-0.23164	17.3037	22	3.18565e-05	0.00510445	-0.220859	20.1939	6.99767e-06	0.000442642	0.675676	KRAS	2	0.966631
1973;KRASi;GDSC2	CCT8	709	-0.197943	17.1996	22	3.36515e-05	0.00510445	-0.212484	23.1876	1.46938e-06	0.000177294	0.675676	KRAS	2	0.966631
1973;KRASi;GDSC2	RPL13	709	-0.356981	17.2559	22	3.26681e-05	0.00510445	-0.274026	11.1681	0.000832173	0.0102032	0.675676	KRAS	2	0.966631
1494;SN-38;GDSC1	TBCA	879	-0.172424	15.5386	22	8.08382e-05	0.00510581	-0.0649598	2.8577	0.0909375	0.281681	0.565692	TOP1	4	0.269203
1494;SN-38;GDSC1	CAP1	885	-0.201636	15.5665	22	7.96515e-05	0.00510581	-0.142928	11.4394	0.000719021	0.0123469	0.565692	TOP1	3	0.269203
1494;SN-38;GDSC1	RPL14	885	-0.376707	15.5598	22	7.99379e-05	0.00510581	-0.405284	19.7523	8.8157e-06	0.000702062	0.565692	TOP1	3	0.269203
1494;SN-38;GDSC1	BTF3	865	-0.196895	15.5598	22	7.9937e-05	0.00510581	-0.13855	7.99934	0.00467943	0.0441055	0.565692	TOP1	4	0.269203
207;AS601245;GDSC1	PEBP1	801	0.142222	17.8773	22	2.35616e-05	0.00511192	0.121677	22.6885	1.90502e-06	0.000353545	0.231698	MAPK8;MAPK9	-	0.708496
1997;WEHI-539;GDSC2	NDUFV2	909	0.45982	21.9686	22	2.77147e-06	0.00511429	0.436853	21.5628	3.42429e-06	0.000592402	0.462995	BCL2L1	3	-1.10963
1997;WEHI-539;GDSC2	RPL36	915	0.524776	21.9749	22	2.76243e-06	0.00511429	0.621065	33.25	8.10406e-09	1.1216e-05	0.462995	BCL2L1	2	-1.10963
2109;AZ6102;GDSC2	EEF1D	904	0.184912	16.4721	22	4.93721e-05	0.00514495	0.152621	14.3053	0.000155424	0.00780369	0.412031	TNKS;TNKS2	-	0.822086
182;Obatoclax Mesylate;GDSC1	EIF3D	800	0.306502	18.0147	22	2.1921e-05	0.00516097	0.237803	12.1139	0.000500469	0.0160357	0.348183	BCL2;BCL2L1;BCL2L2;MCL1	-	0.617476
1494;SN-38;GDSC1	LARP1	881	-0.267474	15.4919	22	8.2861e-05	0.00517411	-0.169842	7.71624	0.00547262	0.0486602	0.565692	TOP1	-	0.269203
136;Mitomycin-C;GDSC1	SLC16A1	622	0.346379	24.0089	22	9.58928e-07	0.00520218	0.277865	21.3304	3.86555e-06	0.00524266	0.432353			0.231944
1030;KU-55933;GDSC2	SEC22B	910	-0.254939	20.0541	22	7.52838e-06	0.00520305	-0.107034	8.91038	0.00283554	0.206285	0.572954	ATM	3	-0.265394
1997;WEHI-539;GDSC2	PLCG2	130	0.772725	20.9532	21	4.7065e-06	0.00521103	0.399271	10.2717	0.00135089	0.0293031	0.462995	BCL2L1	3	-1.10963
1997;WEHI-539;GDSC2	RPL23A	915	0.622512	21.3768	22	3.77304e-06	0.00521103	0.762813	36.655	1.40996e-09	2.60185e-06	0.462995	BCL2L1	2	-1.10963
2071;Menin_MLL_8690;GDSC2	ITGB1	697	0.285012	23.9561	22	9.85556e-07	0.0052333	0.216954	47.413	5.74997e-12	3.05323e-08	0.496382	MEN1	2	0.197164
1453;RAF_9304;GDSC1	KRT8	740	-0.120148	24.0152	22	9.55791e-07	0.00523582	-0.00214076	0.0293284	0.864023	0.939857	0.472513	ARAF;BRAF;RAF1	-	-0.675117
1973;KRASi;GDSC2	SUPT5H	709	-0.333826	17.0627	22	3.61664e-05	0.00523931	-0.393442	30.8646	2.76678e-08	1.10163e-05	0.675676	KRAS	3	0.966631
1973;KRASi;GDSC2	RPL36	709	-0.310891	17.0445	22	3.65143e-05	0.00523931	-0.235919	10.3706	0.00128037	0.0137601	0.675676	KRAS	2	0.966631
182;Obatoclax Mesylate;GDSC1	HNRNPA2B1	805	-0.567177	17.8783	22	2.35491e-05	0.0052415	-0.299721	6.20096	0.0127681	0.0939391	0.348183	BCL2;BCL2L1;BCL2L2;MCL1	-	0.617476
182;Obatoclax Mesylate;GDSC1	ARL15	196	0.61083	17.7519	22	2.5167e-05	0.0052415	0.485435	16.4469	5.00316e-05	0.00496901	0.348183	BCL2;BCL2L1;BCL2L2;MCL1	-	0.617476
182;Obatoclax Mesylate;GDSC1	DKC1	805	-0.502751	17.816	22	2.43329e-05	0.0052415	-0.434347	16.3525	5.2587e-05	0.00503165	0.348183	BCL2;BCL2L1;BCL2L2;MCL1	-	0.617476
1047;Nutlin-3a (-);GDSC2	HNRNPA2B1	915	0.514686	15.6344	22	7.68456e-05	0.00525207	0.656788	31.3536	2.15055e-08	1.88975e-06	0.690355	MDM2	3	-0.772296
1175;Rucaparib;GDSC1	EPHX1	647	0.189912	21.3809	22	3.76508e-06	0.00525579	0.120328	17.1401	3.47206e-05	0.00463732	0.50755	PARP1;PARP2	-	-0.562371
1175;Rucaparib;GDSC1	ARL6IP5	817	0.265917	21.3435	22	3.83915e-06	0.00525579	0.115639	9.51377	0.00203936	0.0410822	0.50755	PARP1;PARP2	-	-0.562371
1549;Sapatinib;GDSC2	MYH14	782	-0.249117	21.3641	22	3.79823e-06	0.00525674	-0.239472	17.4513	2.9477e-05	0.000159204	0.526083	EGFR;ERBB2;ERBB3	-	-0.925223
1091;BMS-536924;GDSC2	IARS2	907	-0.390957	18.7147	22	1.51811e-05	0.00525724	-0.244022	14.4493	0.000143981	0.00750737	0.402413	IGF1R;INSR	-	0.171857
1091;BMS-536924;GDSC2	PDHX	902	-0.354383	18.654	22	1.56717e-05	0.00525724	-0.218213	11.4853	0.000701496	0.0182027	0.402413	IGF1R;INSR	-	0.171857
1091;BMS-536924;GDSC2	ATP5F1C	907	-0.311295	18.5943	22	1.61703e-05	0.00525724	-0.263407	13.3851	0.000253625	0.0108565	0.402413	IGF1R;INSR	-	0.171857
1960;SYK_9721;GDSC2	BANF1	709	0.278902	18.2054	22	1.98311e-05	0.00526416	0.254822	18.8385	1.42263e-05	0.00629394	0.573432	SYK	3	-0.0280894
1248;Daporinad;GDSC1	RPL10	823	-0.57488	15.134	22	0.000100144	0.0052765	-0.492666	12.0963	0.000505217	0.00607378	0.620029	NAMPT	4	0.15487
1003;Camptothecin;GDSC2	SRP54	911	-0.279041	13.9049	22	0.000192299	0.00529635	-0.250991	11.8746	0.00056906	0.00627553	0.686693	TOP1	3	0.440233
1003;Camptothecin;GDSC2	MCM6	916	-0.184642	13.8912	22	0.0001937	0.00530852	-0.232682	25.6376	4.11944e-07	4.56105e-05	0.686693	TOP1	3	0.440233
1023;GW441756;GDSC2	PMPCB	908	0.233894	18.3632	22	1.8255e-05	0.00530934	0.170867	11.6936	0.000627161	0.0462092	0.639199	NTRK1	3	-0.413107
1003;Camptothecin;GDSC2	TBCA	910	-0.160721	13.8792	22	0.000194943	0.00531628	-0.134836	12.8122	0.000344365	0.00441297	0.686693	TOP1	4	0.440233
1973;KRASi;GDSC2	RPLP0	709	-0.348698	16.8191	22	4.11179e-05	0.00532427	-0.298432	13.3538	0.000257893	0.0047752	0.675676	KRAS	2	0.966631
1973;KRASi;GDSC2	C7orf50	705	-0.213459	16.8558	22	4.03289e-05	0.00532427	-0.14626	9.79221	0.00175253	0.0174562	0.675676	KRAS	-	0.966631
1973;KRASi;GDSC2	OSGEP	476	-0.291819	16.8273	22	4.09409e-05	0.00532427	-0.258167	13.6488	0.000220382	0.00431738	0.675676	KRAS	3	0.966631
1973;KRASi;GDSC2	VBP1	690	-0.179283	16.8736	22	3.99538e-05	0.00532427	-0.224225	31.8713	1.64734e-08	8.74574e-06	0.675676	KRAS	3	0.966631
2109;AZ6102;GDSC2	EIF3I	904	0.175404	16.3702	22	5.20977e-05	0.00532843	0.128402	10.2663	0.00135481	0.0283433	0.412031	TNKS;TNKS2	-	0.822086
2046;MK-8776;GDSC2	AP3D1	808	-0.380223	21.8831	22	2.89771e-06	0.00532889	-0.383261	24.7263	6.60763e-07	0.000331403	0.675467	CDK2;CHEK1;CHEK2	-	-0.278916
1047;Nutlin-3a (-);GDSC2	PRKCSH	913	0.384551	15.5672	22	7.96223e-05	0.00537548	0.207481	6.04491	0.0139465	0.0561918	0.690355	MDM2	3	-0.772296
1092;Saracatinib;GDSC2	PDCD5	892	0.220338	18.8113	22	1.44307e-05	0.00537881	0.371739	59.7817	1.05985e-14	1.62717e-12	0.487883	ABL1;SRC	-	-0.313898
1092;Saracatinib;GDSC2	TPP1	892	-0.27182	18.7894	22	1.45978e-05	0.00537881	-0.0671306	1.82335	0.176915	0.319233	0.487883	ABL1;SRC	-	-0.313898
1494;SN-38;GDSC1	RPS6	885	-0.367866	15.3929	22	8.73177e-05	0.00539114	-0.361734	16.2133	5.65957e-05	0.00227003	0.565692	TOP1	2	0.269203
1047;Nutlin-3a (-);GDSC2	ATP13A1	867	-0.29126	15.5387	22	8.08317e-05	0.00539137	-0.383622	35.8128	2.17221e-09	3.04074e-07	0.690355	MDM2	-	-0.772296
1003;Camptothecin;GDSC2	HMGB3	904	-0.200948	13.8305	22	0.000200063	0.00540267	-0.152276	14.1559	0.000168271	0.00262408	0.686693	TOP1	2	0.440233
1003;Camptothecin;GDSC2	CMPK1	901	-0.187763	13.8364	22	0.000199433	0.00540267	-0.0936402	4.73316	0.0295864	0.11433	0.686693	TOP1	3	0.440233
1079;Dasatinib;GDSC2	PCBP2	911	0.457016	14.0421	22	0.000178765	0.005403	0.972841	56.8287	4.75485e-14	1.46922e-12	0.601441	ABL1;KIT;PDGFRA;PDGFRB;SRC	-	-0.717973
1407;Dyrk1b_0191;GDSC1	HSPD1	864	-0.40408	23.9518	22	9.87798e-07	0.00540424	-0.095288	2.52319	0.112183	0.383985	0.429261	DYRK1B	3	0.670954
1091;BMS-536924;GDSC2	REPIN1	126	-0.600095	18.4325	22	1.76026e-05	0.00540499	-0.654884	21.1229	4.30747e-06	0.00127741	0.402413	IGF1R;INSR	-	0.171857
1079;Dasatinib;GDSC2	GLS	906	-0.339386	14.0257	22	0.000180328	0.00542061	-0.693746	121.26	3.35147e-28	2.05967e-25	0.601441	ABL1;KIT;PDGFRA;PDGFRB;SRC	-	-0.717973
1013;Nilotinib;GDSC2	CPSF3	904	0.618638	23.9586	22	9.84285e-07	0.00543817	0.583961	25.3249	4.84426e-07	0.000824003	0.545231	ABL1	3	-1.1129
1936;Savolitinib;GDSC2	SAE1	882	-0.200369	16.5152	22	4.82628e-05	0.00544286	-0.146736	11.5473	0.00067848	0.0297562	0.624177	MET	3	-1.30681
1088;Irinotecan;GDSC2	ARL3	759	-0.345992	20.5133	22	5.9218e-06	0.00544324	-0.313304	24.7484	6.53217e-07	6.94295e-05	0.659346	TOP1	5+	0.232483
1088;Irinotecan;GDSC2	CRK	841	-0.339239	20.8188	22	5.04839e-06	0.00544324	-0.274075	16.2599	5.52214e-05	0.00136865	0.659346	TOP1	3	0.232483
1088;Irinotecan;GDSC2	HUWE1	904	-0.332857	20.6055	22	5.64351e-06	0.00544324	-0.32901	23.4402	1.28861e-06	0.00010996	0.659346	TOP1	2	0.232483
1088;Irinotecan;GDSC2	GFPT1	877	-0.268073	20.0905	22	7.38609e-06	0.00544324	-0.0962518	3.44592	0.0634083	0.202577	0.659346	TOP1	4	0.232483
1088;Irinotecan;GDSC2	GMFB	785	-0.344528	19.7419	22	8.8636e-06	0.00544324	-0.369614	26.9763	2.05963e-07	3.07664e-05	0.659346	TOP1	-	0.232483
1088;Irinotecan;GDSC2	RPRD1B	907	-0.406994	19.7922	22	8.63344e-06	0.00544324	-0.357472	20.6475	5.521e-06	0.000265344	0.659346	TOP1	3	0.232483
1088;Irinotecan;GDSC2	MAT2A	877	-0.284903	21.2649	22	3.99985e-06	0.00544324	-0.246422	15.7892	7.08063e-05	0.00159733	0.659346	TOP1	3	0.232483
1088;Irinotecan;GDSC2	LUC7L3	902	-0.476949	20.95	22	4.71435e-06	0.00544324	-0.507939	27.0514	1.98115e-07	3.07664e-05	0.659346	TOP1	4	0.232483
1248;Daporinad;GDSC1	MCM3	824	-0.445641	15.0554	22	0.000104401	0.00544791	-0.611493	34.6732	3.89968e-09	1.51168e-06	0.620029	NAMPT	3	0.15487
1432;AZD1480;GDSC1	HLA-C	764	-0.141362	23.5306	22	1.22944e-06	0.00545163	-0.113861	20.5661	5.76081e-06	0.00350641	0.508827	JAK1;JAK2	-	-0.336354
1432;AZD1480;GDSC1	ACSS2	62	-0.790894	22.6043	22	1.99037e-06	0.00545163	-0.344774	6.04006	0.0139848	0.22899	0.508827	JAK1;JAK2	-	-0.336354
2290;EPZ011989;GDSC2	ZRANB2	884	-0.219974	22.6216	22	1.97256e-06	0.00545413	-0.20735	23.0401	1.58658e-06	0.0012534	0.562843	EZH1;EZH2	-	-0.0829161
1003;Camptothecin;GDSC2	COX20	763	0.244243	13.7983	22	0.000203524	0.00546945	0.242569	17.0292	3.68102e-05	0.000917934	0.686693	TOP1	3	0.440233
1248;Daporinad;GDSC1	UFC1	701	-0.552224	15.0294	22	0.000105849	0.00547086	-0.332962	7.45958	0.00630996	0.0373437	0.620029	NAMPT	4	0.15487
1917;AZD6738;GDSC2	SRPRB	907	0.345676	22.6089	22	1.98563e-06	0.00548729	0.332552	29.8358	4.70223e-08	0.000259892	0.562482	ATR	2	0.431841
1460;PARP_9482;GDSC1	SPRYD4	708	0.471216	20.8308	22	5.01702e-06	0.00549163	0.535445	31.4237	2.07436e-08	7.56863e-06	0.570401	PARP1;PARP2;PARP5A	-	-0.312928
1091;BMS-536924;GDSC2	HAUS5	112	0.582467	18.2936	22	1.8934e-05	0.00550781	0.530874	14.7278	0.000124203	0.00707703	0.402413	IGF1R;INSR	-	0.171857
1938;Tretinoin;GDSC2	RAB18	910	0.298161	19.6978	22	9.07035e-06	0.00553178	0.128254	6.41625	0.011308	0.143956	0.531358	RARA	3	-0.807193
1938;Tretinoin;GDSC2	ARGLU1	904	-0.368614	19.4144	22	1.05211e-05	0.00553178	-0.267483	12.51	0.000404777	0.030357	0.531358	RARA	3	-0.807193
1938;Tretinoin;GDSC2	CCDC86	901	0.295688	19.3271	22	1.10135e-05	0.00553178	0.324154	25.5783	4.24784e-07	0.000782311	0.531358	RARA	4	-0.807193
1938;Tretinoin;GDSC2	NOL7	896	0.371488	19.702	22	9.05048e-06	0.00553178	0.414412	29.0128	7.19016e-08	0.000397256	0.531358	RARA	3	-0.807193
1017;Olaparib;GDSC2	GLUD1	914	0.223527	23.9278	22	1.00018e-06	0.00553699	0.270671	59.745	1.0798e-14	5.43434e-12	0.73273	PARP1;PARP2	-	-0.461555
1023;GW441756;GDSC2	ISCA2	817	0.168109	18.1839	22	2.00564e-05	0.00554158	0.108654	9.19464	0.00242725	0.0844239	0.639199	NTRK1	4	-0.413107
1088;Irinotecan;GDSC2	VPS35	903	-0.329176	19.4997	22	1.00616e-05	0.00556104	-0.136028	3.54814	0.0596123	0.193924	0.659346	TOP1	4	0.232483
269;NSC-207895;GDSC1	TKT	849	0.213367	23.8877	22	1.02125e-06	0.00557499	0.148472	18.8503	1.41389e-05	0.0077481	0.47281	MDM4	3	-0.190202
1248;Daporinad;GDSC1	RPL6	824	-0.826095	14.9751	22	0.000108938	0.00557743	-0.506884	6.5264	0.0106285	0.0542092	0.620029	NAMPT	4	0.15487
2125;Mcl1_7350;GDSC2	TOP3A	66	-1.95001	22.645	22	1.94864e-06	0.00557819	-1.43979	14.1431	0.000169421	0.00657155	0.722329	MCL1	2	-0.817142
2125;Mcl1_7350;GDSC2	ITGA2	482	0.322826	22.5018	22	2.09943e-06	0.00557819	0.308631	34.3782	4.53782e-09	1.6076e-06	0.722329	MCL1	3	-0.817142
1079;Dasatinib;GDSC2	C19orf53	781	0.408888	13.9537	22	0.000187373	0.00560193	0.54703	19.9218	8.06763e-06	5.25584e-05	0.601441	ABL1;KIT;PDGFRA;PDGFRB;SRC	-	-0.717973
1248;Daporinad;GDSC1	PSMD13	824	-0.605992	14.9441	22	0.000110742	0.00561678	-0.519338	12.5522	0.000395742	0.00507729	0.620029	NAMPT	3	0.15487
1549;Sapatinib;GDSC2	MKI67	912	0.310311	20.8094	22	5.07346e-06	0.00561733	0.0421981	0.333204	0.563778	0.693971	0.526083	EGFR;ERBB2;ERBB3	-	-0.925223
1973;KRASi;GDSC2	RPL32	708	-0.262853	16.5995	22	4.61621e-05	0.00561763	-0.167593	7.23613	0.00714507	0.0464365	0.675676	KRAS	2	0.966631
1973;KRASi;GDSC2	DNAJC8	693	-0.219581	16.5154	22	4.82559e-05	0.00561763	-0.247312	27.5623	1.52113e-07	4.03783e-05	0.675676	KRAS	3	0.966631
1973;KRASi;GDSC2	LARP4B	649	-0.302247	16.6184	22	4.57043e-05	0.00561763	-0.146411	4.86981	0.0273305	0.117583	0.675676	KRAS	3	0.966631
1973;KRASi;GDSC2	RPL11	709	-0.372199	16.4824	22	4.91037e-05	0.00561763	-0.323259	13.8511	0.000197883	0.00397939	0.675676	KRAS	2	0.966631
1973;KRASi;GDSC2	EDC4	704	-0.316827	16.4652	22	4.95505e-05	0.00561763	-0.324289	22.2402	2.40581e-06	0.00025044	0.675676	KRAS	3	0.966631
1973;KRASi;GDSC2	EFNB1	282	-0.242119	16.4583	22	4.97323e-05	0.00561763	-0.0381632	0.735807	0.391007	0.636181	0.675676	KRAS	1	0.966631
1248;Daporinad;GDSC1	RPS19	824	-0.575586	14.9126	22	0.000112607	0.00561947	-0.480877	11.5666	0.000671465	0.00741167	0.620029	NAMPT	3	0.15487
1248;Daporinad;GDSC1	MACF1	820	-0.526575	14.8975	22	0.000113514	0.00561947	-0.273414	8.12428	0.00436764	0.0287202	0.620029	NAMPT	4	0.15487
1248;Daporinad;GDSC1	PSMD7	824	-0.574474	14.8888	22	0.000114036	0.00561947	-0.513927	13.6299	0.000222607	0.00339351	0.620029	NAMPT	3	0.15487
1248;Daporinad;GDSC1	ETF1	823	-0.438879	14.874	22	0.000114937	0.00561947	-0.35369	11.4607	0.000710819	0.007654	0.620029	NAMPT	4	0.15487
2365;ML216;GDSC2	SBNO1	65	0.746687	23.774	22	1.08334e-06	0.00562254	0.623461	18.3291	1.85845e-05	0.00497337	0.594024	BLM	-	-0.512597
2109;AZ6102;GDSC2	NACA	897	0.132771	16.2333	22	5.60008e-05	0.0056235	0.105107	11.7628	0.000604251	0.0174122	0.412031	TNKS;TNKS2	-	0.822086
1372;Trametinib;GDSC1	CPD	784	-0.488453	23.8635	22	1.03416e-06	0.00562477	-0.36399	17.4066	3.01777e-05	0.000320579	0.678593	MAP2K1;MAP2K2	-	-0.412926
1936;Savolitinib;GDSC2	PPIA	906	-0.137602	16.4134	22	5.09232e-05	0.00562804	-0.127294	18.3701	1.81886e-05	0.00314095	0.624177	MET	2	-1.30681
1023;GW441756;GDSC2	MRPL17	908	0.227663	18.0608	22	2.13959e-05	0.00563019	0.178775	12.1831	0.000482247	0.0391897	0.639199	NTRK1	3	-0.413107
1248;Daporinad;GDSC1	RFC2	823	-0.589014	14.8519	22	0.000116289	0.00563482	-0.757285	28.7234	8.34905e-08	1.67816e-05	0.620029	NAMPT	3	0.15487
1012;Vorinostat;GDSC2	SART3	907	-0.260724	23.2876	22	1.39496e-06	0.00563488	-0.431764	83.3271	6.95409e-20	1.28118e-16	0.70125	HDAC1;HDAC10;HDAC2;HDAC3;HDAC4;HDAC5;HDAC6;HDAC7;HDAC8;HDAC9	-	0.535423
1012;Vorinostat;GDSC2	WDR33	872	0.239858	21.7795	22	3.05856e-06	0.00563488	0.15737	8.38997	0.00377297	0.0205653	0.70125	HDAC1;HDAC10;HDAC2;HDAC3;HDAC4;HDAC5;HDAC6;HDAC7;HDAC8;HDAC9	-	0.535423
1012;Vorinostat;GDSC2	THYN1	789	-0.19296	22.1584	22	2.51053e-06	0.00563488	-0.250064	55.6868	8.49851e-14	2.47217e-11	0.70125	HDAC1;HDAC10;HDAC2;HDAC3;HDAC4;HDAC5;HDAC6;HDAC7;HDAC8;HDAC9	-	0.535423
1092;Saracatinib;GDSC2	RNASET2	442	-0.317885	18.2457	22	1.94168e-05	0.00564825	-0.216641	17.489	2.88973e-05	0.000209051	0.487883	ABL1;SRC	-	-0.313898
1092;Saracatinib;GDSC2	TTC1	873	0.301203	18.2748	22	1.91217e-05	0.00564825	0.342878	25.8157	3.75621e-07	4.90685e-06	0.487883	ABL1;SRC	-	-0.313898
1092;Saracatinib;GDSC2	SUCLG1	903	-0.453122	18.3525	22	1.83581e-05	0.00564825	-0.565119	35.2269	2.93443e-09	8.4472e-08	0.487883	ABL1;SRC	-	-0.313898
1092;Saracatinib;GDSC2	CTSB	856	-0.257602	18.3478	22	1.84035e-05	0.00564825	-0.176011	22.4731	2.13104e-06	2.16911e-05	0.487883	ABL1;SRC	-	-0.313898
1003;Camptothecin;GDSC2	ACLY	916	-0.204157	13.7277	22	0.000211316	0.00565142	-0.147701	10.865	0.000980011	0.00950148	0.686693	TOP1	3	0.440233
1918;AZD8186;GDSC2	RIPK2	88	0.915934	18.0496	22	2.15221e-05	0.00566441	0.645912	10.142	0.00144928	0.0182049	0.459049	PIK3CA;PIK3CB	-	-0.40108
1003;Camptothecin;GDSC2	TMSB4X	828	-0.144224	13.7083	22	0.00021351	0.00568265	-0.0789451	6.28645	0.0121665	0.0597106	0.686693	TOP1	3	0.440233
1047;Nutlin-3a (-);GDSC2	RACGAP1	892	0.289112	15.3912	22	8.73951e-05	0.00569199	0.354835	26.8027	2.25318e-07	1.2229e-05	0.690355	MDM2	2	-0.772296
1047;Nutlin-3a (-);GDSC2	HEXA	864	-0.285212	15.3978	22	8.70903e-05	0.00569199	-0.220508	17.233	3.30649e-05	0.00056847	0.690355	MDM2	4	-0.772296
1248;Daporinad;GDSC1	ALDOA	824	-0.313308	14.8151	22	0.000118585	0.00569523	-0.118577	2.70656	0.0999363	0.255948	0.620029	NAMPT	3	0.15487
2109;AZ6102;GDSC2	RPS6	904	0.288722	16.0964	22	6.01988e-05	0.00570965	0.220265	10.887	0.000968424	0.0230543	0.412031	TNKS;TNKS2	-	0.822086
2109;AZ6102;GDSC2	RPS12	904	0.154075	16.1191	22	5.94811e-05	0.00570965	0.114306	9.80614	0.0017393	0.0325105	0.412031	TNKS;TNKS2	-	0.822086
2109;AZ6102;GDSC2	RPL10A	904	0.370537	16.1435	22	5.8721e-05	0.00570965	0.265123	10.0722	0.00150519	0.0302297	0.412031	TNKS;TNKS2	-	0.822086
2109;AZ6102;GDSC2	METAP1	891	0.248633	16.0715	22	6.09939e-05	0.00570965	0.0966253	3.43427	0.0638569	0.269841	0.412031	TNKS;TNKS2	-	0.822086
1997;WEHI-539;GDSC2	NDUFA7	895	0.328134	20.4247	22	6.20239e-06	0.00572274	0.317578	19.3739	1.07464e-05	0.00110373	0.462995	BCL2L1	3	-1.10963
1091;BMS-536924;GDSC2	HADH	907	-0.379274	18.1202	22	2.07388e-05	0.00573117	-0.080552	1.97107	0.160335	0.434823	0.402413	IGF1R;INSR	-	0.171857
447;ETP-45835;GDSC1	HNRNPH1	857	-0.201775	18.7723	22	1.47293e-05	0.00574653	-0.177856	23.1794	1.4757e-06	0.000535489	0.549786	MKNK1;MKNK2	-	-0.18281
447;ETP-45835;GDSC1	DDX3X	851	-0.139962	18.8545	22	1.41075e-05	0.00574653	-0.131657	21.3867	3.75362e-06	0.000759343	0.549786	MKNK1;MKNK2	-	-0.18281
1079;Dasatinib;GDSC2	CREB1	577	0.445954	13.8901	22	0.000193812	0.00576331	0.540964	16.7781	4.20151e-05	0.000236164	0.601441	ABL1;KIT;PDGFRA;PDGFRB;SRC	-	-0.717973
1003;Camptothecin;GDSC2	EIF5B	910	-0.231389	13.6632	22	0.000218701	0.00576537	-0.206818	12.0506	0.000517751	0.00585631	0.686693	TOP1	3	0.440233
1003;Camptothecin;GDSC2	ARCN1	916	-0.248555	13.6711	22	0.000217777	0.00576537	-0.125785	4.11224	0.0425738	0.145397	0.686693	TOP1	3	0.440233
1003;Camptothecin;GDSC2	RPS6	916	-0.341861	13.6361	22	0.000221877	0.00576671	-0.243842	7.57918	0.00590464	0.0351485	0.686693	TOP1	2	0.440233
1003;Camptothecin;GDSC2	PSMD11	916	-0.290706	13.6402	22	0.000221397	0.00576671	-0.202713	7.38961	0.00656016	0.0381082	0.686693	TOP1	3	0.440233
1003;Camptothecin;GDSC2	PSMC4	916	-0.289598	13.6437	22	0.000220987	0.00576671	-0.231549	9.73231	0.00181057	0.0148662	0.686693	TOP1	3	0.440233
1003;Camptothecin;GDSC2	MAX	671	-0.24451	13.6076	22	0.000225276	0.00576844	-0.283229	20.6172	5.60912e-06	0.000259604	0.686693	TOP1	3	0.440233
1003;Camptothecin;GDSC2	PTMA	913	-0.145597	13.6224	22	0.000223502	0.00576844	-0.152926	18.0537	2.14765e-05	0.000632414	0.686693	TOP1	-	0.440233
1003;Camptothecin;GDSC2	RPL14	916	-0.346958	13.6091	22	0.000225092	0.00576844	-0.276214	9.45463	0.00210617	0.0168493	0.686693	TOP1	3	0.440233
1003;Camptothecin;GDSC2	RPL27A	916	-0.369331	13.6006	22	0.000226111	0.00576844	-0.290744	8.64966	0.00327122	0.0232665	0.686693	TOP1	3	0.440233
1248;Daporinad;GDSC1	RUVBL2	824	-0.738634	14.7736	22	0.00012122	0.00577072	-0.931395	27.2321	1.80441e-07	2.44813e-05	0.620029	NAMPT	4	0.15487
1003;Camptothecin;GDSC2	MTA2	916	-0.324843	13.5791	22	0.000228718	0.00578715	-0.389487	20.2081	6.94575e-06	0.000289116	0.686693	TOP1	3	0.440233
1003;Camptothecin;GDSC2	DDB1	916	-0.407051	13.5688	22	0.000229976	0.00578715	-0.462049	17.4776	2.90716e-05	0.000788924	0.686693	TOP1	2	0.440233
1003;Camptothecin;GDSC2	FRG1	707	-0.309028	13.5688	22	0.000229981	0.00578715	-0.385345	25.3407	4.80466e-07	5.0186e-05	0.686693	TOP1	-	0.440233
1079;Dasatinib;GDSC2	MCM2	909	0.298329	13.8671	22	0.000196203	0.00580321	0.525349	36.8195	1.29586e-09	1.73966e-08	0.601441	ABL1;KIT;PDGFRA;PDGFRB;SRC	-	-0.717973
1372;Trametinib;GDSC2	SMC4	896	0.451132	21.7259	22	3.14513e-06	0.00580381	0.810064	50.5603	1.15557e-12	1.03617e-10	0.62639	MAP2K1;MAP2K2	-	-0.752496
1372;Trametinib;GDSC2	NCAPD2	836	0.481234	22.3839	22	2.23236e-06	0.00580381	0.872715	50.1801	1.4026e-12	1.23251e-10	0.62639	MAP2K1;MAP2K2	-	-0.752496
1042;Doramapimod;GDSC2	TFRC	910	0.217527	20.7438	22	5.25017e-06	0.00580564	0.195101	23.0681	1.5636e-06	0.000785921	0.36596	MAPK14;MAPK9	-	-0.465013
1042;Doramapimod;GDSC2	TGOLN2	865	0.24162	20.9773	22	4.64748e-06	0.00580564	0.167681	13.7767	0.000205874	0.0104429	0.36596	MAPK14;MAPK9	-	-0.465013
1003;Camptothecin;GDSC2	CCT8	916	-0.210206	13.5151	22	0.000236655	0.00581122	-0.22623	17.7659	2.49815e-05	0.000709219	0.686693	TOP1	3	0.440233
1003;Camptothecin;GDSC2	PPIA	916	-0.150798	13.5369	22	0.000233917	0.00581122	-0.103605	7.63021	0.00573986	0.0345015	0.686693	TOP1	3	0.440233
1003;Camptothecin;GDSC2	RTRAF	916	-0.336789	13.5197	22	0.00023607	0.00581122	-0.379592	18.1682	2.02222e-05	0.000605136	0.686693	TOP1	-	0.440233
1003;Camptothecin;GDSC2	TRIP10	661	-0.276993	13.5105	22	0.000237236	0.00581122	-0.131794	4.15163	0.0415944	0.14329	0.686693	TOP1	3	0.440233
1003;Camptothecin;GDSC2	CPNE3	871	-0.228631	13.5288	22	0.000234926	0.00581122	-0.102884	3.99217	0.0457121	0.153185	0.686693	TOP1	4	0.440233
1003;Camptothecin;GDSC2	RAB30	86	-0.617205	13.5135	22	0.000236847	0.00581122	-0.274632	3.42837	0.0640853	0.193128	0.686693	TOP1	4	0.440233
207;AS601245;GDSC1	UROD	705	0.217452	17.4683	22	2.9214e-05	0.00581634	0.179513	17.3158	3.16541e-05	0.00178845	0.231698	MAPK8;MAPK9	-	0.708496
207;AS601245;GDSC1	DBNL	788	0.162604	17.4162	22	3.00253e-05	0.00581634	0.135368	15.2281	9.52743e-05	0.00341533	0.231698	MAPK8;MAPK9	-	0.708496
207;AS601245;GDSC1	PSMD9	785	0.187316	17.4585	22	2.93652e-05	0.00581634	0.14898	13.0452	0.00030406	0.0065801	0.231698	MAPK8;MAPK9	-	0.708496
2109;AZ6102;GDSC2	KIF4A	788	0.190596	15.9725	22	6.42679e-05	0.00581888	0.1775	16.8919	3.95703e-05	0.0037055	0.412031	TNKS;TNKS2	-	0.822086
2109;AZ6102;GDSC2	MYH10	792	-0.180088	15.9819	22	6.39511e-05	0.00581888	-0.106629	10.505	0.00119052	0.0258868	0.412031	TNKS;TNKS2	-	0.822086
1494;SN-38;GDSC1	RPLP2	885	-0.32749	15.2228	22	9.55416e-05	0.00583335	-0.278922	10.9836	0.000919194	0.0145143	0.565692	TOP1	3	0.269203
1053;MK-2206;GDSC2	SNU13	915	0.402218	17.8923	22	2.33761e-05	0.00588227	0.373525	16.6035	4.60654e-05	0.00148266	0.546252	AKT1;AKT2	-	-0.140641
1973;KRASi;GDSC2	SH3GLB2	627	-0.212932	16.1408	22	5.8803e-05	0.00589028	-0.181934	16.9742	3.78903e-05	0.00130623	0.675676	KRAS	3	0.966631
1973;KRASi;GDSC2	CCT3	709	-0.194293	16.1985	22	5.70404e-05	0.00589028	-0.205959	20.4245	6.20322e-06	0.000411661	0.675676	KRAS	2	0.966631
1973;KRASi;GDSC2	CDC37	707	-0.216615	16.159	22	5.824e-05	0.00589028	-0.157256	11.0523	0.000885754	0.0106937	0.675676	KRAS	1	0.966631
1973;KRASi;GDSC2	RPS12	709	-0.166562	16.2157	22	5.65238e-05	0.00589028	-0.173243	19.1642	1.1994e-05	0.000624572	0.675676	KRAS	2	0.966631
1973;KRASi;GDSC2	BDH2	353	-0.234553	16.2489	22	5.55431e-05	0.00589028	-0.187406	15.3866	8.76089e-05	0.00225871	0.675676	KRAS	3	0.966631
1973;KRASi;GDSC2	RPL31	709	-0.349444	16.1813	22	5.75607e-05	0.00589028	-0.267036	10.4312	0.00123901	0.013507	0.675676	KRAS	2	0.966631
2109;AZ6102;GDSC2	DDX3X	897	0.230103	15.8583	22	6.82658e-05	0.00589112	0.203433	15.5209	8.15971e-05	0.0057777	0.412031	TNKS;TNKS2	-	0.822086
2109;AZ6102;GDSC2	RPL24	904	0.232197	15.8811	22	6.74477e-05	0.00589112	0.181995	10.6864	0.00107925	0.024429	0.412031	TNKS;TNKS2	-	0.822086
2109;AZ6102;GDSC2	CLUH	815	0.184517	15.909	22	6.64602e-05	0.00589112	0.133058	10.6438	0.00110443	0.0245957	0.412031	TNKS;TNKS2	-	0.822086
1003;Camptothecin;GDSC2	DBNL	889	-0.177791	13.4756	22	0.00024168	0.00589402	-0.130833	8.75034	0.00309545	0.0222951	0.686693	TOP1	2	0.440233
1973;KRASi;GDSC2	RPS17	709	-0.276837	16.0348	22	6.21901e-05	0.00589584	-0.256375	14.7235	0.000124485	0.00292429	0.675676	KRAS	2	0.966631
1973;KRASi;GDSC2	ILKAP	623	-0.220812	16.0819	22	6.06612e-05	0.00589584	-0.262763	29.0811	6.94111e-08	2.30315e-05	0.675676	KRAS	3	0.966631
1973;KRASi;GDSC2	UBXN1	656	-0.192006	16.0393	22	6.20416e-05	0.00589584	-0.199606	20.4805	6.02413e-06	0.000411661	0.675676	KRAS	2	0.966631
2028;STAT3_2372;GDSC2	FAM91A1	428	0.540743	19.3028	22	1.11541e-05	0.00589604	0.579788	22.5869	2.00848e-06	7.2718e-05	0.259542	STAT3	5+	-1.01622
2028;STAT3_2372;GDSC2	COX6C	685	-0.427285	19.3856	22	1.06808e-05	0.00589604	-0.579786	37.8334	7.70494e-10	1.15824e-07	0.259542	STAT3	3	-1.01622
1047;Nutlin-3a (-);GDSC2	SRSF9	915	0.419141	15.2882	22	9.22933e-05	0.00589772	0.340931	15.4722	8.37293e-05	0.00111157	0.690355	MDM2	2	-0.772296
1047;Nutlin-3a (-);GDSC2	CNOT9	558	-0.40315	15.2802	22	9.26846e-05	0.00589772	-0.376249	13.1367	0.00028957	0.0028423	0.690355	MDM2	-	-0.772296
1936;Savolitinib;GDSC2	OXA1L	882	0.278071	16.2853	22	5.44855e-05	0.00590366	0.166783	8.14201	0.00432514	0.0805911	0.624177	MET	3	-1.30681
2109;AZ6102;GDSC2	EIF3F	903	0.200945	15.7894	22	7.07991e-05	0.0059246	0.170175	12.9002	0.000328551	0.0117397	0.412031	TNKS;TNKS2	-	0.822086
2109;AZ6102;GDSC2	KPNB1	904	0.329384	15.7895	22	7.07941e-05	0.0059246	0.261802	14.8749	0.000114883	0.00667892	0.412031	TNKS;TNKS2	-	0.822086
1924;Ipatasertib;GDSC2	VPS35	903	-0.278182	17.414	22	3.006e-05	0.00593363	-0.206679	10.0849	0.00149487	0.023047	0.471556	AKT1;AKT3	-	-0.406607
1003;Camptothecin;GDSC2	NASP	915	-0.172677	13.4516	22	0.000244796	0.00594382	-0.212338	26.6446	2.44536e-07	3.14826e-05	0.686693	TOP1	3	0.440233
1003;Camptothecin;GDSC2	ATXN10	826	-0.276502	13.4289	22	0.00024778	0.00595474	-0.422841	41.4478	1.21062e-10	2.30042e-07	0.686693	TOP1	-	0.440233
1003;Camptothecin;GDSC2	BTF3L4	804	-0.224212	13.4113	22	0.000250112	0.00595474	-0.204712	13.2152	0.000277688	0.00371324	0.686693	TOP1	5+	0.440233
1003;Camptothecin;GDSC2	ELOC	912	-0.26589	13.4075	22	0.000250624	0.00595474	-0.256033	13.6837	0.000216321	0.00311862	0.686693	TOP1	-	0.440233
1003;Camptothecin;GDSC2	PAICS	915	-0.197264	13.4264	22	0.000248104	0.00595474	-0.166011	12.581	0.000389696	0.00481553	0.686693	TOP1	4	0.440233
1003;Camptothecin;GDSC2	RPL23A	916	-0.397683	13.4191	22	0.000249076	0.00595474	-0.271832	6.7883	0.00917572	0.0483779	0.686693	TOP1	3	0.440233
1079;Dasatinib;GDSC2	KIF4A	794	0.346834	13.8076	22	0.000202519	0.00595816	0.43372	18.6743	1.55056e-05	9.51848e-05	0.601441	ABL1;KIT;PDGFRA;PDGFRB;SRC	-	-0.717973
1190;Gemcitabine;GDSC2	TRAPPC3	905	-0.528184	20.6945	22	5.38715e-06	0.00595819	-0.298904	7.66661	0.00562519	0.0942646	0.624755			0.295512
1973;KRASi;GDSC2	PDAP1	700	-0.171261	15.9798	22	6.40229e-05	0.00596312	-0.168344	19.8013	8.59241e-06	0.000495838	0.675676	KRAS	-	0.966631
1248;Daporinad;GDSC1	RACK1	824	-0.423258	14.6946	22	0.000126405	0.0059652	-0.364867	12.8827	0.000331631	0.00447653	0.620029	NAMPT	-	0.15487
1936;Savolitinib;GDSC2	HADHB	906	0.290459	16.2067	22	5.67936e-05	0.00597365	0.122063	5.42716	0.0198259	0.181388	0.624177	MET	3	-1.30681
1936;Savolitinib;GDSC2	PDHA1	906	0.277193	16.1547	22	5.83744e-05	0.00597365	0.223418	12.2958	0.000453968	0.0223984	0.624177	MET	3	-1.30681
1936;Savolitinib;GDSC2	ECI2	778	0.245119	16.1689	22	5.79391e-05	0.00597365	0.154448	14.0829	0.000174931	0.0136151	0.624177	MET	3	-1.30681
1079;Dasatinib;GDSC2	LSM3	911	0.413827	13.7894	22	0.000204484	0.00597866	0.981526	60.0992	9.01936e-15	3.30372e-13	0.601441	ABL1;KIT;PDGFRA;PDGFRB;SRC	-	-0.717973
1079;Dasatinib;GDSC2	PLS1	763	0.272818	13.7812	22	0.000205378	0.00597866	0.240406	11.736	0.000613028	0.00256673	0.601441	ABL1;KIT;PDGFRA;PDGFRB;SRC	-	-0.717973
1003;Camptothecin;GDSC2	FKBP3	914	-0.178648	13.3907	22	0.000252869	0.0059824	-0.159936	13.7123	0.000213054	0.00310105	0.686693	TOP1	3	0.440233
1997;WEHI-539;GDSC2	NDUFV1	914	0.420707	20.0439	22	7.56838e-06	0.00598551	0.396883	18.3895	1.80046e-05	0.00158212	0.462995	BCL2L1	3	-1.10963
1259;Talazoparib;GDSC2	PTMS	814	-0.301495	21.1034	22	4.35164e-06	0.00600962	-0.249108	24.5229	7.34331e-07	4.01628e-05	0.65074	PARP1;PARP2	-	-0.647636
1079;Dasatinib;GDSC2	STRBP	898	-0.410778	13.7599	22	0.000207725	0.00601531	-0.0330288	0.0724285	0.787833	0.863899	0.601441	ABL1;KIT;PDGFRA;PDGFRB;SRC	-	-0.717973
552;BAM7;GDSC1	PDLIM1	743	-0.124042	23.7374	22	1.10418e-06	0.00601666	-0.0768418	19.0584	1.26779e-05	0.00488925	0.442209	BAX	-	-0.568612
1862;MG-132;GDSC2	DNAJC3	884	-0.221153	17.9162	22	2.30852e-05	0.0060167	-0.0642487	3.17076	0.0749678	0.392641	0.54177			1.22001
1862;MG-132;GDSC2	PDIA5	839	-0.167016	17.8493	22	2.39103e-05	0.0060167	-0.118635	18.4522	1.74219e-05	0.00243563	0.54177			1.22001
1047;Nutlin-3a (-);GDSC2	PARP4	500	-0.345556	15.2175	22	9.58134e-05	0.00602753	-0.443512	29.9816	4.3616e-08	3.35359e-06	0.690355	MDM2	3	-0.772296
2109;AZ6102;GDSC2	POLE4	578	0.247647	15.7234	22	7.33112e-05	0.00604325	0.214891	13.2761	0.000268813	0.0104553	0.412031	TNKS;TNKS2	-	0.822086
1079;Dasatinib;GDSC2	RAD23B	911	0.337239	13.7364	22	0.000210335	0.00605918	0.69288	51.0229	9.12926e-13	2.25419e-11	0.601441	ABL1;KIT;PDGFRA;PDGFRB;SRC	-	-0.717973
1003;Camptothecin;GDSC2	RPS25	916	-0.281557	13.3492	22	0.000258539	0.00609053	-0.234012	9.5276	0.00202404	0.0163102	0.686693	TOP1	3	0.440233
409;eEF2K Inhibitor, A-484954;GDSC1	RUVBL1	854	-0.145822	19.3013	22	1.11631e-05	0.00609391	-0.133346	22.0553	2.64905e-06	0.000964078	0.638029	EEF2K	3	-0.191274
1239;YK-4-279;GDSC2	NDUFA4	902	0.208699	21.0765	22	4.41298e-06	0.00609763	0.171514	14.4924	0.000140727	0.0070072	0.659115	DHX9	3	0.646093
2075;EGFR_8897;GDSC2	HDHD3	552	-0.431229	20.9983	22	4.59689e-06	0.00610237	-0.50597	64.4451	9.92617e-16	1.75693e-12	0.371993	EGFR	-	-0.216217
1011;Navitoclax;GDSC2	NDUFS1	914	0.426199	20.295	22	6.63748e-06	0.00611975	0.402454	16.4254	5.06028e-05	0.000825766	0.654659	BCL2;BCL2L1;BCL2L2	-	-0.452318
1011;Navitoclax;GDSC2	NDUFA7	894	0.333135	20.6618	22	5.47997e-06	0.00611975	0.293781	13.7894	0.00020449	0.00249172	0.654659	BCL2;BCL2L1;BCL2L2	-	-0.452318
1011;Navitoclax;GDSC2	MRPL14	891	0.48906	21.9763	22	2.76033e-06	0.00611975	0.503903	21.3111	3.90467e-06	0.000114897	0.654659	BCL2;BCL2L1;BCL2L2	-	-0.452318
1011;Navitoclax;GDSC2	NDUFA2	911	0.395811	21.1673	22	4.20888e-06	0.00611975	0.318869	12.159	0.000488511	0.00476621	0.654659	BCL2;BCL2L1;BCL2L2	-	-0.452318
1011;Navitoclax;GDSC2	COX6B1	908	0.360284	23.0062	22	1.6148e-06	0.00611975	0.252262	11.0493	0.000887221	0.00749895	0.654659	BCL2;BCL2L1;BCL2L2	-	-0.452318
1011;Navitoclax;GDSC2	TLK2	211	-0.950219	20.3834	22	6.33781e-06	0.00611975	-0.738343	13.0183	0.000308462	0.00346831	0.654659	BCL2;BCL2L1;BCL2L2	-	-0.452318
1003;Camptothecin;GDSC2	PPIH	914	-0.378772	13.3292	22	0.000261304	0.00612957	-0.422826	20.5951	5.67414e-06	0.000259604	0.686693	TOP1	3	0.440233
1047;Nutlin-3a (-);GDSC2	NPM1	915	0.350863	15.1639	22	9.85681e-05	0.00613116	0.161383	4.40992	0.0357305	0.112197	0.690355	MDM2	2	-0.772296
1936;Savolitinib;GDSC2	MRPL19	906	0.280504	16.0667	22	6.11515e-05	0.00614406	0.256434	14.4827	0.000141449	0.0122369	0.624177	MET	3	-1.30681
1088;Irinotecan;GDSC2	RNH1	899	-0.256558	19.1257	22	1.22389e-05	0.00614949	-0.0844103	2.89209	0.0890152	0.251785	0.659346	TOP1	-	0.232483
2016;EGFR_5383;GDSC2	SF3B6	706	0.53129	20.9812	22	4.63821e-06	0.00615607	0.43846	16.7577	4.24706e-05	0.00433609	0.718513	EGFR	2	-0.293636
2016;EGFR_5383;GDSC2	SF3B1	706	0.649463	21.1523	22	4.24184e-06	0.00615607	0.647365	24.2047	8.6619e-07	0.000353739	0.718513	EGFR	2	-0.293636
376;Brivanib, BMS-540215;GDSC1	NKAP	65	-0.750226	23.6964	22	1.12794e-06	0.00615853	-0.575638	15.7226	7.3343e-05	0.00439351	0.54051	KDR;PDGFRA;PDGFRB	-	-0.423618
1427;AZD5582;GDSC1	IST1	844	0.560201	18.1998	22	1.98899e-05	0.00615955	0.733978	37.7336	8.10959e-10	2.46126e-07	0.579682	BIRC2;BIRC3;XIAP	-	-1.08435
1427;AZD5582;GDSC1	PAWR	649	0.389794	18.1614	22	2.02951e-05	0.00615955	0.260035	11.8755	0.000568765	0.00604506	0.579682	BIRC2;BIRC3;XIAP	-	-1.08435
1427;AZD5582;GDSC1	PRPF19	855	-0.880568	18.2341	22	1.95352e-05	0.00615955	-0.862114	23.3073	1.38072e-06	6.54578e-05	0.579682	BIRC2;BIRC3;XIAP	-	-1.08435
1079;Dasatinib;GDSC2	NAA50	839	0.381197	13.6942	22	0.000215118	0.00616487	0.739012	40.1334	2.37201e-10	3.66469e-09	0.601441	ABL1;KIT;PDGFRA;PDGFRB;SRC	-	-0.717973
1058;Pictilisib;GDSC2	ALDH6A1	812	-0.279351	22.3881	22	2.22748e-06	0.00616567	-0.286813	36.221	1.76165e-09	9.7525e-06	0.390545	PIK3CA;PIK3CB;PIK3CD;PIK3CG	-	0.330405
1243;Piperlongumine;GDSC1	ABHD11	824	0.184575	21.2499	22	4.03123e-06	0.00620939	0.177869	47.8216	4.66815e-12	2.83357e-09	0.516341			1.37161
1243;Piperlongumine;GDSC1	NDUFB9	844	0.241542	21.5733	22	3.40558e-06	0.00620939	0.274331	26.8927	2.15068e-07	1.60948e-05	0.516341			1.37161
1243;Piperlongumine;GDSC1	NDUFA12	809	0.208978	21.0194	22	4.54651e-06	0.00620939	0.271452	32.9586	9.41414e-09	1.04958e-06	0.516341			1.37161
1516;Cymarine;GDSC1	GBA	678	0.290788	20.2128	22	6.92884e-06	0.00621401	0.136961	6.30205	0.0120598	0.0815251	0.566067			1.43016
302;PI-103;GDSC1	TRPV2	149	-0.847701	23.6704	21	1.14325e-06	0.00622616	-0.609467	16.9355	3.86725e-05	0.0175509	0.502764	CLK4;DAPK3;HIPK2;PIK3CA;PIM3	-	0.134226
1079;Dasatinib;GDSC2	MAT2B	891	0.292634	13.6609	22	0.000218968	0.00624284	0.400746	24.1512	8.9063e-07	6.95773e-06	0.601441	ABL1;KIT;PDGFRA;PDGFRB;SRC	-	-0.717973
1936;Savolitinib;GDSC2	PRPH	61	0.321725	15.9666	22	6.44685e-05	0.00625005	0.146311	3.66616	0.0555279	0.306235	0.624177	MET	-	-1.30681
1936;Savolitinib;GDSC2	TPR	906	0.378615	15.979	22	6.40505e-05	0.00625005	0.406984	20.2729	6.71452e-06	0.00155502	0.624177	MET	3	-1.30681
1053;MK-2206;GDSC2	C1QBP	914	0.299132	17.6904	22	2.59936e-05	0.00625654	0.20268	12.2967	0.000453755	0.0084295	0.546252	AKT1;AKT2	-	-0.140641
1079;Dasatinib;GDSC2	SUN1	862	-0.381278	13.6339	22	0.000222143	0.00625684	-0.837867	87.0339	1.06675e-20	1.11325e-18	0.601441	ABL1;KIT;PDGFRA;PDGFRB;SRC	-	-0.717973
1079;Dasatinib;GDSC2	RPS3A	911	0.446505	13.6279	22	0.000222852	0.00625684	0.671939	23.9024	1.01348e-06	7.85091e-06	0.601441	ABL1;KIT;PDGFRA;PDGFRB;SRC	-	-0.717973
1079;Dasatinib;GDSC2	RNF31	65	-1.45609	13.6443	22	0.000220905	0.00625684	-0.915369	3.93101	0.0474034	0.105764	0.601441	ABL1;KIT;PDGFRA;PDGFRB;SRC	-	-0.717973
207;AS601245;GDSC1	AP3D1	728	0.262973	17.2041	22	3.35719e-05	0.00625882	0.274324	20.6666	5.46599e-06	0.000644512	0.231698	MAPK8;MAPK9	-	0.708496
207;AS601245;GDSC1	RO60	789	0.22594	16.8917	22	3.9575e-05	0.00625882	0.220264	22.6383	1.95545e-06	0.000353545	0.231698	MAPK8;MAPK9	-	0.708496
207;AS601245;GDSC1	HGS	805	0.220471	16.9499	22	3.83792e-05	0.00625882	0.178767	13.7367	0.000210301	0.00532106	0.231698	MAPK8;MAPK9	-	0.708496
207;AS601245;GDSC1	OXA1L	792	-0.276527	16.943	22	3.85186e-05	0.00625882	-0.258017	19.7248	8.94316e-06	0.000898291	0.231698	MAPK8;MAPK9	-	0.708496
207;AS601245;GDSC1	PSMC2	812	0.259176	16.9873	22	3.76312e-05	0.00625882	0.186659	10.0738	0.00150395	0.0178467	0.231698	MAPK8;MAPK9	-	0.708496
207;AS601245;GDSC1	CLIC4	757	0.202402	16.8531	22	4.0387e-05	0.00625882	0.0573717	3.08564	0.0789864	0.247643	0.231698	MAPK8;MAPK9	-	0.708496
207;AS601245;GDSC1	LSM3	812	0.250293	16.9489	22	3.83998e-05	0.00625882	0.285266	23.8731	1.02901e-06	0.000271077	0.231698	MAPK8;MAPK9	-	0.708496
1079;Dasatinib;GDSC2	CLUH	821	0.328694	13.6102	22	0.000224958	0.00628406	0.590806	40.2724	2.20905e-10	3.45851e-09	0.601441	ABL1;KIT;PDGFRA;PDGFRB;SRC	-	-0.717973
1516;Cymarine;GDSC1	HTRA2	775	0.31817	19.896	22	8.17709e-06	0.00628584	0.227383	14.0689	0.000176235	0.00449441	0.566067			1.43016
2107;LJI308;GDSC2	CUL3	790	-0.257807	21.759	22	3.09135e-06	0.00629856	-0.226358	19.2858	1.12543e-05	0.00258943	0.516955	RPS6KA1;RPS6KA2;RPS6KA3	-	-0.126447
2107;LJI308;GDSC2	NELFCD	615	-0.312425	23.1505	22	1.49805e-06	0.00629856	-0.306947	20.8998	4.83942e-06	0.00165386	0.516955	RPS6KA1;RPS6KA2;RPS6KA3	-	-0.126447
2107;LJI308;GDSC2	AP2A1	903	0.351469	21.5641	22	3.42189e-06	0.00629856	0.227738	20.5346	5.85625e-06	0.00170201	0.516955	RPS6KA1;RPS6KA2;RPS6KA3	-	-0.126447
1010;Gefitinib;GDSC2	ERCC3	62	0.775082	23.6762	22	1.13983e-06	0.00629982	0.724333	11.0601	0.000882031	0.00494922	0.480626	EGFR	2	-0.802075
1003;Camptothecin;GDSC2	USP5	914	-0.208129	13.2664	22	0.000270209	0.00631172	-0.163835	10.743	0.00104677	0.0099494	0.686693	TOP1	3	0.440233
1088;Irinotecan;GDSC2	CPNE3	862	-0.31608	18.6937	22	1.53487e-05	0.00635134	-0.139669	5.23438	0.0221446	0.0980717	0.659346	TOP1	4	0.232483
1088;Irinotecan;GDSC2	SNX2	882	-0.303247	18.604	22	1.60881e-05	0.00635134	-0.143107	5.12343	0.0236049	0.102566	0.659346	TOP1	3	0.232483
1088;Irinotecan;GDSC2	EIF2AK2	896	-0.333224	18.6381	22	1.5803e-05	0.00635134	-0.299477	20.5052	5.94703e-06	0.000280934	0.659346	TOP1	3	0.232483
1936;Savolitinib;GDSC2	GLYR1	891	0.302638	15.8978	22	6.68569e-05	0.00636985	0.260028	16.6735	4.43958e-05	0.00533329	0.624177	MET	-	-1.30681
1079;Dasatinib;GDSC2	YWHAG	911	0.319037	13.5728	22	0.00022949	0.00637845	0.573461	46.9081	7.43959e-12	1.56458e-10	0.601441	ABL1;KIT;PDGFRA;PDGFRB;SRC	-	-0.717973
1938;Tretinoin;GDSC2	SRSF9	910	0.378586	18.8854	22	1.38808e-05	0.00639095	0.218874	9.87669	0.00167386	0.0605138	0.531358	RARA	2	-0.807193
1053;MK-2206;GDSC2	UTP14A	906	0.379706	17.5687	22	2.7711e-05	0.00639201	0.386724	22.8818	1.72275e-06	0.000108377	0.546252	AKT1;AKT2	-	-0.140641
1083;Crizotinib;GDSC2	CDK13	82	-0.696508	23.399	22	1.3165e-06	0.00640032	-0.343427	5.73585	0.016622	0.130896	0.641118	ALK;MET;ROS1	-	0.221616
1083;Crizotinib;GDSC2	WDR33	880	0.336818	22.3164	22	2.31225e-06	0.00640032	0.283905	15.0022	0.000107386	0.00646185	0.641118	ALK;MET;ROS1	-	0.221616
1079;Dasatinib;GDSC2	PSMA4	911	0.374231	13.5508	22	0.000232189	0.00642118	0.629165	29.7041	5.03283e-08	4.972e-07	0.601441	ABL1;KIT;PDGFRA;PDGFRB;SRC	-	-0.717973
1248;Daporinad;GDSC1	RPLP2	824	-0.618411	14.5061	22	0.000139708	0.00642538	-0.557747	12.3748	0.000435177	0.00544171	0.620029	NAMPT	4	0.15487
1248;Daporinad;GDSC1	ELAC2	765	-0.584633	14.52	22	0.000138679	0.00642538	-0.337513	6.33831	0.0118157	0.0580833	0.620029	NAMPT	5+	0.15487
1248;Daporinad;GDSC1	MCM5	822	-0.466818	14.5159	22	0.000138985	0.00642538	-0.619785	30.2938	3.71312e-08	9.59576e-06	0.620029	NAMPT	3	0.15487
1079;Dasatinib;GDSC2	YWHAQ	911	0.27428	13.4809	22	0.000241006	0.00645854	0.436941	32.1835	1.4028e-08	1.54868e-07	0.601441	ABL1;KIT;PDGFRA;PDGFRB;SRC	-	-0.717973
1079;Dasatinib;GDSC2	NAP1L4	908	0.311057	13.4754	22	0.000241713	0.00645854	0.580065	48.1913	3.86606e-12	8.5192e-11	0.601441	ABL1;KIT;PDGFRA;PDGFRB;SRC	-	-0.717973
1079;Dasatinib;GDSC2	MYH14	780	-0.214065	13.4876	22	0.000240139	0.00645854	-0.358402	31.5895	1.90457e-08	2.04945e-07	0.601441	ABL1;KIT;PDGFRA;PDGFRB;SRC	-	-0.717973
1079;Dasatinib;GDSC2	TPD52L1	283	0.321333	13.5106	22	0.000237218	0.00645854	0.295425	7.69967	0.00552309	0.0175322	0.601441	ABL1;KIT;PDGFRA;PDGFRB;SRC	-	-0.717973
1079;Dasatinib;GDSC2	SF1	911	0.615031	13.4783	22	0.000241343	0.00645854	1.26934	46.1885	1.07406e-11	2.13298e-10	0.601441	ABL1;KIT;PDGFRA;PDGFRB;SRC	-	-0.717973
1079;Dasatinib;GDSC2	PRPF38A	903	-0.485889	13.5037	22	0.000238099	0.00645854	-0.377209	6.60838	0.01015	0.0295417	0.601441	ABL1;KIT;PDGFRA;PDGFRB;SRC	-	-0.717973
1079;Dasatinib;GDSC2	TUBB4B	908	0.221559	13.5204	22	0.000235978	0.00645854	0.317722	21.3558	3.81472e-06	2.64071e-05	0.601441	ABL1;KIT;PDGFRA;PDGFRB;SRC	-	-0.717973
1079;Dasatinib;GDSC2	ELOC	907	0.395844	13.4616	22	0.000243491	0.00647474	0.802267	45.2456	1.73809e-11	3.29226e-10	0.601441	ABL1;KIT;PDGFRA;PDGFRB;SRC	-	-0.717973
207;AS601245;GDSC1	DSTN	742	0.180031	16.7344	22	4.29936e-05	0.0064777	0.0979016	7.17437	0.00739523	0.0512282	0.231698	MAPK8;MAPK9	-	0.708496
1003;Camptothecin;GDSC2	BUB3	916	-0.315463	13.2053	22	0.000279161	0.00648033	-0.393552	20.9121	4.80851e-06	0.000233508	0.686693	TOP1	3	0.440233
1003;Camptothecin;GDSC2	ABHD12	797	0.312091	13.2012	22	0.000279768	0.00648033	0.217997	12.2198	0.000472843	0.00552248	0.686693	TOP1	-	0.440233
1003;Camptothecin;GDSC2	DPYSL2	861	-0.151234	13.1906	22	0.000281353	0.00648987	-0.158643	41.3905	1.24662e-10	2.30042e-07	0.686693	TOP1	4	0.440233
1046;Wee1 Inhibitor;GDSC2	SCG2	645	-0.294644	20.9758	22	4.65112e-06	0.00649354	-0.366833	33.302	7.88996e-09	2.7245e-06	0.601081	WEE1;CHEK1	-	0.7653
1046;Wee1 Inhibitor;GDSC2	FKBP1A	666	-0.291883	20.9553	22	4.70121e-06	0.00649354	-0.190718	12.9792	0.000314974	0.0066932	0.601081	WEE1;CHEK1	-	0.7653
1003;Camptothecin;GDSC2	PSMC6	916	-0.293776	13.1803	22	0.000282912	0.00649876	-0.244608	9.48432	0.00207236	0.0166269	0.686693	TOP1	3	0.440233
1072;Avagacestat;GDSC2	RBM3	879	0.156927	22.1554	22	2.51442e-06	0.00650053	0.157417	25.63	4.13565e-07	0.00228908	0.482	APP	-	0.12373
1072;Avagacestat;GDSC2	AHSG	744	-0.160598	21.5081	22	3.52332e-06	0.00650053	-0.13233	14.8664	0.000115403	0.0822163	0.482	APP	1	0.12373
1003;Camptothecin;GDSC2	ECI1	891	0.25348	13.1697	22	0.000284515	0.00650856	0.253888	27.1682	1.86501e-07	2.70818e-05	0.686693	TOP1	5+	0.440233
1954;ASLAN002;GDSC2	TRA2B	709	0.330467	22.2026	22	2.45346e-06	0.00651271	0.303076	21.2962	3.93505e-06	0.000994818	0.700716	MET;AXL;MST1R;TYRO3	-	-0.196571
1248;Daporinad;GDSC1	LTA4H	780	-0.421674	14.4639	22	0.000142869	0.00651554	-0.2318	6.1091	0.0134488	0.0639672	0.620029	NAMPT	3	0.15487
1459;PARP_0108;GDSC1	BTF3	844	-0.264031	19.762	22	8.77098e-06	0.00651587	-0.170731	8.37626	0.00380155	0.0479366	0.58514	PARP1;PARP2;PARP6	-	-0.174775
1459;PARP_0108;GDSC1	VTN	696	0.223776	19.6052	22	9.52091e-06	0.00651587	0.277816	30.6322	3.11876e-08	1.31348e-05	0.58514	PARP1;PARP2;PARP6	-	-0.174775
1494;SN-38;GDSC1	RACK1	885	-0.22131	14.9921	22	0.000107963	0.00651933	-0.208124	14.8847	0.000114285	0.00363003	0.565692	TOP1	-	0.269203
1918;AZD8186;GDSC2	EXOC2	520	-0.456554	17.6899	22	2.60009e-05	0.00653214	-0.399386	13.133	0.000290145	0.00615737	0.459049	PIK3CA;PIK3CB	-	-0.40108
207;AS601245;GDSC1	PSMC4	812	0.258501	16.6268	22	4.55041e-05	0.00654226	0.209643	12.7813	0.000350108	0.00711059	0.231698	MAPK8;MAPK9	-	0.708496
207;AS601245;GDSC1	PACSIN2	803	0.200326	16.6131	22	4.58344e-05	0.00654226	0.0951275	6.83771	0.00892532	0.0586868	0.231698	MAPK8;MAPK9	-	0.708496
1047;Nutlin-3a (-);GDSC1	NDUFA2	878	-0.280954	19.5979	22	9.5574e-06	0.00655638	-0.238895	14.0523	0.000177796	0.00207535	0.631919	MDM2	4	-0.606055
447;ETP-45835;GDSC1	KPNB1	857	-0.197996	18.3893	22	1.8007e-05	0.00655695	-0.209738	31.2547	2.26302e-08	4.18888e-05	0.549786	MKNK1;MKNK2	-	-0.18281
1092;Saracatinib;GDSC2	CTSZ	682	-0.270307	17.8624	22	2.37469e-05	0.00656244	-0.128492	7.73524	0.00541533	0.0196782	0.487883	ABL1;SRC	-	-0.313898
1079;Dasatinib;GDSC2	MAPRE1	909	0.295378	13.4266	22	0.00024808	0.00656522	0.499073	35.8956	2.08183e-09	2.65926e-08	0.601441	ABL1;KIT;PDGFRA;PDGFRB;SRC	-	-0.717973
1079;Dasatinib;GDSC2	MCM6	911	0.268785	13.4153	22	0.000249587	0.00657363	0.539737	46.6621	8.43436e-12	1.72142e-10	0.601441	ABL1;KIT;PDGFRA;PDGFRB;SRC	-	-0.717973
1936;Savolitinib;GDSC2	PTMS	816	-0.158493	15.7725	22	7.14343e-05	0.0065791	-0.0345746	1.42286	0.232934	0.592085	0.624177	MET	-	-1.30681
1936;Savolitinib;GDSC2	SRSF3	906	0.438428	15.7784	22	7.12114e-05	0.0065791	0.35264	13.2003	0.000279909	0.0179858	0.624177	MET	3	-1.30681
1936;Savolitinib;GDSC2	JCAD	67	-0.558236	15.7306	22	7.30341e-05	0.00659725	0.0141009	0.0148913	0.902875	0.965659	0.624177	MET	-	-1.30681
1936;Savolitinib;GDSC2	RTN4	866	0.261089	15.7052	22	7.40191e-05	0.00659725	0.181062	19.8992	8.16346e-06	0.00180445	0.624177	MET	2	-1.30681
1058;Pictilisib;GDSC2	NPM1	915	0.33894	21.479	22	3.57725e-06	0.00660123	0.268525	18.7571	1.4847e-05	0.0020047	0.390545	PIK3CA;PIK3CB;PIK3CD;PIK3CG	-	0.330405
1957;Abemaciclib;GDSC2	SUCLG1	707	-0.468192	23.5057	22	1.24547e-06	0.00661223	-0.346595	18.4821	1.71504e-05	0.0266178	0.630612	CDK4;CDK6	-	-0.216819
207;AS601245;GDSC1	NASP	811	0.155135	16.5408	22	4.76142e-05	0.00662204	0.1795	30.5379	3.27413e-08	3.49294e-05	0.231698	MAPK8;MAPK9	-	0.708496
182;Obatoclax Mesylate;GDSC1	PSMA2	805	0.325857	17.233	22	3.30647e-05	0.00663131	0.285457	13.8397	0.000199089	0.00967752	0.348183	BCL2;BCL2L1;BCL2L2;MCL1	-	0.617476
1003;Camptothecin;GDSC2	MAPRE1	914	-0.197163	13.1261	22	0.00029121	0.00663432	-0.193097	15.936	6.55196e-05	0.00135849	0.686693	TOP1	3	0.440233
1191;Bortezomib;GDSC2	PTBP2	789	0.267404	19.1593	22	1.2025e-05	0.00664263	0.323338	30.409	3.49902e-08	1.61071e-05	0.464966			1.48888
1092;Saracatinib;GDSC2	NEDD8	900	0.256181	17.5858	22	2.74629e-05	0.00665582	0.510421	78.5692	7.7245e-19	3.88121e-16	0.487883	ABL1;SRC	-	-0.313898
1092;Saracatinib;GDSC2	MCCC1	867	-0.309516	17.5696	22	2.76975e-05	0.00665582	-0.315424	29.7772	4.84662e-08	8.64105e-07	0.487883	ABL1;SRC	-	-0.313898
1092;Saracatinib;GDSC2	DCXR	896	-0.295999	17.7109	22	2.57142e-05	0.00665582	-0.151923	7.3389	0.0067478	0.0235872	0.487883	ABL1;SRC	-	-0.313898
1507;Ruxolitinib;GDSC2	UBA3	200	-0.206601	22.2101	22	2.44389e-06	0.00666292	-0.154773	14.8115	0.000118812	0.0313254		JAK1;JAK2	-	-0.948332
1507;Ruxolitinib;GDSC2	CPSF3	236	-0.27013	21.7363	22	3.12813e-06	0.00666292	-0.240264	21.9114	2.85533e-06	0.00405457		JAK1;JAK2	-	-0.948332
1960;SYK_9721;GDSC2	PPIA	709	-0.153303	17.6616	22	2.63902e-05	0.0066717	-0.112753	12.2871	0.000456107	0.0417664	0.573432	SYK	3	-0.0280894
408;Sphingosine Kinase 1 Inhibitor II;GDSC1	PPIH	854	-0.160014	20.4764	22	6.03712e-06	0.00668258	-0.132069	18.5275	1.67473e-05	0.00326572	0.620257	SPHK1	3	-0.116711
408;Sphingosine Kinase 1 Inhibitor II;GDSC1	DDX5	856	-0.144675	20.1016	22	7.34349e-06	0.00668258	-0.135966	22.0634	2.63786e-06	0.00102877	0.620257	SPHK1	3	-0.116711
408;Sphingosine Kinase 1 Inhibitor II;GDSC1	RPL22	851	-0.147913	20.3238	22	6.53832e-06	0.00668258	-0.148309	23.4722	1.2673e-06	0.00062904	0.620257	SPHK1	3	-0.116711
1248;Daporinad;GDSC1	DDB1	824	-0.820104	14.3959	22	0.000148123	0.00669888	-0.890601	17.7155	2.56526e-05	0.000833634	0.620029	NAMPT	3	0.15487
182;Obatoclax Mesylate;GDSC1	CERS2	275	-0.499739	17.0731	22	3.59684e-05	0.00671616	-0.288719	7.56547	0.00594972	0.0616017	0.348183	BCL2;BCL2L1;BCL2L2;MCL1	-	0.617476
182;Obatoclax Mesylate;GDSC1	ATP6V1B2	804	0.408923	17.1125	22	3.52304e-05	0.00671616	0.213735	11.6185	0.000652993	0.0180406	0.348183	BCL2;BCL2L1;BCL2L2;MCL1	-	0.617476
1047;Nutlin-3a (-);GDSC1	ATAD3B	831	0.303131	19.2293	22	1.15919e-05	0.00673324	0.113727	3.31903	0.0684821	0.198432	0.631919	MDM2	-	-0.606055
1047;Nutlin-3a (-);GDSC1	DDB1	880	-0.446994	18.9552	22	1.33825e-05	0.00673324	-0.245677	5.72631	0.0167125	0.0713762	0.631919	MDM2	2	-0.606055
1047;Nutlin-3a (-);GDSC1	AKAP8L	808	0.305088	18.8103	22	1.44387e-05	0.00673324	0.375145	29.5104	5.56161e-08	3.42945e-06	0.631919	MDM2	-	-0.606055
1047;Nutlin-3a (-);GDSC1	ISOC2	850	-0.240616	18.7731	22	1.47228e-05	0.00673324	-0.146811	9.31154	0.00227714	0.0149129	0.631919	MDM2	-	-0.606055
1248;Daporinad;GDSC1	RPL36	824	-0.667971	14.3684	22	0.000150306	0.00674139	-0.528806	9.55474	0.00199433	0.0161782	0.620029	NAMPT	4	0.15487
1248;Daporinad;GDSC1	EDF1	797	-0.418849	14.3528	22	0.000151557	0.0067418	-0.35921	12.4032	0.000428588	0.00538413	0.620029	NAMPT	-	0.15487
1079;Dasatinib;GDSC2	RPS19	911	0.41309	13.358	22	0.000257321	0.00674523	0.599428	22.074	2.62345e-06	1.8603e-05	0.601441	ABL1;KIT;PDGFRA;PDGFRB;SRC	-	-0.717973
1003;Camptothecin;GDSC2	EIF4B	915	-0.176976	13.0871	22	0.000297335	0.0067461	-0.15102	10.6028	0.00112916	0.0105816	0.686693	TOP1	3	0.440233
1494;SN-38;GDSC1	TUBB	885	-0.196541	14.9068	22	0.000112953	0.00674651	-0.186558	19.1873	1.18499e-05	0.000823522	0.565692	TOP1	3	0.269203
1088;Irinotecan;GDSC2	UBE2N	897	-0.290567	18.357	22	1.83149e-05	0.00674844	-0.323907	27.8926	1.28242e-07	2.68134e-05	0.659346	TOP1	2	0.232483
207;AS601245;GDSC1	UBA2	802	0.185086	16.4249	22	5.06164e-05	0.00676071	0.216881	33.1232	8.64985e-09	3.49294e-05	0.231698	MAPK8;MAPK9	-	0.708496
207;AS601245;GDSC1	PSMA4	812	0.224365	16.4067	22	5.11042e-05	0.00676071	0.18255	11.7973	0.000593167	0.00966167	0.231698	MAPK8;MAPK9	-	0.708496
1850;Tepotinib;GDSC2	CAPZA1	906	0.389321	23.5407	22	1.22296e-06	0.00676297	0.413846	35.4791	2.57803e-09	7.12825e-06	0.500598	MET	3	-0.649486
207;AS601245;GDSC1	PSMA6	812	0.202455	16.3519	22	5.26025e-05	0.00679324	0.172991	12.9559	0.000318916	0.00675702	0.231698	MAPK8;MAPK9	-	0.708496
1003;Camptothecin;GDSC2	SRSF11	916	-0.308621	13.0638	22	0.00030106	0.00680272	-0.327268	16.513	4.83169e-05	0.00110988	0.686693	TOP1	3	0.440233
1549;Sapatinib;GDSC2	CCDC127	132	-0.858193	19.5407	22	9.84801e-06	0.00681483	-0.458456	3.44263	0.0635343	0.134761	0.526083	EGFR;ERBB2;ERBB3	-	-0.925223
1549;Sapatinib;GDSC2	HMBS	762	0.367911	19.6252	22	9.4218e-06	0.00681483	0.376148	20.0457	7.56125e-06	4.5999e-05	0.526083	EGFR;ERBB2;ERBB3	-	-0.925223
1549;Sapatinib;GDSC2	BSG	914	0.348043	19.7057	22	9.03305e-06	0.00681483	0.183916	5.469	0.0193567	0.0502858	0.526083	EGFR;ERBB2;ERBB3	-	-0.925223
1248;Daporinad;GDSC1	YBX1	824	-0.540512	14.3156	22	0.000154577	0.00682026	-0.594637	20.3708	6.3795e-06	0.000303698	0.620029	NAMPT	4	0.15487
1960;SYK_9721;GDSC2	RAB1A	707	-0.451699	17.5307	22	2.82708e-05	0.00682226	-0.343057	16.8118	4.12759e-05	0.00913058	0.573432	SYK	3	-0.0280894
1248;Daporinad;GDSC1	CCT7	824	-0.43942	14.2996	22	0.0001559	0.00682314	-0.514663	21.968	2.77241e-06	0.000167176	0.620029	NAMPT	3	0.15487
1460;PARP_9482;GDSC1	RER1	100	0.841482	20.065	22	7.48548e-06	0.006828	0.560501	9.57485	0.00197261	0.0302789	0.570401	PARP1;PARP2;PARP5A	-	-0.312928
1248;Daporinad;GDSC1	PSMD11	824	-0.581837	14.283	22	0.000157275	0.00682826	-0.510507	12.7794	0.000350455	0.00459401	0.620029	NAMPT	3	0.15487
1053;MK-2206;GDSC2	GNL3	915	0.332712	17.2894	22	3.20967e-05	0.00683412	0.452952	36.8212	1.29478e-09	2.65477e-07	0.546252	AKT1;AKT2	-	-0.140641
1053;MK-2206;GDSC2	SLIRP	915	0.340613	17.306	22	3.18174e-05	0.00683412	0.175442	5.40181	0.0201159	0.112585	0.546252	AKT1;AKT2	-	-0.140641
2075;EGFR_8897;GDSC2	TPP1	693	-0.278632	20.3473	22	6.45825e-06	0.00685866	-0.0505237	1.16927	0.279551	0.499334	0.371993	EGFR	-	-0.216217
1516;Cymarine;GDSC1	EIF3M	750	-0.242032	19.4734	22	1.02012e-05	0.00686156	-0.294468	30.0196	4.27701e-08	1.43841e-05	0.566067			1.43016
1427;AZD5582;GDSC1	TXNRD1	842	0.34311	17.8524	22	2.3872e-05	0.00686384	0.213726	14.1742	0.000166641	0.00235688	0.579682	BIRC2;BIRC3;XIAP	-	-1.08435
1019;Bosutinib;GDSC1	LAMB2	385	0.306422	23.4945	21	1.25272e-06	0.00687492	0.20127	12.1718	0.000485162	0.0116269	0.534412	ABL1;SRC;TEC	-	-0.255037
1003;Camptothecin;GDSC2	IDH1	906	-0.152446	13.0288	22	0.000306734	0.00687702	-0.00284722	0.00778542	0.92969	0.964797	0.686693	TOP1	3	0.440233
1003;Camptothecin;GDSC2	CRTAP	697	0.221834	13.0207	22	0.000308075	0.00687702	0.109492	5.98868	0.014398	0.0673204	0.686693	TOP1	4	0.440233
1003;Camptothecin;GDSC2	CAB39	678	-0.293037	13.0278	22	0.000306897	0.00687702	-0.275404	13.2652	0.000270383	0.00364195	0.686693	TOP1	3	0.440233
1079;Dasatinib;GDSC2	CCT3	911	0.312042	13.3004	22	0.000265355	0.0068905	0.634634	44.1691	3.01193e-11	5.47993e-10	0.601441	ABL1;KIT;PDGFRA;PDGFRB;SRC	-	-0.717973
1079;Dasatinib;GDSC2	HSP90AA1	911	0.275027	13.3073	22	0.000264376	0.0068905	0.550108	43.6578	3.91107e-11	6.93614e-10	0.601441	ABL1;KIT;PDGFRA;PDGFRB;SRC	-	-0.717973
1965;AZD4205;GDSC2	MUL1	101	-0.491416	22.0942	22	2.59598e-06	0.00689103	-0.418484	17.016	3.70666e-05	0.0393573	0.623054	JAK1	3	-0.896692
1168;Erlotinib;GDSC2	ATP5IF1	889	-0.285332	23.5028	22	1.2473e-06	0.00689261	-0.32657	33.4948	7.14549e-09	2.21831e-07	0.546194	EGFR	-	-0.280806
1427;AZD5582;GDSC1	FHL2	518	0.447525	17.7349	22	2.53931e-05	0.00693614	0.243688	10.1059	0.00147795	0.0128159	0.579682	BIRC2;BIRC3;XIAP	-	-1.08435
1918;AZD8186;GDSC2	GSN	819	-0.209696	17.4887	22	2.89023e-05	0.00694534	-0.097397	8.5633	0.00343007	0.0333181	0.459049	PIK3CA;PIK3CB	-	-0.40108
1079;Dasatinib;GDSC2	G3BP1	910	0.346612	13.2766	22	0.000268742	0.00694584	0.389169	12.9521	0.000319555	0.0014323	0.601441	ABL1;KIT;PDGFRA;PDGFRB;SRC	-	-0.717973
1494;SN-38;GDSC1	YAP1	537	-0.246329	14.8009	22	0.000119478	0.00694843	-0.257811	17.9618	2.25381e-05	0.00129007	0.565692	TOP1	3	0.269203
1494;SN-38;GDSC1	ABCF1	881	-0.288985	14.8225	22	0.000118118	0.00694843	-0.106726	2.71575	0.0993624	0.297009	0.565692	TOP1	3	0.269203
1494;SN-38;GDSC1	CCT7	885	-0.231571	14.7907	22	0.000120128	0.00694843	-0.207168	12.5899	0.000387831	0.00822621	0.565692	TOP1	3	0.269203
1092;Saracatinib;GDSC2	PFDN2	896	0.21662	17.4069	22	3.01734e-05	0.00694868	0.452751	86.4496	1.43342e-20	1.32042e-17	0.487883	ABL1;SRC	-	-0.313898
1973;KRASi;GDSC2	PDCD5	698	-0.147832	15.6219	22	7.73516e-05	0.00696033	-0.14998	20.7923	5.11873e-06	0.000372265	0.675676	KRAS	4	0.966631
1973;KRASi;GDSC2	DNAJA1	707	-0.221502	15.6535	22	7.60721e-05	0.00696033	-0.258118	26.5772	2.53214e-07	5.75805e-05	0.675676	KRAS	2	0.966631
1936;Savolitinib;GDSC2	IRF3	603	-0.304428	15.5721	22	7.94173e-05	0.00696603	-0.298001	17.1915	3.37944e-05	0.00471235	0.624177	MET	2	-1.30681
1960;SYK_9721;GDSC2	SNRPB2	709	-0.490508	17.4062	22	3.01834e-05	0.00696712	-0.433811	14.1033	0.000173042	0.022967	0.573432	SYK	3	-0.0280894
1494;SN-38;GDSC1	HSPA4	885	-0.252035	14.7648	22	0.000121787	0.00697103	-0.138294	5.65725	0.0173834	0.103092	0.565692	TOP1	3	0.269203
1004;Vinblastine;GDSC2	RPL36	707	-0.501962	22.6944	22	1.89921e-06	0.00697283	-0.473552	22.1159	2.56675e-06	0.00144401	0.720315			0.727088
1004;Vinblastine;GDSC2	RALYL	393	0.505282	22.0711	22	2.62729e-06	0.00697283	0.433169	16.8089	4.13386e-05	0.00487612	0.720315			0.727088
1079;Dasatinib;GDSC2	PTGES3	907	0.243762	13.2583	22	0.00027137	0.00698116	0.575208	64.4763	9.77024e-16	4.12513e-14	0.601441	ABL1;KIT;PDGFRA;PDGFRB;SRC	-	-0.717973
1973;KRASi;GDSC2	STRN	683	-0.278487	15.5609	22	7.989e-05	0.00698201	-0.228257	11.7016	0.000624477	0.00830914	0.675676	KRAS	2	0.966631
1973;KRASi;GDSC2	RPL38	708	-0.175509	15.553	22	8.02228e-05	0.00698201	-0.200638	21.2782	3.97233e-06	0.00032797	0.675676	KRAS	2	0.966631
45;Z-LLNle-CHO;GDSC1	UBAC2	230	-0.166636	18.6037	22	1.60905e-05	0.00699057	-0.104429	9.96348	0.00159676	0.016289	0.422051			0.948837
1066;AZD6482;GDSC1	MRPL12	852	0.364004	23.4527	22	1.28021e-06	0.00699124	0.338232	25.1439	5.32065e-07	5.00967e-05	0.448842	PIK3CB	3	-0.394722
1079;Dasatinib;GDSC2	IPO4	892	0.33665	13.2457	22	0.000273209	0.00699592	0.604374	36.1594	1.81824e-09	2.36628e-08	0.601441	ABL1;KIT;PDGFRA;PDGFRB;SRC	-	-0.717973
1973;KRASi;GDSC2	RPL26	669	-0.261737	15.4393	22	8.51988e-05	0.00700935	-0.201677	9.10237	0.00255279	0.0228161	0.675676	KRAS	2	0.966631
1973;KRASi;GDSC2	EIF3J	689	-0.198074	15.4256	22	8.5818e-05	0.00700935	-0.196401	17.5905	2.73959e-05	0.00103144	0.675676	KRAS	2	0.966631
1973;KRASi;GDSC2	RPL14	709	-0.310019	15.4636	22	8.41087e-05	0.00700935	-0.223319	9.16408	0.00246811	0.02239	0.675676	KRAS	2	0.966631
1973;KRASi;GDSC2	DHX16	691	-0.30282	15.4534	22	8.45644e-05	0.00700935	-0.309433	18.3252	1.86225e-05	0.000823893	0.675676	KRAS	3	0.966631
182;Obatoclax Mesylate;GDSC1	GPD1L	446	0.463026	16.8432	22	4.05993e-05	0.00701384	0.308154	13.1087	0.000293922	0.0115809	0.348183	BCL2;BCL2L1;BCL2L2;MCL1	-	0.617476
182;Obatoclax Mesylate;GDSC1	HNRNPL	805	-0.629542	16.8039	22	4.14484e-05	0.00701384	-0.239586	3.19861	0.0737009	0.261014	0.348183	BCL2;BCL2L1;BCL2L2;MCL1	-	0.617476
182;Obatoclax Mesylate;GDSC1	SEC24C	787	0.344338	16.9098	22	3.91984e-05	0.00701384	0.249999	11.5339	0.000683373	0.0183191	0.348183	BCL2;BCL2L1;BCL2L2;MCL1	-	0.617476
2028;STAT3_2372;GDSC2	DCTN5	76	0.905502	18.7885	22	1.46048e-05	0.00701827	0.633874	6.67131	0.00979772	0.0604355	0.259542	STAT3	2	-1.01622
1047;Nutlin-3a (-);GDSC2	GNL3L	588	0.370512	14.875	22	0.000114872	0.0070376	0.255315	7.33591	0.00675904	0.0328517	0.690355	MDM2	3	-0.772296
1047;Nutlin-3a (-);GDSC2	ARPC1B	877	-0.285241	14.8618	22	0.000115683	0.0070376	-0.252132	19.1241	1.22488e-05	0.000277908	0.690355	MDM2	3	-0.772296
1936;Savolitinib;GDSC2	SUN2	862	0.231511	15.5227	22	8.15197e-05	0.00703872	0.172133	16.7103	4.35449e-05	0.00533329	0.624177	MET	3	-1.30681
1088;Irinotecan;GDSC2	FAM98A	867	-0.314391	17.2789	22	3.22748e-05	0.00704088	-0.105209	2.62691	0.105066	0.276523	0.659346	TOP1	5+	0.232483
1088;Irinotecan;GDSC2	FDPS	859	-0.287452	17.2001	22	3.3641e-05	0.00704088	-0.20827	11.6035	0.000658281	0.00806723	0.659346	TOP1	4	0.232483
1088;Irinotecan;GDSC2	CDKN2AIP	838	-0.396452	17.3138	22	3.16873e-05	0.00704088	-0.277051	12.1461	0.000491919	0.00656724	0.659346	TOP1	4	0.232483
1088;Irinotecan;GDSC2	PPA1	902	-0.217861	16.9816	22	3.77444e-05	0.00704088	-0.159602	11.5597	0.00067398	0.00815117	0.659346	TOP1	5+	0.232483
1088;Irinotecan;GDSC2	CNOT1	884	-0.373601	17.598	22	2.7287e-05	0.00704088	-0.339621	15.3848	8.7692e-05	0.00185699	0.659346	TOP1	3	0.232483
1088;Irinotecan;GDSC2	ALDH9A1	907	-0.425021	17.9251	22	2.29773e-05	0.00704088	-0.298242	17.1522	3.45015e-05	0.000978019	0.659346	TOP1	5+	0.232483
1088;Irinotecan;GDSC2	ABI2	475	-0.437569	17.1901	22	3.38196e-05	0.00704088	-0.415925	21.3702	3.78615e-06	0.000209046	0.659346	TOP1	3	0.232483
1088;Irinotecan;GDSC2	AGFG1	847	-0.340831	17.6269	22	2.68764e-05	0.00704088	-0.225558	9.3976	0.0021727	0.0190008	0.659346	TOP1	3	0.232483
1088;Irinotecan;GDSC2	SNX1	875	-0.266114	17.7129	22	2.56883e-05	0.00704088	-0.137552	5.64155	0.0175397	0.0834985	0.659346	TOP1	3	0.232483
1088;Irinotecan;GDSC2	TRIM56	589	-0.393226	16.9936	22	3.75054e-05	0.00704088	-0.301952	9.86966	0.00168026	0.0157517	0.659346	TOP1	3	0.232483
1088;Irinotecan;GDSC2	TRIP10	655	-0.376181	17.8764	22	2.35721e-05	0.00704088	-0.107068	1.9201	0.165846	0.369867	0.659346	TOP1	3	0.232483
1088;Irinotecan;GDSC2	RTCA	815	-0.329295	17.2188	22	3.33116e-05	0.00704088	-0.293945	16.4782	4.92117e-05	0.00124767	0.659346	TOP1	3	0.232483
1088;Irinotecan;GDSC2	RPS12	907	-0.237426	16.9583	22	3.82106e-05	0.00704088	-0.193481	11.5339	0.000683385	0.00822891	0.659346	TOP1	3	0.232483
1088;Irinotecan;GDSC2	REEP5	882	0.412708	16.9579	22	3.82172e-05	0.00704088	0.40953	37.8188	7.76303e-10	1.43021e-06	0.659346	TOP1	4	0.232483
1088;Irinotecan;GDSC2	UBA1	907	-0.27151	17.755	22	2.51262e-05	0.00704088	-0.226124	17.1889	3.38399e-05	0.000969085	0.659346	TOP1	2	0.232483
2365;ML216;GDSC2	NDUFA12	536	0.261806	22.0081	22	2.71502e-06	0.00704547	0.242106	18.9114	1.36932e-05	0.00497337	0.594024	BLM	4	-0.512597
1973;KRASi;GDSC2	DIS3	687	-0.255361	15.3866	22	8.76058e-05	0.00704696	-0.210281	15.1506	9.92676e-05	0.00249769	0.675676	KRAS	3	0.966631
1023;GW441756;GDSC2	MRPL4	907	0.202513	17.5424	22	2.80974e-05	0.00705754	0.139852	9.28017	0.00231648	0.0831225	0.639199	NTRK1	3	-0.413107
1049;PD173074;GDSC2	MRPL11	915	0.483348	21.9919	22	2.73799e-06	0.00705938	0.494595	27.4584	1.60509e-07	0.000444289	0.454166	FGFR1;FGFR2;FGFR3	-	-0.415499
1049;PD173074;GDSC2	GADD45GIP1	908	0.375435	21.3503	22	3.82553e-06	0.00705938	0.377327	22.7187	1.87537e-06	0.00136307	0.454166	FGFR1;FGFR2;FGFR3	-	-0.415499
1003;Camptothecin;GDSC2	MCM7	915	-0.192355	12.9564	22	0.000318833	0.00706024	-0.260119	26.1104	3.22444e-07	3.88055e-05	0.686693	TOP1	2	0.440233
1003;Camptothecin;GDSC2	PCNP	879	-0.212456	12.9608	22	0.000318082	0.00706024	-0.198726	14.1694	0.000167062	0.00261856	0.686693	TOP1	-	0.440233
1091;BMS-536924;GDSC2	VDAC3	907	-0.274645	17.63	22	2.68316e-05	0.00706183	-0.223232	18.0703	2.12897e-05	0.00261484	0.402413	IGF1R;INSR	-	0.171857
207;AS601245;GDSC1	PFN2	645	0.174075	16.09	22	6.04029e-05	0.00706219	0.142003	18.0306	2.1738e-05	0.00145564	0.231698	MAPK8;MAPK9	-	0.708496
207;AS601245;GDSC1	RAD23A	692	0.213225	16.0619	22	6.13035e-05	0.00706219	0.229292	21.0716	4.42447e-06	0.000570573	0.231698	MAPK8;MAPK9	-	0.708496
207;AS601245;GDSC1	NSFL1C	799	0.1658	15.9864	22	6.37993e-05	0.00706219	0.0998631	7.88392	0.00498762	0.039207	0.231698	MAPK8;MAPK9	-	0.708496
207;AS601245;GDSC1	PSMC1	812	0.243178	16.1284	22	5.91903e-05	0.00706219	0.176328	9.40353	0.00216568	0.0220388	0.231698	MAPK8;MAPK9	-	0.708496
207;AS601245;GDSC1	FBL	812	-0.318026	16.1063	22	5.98839e-05	0.00706219	-0.225382	9.10581	0.00254799	0.0244674	0.231698	MAPK8;MAPK9	-	0.708496
207;AS601245;GDSC1	ARHGDIA	792	0.170622	16.1455	22	5.86576e-05	0.00706219	0.166983	22.3313	2.29432e-06	0.000388887	0.231698	MAPK8;MAPK9	-	0.708496
207;AS601245;GDSC1	IRF3	535	0.314964	16.002	22	6.32746e-05	0.00706219	0.213268	8.21898	0.00414546	0.0348604	0.231698	MAPK8;MAPK9	-	0.708496
2109;AZ6102;GDSC2	IPO7	890	0.202677	15.2757	22	9.29055e-05	0.00706685	0.159177	13.2926	0.000266449	0.0104369	0.412031	TNKS;TNKS2	-	0.822086
2109;AZ6102;GDSC2	EIF2S3	900	0.187069	15.2657	22	9.33984e-05	0.00706685	0.1966	18.1165	2.07788e-05	0.00278906	0.412031	TNKS;TNKS2	-	0.822086
2109;AZ6102;GDSC2	CTSZ	680	-0.1751	15.2974	22	9.1845e-05	0.00706685	-0.142588	22.0797	2.61557e-06	0.000937743	0.412031	TNKS;TNKS2	-	0.822086
2109;AZ6102;GDSC2	EIF4B	903	0.148686	15.2522	22	9.40678e-05	0.00706685	0.0998349	8.14751	0.00431203	0.0572484	0.412031	TNKS;TNKS2	-	0.822086
2109;AZ6102;GDSC2	EEF1B2	904	0.159295	15.2398	22	9.46853e-05	0.00706685	0.100789	6.97819	0.00825091	0.0822559	0.412031	TNKS;TNKS2	-	0.822086
2109;AZ6102;GDSC2	COQ7	560	-0.237101	15.3892	22	8.74872e-05	0.00706685	-0.218025	16.5997	4.61577e-05	0.00404649	0.412031	TNKS;TNKS2	-	0.822086
2109;AZ6102;GDSC2	EIF5	900	0.156019	15.2791	22	9.27352e-05	0.00706685	0.173071	20.6004	5.65857e-06	0.00142056	0.412031	TNKS;TNKS2	-	0.822086
447;ETP-45835;GDSC1	RPL23	857	-0.188647	18.1204	22	2.07365e-05	0.00707893	-0.173206	17.3246	3.1508e-05	0.00338623	0.549786	MKNK1;MKNK2	-	-0.18281
207;AS601245;GDSC1	VBP1	795	0.169543	15.9434	22	6.52645e-05	0.0070799	0.193216	25.1588	5.27971e-07	0.000190914	0.231698	MAPK8;MAPK9	-	0.708496
1047;Nutlin-3a (-);GDSC2	TOMM22	912	0.402927	14.8282	22	0.000117764	0.00708629	0.422302	16.2977	5.41286e-05	0.00079274	0.690355	MDM2	3	-0.772296
1248;Daporinad;GDSC1	SUPT6H	824	-0.818979	14.1976	22	0.000164577	0.00708855	-1.05427	31.2893	2.22298e-08	6.03207e-06	0.620029	NAMPT	4	0.15487
1494;SN-38;GDSC1	CCT2	885	-0.236436	14.7023	22	0.000125891	0.00709602	-0.185909	9.95547	0.00160372	0.0207078	0.565692	TOP1	3	0.269203
1494;SN-38;GDSC1	DNAJC9	866	-0.257535	14.6782	22	0.000127509	0.00709602	-0.248666	17.5832	2.75002e-05	0.00145302	0.565692	TOP1	-	0.269203
1494;SN-38;GDSC1	RPL9	885	-0.416382	14.6733	22	0.000127845	0.00709602	-0.423744	16.0246	6.2526e-05	0.00240266	0.565692	TOP1	3	0.269203
1427;AZD5582;GDSC1	RCC2	845	0.382028	17.5963	22	2.73117e-05	0.00710494	0.329006	19.3923	1.06433e-05	0.000298177	0.579682	BIRC2;BIRC3;XIAP	-	-1.08435
409;eEF2K Inhibitor, A-484954;GDSC1	THOC3	838	-0.134848	18.6601	22	1.56216e-05	0.00710653	-0.115625	18.9921	1.31264e-05	0.00238857	0.638029	EEF2K	3	-0.191274
1079;Dasatinib;GDSC2	BCCIP	855	0.326891	13.2055	22	0.000279122	0.0071144	0.467543	24.3556	8.00937e-07	6.31052e-06	0.601441	ABL1;KIT;PDGFRA;PDGFRB;SRC	-	-0.717973
2028;STAT3_2372;GDSC2	NDUFV1	684	-0.505072	18.5896	22	1.62104e-05	0.0071407	-0.617951	26.8091	2.24577e-07	1.18711e-05	0.259542	STAT3	2	-1.01622
1432;AZD1480;GDSC1	TAP2	517	-0.255482	21.3077	22	3.91165e-06	0.00714268	-0.17121	11.8248	0.000584462	0.0444993	0.508827	JAK1;JAK2	-	-0.336354
1003;Camptothecin;GDSC2	HEBP2	681	-0.240951	12.9189	22	0.000325277	0.00714578	0.00154143	0.000807263	0.977333	0.989475	0.686693	TOP1	3	0.440233
1003;Camptothecin;GDSC2	CIAO2A	677	-0.256824	12.9235	22	0.000324481	0.00714578	-0.0439086	0.445953	0.504263	0.706019	0.686693	TOP1	-	0.440233
447;ETP-45835;GDSC1	CDC73	857	-0.204899	17.9856	22	2.2258e-05	0.00715136	-0.186816	19.8799	8.2462e-06	0.00140752	0.549786	MKNK1;MKNK2	-	-0.18281
9;MG-132;GDSC1	PSMB2	369	0.249136	21.2336	22	4.0657e-06	0.00716034	0.185075	12.3027	0.000452292	0.017034	0.295252			0.27191
9;MG-132;GDSC1	PSMA2	369	0.222572	20.766	22	5.1895e-06	0.00716034	0.168201	12.3142	0.000449526	0.017034	0.295252			0.27191
9;MG-132;GDSC1	PSMA4	369	0.223853	20.492	22	5.98816e-06	0.00716034	0.181053	14.4182	0.00014638	0.00909268	0.295252			0.27191
9;MG-132;GDSC1	GRSF1	369	-0.258769	21.0252	22	4.53288e-06	0.00716034	-0.179603	12.8149	0.000343864	0.0152181	0.295252			0.27191
1003;Camptothecin;GDSC2	NAA15	888	-0.217213	12.9053	22	0.000327647	0.00716758	-0.212632	13.7068	0.000213682	0.00310105	0.686693	TOP1	5+	0.440233
1003;Camptothecin;GDSC2	USP10	903	-0.252894	12.8911	22	0.000330154	0.00716758	-0.14723	5.1083	0.0238117	0.097357	0.686693	TOP1	3	0.440233
1003;Camptothecin;GDSC2	MCM5	913	-0.224639	12.8984	22	0.000328861	0.00716758	-0.285832	23.7664	1.08764e-06	8.85463e-05	0.686693	TOP1	3	0.440233
1003;Camptothecin;GDSC2	TTLL12	830	-0.23561	12.8805	22	0.000332031	0.00718016	-0.109412	4.0266	0.0447882	0.150911	0.686693	TOP1	4	0.440233
2109;AZ6102;GDSC2	EIF2S1	904	0.231925	15.1785	22	9.78131e-05	0.00720296	0.260204	21.8731	2.91295e-06	0.000937743	0.412031	TNKS;TNKS2	-	0.822086
1007;Docetaxel;GDSC2	VTN	743	-0.156262	22.0211	22	2.69668e-06	0.00720334	-0.185687	32.3666	1.27662e-08	7.06739e-05	0.620779			0.620248
1007;Docetaxel;GDSC2	MRPL12	915	0.301617	21.3116	22	3.90354e-06	0.00720334	0.194699	11.2951	0.000777124	0.0473373	0.620779			0.620248
1248;Daporinad;GDSC1	RPL18A	824	-0.582118	14.1503	22	0.000168766	0.00721176	-0.458974	9.73782	0.00180514	0.0150308	0.620029	NAMPT	4	0.15487
2281;CCT251545;GDSC2	ATP5IF1	547	0.211637	21.9624	22	2.78041e-06	0.00721239	0.107716	7.15028	0.00749523	0.117834	0.645728	CDK8;CDK19	-	-0.264145
1494;SN-38;GDSC1	CPT1A	793	0.18686	14.5997	22	0.000132935	0.00721274	0.111017	11.5382	0.000681812	0.0118999	0.565692	TOP1	3	0.269203
1494;SN-38;GDSC1	G3BP2	884	-0.293061	14.6221	22	0.000131368	0.00721274	-0.072404	1.18568	0.276202	0.54031	0.565692	TOP1	4	0.269203
1494;SN-38;GDSC1	RPL11	885	-0.422716	14.5863	22	0.000133885	0.00721274	-0.393744	13.349	0.000258564	0.00637133	0.565692	TOP1	3	0.269203
1079;Dasatinib;GDSC2	PFN1	911	0.232789	13.1712	22	0.000284285	0.00721275	0.294061	19.5602	9.74766e-06	6.20147e-05	0.601441	ABL1;KIT;PDGFRA;PDGFRB;SRC	-	-0.717973
1973;KRASi;GDSC2	SAE1	690	-0.192531	15.3124	22	9.11147e-05	0.00721982	-0.247065	31.6129	1.88175e-08	9.08202e-06	0.675676	KRAS	3	0.966631
1954;ASLAN002;GDSC2	UBA2	699	-0.220532	21.2264	22	4.081e-06	0.00722202	-0.217124	30.4308	3.45998e-08	0.00018369	0.700716	MET;AXL;MST1R;TYRO3	-	-0.196571
1248;Daporinad;GDSC1	EIF4H	813	-0.391014	14.1318	22	0.000170441	0.00722644	-0.274213	8.30654	0.00395025	0.0266642	0.620029	NAMPT	4	0.15487
1248;Daporinad;GDSC1	UQCC2	757	0.569201	14.1039	22	0.000172986	0.00723897	0.606448	15.5248	8.14297e-05	0.00177478	0.620029	NAMPT	-	0.15487
1248;Daporinad;GDSC1	CCT5	824	-0.44647	14.0993	22	0.000173405	0.00723897	-0.509722	20.8858	4.87486e-06	0.000256853	0.620029	NAMPT	3	0.15487
1179;MK-1775;GDSC2	SMC3	913	-0.449345	20.9309	22	4.76157e-06	0.0072492	-0.636002	58.0471	2.55921e-14	7.08006e-11	0.638288	WEE1;PLK1	-	0.638542
1179;MK-1775;GDSC2	SMARCA5	913	-0.340676	21.3095	22	3.90793e-06	0.0072492	-0.494169	56.6555	5.19266e-14	9.577e-11	0.638288	WEE1;PLK1	-	0.638542
1179;MK-1775;GDSC2	ACAA1	906	0.254265	20.7472	22	5.2407e-06	0.0072492	0.245647	43.2657	4.77891e-11	2.40379e-08	0.638288	WEE1;PLK1	-	0.638542
1088;Irinotecan;GDSC2	FARSA	891	-0.316981	16.8399	22	4.06691e-05	0.00725091	-0.278749	14.0489	0.000178115	0.0031055	0.659346	TOP1	4	0.232483
1248;Daporinad;GDSC1	PSMD12	821	-0.62084	14.0814	22	0.000175066	0.00725255	-0.481287	9.7435	0.00179958	0.0150251	0.620029	NAMPT	3	0.15487
1179;MK-1775;GDSC2	ARGLU1	907	-0.324535	20.3179	22	6.55839e-06	0.00725751	-0.450437	44.3711	2.71666e-11	1.67014e-08	0.638288	WEE1;PLK1	-	0.638542
1079;Dasatinib;GDSC2	SLC4A1AP	745	0.382743	13.1497	22	0.000287565	0.00726266	0.53473	20.5904	5.68813e-06	3.80424e-05	0.601441	ABL1;KIT;PDGFRA;PDGFRB;SRC	-	-0.717973
1079;Dasatinib;GDSC2	RPL23A	911	0.584637	13.14	22	0.000289059	0.00726721	0.684666	14.3511	0.000151691	0.00073726	0.601441	ABL1;KIT;PDGFRA;PDGFRB;SRC	-	-0.717973
1459;PARP_0108;GDSC1	EPHX1	641	0.297806	19.1713	22	1.19495e-05	0.00726931	0.114799	5.337	0.0208774	0.128866	0.58514	PARP1;PARP2;PARP6	-	-0.174775
1047;Nutlin-3a (-);GDSC2	SUN2	870	-0.304968	14.7586	22	0.000122191	0.00727366	-0.069661	1.39247	0.237989	0.424454	0.690355	MDM2	2	-0.772296
1010;Gefitinib;GDSC1	NGRN	75	-0.761409	23.3835	20	1.3271e-06	0.00727514	-0.447263	7.54336	0.00602318	0.0295605	0.53636	EGFR	-	-0.831673
1494;SN-38;GDSC1	CNBP	881	-0.198654	14.5504	22	0.000136463	0.00728023	-0.0979417	3.97497	0.0461813	0.185366	0.565692	TOP1	4	0.269203
1427;AZD5582;GDSC1	BCAS2	855	-0.735149	17.3598	22	3.09307e-05	0.00729724	-0.682861	17.4429	2.96065e-05	0.000631798	0.579682	BIRC2;BIRC3;XIAP	-	-1.08435
1427;AZD5582;GDSC1	PDIA4	855	-0.523208	16.9989	22	3.74012e-05	0.00729724	-0.291759	11.91	0.000558332	0.00595735	0.579682	BIRC2;BIRC3;XIAP	-	-1.08435
1427;AZD5582;GDSC1	PCBP1	855	0.503917	17.3357	22	3.13253e-05	0.00729724	0.681539	40.4924	1.9738e-10	8.29453e-08	0.579682	BIRC2;BIRC3;XIAP	-	-1.08435
1427;AZD5582;GDSC1	RTRAF	855	0.563801	17.0639	22	3.61436e-05	0.00729724	0.698882	28.5326	9.21321e-08	8.67789e-06	0.579682	BIRC2;BIRC3;XIAP	-	-1.08435
1427;AZD5582;GDSC1	EMC2	854	-0.527299	17.0189	22	3.70087e-05	0.00729724	-0.654332	31.7559	1.74815e-08	2.59979e-06	0.579682	BIRC2;BIRC3;XIAP	-	-1.08435
1427;AZD5582;GDSC1	DDX6	845	0.438451	17.0925	22	3.56031e-05	0.00729724	0.432641	17.7385	2.53442e-05	0.000560548	0.579682	BIRC2;BIRC3;XIAP	-	-1.08435
1427;AZD5582;GDSC1	TXNDC5	853	-0.449782	17.0997	22	3.54675e-05	0.00729724	-0.279092	19.5166	9.97301e-06	0.000284164	0.579682	BIRC2;BIRC3;XIAP	-	-1.08435
1023;GW441756;GDSC2	COX6C	906	0.147806	16.938	22	3.86212e-05	0.00735934	0.088439	6.89185	0.00865896	0.143143	0.639199	NTRK1	3	-0.413107
1023;GW441756;GDSC2	NDUFS1	908	0.17901	16.9722	22	3.7931e-05	0.00735934	0.129296	9.62839	0.00191593	0.0778486	0.639199	NTRK1	3	-0.413107
1023;GW441756;GDSC2	HADHB	908	0.207976	17.176	22	3.40719e-05	0.00735934	0.123893	11.3543	0.000752741	0.0501163	0.639199	NTRK1	4	-0.413107
1023;GW441756;GDSC2	GCHFR	105	0.321327	17.1051	22	3.53667e-05	0.00735934	0.204887	10.3887	0.0012679	0.0636949	0.639199	NTRK1	4	-0.413107
1023;GW441756;GDSC2	SH3GL1	860	-0.152592	17.0354	22	3.66884e-05	0.00735934	-0.0843379	7.70926	0.00549382	0.117035	0.639199	NTRK1	2	-0.413107
1023;GW441756;GDSC2	ATAD1	865	0.213205	17.218	22	3.3327e-05	0.00735934	0.164017	15.0174	0.000106527	0.0167679	0.639199	NTRK1	-	-0.413107
1023;GW441756;GDSC2	DHX9	908	0.280225	17.1876	22	3.38648e-05	0.00735934	0.17682	8.74823	0.00309903	0.0906492	0.639199	NTRK1	3	-0.413107
1003;Camptothecin;GDSC2	PSMA5	916	-0.226065	12.8233	22	0.000342338	0.00737021	-0.20271	11.0006	0.000910822	0.00892445	0.686693	TOP1	3	0.440233
1003;Camptothecin;GDSC2	ARHGDIA	892	-0.187835	12.817	22	0.000343482	0.00737021	-0.205544	21.0367	4.50575e-06	0.000225105	0.686693	TOP1	3	0.440233
1459;PARP_0108;GDSC1	SLC25A1	769	0.378754	18.775	22	1.4708e-05	0.00737393	0.33461	18.7805	1.46656e-05	0.00138438	0.58514	PARP1;PARP2;PARP6	-	-0.174775
1459;PARP_0108;GDSC1	MOGS	863	0.364829	18.4427	22	1.75089e-05	0.00737393	0.155044	4.25607	0.0391103	0.18916	0.58514	PARP1;PARP2;PARP6	-	-0.174775
1459;PARP_0108;GDSC1	RIF1	845	-0.464324	18.7172	22	1.51606e-05	0.00737393	-0.450213	20.2128	6.92876e-06	0.000807127	0.58514	PARP1;PARP2;PARP6	-	-0.174775
1459;PARP_0108;GDSC1	CACYBP	859	-0.266178	18.5812	22	1.6282e-05	0.00737393	-0.129469	5.39115	0.0202391	0.126784	0.58514	PARP1;PARP2;PARP6	-	-0.174775
1494;SN-38;GDSC1	BCL2L13	817	0.273151	14.5039	22	0.000139873	0.00739042	0.299239	24.4078	7.79536e-07	0.000118988	0.565692	TOP1	-	0.269203
1936;Savolitinib;GDSC2	NUP107	906	0.374463	15.4008	22	8.69508e-05	0.00739216	0.382247	18.2057	1.9829e-05	0.00332045	0.624177	MET	2	-1.30681
1960;SYK_9721;GDSC2	KHSRP	707	-0.278799	17.2112	22	3.34464e-05	0.00739861	-0.110938	3.64355	0.0562867	0.39097	0.573432	SYK	2	-0.0280894
1023;GW441756;GDSC2	MRPL47	900	0.205456	16.8603	22	4.02336e-05	0.00741103	0.142095	9.02011	0.00267025	0.0857368	0.639199	NTRK1	3	-0.413107
1936;Savolitinib;GDSC2	MTX1	898	0.260375	15.3641	22	8.8656e-05	0.00742292	0.246564	15.0384	0.000105346	0.0103954	0.624177	MET	3	-1.30681
1003;Camptothecin;GDSC2	GNL1	799	-0.256627	12.7947	22	0.000347605	0.0074299	-0.2219	11.6905	0.000628204	0.00676603	0.686693	TOP1	4	0.440233
207;AS601245;GDSC1	TUBA1C	643	0.181794	15.7643	22	7.17438e-05	0.00743504	0.111165	6.63449	0.0100023	0.0636017	0.231698	MAPK8;MAPK9	-	0.708496
207;AS601245;GDSC1	SAE1	791	0.190842	15.7424	22	7.25773e-05	0.00743504	0.227486	28.2283	1.07815e-07	6.21134e-05	0.231698	MAPK8;MAPK9	-	0.708496
207;AS601245;GDSC1	PDAP1	802	0.164452	15.6738	22	7.52599e-05	0.00743504	0.150611	16.8812	3.97941e-05	0.00198804	0.231698	MAPK8;MAPK9	-	0.708496
207;AS601245;GDSC1	PFDN5	787	0.182784	15.7144	22	7.36613e-05	0.00743504	0.210717	24.1951	8.70536e-07	0.000248515	0.231698	MAPK8;MAPK9	-	0.708496
207;AS601245;GDSC1	CIAO2B	784	0.173873	15.6705	22	7.53922e-05	0.00743504	0.131594	10.1185	0.00146788	0.0176536	0.231698	MAPK8;MAPK9	-	0.708496
1092;Saracatinib;GDSC2	SNX6	882	0.365977	17.1991	22	3.36592e-05	0.00744138	0.454209	27.7163	1.40472e-07	2.16264e-06	0.487883	ABL1;SRC	-	-0.313898
1079;Dasatinib;GDSC2	RPA1	904	0.432976	13.087	22	0.000297346	0.00744173	0.72179	31.413	2.08576e-08	2.21852e-07	0.601441	ABL1;KIT;PDGFRA;PDGFRB;SRC	-	-0.717973
1494;SN-38;GDSC1	QPCTL	300	0.376561	14.4692	22	0.000142472	0.00745604	0.230085	6.24324	0.0124668	0.0842636	0.565692	TOP1	-	0.269203
182;Obatoclax Mesylate;GDSC1	LRP1	426	0.297062	16.6291	22	4.54476e-05	0.00745753	0.227897	14.4004	0.000147771	0.00851254	0.348183	BCL2;BCL2L1;BCL2L2;MCL1	-	0.617476
1047;Nutlin-3a (-);GDSC2	NAGLU	443	-0.392335	14.691	22	0.000126648	0.00745878	-0.564366	35.7516	2.24143e-09	3.04074e-07	0.690355	MDM2	4	-0.772296
1003;Camptothecin;GDSC2	TPI1	916	-0.145743	12.7693	22	0.000352362	0.00747386	-0.133147	13.5526	0.000231967	0.00324285	0.686693	TOP1	4	0.440233
1003;Camptothecin;GDSC2	XRCC1	913	-0.305129	12.7697	22	0.000352272	0.00747386	-0.239822	10.0963	0.00148566	0.012993	0.686693	TOP1	3	0.440233
1003;Camptothecin;GDSC2	PSME1	915	-0.161022	12.7611	22	0.000353896	0.00747774	-0.113231	8.10723	0.00440891	0.0287149	0.686693	TOP1	3	0.440233
1494;SN-38;GDSC1	CLIC1	885	-0.176302	14.377	22	0.000149621	0.00748983	-0.077847	4.30897	0.0379119	0.165259	0.565692	TOP1	5+	0.269203
1494;SN-38;GDSC1	API5	884	-0.375995	14.3871	22	0.000148817	0.00748983	-0.160925	3.22482	0.0725297	0.245111	0.565692	TOP1	4	0.269203
1494;SN-38;GDSC1	ANP32B	884	-0.226147	14.403	22	0.000147565	0.00748983	-0.11418	4.2306	0.0397013	0.169713	0.565692	TOP1	4	0.269203
1494;SN-38;GDSC1	DR1	851	-0.317928	14.373	22	0.000149933	0.00748983	-0.302216	15.8032	7.02833e-05	0.00257471	0.565692	TOP1	4	0.269203
1494;SN-38;GDSC1	KPNA3	832	-0.341222	14.4087	22	0.00014712	0.00748983	-0.254235	11.412	0.000729718	0.0124916	0.565692	TOP1	3	0.269203
1444;AZD8186;GDSC1	SNRPE	855	0.521085	23.322	22	1.37023e-06	0.00749377	0.648516	33.3729	7.60748e-09	9.67565e-07	0.434842	PIK3CD;PIK3CB	-	-0.782797
207;AS601245;GDSC1	ANP32B	811	0.186625	15.4989	22	8.25521e-05	0.00750093	0.166617	15.0258	0.000106052	0.00361777	0.231698	MAPK8;MAPK9	-	0.708496
207;AS601245;GDSC1	UBE2N	802	0.185932	15.4943	22	8.2753e-05	0.00750093	0.231065	31.4629	2.03288e-08	3.49294e-05	0.231698	MAPK8;MAPK9	-	0.708496
207;AS601245;GDSC1	PTMS	734	0.150199	15.528	22	8.12932e-05	0.00750093	0.111935	15.8643	6.80517e-05	0.00281765	0.231698	MAPK8;MAPK9	-	0.708496
207;AS601245;GDSC1	EZR	811	0.173496	15.5033	22	8.23634e-05	0.00750093	-0.00168587	0.00314839	0.955254	0.981611	0.231698	MAPK8;MAPK9	-	0.708496
207;AS601245;GDSC1	EIF3D	807	0.198152	15.418	22	8.61648e-05	0.00750093	0.144741	9.2993	0.00229242	0.022773	0.231698	MAPK8;MAPK9	-	0.708496
207;AS601245;GDSC1	PSMA1	812	0.21077	15.3776	22	8.8027e-05	0.00750093	0.179625	12.0259	0.000524667	0.0088654	0.231698	MAPK8;MAPK9	-	0.708496
207;AS601245;GDSC1	CPNE1	796	0.167777	15.3721	22	8.82824e-05	0.00750093	0.109705	10.757	0.00103887	0.0139822	0.231698	MAPK8;MAPK9	-	0.708496
207;AS601245;GDSC1	UBQLN1	779	0.22369	15.4218	22	8.59916e-05	0.00750093	0.210608	16.8737	3.99513e-05	0.00198804	0.231698	MAPK8;MAPK9	-	0.708496
207;AS601245;GDSC1	SEC16A	809	0.224176	15.3673	22	8.85065e-05	0.00750093	0.133507	9.06522	0.00260517	0.0248339	0.231698	MAPK8;MAPK9	-	0.708496
1248;Daporinad;GDSC1	HCFC1	824	-0.707881	14.0015	22	0.000182662	0.0075099	-0.872259	25.763	3.86018e-07	3.91269e-05	0.620029	NAMPT	3	0.15487
1494;SN-38;GDSC1	SYNCRIP	885	-0.466683	14.3323	22	0.00015321	0.00751686	-0.391598	16.4567	4.97749e-05	0.00215365	0.565692	TOP1	3	0.269203
1494;SN-38;GDSC1	RFC4	885	-0.342811	14.3357	22	0.00015294	0.00751686	-0.282047	12.2737	0.00045939	0.0092467	0.565692	TOP1	3	0.269203
1003;Camptothecin;GDSC2	YBX1	916	-0.260321	12.7335	22	0.000359165	0.00753159	-0.307438	19.9744	7.84879e-06	0.000310364	0.686693	TOP1	3	0.440233
1003;Camptothecin;GDSC2	RPA3	836	-0.265066	12.7341	22	0.000359055	0.00753159	-0.328926	21.8268	2.98398e-06	0.000177366	0.686693	TOP1	2	0.440233
1060;PD0325901;GDSC2	CELF1	909	0.603226	23.3351	22	1.36096e-06	0.00753425	1.1375	80.6499	2.69462e-19	7.4587e-16	0.635391	MAP2K1;MAP2K2	-	-0.748672
1053;MK-2206;GDSC2	PPP2R2A	654	-0.291228	17.0311	22	3.67725e-05	0.00753973	-0.212288	10.8719	0.000976347	0.0144883	0.546252	AKT1;AKT2	-	-0.140641
1429;IAP_7638;GDSC1	SMAD4	372	0.5991	23.3078	22	1.3804e-06	0.00754802	0.459951	17.4689	2.92044e-05	0.000648275	0.430331	BIRC2;BIRC3;XIAP	-	-2.19086
1003;Camptothecin;GDSC2	CD59	582	0.245271	12.7215	22	0.000361483	0.00755159	0.118437	4.89528	0.0269302	0.106855	0.686693	TOP1	4	0.440233
1248;Daporinad;GDSC1	G3BP1	823	-0.476725	13.9729	22	0.000185469	0.00756795	-0.439829	13.2894	0.000266914	0.00384229	0.620029	NAMPT	5+	0.15487
1003;Camptothecin;GDSC2	TUBB3	754	-0.147416	12.7084	22	0.000364008	0.00757574	-0.131713	20.6888	5.4031e-06	0.000255654	0.686693	TOP1	4	0.440233
1003;Camptothecin;GDSC2	NUDT5	905	-0.148565	12.6953	22	0.000366574	0.00758737	-0.0797654	4.87102	0.0273113	0.107459	0.686693	TOP1	4	0.440233
1003;Camptothecin;GDSC2	PSMA7	913	-0.232146	12.6916	22	0.000367307	0.00758737	-0.204124	9.84361	0.00170422	0.0142599	0.686693	TOP1	3	0.440233
1494;SN-38;GDSC1	MFN2	762	0.27407	14.2948	22	0.000156296	0.00760043	0.211322	8.9314	0.0028031	0.0308678	0.565692	TOP1	3	0.269203
1079;Dasatinib;GDSC2	CLIC1	911	0.245967	13.0352	22	0.000305686	0.00761598	0.131268	4.21435	0.0400835	0.0921609	0.601441	ABL1;KIT;PDGFRA;PDGFRB;SRC	-	-0.717973
1003;Camptothecin;GDSC2	RCC1	916	0.293899	12.6721	22	0.00037115	0.00763824	0.247417	14.6688	0.00012815	0.0021964	0.686693	TOP1	3	0.440233
207;AS601245;GDSC1	PSMC5	812	0.255656	15.2753	22	9.29259e-05	0.00764452	0.201247	11.1461	0.000842078	0.0120831	0.231698	MAPK8;MAPK9	-	0.708496
207;AS601245;GDSC1	PLEK	67	-0.337176	15.2734	21	9.30196e-05	0.00764452	-0.143269	4.42962	0.0353204	0.147141	0.231698	MAPK8;MAPK9	-	0.708496
1036;PLX-4720;GDSC2	SF3B6	902	0.672468	20.6414	22	5.53851e-06	0.00764591	1.06227	49.8279	1.67841e-12	8.93129e-10	0.408164	BRAF	3	-0.518143
1036;PLX-4720;GDSC2	DNTTIP2	899	0.436171	21.1305	22	4.29047e-06	0.00764591	0.43853	21.8548	2.94075e-06	0.000108259	0.408164	BRAF	4	-0.518143
2161;Rigosertib;GDSC2	PAIP1	865	-0.263616	19.3132	22	1.10938e-05	0.00766162	-0.286976	28.9435	7.45191e-08	3.43098e-05	0.620772	PLK1	3	0.767032
1079;Dasatinib;GDSC2	GLOD4	881	0.272307	13.0059	22	0.00031051	0.0076671	0.674574	91.7018	1.00774e-21	1.42919e-19	0.601441	ABL1;KIT;PDGFRA;PDGFRB;SRC	-	-0.717973
1079;Dasatinib;GDSC2	GMPS	909	0.338434	13.0139	22	0.000309189	0.0076671	0.587057	33.026	9.09355e-09	1.04349e-07	0.601441	ABL1;KIT;PDGFRA;PDGFRB;SRC	-	-0.717973
2109;AZ6102;GDSC2	RPL32	903	0.232454	15.0108	22	0.000106896	0.00766734	0.197528	11.9269	0.000553302	0.0161687	0.412031	TNKS;TNKS2	-	0.822086
2109;AZ6102;GDSC2	YBX1	904	0.219678	15.0346	22	0.000105559	0.00766734	0.177369	11.6462	0.000643349	0.0179455	0.412031	TNKS;TNKS2	-	0.822086
1941;Sepantronium bromide;GDSC2	YWHAG	907	0.3198	18.3853	22	1.80441e-05	0.00767153	0.27909	19.268	1.13595e-05	0.001308	0.594962	BIRC5	2	0.832004
1047;Nutlin-3a (-);GDSC1	FLII	868	-0.240829	18.3696	22	1.81938e-05	0.00768057	-0.330684	43.6533	3.92017e-11	1.10771e-08	0.631919	MDM2	4	-0.606055
35;NVP-TAE684;GDSC1	PREB	360	-0.308346	19.2878	22	1.12425e-05	0.00768345	-0.200439	11.588	0.000663791	0.0222068	0.396884	ALK	4	-0.651637
182;Obatoclax Mesylate;GDSC1	IRF3	531	0.456973	16.5134	22	4.83086e-05	0.00769386	0.356533	11.145	0.000842589	0.0198567	0.348183	BCL2;BCL2L1;BCL2L2;MCL1	-	0.617476
1938;Tretinoin;GDSC2	RAB5C	909	0.333402	18.3782	22	1.81116e-05	0.00769743	0.0853906	2.24592	0.133967	0.449403	0.531358	RARA	3	-0.807193
1023;GW441756;GDSC2	MRPL39	907	0.214345	16.6069	22	4.59842e-05	0.00770026	0.155687	9.45413	0.00210675	0.0799966	0.639199	NTRK1	3	-0.413107
1023;GW441756;GDSC2	NOL11	800	0.21204	16.6314	22	4.53923e-05	0.00770026	0.21056	17.5926	2.73651e-05	0.00853916	0.639199	NTRK1	3	-0.413107
1023;GW441756;GDSC2	PRDX3	908	0.218191	16.6596	22	4.47243e-05	0.00770026	0.0326613	0.693748	0.404893	0.75906	0.639199	NTRK1	4	-0.413107
1053;MK-2206;GDSC2	EXOSC8	888	0.385276	16.7713	22	4.21669e-05	0.0077097	0.551829	33.2549	8.08376e-09	1.4436e-06	0.546252	AKT1;AKT2	-	-0.140641
1053;MK-2206;GDSC2	ALDH6A1	812	-0.259385	16.6108	22	4.58901e-05	0.0077097	-0.357976	46.5195	9.07098e-12	1.00434e-08	0.546252	AKT1;AKT2	-	-0.140641
1053;MK-2206;GDSC2	SLC2A1	778	0.196016	16.8312	22	4.08567e-05	0.0077097	0.0990976	8.49633	0.00355863	0.0349921	0.546252	AKT1;AKT2	-	-0.140641
1053;MK-2206;GDSC2	COX4I1	915	0.323027	16.8578	22	4.02876e-05	0.0077097	0.116221	2.34683	0.125538	0.34846	0.546252	AKT1;AKT2	-	-0.140641
1053;MK-2206;GDSC2	AKR1C2	134	-0.270673	16.6136	21	4.58224e-05	0.0077097	-0.130931	5.71819	0.01679	0.100161	0.546252	AKT1;AKT2	-	-0.140641
1053;MK-2206;GDSC2	MRPL40	911	0.387653	16.608	22	4.59574e-05	0.0077097	0.276172	8.70261	0.00317754	0.0324427	0.546252	AKT1;AKT2	-	-0.140641
1941;Sepantronium bromide;GDSC2	PRKCA	404	0.53754	18.2346	22	1.95295e-05	0.00770998	0.252428	6.76284	0.00930755	0.0999671	0.594962	BIRC5	2	0.832004
1248;Daporinad;GDSC1	MMUT	818	0.600714	13.9214	22	0.000190617	0.00771999	0.556472	17.8685	2.36707e-05	0.000783299	0.620029	NAMPT	-	0.15487
207;AS601245;GDSC1	CAST	738	0.158162	15.2245	22	9.54582e-05	0.00772784	0.0279649	0.742585	0.388834	0.636018	0.231698	MAPK8;MAPK9	-	0.708496
1494;SN-38;GDSC1	TXNDC17	866	-0.152661	14.2467	22	0.000160337	0.00772855	-0.028127	0.589313	0.442685	0.686172	0.565692	TOP1	5+	0.269203
1088;Irinotecan;GDSC2	HMGB2	900	-0.237969	16.6568	22	4.47893e-05	0.00773594	-0.301072	38.9577	4.33085e-10	1.19683e-06	0.659346	TOP1	2	0.232483
1593;Entinostat;GDSC2	BRD7	71	-0.499704	22.8185	22	1.78043e-06	0.00774308	-0.529247	25.4077	4.64061e-07	0.000336367		HDAC1;HDAC3	-	0.34579
1518;Lasalocid;GDSC1	HGS	804	-0.12477	21.005	22	4.58097e-06	0.00774361	-0.109028	20.5382	5.84522e-06	0.0033101	0.381898			-0.30501
1518;Lasalocid;GDSC1	BAG6	807	-0.122768	20.5765	22	5.72964e-06	0.00774361	-0.110306	19.019	1.29425e-05	0.00427264	0.381898			-0.30501
207;AS601245;GDSC1	PSMD2	812	0.233967	15.1813	22	9.76672e-05	0.00774871	0.128426	5.43339	0.0197553	0.0994205	0.231698	MAPK8;MAPK9	-	0.708496
207;AS601245;GDSC1	CHMP4B	807	0.204963	15.1638	22	9.85732e-05	0.00774871	0.150241	10.3646	0.00128456	0.0161747	0.231698	MAPK8;MAPK9	-	0.708496
1079;Dasatinib;GDSC2	MCM7	910	0.285517	12.9776	22	0.000315245	0.00774942	0.573756	42.8009	6.06035e-11	1.03456e-09	0.601441	ABL1;KIT;PDGFRA;PDGFRB;SRC	-	-0.717973
1079;Dasatinib;GDSC2	PSME2	910	0.277412	12.9689	22	0.000316714	0.00775109	0.187011	5.79894	0.0160359	0.0432024	0.601441	ABL1;KIT;PDGFRA;PDGFRB;SRC	-	-0.717973
1003;Camptothecin;GDSC2	FKBP4	914	-0.170576	12.6304	22	0.000379533	0.00775471	-0.0717135	3.32818	0.0681021	0.202477	0.686693	TOP1	3	0.440233
1003;Camptothecin;GDSC2	YWHAH	913	-0.21242	12.63	22	0.000379611	0.00775471	-0.173328	10.7549	0.00104006	0.0099196	0.686693	TOP1	3	0.440233
1924;Ipatasertib;GDSC2	FTSJ3	907	0.379883	16.8362	22	4.07477e-05	0.00776594	0.460811	32.6771	1.08813e-08	4.29578e-06	0.471556	AKT1;AKT3	-	-0.406607
447;ETP-45835;GDSC1	RPSA	857	-0.103586	17.7192	22	2.56036e-05	0.00776927	-0.107596	22.8356	1.7647e-06	0.000535489	0.549786	MKNK1;MKNK2	-	-0.18281
427;Ara-G;GDSC1	MRPL28	828	0.252531	21.1317	22	4.28776e-06	0.00778656	0.258342	22.582	2.01358e-06	0.000342812	0.744347			-2.27086
1973;KRASi;GDSC2	OSBP	684	-0.227417	15.0863	22	0.000102705	0.00778944	-0.214196	16.3694	5.21187e-05	0.00159941	0.675676	KRAS	3	0.966631
1973;KRASi;GDSC2	SMN1	567	-0.25806	15.1027	22	0.000101815	0.00778944	-0.244624	16.1724	5.78319e-05	0.00171525	0.675676	KRAS	3	0.966631
1973;KRASi;GDSC2	RPL12	709	-0.367307	15.1107	22	0.000101388	0.00778944	-0.292522	10.832	0.000997584	0.0115134	0.675676	KRAS	2	0.966631
1047;Nutlin-3a (-);GDSC2	ATP6V1E1	897	-0.298756	14.5866	22	0.000133865	0.0078008	-0.442005	46.4848	9.233e-12	2.69021e-09	0.690355	MDM2	3	-0.772296
1003;Camptothecin;GDSC2	PYCR2	913	0.211983	12.5939	22	0.000387	0.00781909	0.284716	28.4486	9.62188e-08	1.71828e-05	0.686693	TOP1	5+	0.440233
1003;Camptothecin;GDSC2	ARPC5	747	-0.254338	12.604	22	0.000384917	0.00781909	-0.196923	8.77754	0.00304963	0.022069	0.686693	TOP1	3	0.440233
1003;Camptothecin;GDSC2	GAPDH	916	-0.165161	12.5947	22	0.000386836	0.00781909	-0.130228	9.99447	0.00157011	0.0134762	0.686693	TOP1	3	0.440233
2327;BIX-02188;GDSC2	LMNA	543	0.141629	23.1373	22	1.50834e-06	0.00782831	0.0625388	15.4664	8.39853e-05	0.0565404	0.671646	MAP2K5	3	-1.28334
1079;Dasatinib;GDSC2	ANP32A	902	0.277352	12.9401	22	0.000321626	0.00783663	0.790804	110.406	7.98303e-26	2.5973e-23	0.601441	ABL1;KIT;PDGFRA;PDGFRB;SRC	-	-0.717973
1248;Daporinad;GDSC1	DECR1	799	0.494974	13.875	22	0.000195379	0.00785422	0.284551	11.9161	0.000556513	0.0064749	0.620029	NAMPT	3	0.15487
1088;Irinotecan;GDSC2	NAE1	824	-0.334435	16.5696	22	4.68956e-05	0.0078543	-0.281242	11.7115	0.000621147	0.00778476	0.659346	TOP1	3	0.232483
1022;AZD7762;GDSC2	MRPL12	908	0.347661	23.2483	22	1.42377e-06	0.00786918	0.287191	20.2787	6.69428e-06	0.00353446	0.62745	CHEK1;CHEK2	-	0.348747
1941;Sepantronium bromide;GDSC2	ITGB6	204	0.390826	18.0573	21	2.14359e-05	0.00789842	0.126423	2.18909	0.138991	0.420609	0.594962	BIRC5	2	0.832004
1053;MK-2206;GDSC2	DDX47	915	0.272927	16.5051	22	4.85189e-05	0.00790001	0.447589	52.1012	5.27119e-13	1.45906e-09	0.546252	AKT1;AKT2	-	-0.140641
1427;AZD5582;GDSC1	GOLPH3	793	0.474593	16.3706	22	5.20857e-05	0.007904	0.103672	1.06623	0.301799	0.543955	0.579682	BIRC2;BIRC3;XIAP	-	-1.08435
1427;AZD5582;GDSC1	RPL34	855	0.541875	16.3951	22	5.1418e-05	0.007904	0.484469	13.6943	0.000215104	0.00284531	0.579682	BIRC2;BIRC3;XIAP	-	-1.08435
1427;AZD5582;GDSC1	NCEH1	719	-0.369435	16.518	22	4.81897e-05	0.007904	-0.152081	10.4257	0.00124274	0.0112099	0.579682	BIRC2;BIRC3;XIAP	-	-1.08435
1427;AZD5582;GDSC1	EIF3D	850	0.375034	16.4511	22	4.99208e-05	0.007904	0.394895	19.863	8.31967e-06	0.000245678	0.579682	BIRC2;BIRC3;XIAP	-	-1.08435
1427;AZD5582;GDSC1	SMAD4	373	0.624475	16.7392	22	4.28862e-05	0.007904	0.478593	12.2149	0.000474087	0.00521114	0.579682	BIRC2;BIRC3;XIAP	-	-1.08435
1427;AZD5582;GDSC1	NUCKS1	812	0.30744	16.4241	22	5.06368e-05	0.007904	0.340291	23.341	1.35679e-06	6.54578e-05	0.579682	BIRC2;BIRC3;XIAP	-	-1.08435
1427;AZD5582;GDSC1	VPS26A	677	0.495955	16.6742	22	4.43795e-05	0.007904	0.368149	10.2033	0.00140187	0.0122339	0.579682	BIRC2;BIRC3;XIAP	-	-1.08435
1427;AZD5582;GDSC1	AARS2	852	-0.497332	16.418	22	5.08016e-05	0.007904	-0.286164	8.56894	0.00341946	0.0242604	0.579682	BIRC2;BIRC3;XIAP	-	-1.08435
207;AS601245;GDSC1	RBMX	812	-0.342297	15.0826	22	0.000102905	0.0079055	-0.125962	2.41387	0.120264	0.325499	0.231698	MAPK8;MAPK9	-	0.708496
207;AS601245;GDSC1	PYM1	759	0.226369	15.0721	22	0.000103483	0.0079055	0.148979	9.78672	0.00175777	0.0196176	0.231698	MAPK8;MAPK9	-	0.708496
1248;Daporinad;GDSC1	PCNA	824	-0.343698	13.8478	22	0.000198225	0.00791006	-0.336682	15.2905	9.21766e-05	0.00192401	0.620029	NAMPT	3	0.15487
207;AS601245;GDSC1	UFM1	736	0.193392	15.0394	22	0.000105289	0.0079318	0.171528	15.1388	9.98892e-05	0.00349855	0.231698	MAPK8;MAPK9	-	0.708496
1047;Nutlin-3a (-);GDSC2	BOP1	915	0.382504	14.5349	22	0.000137584	0.00793398	0.456161	24.5478	7.24886e-07	3.11083e-05	0.690355	MDM2	2	-0.772296
2309;AC220;GDSC2	DDOST	563	-0.340375	22.752	22	1.84313e-06	0.00793897	-0.164773	8.26824	0.00403446	0.220409	0.505922	FLT3	3	-1.28449
2309;AC220;GDSC2	NDUFA2	562	0.30419	21.779	22	3.05933e-06	0.00793897	0.299113	22.5083	2.09242e-06	0.0108597	0.505922	FLT3	3	-1.28449
1936;Savolitinib;GDSC2	DDX27	906	0.275461	15.207	22	9.63437e-05	0.0079462	0.174862	9.41653	0.00215039	0.0565859	0.624177	MET	3	-1.30681
2103;Capmatinib;GDSC2	GNPAT	120	0.300222	21.7366	22	3.12766e-06	0.00795989	0.231648	14.7848	0.000120501	0.102225	0.663131	MET	2	-1.89847
2046;MK-8776;GDSC2	NFU1	866	0.352958	20.5611	22	5.77581e-06	0.00796628	0.234584	12.899	0.000328751	0.0131429	0.675467	CDK2;CHEK1;CHEK2	-	-0.278916
1924;Ipatasertib;GDSC2	SARS2	897	0.34147	16.7215	22	4.32874e-05	0.00797499	0.15625	6.26527	0.0123127	0.0969772	0.471556	AKT1;AKT3	-	-0.406607
1030;KU-55933;GDSC2	NDUFA7	890	0.168063	18.8146	22	1.44063e-05	0.0079753	0.141356	13.8245	0.000200699	0.0607553	0.572954	ATM	4	-0.265394
1030;KU-55933;GDSC2	ITGA3	638	0.154911	18.8122	22	1.44245e-05	0.0079753	0.0869358	20.6406	5.54079e-06	0.00632887	0.572954	ATM	3	-0.265394
11;Paclitaxel;GDSC1	GRSF1	369	-0.356693	22.9427	22	1.66899e-06	0.00797945	-0.196663	8.86853	0.00290129	0.0406776	0.331668			0.441306
1003;Camptothecin;GDSC2	UXT	150	0.409521	12.5483	22	0.000396572	0.00798336	0.429307	13.0204	0.000308123	0.00401357	0.686693	TOP1	3	0.440233
1079;Dasatinib;GDSC2	PRDX1	908	0.246356	12.8922	22	0.000329948	0.00800413	0.265289	15.9244	6.59224e-05	0.000355377	0.601441	ABL1;KIT;PDGFRA;PDGFRB;SRC	-	-0.717973
45;Z-LLNle-CHO;GDSC1	PSMB2	370	0.190811	18.0266	22	2.17844e-05	0.00800828	0.172447	15.4199	8.60779e-05	0.00210957	0.422051			0.948837
45;Z-LLNle-CHO;GDSC1	CRNKL1	358	-0.24738	18.1077	22	2.08756e-05	0.00800828	-0.155778	8.30977	0.00394325	0.031607	0.422051			0.948837
1924;Ipatasertib;GDSC2	PAPSS2	305	-0.364021	16.6503	22	4.4944e-05	0.00801308	-0.240058	9.74745	0.00179572	0.0263261	0.471556	AKT1;AKT3	-	-0.406607
1053;MK-2206;GDSC2	EIF6	915	0.344583	16.4215	22	5.07073e-05	0.00802044	0.300789	15.6347	7.68312e-05	0.00215907	0.546252	AKT1;AKT2	-	-0.140641
1494;SN-38;GDSC1	ATXN10	795	-0.287595	14.157	22	0.000168172	0.00803569	-0.292677	19.1413	1.21393e-05	0.000823522	0.565692	TOP1	-	0.269203
1175;Rucaparib;GDSC1	NAP1L1	873	-0.148002	20.0985	22	7.35541e-06	0.00805564	-0.157581	34.0949	5.24892e-09	1.43715e-05	0.50755	PARP1;PARP2	-	-0.562371
1079;Dasatinib;GDSC2	RPS25	911	0.410632	12.872	22	0.000333542	0.00805599	0.651727	24.7408	6.55799e-07	5.27213e-06	0.601441	ABL1;KIT;PDGFRA;PDGFRB;SRC	-	-0.717973
1079;Dasatinib;GDSC2	POLD1	827	0.352765	12.862	22	0.000335326	0.00806386	0.804316	57.0924	4.1582e-14	1.31423e-12	0.601441	ABL1;KIT;PDGFRA;PDGFRB;SRC	-	-0.717973
409;eEF2K Inhibitor, A-484954;GDSC1	DDX46	854	-0.130551	17.4375	22	2.96915e-05	0.00809165	-0.11359	15.8392	6.89597e-05	0.00607179	0.638029	EEF2K	4	-0.191274
409;eEF2K Inhibitor, A-484954;GDSC1	SYNCRIP	854	-0.169592	18.0643	22	2.13569e-05	0.00809165	-0.0998574	11.0866	0.000869516	0.0247223	0.638029	EEF2K	3	-0.191274
409;eEF2K Inhibitor, A-484954;GDSC1	DDX3X	848	-0.101377	17.3477	22	3.11274e-05	0.00809165	-0.0899861	17.496	2.8792e-05	0.00343911	0.638029	EEF2K	3	-0.191274
409;eEF2K Inhibitor, A-484954;GDSC1	HSPA8	854	-0.114722	18.0018	22	2.20699e-05	0.00809165	-0.0890089	13.2611	0.000270966	0.0116473	0.638029	EEF2K	3	-0.191274
409;eEF2K Inhibitor, A-484954;GDSC1	CKAP5	849	-0.118671	17.9591	22	2.25703e-05	0.00809165	-0.112167	22.6628	1.93066e-06	0.00075282	0.638029	EEF2K	3	-0.191274
409;eEF2K Inhibitor, A-484954;GDSC1	MORF4L2	812	-0.103524	17.4381	22	2.96819e-05	0.00809165	-0.0935472	18.0272	2.17767e-05	0.00297391	0.638029	EEF2K	4	-0.191274
409;eEF2K Inhibitor, A-484954;GDSC1	EIF4G2	849	-0.108927	17.3559	22	3.09927e-05	0.00809165	-0.0978251	17.2758	3.23283e-05	0.00367668	0.638029	EEF2K	3	-0.191274
207;AS601245;GDSC1	MAIP1	794	-0.246841	14.9747	22	0.000108964	0.00809617	-0.278701	24.666	6.81747e-07	0.000215151	0.231698	MAPK8;MAPK9	-	0.708496
207;AS601245;GDSC1	RBM15	810	-0.365505	14.9195	22	0.000112197	0.00811406	-0.193698	4.91612	0.0266071	0.121275	0.231698	MAPK8;MAPK9	-	0.708496
207;AS601245;GDSC1	CRK	758	0.199054	14.9333	22	0.000111377	0.00811406	0.122079	7.29198	0.0069263	0.0491881	0.231698	MAPK8;MAPK9	-	0.708496
1913;AGI-5198;GDSC2	WASF2	871	-0.214233	20.655	22	5.4993e-06	0.00812304	-0.178017	15.8585	6.82606e-05	0.00877559	0.52011	IDH1	2	0.0674427
1913;AGI-5198;GDSC2	NOC2L	899	0.199792	20.5273	22	5.87881e-06	0.00812304	0.189208	20.9779	4.64618e-06	0.00513588	0.52011	IDH1	3	0.0674427
1913;AGI-5198;GDSC2	NDUFB3	810	0.214995	22.0764	22	2.62011e-06	0.00812304	0.22423	24.9693	5.82506e-07	0.00291944	0.52011	IDH1	3	0.0674427
1913;AGI-5198;GDSC2	NDUFS2	900	0.244857	21.7913	22	3.0397e-06	0.00812304	0.213407	18.0349	2.16891e-05	0.00749224	0.52011	IDH1	3	0.0674427
1079;Dasatinib;GDSC2	CCT7	911	0.315352	12.8387	22	0.000339526	0.00812951	0.596829	36.4547	1.56253e-09	2.05282e-08	0.601441	ABL1;KIT;PDGFRA;PDGFRB;SRC	-	-0.717973
1494;SN-38;GDSC1	LUC7L3	880	-0.34079	14.1089	22	0.000172522	0.0081725	-0.165772	3.79973	0.051261	0.197188	0.565692	TOP1	4	0.269203
1936;Savolitinib;GDSC2	RBM3	873	-0.152763	15.1245	22	0.00010065	0.00817926	-0.107532	8.60885	0.00334534	0.0704997	0.624177	MET	-	-1.30681
2109;AZ6102;GDSC2	PPIH	902	0.310711	14.8609	22	0.000115739	0.00819519	0.240247	11.6127	0.000655014	0.0181791	0.412031	TNKS;TNKS2	-	0.822086
1561;Taselisib;GDSC2	MRPL12	914	0.498428	23.1721	22	1.48129e-06	0.00819896	0.149964	2.50328	0.113609	0.30076	0.469056	PIK3CA;PIK3CD;PIK3CG	-	-0.151867
1003;Camptothecin;GDSC2	BTF3	896	-0.174854	12.4833	22	0.0004106	0.00820607	-0.151732	9.81761	0.00172848	0.0143462	0.686693	TOP1	4	0.440233
1003;Camptothecin;GDSC2	CENPU	132	0.513079	12.49	22	0.000409128	0.00820607	0.393685	6.89443	0.00864648	0.0463725	0.686693	TOP1	3	0.440233
1091;BMS-536924;GDSC2	ATP5MG	906	-0.243763	17.2526	22	3.27249e-05	0.00822139	-0.215303	12.647	0.00037616	0.0135999	0.402413	IGF1R;INSR	-	0.171857
1088;Irinotecan;GDSC2	NEDD8	902	-0.253084	16.4261	22	5.05839e-05	0.00822286	-0.248215	19.0979	1.2418e-05	0.000463744	0.659346	TOP1	2	0.232483
1941;Sepantronium bromide;GDSC2	PHGDH	854	0.20206	17.8198	22	2.42839e-05	0.00823001	0.0726211	4.04383	0.0443332	0.230291	0.594962	BIRC5	3	0.832004
1941;Sepantronium bromide;GDSC2	DDX50	906	-0.500756	17.7408	22	2.53139e-05	0.00823001	-0.42115	19.7462	8.84351e-06	0.00106257	0.594962	BIRC5	5+	0.832004
1248;Daporinad;GDSC1	OGT	787	-0.641975	13.7577	22	0.000207966	0.00823819	-0.802005	23.0877	1.54776e-06	0.000111996	0.620029	NAMPT	4	0.15487
1003;Camptothecin;GDSC2	EIF4G1	916	-0.229847	12.4679	22	0.000414005	0.00824436	-0.137157	4.60082	0.0319566	0.121172	0.686693	TOP1	2	0.440233
2045;AMG-319;GDSC2	KYAT1	63	-0.829063	21.821	21	2.99308e-06	0.00825343	-0.566121	8.59084	0.00337858	0.0705791	0.634129	PIK3CA;PIK3CD;PIK3CG	-	-0.655076
2045;AMG-319;GDSC2	WDR33	865	0.296473	22.3387	22	2.28548e-06	0.00825343	0.297544	23.5749	1.20147e-06	0.00132522	0.634129	PIK3CA;PIK3CD;PIK3CG	-	-0.655076
207;AS601245;GDSC1	NOP58	812	-0.310951	14.8575	22	0.000115945	0.00827479	-0.243203	10.1389	0.00145172	0.0175762	0.231698	MAPK8;MAPK9	-	0.708496
1924;Ipatasertib;GDSC2	SEC16A	902	-0.29907	16.5287	22	4.79183e-05	0.0082764	-0.482235	66.8633	2.91009e-16	1.60841e-12	0.471556	AKT1;AKT3	-	-0.406607
167;OSU-03012;GDSC1	ACIN1	812	-0.53084	20.4521	22	6.11418e-06	0.00829388	-0.422477	19.0271	1.28878e-05	0.00241135	0.32982	PDPK1	3	0.949821
447;ETP-45835;GDSC1	RPS20	857	-0.118434	17.49	22	2.88825e-05	0.00830297	-0.120142	20.5225	5.89336e-06	0.00107298	0.549786	MKNK1;MKNK2	-	-0.18281
1494;SN-38;GDSC1	FKBP3	883	-0.185231	14.0614	22	0.000176941	0.00831019	-0.0822662	3.49885	0.0614113	0.220703	0.565692	TOP1	3	0.269203
1268;XAV939;GDSC1	FAR1	627	-0.204028	23.1176	22	1.52392e-06	0.00832667	-0.205007	22.2034	2.45238e-06	0.000181078	0.438663	TNKS;TNKS2	-	-0.592385
1248;Daporinad;GDSC1	PSMA3	824	-0.479142	13.721	22	0.000212073	0.00834001	-0.412866	10.832	0.000997631	0.00995048	0.620029	NAMPT	3	0.15487
1960;SYK_9721;GDSC2	RFC3	672	0.300061	16.8088	22	4.13416e-05	0.00834159	0.260172	14.6966	0.000126275	0.0191541	0.573432	SYK	3	-0.0280894
1960;SYK_9721;GDSC2	SNRPE	705	-0.460283	16.8472	22	4.05129e-05	0.00834159	-0.437068	15.7422	7.25866e-05	0.0137629	0.573432	SYK	3	-0.0280894
1960;SYK_9721;GDSC2	COX6A1	431	-0.245707	16.7598	22	4.24228e-05	0.00834159	-0.239903	17.1443	3.46451e-05	0.00829634	0.573432	SYK	3	-0.0280894
1997;WEHI-539;GDSC2	SDF4	843	0.313991	19.1544	22	1.20561e-05	0.00834283	0.307773	26.4573	2.69423e-07	0.000135593	0.462995	BCL2L1	-	-1.10963
1494;SN-38;GDSC1	HSP90AB1	885	-0.201521	14.0378	22	0.000179172	0.00834366	-0.107724	4.72443	0.0297371	0.14479	0.565692	TOP1	3	0.269203
1393;Gemcitabine;GDSC1	CSDE1	862	-0.25031	21.8521	22	2.9449e-06	0.00836717	-0.204498	16.9011	3.93786e-05	0.0011982	0.494469			0.515623
1393;Gemcitabine;GDSC1	TMEM245	587	0.322551	21.7815	22	3.05539e-06	0.00836717	0.0184479	0.092572	0.760932	0.901309	0.494469			0.515623
1936;Savolitinib;GDSC2	MRPL15	902	0.288049	15.0527	22	0.000104548	0.00837292	0.230145	10.9593	0.000931327	0.0351326	0.624177	MET	3	-1.30681
207;AS601245;GDSC1	ARL15	197	0.38457	14.7957	22	0.000119809	0.00838674	0.336534	16.9559	3.82575e-05	0.00193933	0.231698	MAPK8;MAPK9	-	0.708496
207;AS601245;GDSC1	CSTB	809	0.120664	14.7832	22	0.000120606	0.00838674	0.041746	2.96538	0.0850645	0.259051	0.231698	MAPK8;MAPK9	-	0.708496
182;Obatoclax Mesylate;GDSC1	EPS15L1	758	0.400276	16.2932	22	5.4258e-05	0.00839448	0.355394	16.8998	3.94054e-05	0.00426761	0.348183	BCL2;BCL2L1;BCL2L2;MCL1	-	0.617476
1078;Imatinib;GDSC2	RMND1	83	0.511883	20.8908	22	4.86226e-06	0.0084117	0.189195	3.92721	0.0475107	0.622922	0.584781	ABL1;KIT;PDGFRA	-	-1.96949
1003;Camptothecin;GDSC2	COPS4	897	-0.254888	12.4233	22	0.000424005	0.00841322	-0.263087	14.5196	0.000138709	0.00232695	0.686693	TOP1	2	0.440233
1494;SN-38;GDSC1	PUF60	885	-0.407391	14.004	22	0.000182427	0.00842382	-0.309932	9.02224	0.00266715	0.0300327	0.565692	TOP1	3	0.269203
2309;AC220;GDSC2	CALR	563	-0.348929	19.2879	22	1.12416e-05	0.00843806	-0.164613	7.75318	0.00536181	0.25298	0.505922	FLT3	3	-1.28449
2309;AC220;GDSC2	ZNF207	559	0.346777	19.4212	22	1.04837e-05	0.00843806	0.224905	9.05195	0.00262415	0.179531	0.505922	FLT3	4	-1.28449
2309;AC220;GDSC2	ENY2	562	0.418804	19.074	22	1.25747e-05	0.00843806	0.204263	5.75949	0.0163998	0.360529	0.505922	FLT3	4	-1.28449
2309;AC220;GDSC2	ARFGEF2	75	-0.747805	19.0095	22	1.30066e-05	0.00843806	-0.691409	17.566	2.77509e-05	0.0297706	0.505922	FLT3	3	-1.28449
2309;AC220;GDSC2	GPATCH11	198	0.502523	20.6707	22	5.4545e-06	0.00843806	0.272228	8.1736	0.00425044	0.229789	0.505922	FLT3	-	-1.28449
2309;AC220;GDSC2	CRYZL1	145	0.547884	19.5073	22	1.00217e-05	0.00843806	0.499812	17.6487	2.65702e-05	0.0297706	0.505922	FLT3	-	-1.28449
1190;Gemcitabine;GDSC2	UBE2N	896	-0.45398	19.5873	22	9.61063e-06	0.00844635	-0.368468	16.3983	5.13326e-05	0.0197685	0.624755			0.295512
1190;Gemcitabine;GDSC2	PPP2R1A	906	-0.567828	18.532	22	1.67077e-05	0.00844635	-0.440209	12.826	0.000341828	0.0380186	0.624755			0.295512
1190;Gemcitabine;GDSC2	EIF2AK2	896	-0.50869	18.9976	22	1.30885e-05	0.00844635	-0.490599	25.5425	4.32738e-07	0.00239304	0.624755			0.295512
1190;Gemcitabine;GDSC2	RNH1	898	-0.374233	17.7087	22	2.57452e-05	0.00844635	-0.170879	5.43884	0.0196937	0.170967	0.624755			0.295512
1190;Gemcitabine;GDSC2	MAT2A	876	-0.409696	18.934	22	1.35322e-05	0.00844635	-0.347231	14.2916	0.000156558	0.0257109	0.624755			0.295512
1190;Gemcitabine;GDSC2	AKR1A1	877	-0.367505	17.6749	22	2.62065e-05	0.00844635	-0.151333	4.46251	0.0346466	0.218877	0.624755			0.295512
1190;Gemcitabine;GDSC2	ALDH9A1	906	-0.649942	17.9588	22	2.25733e-05	0.00844635	-0.279435	6.82388	0.00899468	0.119627	0.624755			0.295512
1190;Gemcitabine;GDSC2	FASN	906	-0.342421	17.597	22	2.73015e-05	0.00844635	-0.057703	0.698019	0.40345	0.707605	0.624755			0.295512
1190;Gemcitabine;GDSC2	VPS35	902	-0.483641	18.2209	22	1.96712e-05	0.00844635	-0.277926	6.76426	0.00930012	0.121434	0.624755			0.295512
1190;Gemcitabine;GDSC2	PTGES3	902	-0.341768	18.3137	22	1.87357e-05	0.00844635	-0.282049	14.9204	0.000112145	0.0257109	0.624755			0.295512
1190;Gemcitabine;GDSC2	TRIP10	655	-0.563539	17.6086	22	2.71356e-05	0.00844635	-0.403271	12.6066	0.000384382	0.0380186	0.624755			0.295512
1190;Gemcitabine;GDSC2	EPS15L1	855	-0.634705	17.5838	22	2.74926e-05	0.00844635	-0.422622	10.1187	0.00146776	0.0555941	0.624755			0.295512
1190;Gemcitabine;GDSC2	RPSA	906	-0.436731	18.7979	22	1.45324e-05	0.00844635	-0.309344	10.7622	0.00103592	0.0506457	0.624755			0.295512
1372;Trametinib;GDSC2	SMC2	906	0.378336	20.4546	22	6.10639e-06	0.00845124	0.706732	56.246	6.39476e-14	7.53221e-12	0.62639	MAP2K1;MAP2K2	-	-0.752496
1248;Daporinad;GDSC1	TCP1	824	-0.442625	13.6807	22	0.000216666	0.00845931	-0.480773	19.1958	1.1797e-05	0.000467316	0.620029	NAMPT	3	0.15487
1079;Dasatinib;GDSC2	RPS12	911	0.261931	12.752	22	0.000355636	0.00847855	0.521577	39.2565	3.71622e-10	5.58543e-09	0.601441	ABL1;KIT;PDGFRA;PDGFRB;SRC	-	-0.717973
2109;AZ6102;GDSC2	RPL34	904	0.271177	14.7485	22	0.000122842	0.00848073	0.217708	10.5489	0.00116256	0.0255809	0.412031	TNKS;TNKS2	-	0.822086
2109;AZ6102;GDSC2	MCM2	902	0.16081	14.7493	22	0.00012279	0.00848073	0.158008	17.4732	2.91379e-05	0.00324504	0.412031	TNKS;TNKS2	-	0.822086
1862;MG-132;GDSC2	ERP44	915	-0.244516	17.1117	22	3.52448e-05	0.00848327	-0.145668	14.6032	0.000132686	0.0108022	0.54177			1.22001
1427;AZD5582;GDSC1	AP1M2	222	0.817225	16.1823	21	5.753e-05	0.00849423	0.748645	16.3874	5.16278e-05	0.000959328	0.579682	BIRC2;BIRC3;XIAP	-	-1.08435
1460;PARP_9482;GDSC1	RPL12	861	-0.687942	19.3459	22	1.09051e-05	0.00852621	-0.662778	18.8264	1.43173e-05	0.00127294	0.570401	PARP1;PARP2;PARP5A	-	-0.312928
1239;YK-4-279;GDSC2	NCKAP1L	98	-0.570716	18.9372	22	1.35091e-05	0.00854439	-0.405879	10.5173	0.0011826	0.0275447	0.659115	DHX9	3	0.646093
1239;YK-4-279;GDSC2	EIF4E	898	-0.26328	19.1217	22	1.22644e-05	0.00854439	-0.240762	20.7285	5.29224e-06	0.00108234	0.659115	DHX9	2	0.646093
1239;YK-4-279;GDSC2	LRRC47	903	-0.24684	19.6365	22	9.36648e-06	0.00854439	-0.24295	27.3908	1.66219e-07	0.000143425	0.659115	DHX9	3	0.646093
[truncated: 101,373 more rows]

## Sheet: All CRISPR-Protein associations
Table S5. Drug-protein and CRISPR-protein association analysis. Related to Figure 4 and Figure 5.
y_id	x_id	n	beta	lr	covs	pval	fdr	nc_beta	nc_lr	nc_pval	nc_fdr	r2	ppi	skew
HNRNPH1	HNRNPH1	517	-0.595303	81.7751	23	1.52491e-19	7.55134e-16	-0.720725	158.031	3.04772e-36	1.50923e-32	0.528568	T	0.115909
TP53	REXO4	473	-0.401025	63.5107	23	1.59499e-15	7.89839e-12	-0.345883	55.2676	1.05188e-13	1.30223e-10	0.367658	3	1.45429
GPI	NDUFS1	517	0.273447	57.2478	23	3.84211e-14	1.90261e-10	0.282302	60.4127	7.69168e-15	3.80892e-11	0.200365	3	-1.16887
MDM2	REXO4	473	0.442949	52.3909	23	4.54831e-13	2.25232e-09	0.391295	46.7875	7.91169e-12	1.30596e-08	0.288283	4	-1.48338
DOCK9	ZNF598	375	0.134136	51.0816	23	8.86045e-13	4.3877e-09	0.111107	38.7256	4.87761e-10	2.41539e-06	0.207216	-	-3.21958
GPI	NDUFS6	516	0.188954	48.0097	23	4.24123e-12	1.05013e-08	0.204391	56.6304	5.25924e-14	1.30219e-10	0.200365	4	-1.16887
CTNNB1	CTNNB1	457	-0.151068	48.6547	23	3.05238e-12	1.51001e-08	-0.130487	28.5628	9.07092e-08	1.06842e-05	0.279347	T	-2.53105
DDX39B	DDX39B	517	-0.314545	48.3193	23	3.62171e-12	1.79347e-08	-0.287539	41.2409	1.34574e-10	2.22137e-07	0.280203	T	-0.632077
MEGF6	CEP44	80	0.218892	47.1284	23	6.64861e-12	3.29239e-08	0.0768328	13.3113	0.000263807	0.291251	0.0508848	-	-2.29835
PRKAR1A	PRKAR1A	511	-0.128895	45.4277	23	1.58379e-11	7.84291e-08	-0.18097	101.626	6.70574e-24	3.32068e-20	0.463802	T	-0.995845
PARD6B	PDCD6IP	517	0.16322	44.1783	23	2.99789e-11	1.48456e-07	0.101289	22.3584	2.26225e-06	0.000153461	0.386506	4	-1.77724
PARD6B	ARCN1	517	0.172233	42.0925	23	8.70553e-11	2.15549e-07	0.127288	25.3773	4.71431e-07	5.2816e-05	0.386506	3	-1.77724
STAG1	RAD21	517	0.29123	42.526	23	6.97506e-11	3.45405e-07	0.233687	33.5402	6.98064e-09	3.45681e-05	0.00368725	1	-2.69596
PARD6B	TPD52L2	517	0.170644	40.1227	23	2.38503e-10	3.93689e-07	0.0595808	6.12418	0.0133345	0.0705474	0.386506	-	-1.77724
GPI	NDUFV2	516	0.238937	40.0295	23	2.50152e-10	4.12917e-07	0.245391	43.485	4.2722e-11	5.07593e-08	0.200365	4	-1.16887
USP17L5	REXO4	473	0.424866	41.9366	23	9.42817e-11	4.66883e-07	0.33486	33.5094	7.09212e-09	3.51202e-05	0.300571	5+	-0.837583
PLTP	VPS37B	71	-0.119993	41.6339	23	1.10066e-10	5.45045e-07	-0.0795022	13.1512	0.000287333	0.36608	0.199539	3	-0.266603
ENO2	SRGAP2	160	0.169951	41.595	23	1.12279e-10	5.56005e-07	0.133169	30.4402	3.4431e-08	0.000170502	0.0923436	3	-3.84294
FUBP1	KHSRP	517	0.171449	41.0237	23	1.50391e-10	7.44737e-07	0.215654	84.8275	3.2557e-20	1.61222e-16	-0.0333266	3	-0.560404
PARD6B	ANXA7	516	0.152655	38.1588	23	6.52134e-10	8.07342e-07	0.0805462	12.7866	0.000349108	0.00462644	0.386506	4	-1.77724
RPL22L1	RPL22L1	141	-0.255752	40.3526	23	2.12019e-10	1.04992e-06	-0.258842	69.2707	8.58342e-17	4.25051e-13	0.100286	T	-1.40907
PARD6B	YWHAZ	517	0.124945	37.0551	23	1.14841e-09	1.13738e-06	0.0840857	18.6627	1.56002e-05	0.000488937	0.386506	2	-1.77724
PSMD3	TRMT112	516	0.208898	40.0142	23	2.52125e-10	1.24852e-06	0.171676	33.8448	5.96887e-09	2.49361e-05	0.278424	3	-0.464449
GPI	NDUFA2	515	0.196561	36.793	23	1.31358e-09	1.62622e-06	0.207558	40.8932	1.60777e-10	1.05165e-07	0.200365	4	-1.16887
STAG1	SMC1A	517	0.319911	38.1042	23	6.70645e-10	1.66052e-06	0.222288	25.6332	4.12873e-07	0.00102227	0.00368725	1	-2.69596
GPI	NDUFA12	495	0.183518	35.7986	23	2.18807e-09	1.80588e-06	0.199401	40.7854	1.69894e-10	1.05165e-07	0.200365	4	-1.16887
GPI	NDUFV1	517	0.221849	35.8946	23	2.08289e-09	1.80588e-06	0.231924	38.4226	5.69677e-10	2.56458e-07	0.200365	3	-1.16887
COPRS	GIT1	323	0.175879	39.2783	23	3.67508e-10	1.81806e-06	0.152123	36.7203	1.36355e-09	6.74546e-06	0.126488	4	-4.72167
STAT3	PNPT1	517	-0.186607	39.2706	23	3.68963e-10	1.8271e-06	-0.0994927	17.6976	2.58957e-05	0.0160294	0.366937	3	-3.64817
PARD6B	COPZ1	516	0.148642	34.8329	23	3.59257e-09	1.97671e-06	0.130248	27.392	1.66121e-07	2.93796e-05	0.386506	3	-1.77724
PARD6B	FARSB	517	0.133039	34.8347	23	3.58922e-09	1.97671e-06	0.11987	32.7863	1.02869e-08	1.15792e-05	0.386506	5+	-1.77724
PARD6B	GAPDH	517	0.110216	35.1053	23	3.12357e-09	1.97671e-06	0.09375	30.4025	3.51079e-08	1.88653e-05	0.386506	3	-1.77724
PSMB5	TAPBP	467	0.237095	39.0359	23	4.16084e-10	2.06045e-06	0.265548	72.8378	1.40754e-17	3.48507e-14	0.443112	3	0.789344
CCL3	TNFRSF10A	85	-0.18148	38.9491	23	4.34991e-10	2.15408e-06	-0.134295	22.1264	2.55281e-06	0.0126415	-0.011944	3	0.312834
PARD6B	RPS28	517	0.132551	34.0486	23	5.37536e-09	2.19171e-06	0.121743	28.4062	9.83491e-08	2.30151e-05	0.386506	3	-1.77724
PARD6B	YWHAG	517	0.133787	34.1468	23	5.11082e-09	2.19171e-06	0.110639	30.1176	4.06619e-08	1.88653e-05	0.386506	3	-1.77724
PARD6B	LRRC47	514	0.139823	33.9162	23	5.75368e-09	2.19171e-06	0.100355	20.9401	4.73866e-06	0.000217277	0.386506	5+	-1.77724
PARD6B	G3BP1	517	0.1487	34.3066	23	4.70771e-09	2.19171e-06	0.138403	28.8599	7.78053e-08	2.15792e-05	0.386506	4	-1.77724
GPI	NDUFA7	509	0.156835	35.0554	23	3.20461e-09	2.26703e-06	0.170739	40.2177	2.27182e-10	1.25e-07	0.200365	4	-1.16887
TM2D3	COL5A1	87	-0.221556	38.7587	20	4.79578e-10	2.37487e-06	-0.0784069	8.81131	0.00299368	0.212111	0.189109	-	-0.67746
PARD6B	PRDX1	517	0.105333	33.1507	23	8.52876e-09	2.81563e-06	0.0613959	14.2924	0.000156492	0.00246015	0.386506	4	-1.77724
PARD6B	TPD52	484	0.121384	33.1557	23	8.50659e-09	2.81563e-06	0.0563421	10.0966	0.00148543	0.014228	0.386506	3	-1.77724
GPI	COX5B	517	0.16967	34.1315	23	5.15108e-09	3.18852e-06	0.192418	48.0218	4.21496e-12	6.9575e-09	0.200365	4	-1.16887
PARD6B	PRDX6	517	0.110182	32.7685	23	1.03815e-08	3.21307e-06	0.0525665	8.77591	0.00305235	0.0245377	0.386506	3	-1.77724
RBM4	CHMP1B	321	0.170706	37.9464	23	7.27143e-10	3.60081e-06	0.138045	29.6623	5.14264e-08	0.000160351	0.179073	3	-0.665767
TNK1	GSDME	153	0.113224	37.8664	23	7.57594e-10	3.7516e-06	0.0727207	19.0569	1.2688e-05	0.0628308	0.233813	-	-0.311946
CCND1	ANO1	72	-0.818994	37.78	22	7.91908e-10	3.91757e-06	-0.309623	7.67227	0.00560757	0.0620597	0.358347	3	-0.442509
PRR7	ZNF598	375	0.135459	37.4934	23	9.17209e-10	4.54202e-06	0.126935	34.9877	3.31801e-09	1.64308e-05	0.22993	-	-1.88704
WT1	PPP2CA	352	0.126638	37.465	23	9.30678e-10	4.60872e-06	0.127878	38.5221	5.41373e-10	2.68088e-06	-0.0805286	3	-2.04761
PARD6B	PSMA5	517	0.140031	31.5705	23	1.92327e-08	5.60236e-06	0.115865	21.023	4.538e-06	0.000214399	0.386506	3	-1.77724
PARD6B	EIF4B	516	0.107298	31.1334	23	2.40891e-08	6.27838e-06	0.0872768	21.6918	3.20157e-06	0.000174833	0.386506	3	-1.77724
GDF3	RAB3B	90	-0.279588	36.8599	22	1.26931e-09	6.28561e-06	-0.106967	9.49864	0.00205624	0.4073	0.138216	-	-1.88638
PARD6B	HDLBP	515	0.143163	30.8443	23	2.79578e-08	6.71938e-06	0.105424	21.5967	3.36437e-06	0.000177238	0.386506	4	-1.77724
PARD6B	RPSA	517	0.12316	30.8074	23	2.8495e-08	6.71938e-06	0.117596	28.7666	8.16469e-08	2.15792e-05	0.386506	3	-1.77724
CEP57L1	NGFR	66	0.101187	36.6642	22	1.40335e-09	6.94937e-06	0.0563769	12.0549	0.000516556	0.697696	0.108785	-	-0.364558
PARD6B	PA2G4	517	0.126926	30.47	23	3.39078e-08	6.99381e-06	0.107409	23.8586	1.03679e-06	9.16821e-05	0.386506	3	-1.77724
PARD6B	CAP1	517	0.111461	30.3915	23	3.5308e-08	6.99381e-06	0.0836087	21.8195	2.99538e-06	0.000168558	0.386506	3	-1.77724
PARD6B	RAD23B	517	0.133684	30.1773	23	3.94307e-08	7.23189e-06	0.124748	27.9781	1.22699e-07	2.49183e-05	0.386506	3	-1.77724
PARD6B	EIF2S1	517	0.166164	29.9189	23	4.50494e-08	7.31199e-06	0.164093	28.331	1.02248e-07	2.30151e-05	0.386506	3	-1.77724
PARD6B	COPB2	517	0.160204	29.9542	23	4.42366e-08	7.31199e-06	0.128799	20.7962	5.10848e-06	0.000227902	0.386506	3	-1.77724
PARD6B	EEF1D	517	0.126253	29.888	23	4.57737e-08	7.31199e-06	0.0959248	17.1065	3.5342e-05	0.00082166	0.386506	3	-1.77724
PARD6B	DNAJA2	517	0.180987	29.9859	23	4.35195e-08	7.31199e-06	0.15494	27.1624	1.87057e-07	3.08769e-05	0.386506	3	-1.77724
LCE1A	MRTFB	75	-0.370702	36.5035	23	1.52391e-09	7.5464e-06	-0.221103	10.5664	0.00115162	0.633649	-0.138406	-	-0.572869
CLBA1	RAB3B	90	-0.16328	36.1946	22	1.78566e-09	8.84259e-06	-0.0493536	5.58356	0.0181299	0.277658	0.229441	-	0.201118
IARS2	IARS2	517	0.29891	36.1366	23	1.83964e-09	9.10988e-06	0.299055	66.4102	3.66209e-16	1.81347e-12	0.178681	T	-0.17133
PSMB5	PSMB8	380	0.241396	34.7264	23	3.79455e-09	9.39531e-06	0.381075	85.8292	1.96163e-20	9.71401e-17	0.443112	1	0.789344
ZDHHC8	NCDN	99	-0.166913	36.0455	23	1.92768e-09	9.54588e-06	-0.140968	22.7233	1.87089e-06	0.00926464	0.0713814	-	-0.379432
ACVR1	ALDH1A2	69	-0.125217	36.0027	23	1.97041e-09	9.75745e-06	-0.118447	27.9166	1.26657e-07	0.000627207	-0.00713356	4	-0.431219
TP53	DDB1	517	0.380872	34.6483	23	3.94978e-09	9.77965e-06	0.278801	17.7872	2.47046e-05	0.000675896	0.367658	2	1.45429
PARD6B	RPS19	517	0.164448	29.2186	23	6.46566e-08	1.00056e-05	0.155763	26.0862	3.26502e-07	4.49122e-05	0.386506	3	-1.77724
ABL2	UBASH3B	63	0.155458	35.9112	23	2.06522e-09	1.0227e-05	0.0892878	12.0233	0.000525399	0.860751	0.221348	-	0.0706912
RPL35	REXO4	473	0.23277	35.8795	23	2.09902e-09	1.03944e-05	0.218315	40.6078	1.8606e-10	9.2137e-07	0.0409355	3	-0.493061
PARD6B	EIF5	514	0.111019	28.934	23	7.48855e-08	1.04445e-05	0.117112	30.863	2.76895e-08	1.71398e-05	0.386506	3	-1.77724
PARD6B	USP14	515	0.120376	28.9072	23	7.59292e-08	1.04445e-05	0.108166	29.1436	6.72069e-08	2.12757e-05	0.386506	3	-1.77724
PARD6B	YWHAE	517	0.130516	29.0276	23	7.13548e-08	1.04445e-05	0.1163	25.9617	3.48253e-07	4.66094e-05	0.386506	3	-1.77724
PARD6B	PCBP2	517	0.175783	28.9976	23	7.24695e-08	1.04445e-05	0.15452	25.7499	3.88642e-07	4.81139e-05	0.386506	3	-1.77724
RNF167	ITSN1	63	-0.22379	35.7509	23	2.24233e-09	1.1104e-05	-0.127534	14.2347	0.000161368	0.0710917	0.145482	-	0.11992
GIMAP2	SNX8	65	0.133028	35.7064	23	2.29404e-09	1.13601e-05	0.0898567	18.7896	1.45958e-05	0.0361391	0.0135142	-	-0.0398626
PARD6B	PSMA2	517	0.143633	28.6713	23	8.57654e-08	1.14787e-05	0.128347	21.6995	3.18872e-06	0.000174833	0.386506	3	-1.77724
PCP4L1	EMC7	515	0.128164	35.5676	23	2.46347e-09	1.21991e-05	0.064115	12.7699	0.000352234	0.145239	-0.0178333	-	-0.568195
GPI	COX7A2	515	0.143026	31.2491	23	2.26947e-08	1.24871e-05	0.159412	39.7222	2.92777e-10	1.44983e-07	0.200365	4	-1.16887
PARD6B	PLPBP	474	0.144012	28.3437	23	1.01578e-07	1.25754e-05	0.0797935	14.7375	0.000123564	0.00203285	0.386506	-	-1.77724
HS2ST1	AURKA	103	0.242116	35.432	23	2.64111e-09	1.30788e-05	0.178387	22.0653	2.63526e-06	0.00652491	0.315037	3	-1.35737
SUCLA2	SLFN11	68	0.381525	35.3935	23	2.6939e-09	1.33402e-05	0.221367	13.2985	0.000265614	0.294977	0.00419185	-	-1.80115
PARD6B	EIF3I	517	0.115815	28.1583	23	1.11785e-07	1.35014e-05	0.113061	27.633	1.46659e-07	2.68983e-05	0.386506	3	-1.77724
PARD6B	OLA1	515	0.118115	28.0856	23	1.16064e-07	1.36845e-05	0.0877436	17.2689	3.24446e-05	0.000790262	0.386506	3	-1.77724
PARD6B	PSMA1	517	0.138781	27.9846	23	1.22283e-07	1.39684e-05	0.118677	19.5195	9.95769e-06	0.000365263	0.386506	3	-1.77724
PARD6B	YWHAB	517	0.112157	27.8517	23	1.3098e-07	1.39684e-05	0.0889443	17.3113	3.17293e-05	0.000790262	0.386506	3	-1.77724
PARD6B	COPG1	515	0.13366	27.6959	23	1.4196e-07	1.39684e-05	0.0903601	13.8922	0.000193605	0.00288775	0.386506	3	-1.77724
PARD6B	ANXA11	512	0.119396	27.7163	23	1.40474e-07	1.39684e-05	0.0182686	0.95326	0.328891	0.557763	0.386506	-	-1.77724
PARD6B	MAPRE1	515	0.114068	27.8964	23	1.27988e-07	1.39684e-05	0.103972	26.4238	2.74148e-07	4.11388e-05	0.386506	2	-1.77724
NDC1	NUP35	517	0.2505	35.2522	23	2.89659e-09	1.43439e-05	0.243928	38.0704	6.82378e-10	3.37914e-06	0.173063	1	-0.860028
GPI	NDUFS4	489	0.16646	30.7444	23	2.94354e-08	1.45764e-05	0.171769	31.4665	2.0291e-08	7.72931e-06	0.200365	4	-1.16887
PARD6B	EIF2S2	517	0.155522	27.382	23	1.66978e-07	1.4639e-05	0.154292	24.128	9.01383e-07	8.42198e-05	0.386506	3	-1.77724
PARD6B	NUDC	515	0.112933	27.5019	23	1.56941e-07	1.4639e-05	0.108623	29.1756	6.61069e-08	2.12757e-05	0.386506	2	-1.77724
PARD6B	CCT4	517	0.123783	27.4693	23	1.59607e-07	1.4639e-05	0.109464	21.9671	2.7736e-06	0.00016351	0.386506	3	-1.77724
PARD6B	COPA	517	0.156897	27.3644	23	1.68502e-07	1.4639e-05	0.123557	18.7981	1.45312e-05	0.000464248	0.386506	3	-1.77724
PARD6B	RACK1	517	0.11685	27.4097	23	1.64601e-07	1.4639e-05	0.0998819	20.9807	4.6393e-06	0.000214708	0.386506	-	-1.77724
PARD6B	PSMA6	517	0.12809	27.4387	23	1.62152e-07	1.4639e-05	0.107957	18.634	1.58372e-05	0.000493244	0.386506	3	-1.77724
PARD6B	SERPINB6	453	0.103256	27.2979	23	1.74401e-07	1.48902e-05	0.0674833	16.686	4.41055e-05	0.000966419	0.386506	3	-1.77724
PARD6B	COPE	512	0.158761	27.1591	23	1.87377e-07	1.54649e-05	0.138197	21.3446	3.83692e-06	0.000191923	0.386506	3	-1.77724
NFIB	CEP97	64	0.357793	35.0986	23	3.13423e-09	1.55207e-05	0.2766	24.0665	9.30667e-07	0.00460866	0.131256	4	-4.17396
NR2F2	CRABP1	62	-0.118363	34.8909	23	3.48715e-09	1.72684e-05	-0.036044	6.26535	0.0123122	0.485677	0.212853	5+	-0.878439
PARD6B	VTA1	494	0.127154	26.6871	23	2.39213e-07	1.80489e-05	0.120422	26.7512	2.31409e-07	3.69657e-05	0.386506	3	-1.77724
PARD6B	CAPN1	511	0.127174	26.6756	23	2.4064e-07	1.80489e-05	0.0643921	8.86211	0.00291151	0.0238311	0.386506	3	-1.77724
PARD6B	DNAJB1	516	0.115555	26.7789	23	2.28117e-07	1.80489e-05	0.0957723	20.3232	6.54039e-06	0.00026767	0.386506	3	-1.77724
PARD6B	SERBP1	516	0.128109	26.738	23	2.32999e-07	1.80489e-05	0.122906	24.6946	6.71709e-07	6.78838e-05	0.386506	3	-1.77724
PARD6B	PLIN3	509	0.109296	26.4785	23	2.66481e-07	1.91248e-05	0.0560522	11.5318	0.000684152	0.00784241	0.386506	4	-1.77724
PARD6B	TUBGCP2	424	0.162824	26.402	23	2.77252e-07	1.96136e-05	0.172909	29.3556	6.02409e-08	2.12757e-05	0.386506	3	-1.77724
PARD6B	CCT8	517	0.116215	26.3706	23	2.81795e-07	1.96542e-05	0.104665	22.2025	2.4535e-06	0.000157067	0.386506	3	-1.77724
PARD6B	KIF5B	514	0.133119	26.3337	23	2.87235e-07	1.97554e-05	0.113469	22.9683	1.64691e-06	0.00013154	0.386506	2	-1.77724
TRMT61A	MSL1	70	0.234931	34.5551	23	4.14365e-09	2.05194e-05	0.180825	22.3182	2.31006e-06	0.00117635	0.40286	5+	-0.79964
ZMYM5	EML3	81	-0.125853	34.5017	23	4.25884e-09	2.10898e-05	-0.093637	21.3639	3.79855e-06	0.0188104	0.238182	-	-0.377035
ANKRD1	TRPS1	63	-0.15747	34.4724	23	4.32332e-09	2.13874e-05	-0.0715666	10.6181	0.00111989	0.534058	0.152125	4	-0.212701
PARD6B	ANP32B	516	0.120182	26.1435	23	3.16965e-07	2.15015e-05	0.106681	22.1822	2.47956e-06	0.000157067	0.386506	4	-1.77724
LEMD2	ATP6AP2	385	-0.212857	34.4634	23	4.34349e-09	2.15089e-05	-0.239601	46.4535	9.38195e-12	7.74323e-09	0.449598	4	-1.08848
PARD6B	YWHAQ	517	0.102568	26.0691	23	3.29419e-07	2.17703e-05	0.0852339	22.1621	2.50571e-06	0.000157067	0.386506	3	-1.77724
PARD6B	UBA1	517	0.11271	26.0673	23	3.2972e-07	2.17703e-05	0.0806425	18.1893	2.00004e-05	0.000572497	0.386506	3	-1.77724
PARD6B	GSPT1	506	0.107068	25.9463	23	3.5104e-07	2.2873e-05	0.103466	26.1916	3.09159e-07	4.37416e-05	0.386506	3	-1.77724
PARD6B	PPP2R1A	517	0.151056	25.9068	23	3.58303e-07	2.30431e-05	0.151156	27.9298	1.25799e-07	2.49183e-05	0.386506	2	-1.77724
PARD6B	APEX1	515	0.13128	25.8772	23	3.63844e-07	2.30994e-05	0.107215	20.6575	5.49213e-06	0.000236496	0.386506	3	-1.77724
PTDSS1	FAR1	396	-0.201555	34.3235	23	4.66708e-09	2.31114e-05	-0.179212	28.8209	7.93899e-08	0.000393139	0.208758	-	-1.8168
MYOT	L3HYPDH	65	-0.245266	34.3085	22	4.70318e-09	2.32902e-05	-0.119339	11.9658	0.000541852	0.347812	0.335719	-	-0.610695
H2AZ1	KYNU	80	-0.339041	34.3074	23	4.70589e-09	2.33036e-05	-0.137693	11.782	0.000598072	0.0224368	0.39662	-	-0.611087
LETM2	VRK2	68	0.269998	34.1758	23	5.03522e-09	2.49344e-05	0.156972	8.01846	0.00463029	0.368524	0.0220244	-	-1.41018
EMC7	ATP6V0D1	504	0.22237	34.1519	23	5.09738e-09	2.52422e-05	0.176843	25.0756	5.51272e-07	0.00136495	0.190451	4	-0.327756
ABHD13	CETN2	65	0.280387	34.1218	23	5.17689e-09	2.5636e-05	0.218237	18.3068	1.88033e-05	0.0889815	0.324653	-	-0.297289
DMRT1	ZNF598	375	0.101437	34.0777	23	5.29545e-09	2.62231e-05	0.0795733	22.9343	1.67638e-06	0.00830142	0.131491	-	-1.85683
PARD6B	GDI2	510	0.102443	25.5561	23	4.29709e-07	2.66099e-05	0.0724225	15.1738	9.80531e-05	0.00168014	0.386506	2	-1.77724
PARD6B	TXNRD1	508	0.111029	25.5553	23	4.29886e-07	2.66099e-05	0.0456493	7.58966	0.0058704	0.0384635	0.386506	4	-1.77724
PARD6B	EEF2	517	0.0996431	25.5246	23	4.36777e-07	2.67027e-05	0.100143	28.7395	8.27959e-08	2.15792e-05	0.386506	3	-1.77724
PARD6B	STRAP	515	0.117676	25.4888	23	4.4496e-07	2.68712e-05	0.104738	23.4907	1.25521e-06	0.000105353	0.386506	3	-1.77724
STAG1	SMC3	517	0.305085	31.8267	23	1.68562e-08	2.7824e-05	0.218298	23.3931	1.32054e-06	0.00217977	0.00368725	1	-2.69596
FOXA1	BSG	516	0.150447	33.9573	23	5.63335e-09	2.78964e-05	0.254515	80.5501	2.83427e-19	1.40353e-15	0.396777	3	-3.98185
PARD6B	COPB1	513	0.147892	25.3849	23	4.69569e-07	2.7986e-05	0.118225	16.98	3.7776e-05	0.000850303	0.386506	3	-1.77724
PARD6B	RPS3A	517	0.165712	25.3285	23	4.83501e-07	2.81682e-05	0.166943	26.2098	3.06259e-07	4.37416e-05	0.386506	3	-1.77724
NUCB2	SATB2	68	0.237189	33.9219	23	5.73688e-09	2.8409e-05	0.150829	11.5624	0.00067298	0.0305253	0.135693	-	-0.530407
PARD6B	RPS20	517	0.131262	25.2695	23	4.98523e-07	2.87056e-05	0.125885	23.2992	1.38657e-06	0.000114438	0.386506	3	-1.77724
PARD6B	VPS4A	492	0.132118	25.2153	23	5.1274e-07	2.88533e-05	0.129311	27.9327	1.25608e-07	2.49183e-05	0.386506	3	-1.77724
PARD6B	UBE2M	506	0.11863	25.2271	23	5.09604e-07	2.88533e-05	0.0951925	21.3556	3.81499e-06	0.000191923	0.386506	3	-1.77724
TEX10	WDR18	513	0.194774	33.8417	23	5.97841e-09	2.95752e-05	0.167799	31.2207	2.30297e-08	0.000113928	0.305463	1	-0.0108377
PARD6B	SEC16A	514	0.145291	25.0996	23	5.44432e-07	2.96267e-05	0.105398	18.1402	2.05227e-05	0.000584072	0.386506	3	-1.77724
PARD6B	EEF1B2	517	0.106783	25.0313	23	5.64066e-07	3.0035e-05	0.0958152	20.5306	5.86867e-06	0.000246584	0.386506	3	-1.77724
PARD6B	YBX3	480	0.118985	25.0395	23	5.61688e-07	3.0035e-05	0.0662884	9.35184	0.00222762	0.0192449	0.386506	-	-1.77724
PSMD3	UBAP2L	511	0.173712	32.45	23	1.22297e-08	3.02807e-05	0.130288	23.1508	1.49779e-06	0.000351208	0.278424	3	-0.464449
TAGLN2	CNOT7	76	-0.179647	33.7875	23	6.14723e-09	3.04411e-05	-0.110711	12.1867	0.000481307	0.198619	0.109532	-	-0.516949
COL19A1	THEM4	69	0.127238	33.7695	23	6.20447e-09	3.07246e-05	0.0678883	10.8077	0.0010108	0.534804	-0.0516011	4	-0.38382
MAATS1	SATB2	68	-0.129246	33.763	23	6.22504e-09	3.08264e-05	-0.095304	17.5866	2.74519e-05	0.0883738	0.132262	5+	0.0156773
PARD6B	TLN1	517	0.111365	24.8975	23	6.04616e-07	3.11881e-05	0.0679034	16.7712	4.21679e-05	0.000932213	0.386506	3	-1.77724
PARD6B	TFG	503	0.109219	24.9035	23	6.02736e-07	3.11881e-05	0.0726503	10.8129	0.00100798	0.0105084	0.386506	3	-1.77724
PARD6B	CPNE3	494	0.125229	24.9256	23	5.95869e-07	3.11881e-05	0.094155	18.2536	1.93361e-05	0.000559956	0.386506	3	-1.77724
RRP1	UBASH3B	63	0.367301	33.7	23	6.43006e-09	3.18417e-05	0.244639	14.0465	0.00017835	0.0649759	0.425081	-	0.0375629
IL17RC	CARMIL2	72	0.160379	33.6813	23	6.49215e-09	3.21491e-05	0.0824251	9.80111	0.00174407	0.236778	0.149062	-	0.00431468
COL6A3	CDC20	65	0.154494	33.6764	23	6.50869e-09	3.2231e-05	0.128613	21.8241	2.98821e-06	0.0147976	0.164521	3	-0.36616
PARD6B	CCT3	517	0.11711	24.7132	23	6.65273e-07	3.39632e-05	0.111246	23.0847	1.5502e-06	0.000125845	0.386506	3	-1.77724
PARD6B	EIF4G1	517	0.126115	24.644	23	6.89597e-07	3.48458e-05	0.125901	23.8831	1.02368e-06	9.16821e-05	0.386506	3	-1.77724
PARD6B	IMPDH2	516	0.100944	24.6218	23	6.97587e-07	3.48935e-05	0.0885232	22.6725	1.921e-06	0.000140677	0.386506	4	-1.77724
RPE	SAMD4B	69	0.326683	33.4273	23	7.39775e-09	3.66336e-05	0.219731	14.93	0.000111573	0.217521	0.122656	-	-0.476434
PARD6B	OXSR1	502	0.124099	24.4302	23	7.70523e-07	3.74082e-05	0.101937	21.8262	2.9849e-06	0.000168558	0.386506	4	-1.77724
PARD6B	CCT5	517	0.121044	24.3434	23	8.06032e-07	3.87521e-05	0.122035	25.7926	3.80141e-07	4.81139e-05	0.386506	3	-1.77724
PARD6B	PCMT1	516	0.142988	24.2807	23	8.3271e-07	3.89095e-05	0.107364	20.6715	5.45223e-06	0.000236496	0.386506	-	-1.77724
PARD6B	VASP	497	0.120353	24.294	23	8.26976e-07	3.89095e-05	0.0577061	7.92168	0.00488459	0.0338301	0.386506	2	-1.77724
PARD6B	GORASP2	517	0.220067	24.2803	23	8.32877e-07	3.89095e-05	0.108256	6.71783	0.00954538	0.0556758	0.386506	3	-1.77724
PARD6B	YBX1	517	0.148552	24.2586	23	8.42284e-07	3.89812e-05	0.143368	24.5534	7.22801e-07	7.15862e-05	0.386506	4	-1.77724
ULK2	FGD4	64	-0.162166	33.2536	23	8.08912e-09	4.00573e-05	-0.092684	9.26374	0.00233736	0.230248	0.1279	3	-0.025424
CERS2	LTN1	65	-0.278496	33.193	23	8.34514e-09	4.13251e-05	-0.228692	17.7673	2.49631e-05	0.00804951	0.151849	4	-0.777456
DCLK1	IFI35	194	-0.111168	33.1398	23	8.57669e-09	4.24718e-05	-0.087713	20.3751	6.36524e-06	0.00508558	0.145777	-	-0.772394
PARD6B	RPS14	517	0.168579	24.0004	23	9.63135e-07	4.25843e-05	0.160089	22.1794	2.4832e-06	0.000157067	0.386506	3	-1.77724
PARD6B	ARHGAP1	501	0.131646	24.0079	23	9.59423e-07	4.25843e-05	0.0725639	10.0566	0.00151803	0.0144563	0.386506	2	-1.77724
PARD6B	EIF4G2	513	0.15831	23.9827	23	9.72059e-07	4.25986e-05	0.158659	25.3004	4.90617e-07	5.2816e-05	0.386506	4	-1.77724
C19orf25	STX18	471	0.157556	33.0433	23	9.01303e-09	4.46325e-05	0.161722	31.9334	1.5955e-08	2.14459e-05	0.295401	2	-0.896636
NELFB	LOX	67	0.286107	33.0083	21	9.17684e-09	4.53979e-05	0.0891409	4.56495	0.0326327	0.2669	0.181684	5+	-0.0967546
PARD6B	IST1	508	0.17354	23.7652	23	1.08831e-06	4.72745e-05	0.146001	17.9581	2.25827e-05	0.000603922	0.386506	3	-1.77724
PARD6B	PSMA3	517	0.128708	23.7107	23	1.1196e-06	4.77955e-05	0.109015	15.8221	6.9586e-05	0.00133241	0.386506	3	-1.77724
PARD6B	EIF3J	503	0.113581	23.6536	23	1.15331e-06	4.88136e-05	0.0972481	17.2958	3.19888e-05	0.000790262	0.386506	3	-1.77724
PARD6B	BZW2	497	0.122723	23.6195	23	1.17391e-06	4.88505e-05	0.114848	28.3995	9.86927e-08	2.30151e-05	0.386506	-	-1.77724
PARD6B	PSMA4	517	0.132801	23.5987	23	1.18665e-06	4.89689e-05	0.116556	17.9394	2.28056e-05	0.000603922	0.386506	3	-1.77724
PARD6B	SEC31A	505	0.125727	23.562	23	1.20951e-06	4.90943e-05	0.0760816	10.9167	0.00095303	0.0100771	0.386506	3	-1.77724
PARD6B	FAM120A	511	0.15059	23.435	23	1.29207e-06	5.15995e-05	0.120546	19.6643	9.23092e-06	0.000347022	0.386506	-	-1.77724
GLUD1	FGD4	63	0.185175	32.738	23	1.05456e-08	5.21692e-05	0.135699	16.7783	4.20121e-05	0.103917	0.099805	4	-0.324006
DDX17	SRP72	509	0.146394	30.0126	23	4.29245e-08	5.30868e-05	0.105356	18.9474	1.3437e-05	0.00141432	0.295365	2	-0.879759
ZNF329	MRPL51	61	-0.139461	32.6896	23	1.08115e-08	5.35384e-05	-0.118525	12.6074	0.000384226	0.475672	0.11207	-	-0.0950163
PARD6B	NSFL1C	505	0.100219	23.2805	23	1.40013e-06	5.37478e-05	0.0796689	17.2807	3.22447e-05	0.000790262	0.386506	4	-1.77724
ASB3	LTN1	65	0.208907	32.6555	23	1.10026e-08	5.44849e-05	0.200679	28.1446	1.1258e-07	0.000278747	0.0777666	-	-1.94887
PARD6B	G3BP2	516	0.143763	23.2366	23	1.43243e-06	5.45646e-05	0.113082	18.067	2.13271e-05	0.000600067	0.386506	4	-1.77724
SLC2A1	COX5B	517	0.180179	32.6485	23	1.10427e-08	5.46834e-05	0.101631	10.4908	0.00119971	0.0409723	0.0784033	4	-0.898811
PARD6B	PARK7	515	0.10262	23.133	23	1.51172e-06	5.71452e-05	0.0651605	11.1388	0.000845409	0.00920102	0.386506	4	-1.77724
ZMYND12	ITPR2	62	-0.162846	32.541	23	1.16705e-08	5.77925e-05	-0.0860373	11.458	0.000711877	0.399219	-0.0191832	-	-0.0493574
MRPL28	NUP35	517	-0.197194	32.5232	23	1.17777e-08	5.8323e-05	-0.215363	40.8288	1.66163e-10	8.22841e-07	0.248549	4	-0.462639
PARD6B	ETF1	515	0.112179	23.0378	23	1.58849e-06	5.95924e-05	0.0985474	18.9233	1.36078e-05	0.000446263	0.386506	3	-1.77724
PARD6B	TCP1	517	0.117109	22.9909	23	1.62767e-06	5.97326e-05	0.12395	26.6633	2.42175e-07	3.74766e-05	0.386506	3	-1.77724
PARD6B	CCT2	517	0.116853	22.9941	23	1.62499e-06	5.97326e-05	0.109786	21.2699	3.98941e-06	0.000193682	0.386506	3	-1.77724
NUP54	TUBB2B	197	0.157962	32.3479	23	1.28894e-08	6.38281e-05	0.12071	26.5237	2.60327e-07	0.00064457	0.306253	3	-0.260465
SMO	ZNF330	62	0.174448	32.3456	23	1.29052e-08	6.39063e-05	0.140087	13.1264	0.000291166	0.201696	-0.036044	-	0.064322
HELB	KIF14	86	-0.182189	32.3388	23	1.29499e-08	6.41279e-05	-0.127314	13.8408	0.000198966	0.261403	0.0373917	4	-2.10114
PARD6B	G6PD	512	0.105553	22.8077	23	1.79044e-06	6.42482e-05	0.0435125	8.7707	0.00306108	0.024568	0.386506	4	-1.77724
LEMD2	EMD	516	-0.175263	30.9604	23	2.63349e-08	6.52052e-05	-0.299102	170.28	6.42733e-39	3.18282e-35	0.449598	1	-1.08848
PARD6B	HEBP1	482	0.121266	22.637	23	1.95675e-06	6.87222e-05	0.0513038	5.88252	0.0152919	0.0783909	0.386506	3	-1.77724
PARD6B	CCT6A	517	0.112278	22.5876	23	2.00777e-06	7.00173e-05	0.119577	25.3064	4.89073e-07	5.2816e-05	0.386506	3	-1.77724
ERBB3	VCPIP1	234	0.179178	32.1323	23	1.44019e-08	7.13183e-05	0.179814	31.9686	1.56681e-08	7.75884e-05	0.373649	3	-2.79703
TOMM40	TOMM5	505	0.206049	32.1205	23	1.449e-08	7.17543e-05	0.207817	33.8066	6.08717e-09	3.01437e-05	0.238061	1	-0.0588048
YWHAQ	RRP7A	350	0.120466	32.0879	23	1.47353e-08	7.29692e-05	0.110342	28.7417	8.27049e-08	0.000409555	0.36038	2	-4.32814
KCNQ2	TSPYL5	107	-0.118687	32.0819	23	1.47806e-08	7.31933e-05	-0.0577135	10.9711	0.00092542	0.334297	0.0478378	-	-0.605131
MSI2	FGD4	64	0.194966	32.0798	23	1.47969e-08	7.32741e-05	0.123468	8.87746	0.00288713	0.0302258	0.198799	-	-0.953642
WT1	CNOT2	313	0.12634	30.7288	23	2.96734e-08	7.34713e-05	0.123987	30.5597	3.23751e-08	8.01607e-05	-0.0805286	3	-2.04761
UST	TRPS1	63	0.167212	32.0369	23	1.51272e-08	7.49097e-05	0.0444342	3.67449	0.0552512	0.814056	0.0646943	4	-0.213913
PARD6B	EIF4H	506	0.100068	22.4323	23	2.17678e-06	7.53804e-05	0.0892195	18.5976	1.61426e-05	0.00049651	0.386506	3	-1.77724
ELL	MYL9	103	0.228849	31.9782	22	1.55911e-08	7.7129e-05	0.236057	29.3842	5.93595e-08	3.67064e-05	0.213835	3	0.0860667
OSBPL2	SUPT7L	73	-0.177382	31.9752	23	1.56155e-08	7.73279e-05	-0.142843	21.5613	3.42701e-06	0.0169705	0.229029	-	-0.735516
MED24	CDC16	63	0.264309	31.9701	23	1.56566e-08	7.74532e-05	0.279976	27.1559	1.87689e-07	7.14231e-05	0.441645	3	-0.360628
PARD6B	SKP1	517	0.148728	22.3544	23	2.2669e-06	7.7956e-05	0.128512	15.2911	9.21508e-05	0.0016124	0.386506	3	-1.77724
PARD6B	EIF3F	516	0.121397	22.3323	23	2.29321e-06	7.8317e-05	0.134802	27.2685	1.77071e-07	3.02363e-05	0.386506	3	-1.77724
NPVF	NUDT2	113	0.198672	31.9242	23	1.60311e-08	7.9386e-05	0.0787739	7.66268	0.00563745	0.180108	0.234599	-	-0.0876423
PARD6B	RPS29	517	0.103141	22.276	23	2.36145e-06	8.00952e-05	0.102503	21.311	3.90485e-06	0.000193368	0.386506	3	-1.77724
PARD6B	RPS6	517	0.178439	22.2588	23	2.38265e-06	8.02644e-05	0.153275	16.5854	4.65077e-05	0.00101456	0.386506	3	-1.77724
ADAM32	DPH5	62	-0.192528	31.8842	23	1.63641e-08	8.10352e-05	-0.11058	10.9795	0.000921261	0.501523	0.323799	-	-0.438498
PARD6B	PRKRA	508	0.130014	22.2256	23	2.42416e-06	8.1111e-05	0.105515	18.2585	1.92859e-05	0.000559956	0.386506	4	-1.77724
PARD6B	CAPRIN1	515	0.105461	22.2024	23	2.45373e-06	8.12388e-05	0.100946	21.1272	4.29784e-06	0.00020663	0.386506	4	-1.77724
EFCAB2	LIPA	79	-0.134123	31.8667	23	1.65123e-08	8.17689e-05	-0.0705228	9.75028	0.00179296	0.550801	0.0535628	-	-0.0894203
ADRA2A	WAC	73	-0.143673	31.8266	23	1.68565e-08	8.34734e-05	-0.0626237	7.07327	0.00782423	0.15135	0.17215	3	-0.295769
DBI	MPP7	66	-0.180792	31.8125	23	1.69793e-08	8.40814e-05	-0.104365	11.5878	0.000663874	0.469643	0.0633775	-	-0.142673
GPN2	CLN5	95	0.486834	31.7966	23	1.71192e-08	8.47744e-05	0.351928	15.8379	6.90056e-05	0.0227811	0.111111	5+	0.287192
GOLIM4	MYO9B	75	-0.192841	31.7041	23	1.79545e-08	8.89107e-05	-0.113788	13.1985	0.000280172	0.0392334	0.168829	4	-0.218811
PARD6B	CCT7	517	0.111963	21.9793	23	2.75602e-06	8.92015e-05	0.11695	24.4769	7.52075e-07	7.3025e-05	0.386506	3	-1.77724
NUP155	GALNT6	68	-0.492694	31.6575	22	1.83906e-08	9.10704e-05	-0.0786724	2.17992	0.139822	0.746681	0.0250746	4	0.0929844
GPI	NDUFB4	514	0.162934	26.983	23	2.05251e-07	9.24004e-05	0.168607	28.2758	1.05201e-07	3.25597e-05	0.200365	4	-1.16887
PHOX2A	ISOC1	364	-0.150404	31.5929	23	1.90122e-08	9.41484e-05	-0.147811	47.309	6.06318e-12	1.4929e-08	0.455575	-	-4.14847
PARD6B	ZC3HAV1	513	0.159775	21.8502	23	2.94791e-06	9.47924e-05	0.0847828	7.94558	0.0048205	0.0336213	0.386506	3	-1.77724
PARD6B	CHMP4B	512	0.123536	21.8291	23	2.9804e-06	9.5219e-05	0.0761945	9.23896	0.00236919	0.0201585	0.386506	3	-1.77724
GPI	COX6C	516	0.148609	26.6913	23	2.3869e-07	9.84994e-05	0.180111	43.1288	5.12513e-11	5.07593e-08	0.200365	4	-1.16887
NXPE1	CPNE2	74	0.195974	31.5041	23	1.99022e-08	9.85558e-05	0.167663	18.5605	1.64597e-05	0.0407542	0.137018	-	-0.286608
CD302	GPC6	99	-0.183989	31.5002	22	1.99424e-08	9.87548e-05	-0.174969	26.383	2.80001e-07	0.00138657	0.265334	-	-0.671033
KCNC4	YTHDC2	63	-0.296059	31.4087	23	2.09039e-08	0.000103516	-0.213765	16.9481	3.84151e-05	0.0475579	0.146203	5+	-1.34937
RPL23	UBASH3B	63	0.582657	31.3906	23	2.10998e-08	0.000104486	0.391334	15.6346	7.68337e-05	0.0880008	0.151965	-	0.502725
PARD6B	PSMA7	514	0.119371	21.6261	23	3.31305e-06	0.000104498	0.116565	18.7152	1.51765e-05	0.000481757	0.386506	3	-1.77724
PARD6B	PSMB7	516	0.119052	21.579	23	3.39547e-06	0.00010642	0.106878	17.0296	3.68021e-05	0.000847646	0.386506	3	-1.77724
ZNF879	UGT1A6	88	0.138654	31.3079	22	2.20188e-08	0.000109037	0.0544343	8.30882	0.00394531	0.978677	0.0641068	-	-0.0472874
PARD6B	GLRX3	510	0.10164	21.5072	23	3.52499e-06	0.000109099	0.0556028	6.63485	0.0100003	0.057852	0.386506	4	-1.77724
MRPS18C	DTNBP1	63	0.228916	31.2834	23	2.22981e-08	0.00011042	0.175995	13.8511	0.000197883	0.0306224	0.191225	4	-0.276319
TMEFF2	FGD4	64	-0.202284	31.2576	23	2.25964e-08	0.000111897	-0.128551	15.2086	9.6263e-05	0.181526	0.148655	-	-0.700858
PARD6B	TSTA3	466	0.103481	21.3997	23	3.7283e-06	0.000113267	0.0427265	5.0138	0.025146	0.11057	0.386506	5+	-1.77724
PHIP	EMC6	213	0.131594	31.2311	23	2.29065e-08	0.000113318	0.144629	37.9788	7.15163e-10	3.53791e-06	0.224131	-	-1.16652
PARD6B	PURB	511	0.138571	21.3704	23	3.78571e-06	0.000114118	0.140026	29.8905	4.57157e-08	1.88653e-05	0.386506	-	-1.77724
PARD6B	DDX3X	516	0.137937	21.3135	23	3.89973e-06	0.000115637	0.113406	15.8868	6.72452e-05	0.00131102	0.386506	3	-1.77724
PREX2	YTHDC2	63	-0.219925	31.1781	23	2.35401e-08	0.000116571	-0.143275	12.3808	0.00043376	0.464034	0.296861	4	-0.163038
PARD6B	PSMD7	517	0.135297	21.2746	23	3.97975e-06	0.000117308	0.138793	22.6618	1.93175e-06	0.000140677	0.386506	3	-1.77724
GPI	COX6B1	513	0.145288	26.1928	23	3.08972e-07	0.000117695	0.170859	42.5771	6.79511e-11	5.60823e-08	0.200365	4	-1.16887
PARD6B	PSMC6	517	0.145861	21.2553	23	4.02001e-06	0.000117793	0.140541	18.3195	1.86784e-05	0.000553864	0.386506	3	-1.77724
PARD6B	DYNC1H1	517	0.127017	21.2215	23	4.09139e-06	0.000118483	0.150798	34.5846	4.08131e-09	6.73688e-06	0.386506	2	-1.77724
CDK13	RMND1	63	0.235058	31.1435	23	2.39635e-08	0.000118547	0.0805644	3.36697	0.0665162	0.767872	0.0920568	-	-0.382284
PARD6B	PSMB4	515	0.142077	21.1834	23	4.17361e-06	0.000119467	0.129622	16.4619	4.96376e-05	0.00106764	0.386506	3	-1.77724
MDH2	CDA	88	0.147831	31.1096	23	2.43863e-08	0.000120761	0.0836559	10.2127	0.00139477	0.460459	0.221223	2	-1.3104
ZNF391	SPDL1	122	0.183753	31.0704	23	2.48836e-08	0.000123224	0.125157	15.8442	6.8776e-05	0.170289	-0.0158472	-	0.115487
PRODH2	ASB6	70	-0.236533	31.0541	23	2.50939e-08	0.000124265	-0.202875	19.5247	9.93069e-06	0.0491768	0.0156767	4	-0.279591
NCAN	CDC16	64	-0.123168	31.0395	23	2.52826e-08	0.000125199	-0.0959146	19.1504	1.20809e-05	0.0199416	0.028184	3	-0.0134544
EXD3	PITPNM1	71	-0.111801	31.0191	23	2.55502e-08	0.000126525	-0.0646493	10.7443	0.00104599	0.345315	0.109462	-	-0.167427
CABLES2	MPP7	66	-0.150436	31.0064	23	2.57182e-08	0.000127356	-0.072007	7.50697	0.00614608	0.25576	0.152221	5+	-0.0925059
PSMD3	SARNP	517	0.160361	26.8943	23	2.14896e-07	0.000127699	0.129687	23.0722	1.56029e-06	0.000351208	0.278424	3	-0.464449
PSMD3	RPS28	517	0.155894	26.4806	23	2.66202e-07	0.000127699	0.122344	19.0945	1.244e-05	0.00124004	0.278424	2	-0.464449
PSMD3	ZNF207	512	0.23172	27.3002	23	1.74196e-07	0.000127699	0.23413	31.4732	2.02211e-08	3.33783e-05	0.278424	2	-0.464449
PSMD3	CDC37	515	0.171146	26.1898	23	3.09448e-07	0.000127699	0.103105	13.0045	0.00031075	0.00860674	0.278424	2	-0.464449
PSMD3	SAP30BP	494	0.211499	26.6746	23	2.40767e-07	0.000127699	0.219335	32.8275	1.00711e-08	2.49361e-05	0.278424	3	-0.464449
PSMD3	API5	517	0.267585	27.3969	23	1.65698e-07	0.000127699	0.221771	25.6606	4.07063e-07	0.000183981	0.278424	2	-0.464449
PSMD3	RPSA	517	0.153159	26.7113	23	2.3624e-07	0.000127699	0.120603	20.1666	7.0983e-06	0.000894544	0.278424	2	-0.464449
PSMD3	RPLP2	517	0.242431	27.5244	23	1.55121e-07	0.000127699	0.197409	20.005	7.72399e-06	0.000894544	0.278424	2	-0.464449
PSMD3	PABPC1	515	0.205801	28.0266	23	1.1966e-07	0.000127699	0.156896	19.0724	1.25853e-05	0.00124004	0.278424	2	-0.464449
PSMD3	CA8	64	0.33078	26.2374	23	3.01915e-07	0.000127699	0.0589511	0.882934	0.347399	0.665244	0.278424	-	-0.464449
PARD6B	DIAPH1	502	0.114664	21.0194	23	4.54646e-06	0.00012923	0.0858714	12.785	0.000349412	0.00462644	0.386506	3	-1.77724
PARD6B	WDR1	516	0.100704	21.0109	23	4.56688e-06	0.00012923	0.049551	7.58915	0.00587205	0.0384635	0.386506	4	-1.77724
PPM1D	REXO4	473	0.234349	30.9637	23	2.62903e-08	0.000130189	0.227673	35.6695	2.33791e-09	3.64865e-06	0.464154	4	-2.23872
PRAMEF4	TRAF2	84	0.219374	30.9516	23	2.64542e-08	0.000131001	0.197441	29.7698	4.86518e-08	0.000240924	0.0901755	-	0.393645
PARD6B	UPF1	516	0.150275	20.9601	23	4.68942e-06	0.000131943	0.18487	31.781	1.7257e-08	1.42428e-05	0.386506	3	-1.77724
MRPS11	IQGAP1	517	0.234074	30.9342	23	2.66931e-08	0.000132184	0.177398	40.8342	1.6571e-10	5.40615e-07	0.327987	3	-0.686359
TTC39C	MPP2	67	-0.198402	30.9191	22	2.69007e-08	0.000133212	-0.103331	7.48744	0.00621309	0.608615	-0.0199956	-	-0.398543
PDE1C	CHMP5	225	-0.105224	30.903	23	2.71258e-08	0.000134327	-0.0931513	26.3841	2.79833e-07	0.00138573	0.0970681	5+	-0.399676
PRRC1	GPSM1	70	0.196304	30.8917	23	2.72841e-08	0.000135111	0.101276	10.0625	0.00151319	0.0720513	0.436688	-	-0.821697
VMO1	CPNE2	74	-0.182278	30.8845	23	2.73856e-08	0.000135614	-0.13045	15.3733	8.82261e-05	0.215175	0.159975	-	0.251458
OTOR	PLSCR3	89	0.1616	30.8142	21	2.83952e-08	0.000140613	0.128063	18.1873	2.00205e-05	0.0495709	0.232477	-	-0.390309
RPS20	DCAF16	74	0.513993	30.7593	23	2.92108e-08	0.000144652	0.376999	21.8471	2.95257e-06	0.0146211	-0.00754205	3	0.610573
PARD6B	PDCD10	516	0.110311	20.727	23	5.29643e-06	0.000147348	0.105814	17.6752	2.62015e-05	0.000679319	0.386506	4	-1.77724
PSMD3	NACA	511	0.113217	25.7438	23	3.89887e-07	0.000148517	0.0947222	22.0003	2.72605e-06	0.000482122	0.278424	3	-0.464449
DUSP28	RCOR3	76	-0.171263	30.7036	23	3.00611e-08	0.000148863	-0.12837	19.617	9.46251e-06	0.0468584	0.0941538	-	-0.515219
PARD6B	PABPC1	515	0.131951	20.6621	23	5.47884e-06	0.000149073	0.111913	14.5309	0.000137879	0.00224598	0.386506	3	-1.77724
PARD6B	PSMC3	517	0.140166	20.6713	23	5.45268e-06	0.000149073	0.127475	16.2338	5.59855e-05	0.00114562	0.386506	3	-1.77724
PARD6B	VCP	517	0.158641	20.6639	23	5.47392e-06	0.000149073	0.161359	25.6854	4.01857e-07	4.85364e-05	0.386506	3	-1.77724
PSMD3	PSME3	515	0.160107	25.5702	23	4.26569e-07	0.000150884	0.147699	25.6529	4.08682e-07	0.000183981	0.278424	1	-0.464449
PARD6B	DNM1L	514	0.109398	20.6197	23	5.60171e-06	0.000151583	0.0925888	18.6089	1.60466e-05	0.00049651	0.386506	4	-1.77724
PDE6B	COL5A1	87	-0.13138	30.663	20	3.06958e-08	0.000152006	-0.055309	9.64256	0.0019012	0.0735528	0.0329655	4	-0.319415
PARD6B	PSMB2	517	0.138621	20.5883	23	5.69421e-06	0.000153249	0.135382	18.6832	1.54332e-05	0.000486786	0.386506	3	-1.77724
PSMD3	CAPRIN1	515	0.148883	25.4033	23	4.65114e-07	0.00015355	0.124368	21.5187	3.50392e-06	0.000595318	0.278424	4	-0.464449
GTDC1	ARID3A	68	-0.225152	30.6419	23	3.10327e-08	0.000153674	-0.0999315	9.62082	0.00192384	0.560403	-0.0492667	-	-0.255929
PARD6B	SUB1	514	0.102258	20.5725	23	5.7416e-06	0.000153689	0.0654639	10.9204	0.000951135	0.0100771	0.386506	-	-1.77724
GOLGA7B	FGD4	64	-0.175944	30.6394	23	3.10722e-08	0.000153869	-0.105404	9.62513	0.00191933	0.415725	0.114491	-	-0.349211
PARD6B	IQGAP1	517	0.140219	20.5556	23	5.79247e-06	0.000154217	0.0417719	3.98588	0.045883	0.164766	0.386506	2	-1.77724
PARD6B	PABPC4	516	0.119566	20.5083	23	5.93725e-06	0.00015639	0.0679562	8.24362	0.00408956	0.0298987	0.386506	4	-1.77724
PSMD3	EIF3G	508	0.179007	24.6421	23	6.90261e-07	0.00015715	0.130102	15.432	8.55269e-05	0.00423529	0.278424	2	-0.464449
PSMD3	EIF3F	516	0.1695	24.6202	23	6.98161e-07	0.00015715	0.137597	19.2078	1.17232e-05	0.00123504	0.278424	2	-0.464449
PSMD3	ELOB	512	0.186897	25.0775	23	5.50708e-07	0.00015715	0.153296	19.9513	7.94403e-06	0.000894544	0.278424	-	-0.464449
PSMD3	RPL13	517	0.277024	24.8285	23	6.26633e-07	0.00015715	0.203183	15.3642	8.86513e-05	0.00425234	0.278424	2	-0.464449
PSMD3	RPL24	517	0.199362	24.8186	23	6.29865e-07	0.00015715	0.163267	19.1678	1.19713e-05	0.00123504	0.278424	2	-0.464449
PSMD3	STIP1	517	0.141315	24.6965	23	6.71047e-07	0.00015715	0.122218	22.2955	2.33759e-06	0.00044522	0.278424	3	-0.464449
PSMD3	NASP	516	0.124566	25.1502	23	5.30349e-07	0.00015715	0.106708	25.9122	3.57297e-07	0.000183981	0.278424	3	-0.464449
PARD6B	FARSA	505	0.118039	20.4794	23	6.02773e-06	0.000157933	0.138021	29.0999	6.87422e-08	2.12757e-05	0.386506	5+	-1.77724
RNF123	RETREG2	67	0.128369	30.5877	23	3.19108e-08	0.000158022	0.104773	16.6253	4.55405e-05	0.112758	0.241308	-	-0.518677
PARD6B	NPEPPS	514	0.113439	20.4469	23	6.13103e-06	0.000159794	0.0128522	0.288137	0.591417	0.776619	0.386506	-	-1.77724
OXSM	MSL1	70	0.228212	30.553	23	3.24861e-08	0.000160871	0.135103	11.2756	0.000785324	0.0793414	0.114664	4	-1.12708
ZNF711	SEC24D	210	0.116876	30.5439	23	3.26395e-08	0.000161631	0.0501571	8.79835	0.00301503	0.116734	0.337341	4	-0.474589
CDC20B	MOCS2	86	0.156155	30.5367	23	3.2761e-08	0.000162233	0.144652	27.5953	1.49545e-07	0.000740545	0.280761	-	-0.675772
DEFB113	PPP1R9A	70	0.113519	30.5353	23	3.27851e-08	0.000162352	0.074209	15.2632	9.35222e-05	0.154374	0.277573	-	-0.128113
VRTN	TENM3	92	0.125389	30.5053	23	3.3296e-08	0.000164882	0.0915724	14.7809	0.000120755	0.298989	0.00961323	-	-0.27829
GFAP	PRR36	74	-0.169616	30.4927	23	3.35132e-08	0.000165957	-0.0732545	7.28197	0.00696499	0.556301	0.256571	-	-0.449952
ARRDC3	SCFD1	517	-0.178932	30.4917	23	3.353e-08	0.00016604	-0.120487	28.5951	8.9207e-08	0.000441753	0.271979	4	0.524866
ZNF333	DCAF16	74	-0.220218	30.4806	23	3.37227e-08	0.000166995	-0.13196	13.4156	0.000249534	0.245863	0.055043	4	-0.318279
RNF113A	TIMM13	515	0.18319	30.4673	23	3.39543e-08	0.000168141	0.148547	22.5775	2.0183e-06	0.00999462	0.116204	3	-0.248589
ADAMTS6	RAB3B	90	0.167286	30.4588	22	3.41029e-08	0.000168877	0.0458331	3.83958	0.050056	0.714894	-0.0474047	4	0.0744673
POLE3	RAB3B	89	0.380703	30.4402	22	3.4431e-08	0.00017033	0.155932	9.12326	0.00252379	0.124852	0.192204	3	-1.74829
PARD6B	PCBP1	517	0.15174	20.2493	23	6.79767e-06	0.000173516	0.122723	15.8118	6.99645e-05	0.00133241	0.386506	4	-1.77724
NUDT6	ZNF830	72	0.11121	30.3897	23	3.53392e-08	0.000175	0.0979107	24.0738	9.27116e-07	0.00459108	0.0431387	-	-1.42668
PSMG2	ZNF330	62	-0.485538	30.3366	23	3.63213e-08	0.000179863	-0.298675	8.9602	0.00275924	0.480699	0.0971166	-	-0.697683
SLFNL1	CEP44	80	-0.158304	30.2998	23	3.70163e-08	0.000183305	-0.0567337	8.2074	0.00417198	0.387865	0.0574125	-	-0.307399
UBXN6	MRPL51	61	-0.12849	30.2476	23	3.8026e-08	0.000188305	-0.114363	12.6231	0.000381008	0.374758	0.20885	4	-0.485259
PSMD3	LUC7L3	512	0.239569	24.0002	23	9.63242e-07	0.000188725	0.217785	25.6867	4.0158e-07	0.000183981	0.278424	3	-0.464449
PSMD3	JPT2	504	0.101642	24.0989	23	9.15148e-07	0.000188725	0.0910782	23.7408	1.10223e-06	0.000321074	0.278424	-	-0.464449
PSMD3	RPS20	517	0.169957	23.9458	23	9.90883e-07	0.000188725	0.132614	17.3036	3.18579e-05	0.00253026	0.278424	2	-0.464449
PSMD3	DDX42	516	0.23984	24.0009	23	9.62908e-07	0.000188725	0.217285	26.9009	2.14159e-07	0.000183981	0.278424	2	-0.464449
PARD6B	RBX1	479	0.140257	20.0337	23	7.60894e-06	0.000192242	0.154543	22.2863	2.34878e-06	0.000157067	0.386506	3	-1.77724
HSCB	RNF2	492	-0.193625	30.138	23	4.02369e-08	0.000199253	-0.136683	25.8347	3.71942e-07	7.08406e-05	0.29672	3	-0.422499
PARD6B	RTRAF	517	0.168598	19.9553	23	7.92746e-06	0.000199273	0.197226	27.8448	1.31447e-07	2.50356e-05	0.386506	-	-1.77724
TBC1D23	GTPBP8	101	-0.184631	30.1376	23	4.02442e-08	0.000199289	-0.165641	21.883	2.89783e-06	0.0143501	-0.0256985	-	-0.381469
PHF20	RABGAP1L	63	0.202337	30.1331	23	4.03393e-08	0.000199558	0.126437	12.59	0.000387822	0.172766	0.307203	-	-0.113845
DDX58	TAX1BP1	128	-0.145053	30.1294	23	4.04152e-08	0.000200136	-0.113347	19.8223	8.49844e-06	0.0420843	0.137038	2	-0.731616
LIPT1	FCGRT	81	0.273236	30.1073	23	4.08786e-08	0.000202431	0.0953262	8.46711	0.00361625	0.522054	0.373211	4	-0.566204
PARD6B	SNX3	509	0.109339	19.8772	23	8.25781e-06	0.000202439	0.0629548	9.01369	0.00267965	0.0222271	0.386506	4	-1.77724
PARD6B	GCN1	515	0.120555	19.8937	23	8.18718e-06	0.000202439	0.0989055	14.4633	0.00014292	0.002292	0.386506	-	-1.77724
PARD6B	ATXN2L	515	0.11758	19.9034	23	8.1457e-06	0.000202439	0.113751	19.096	1.24306e-05	0.00041913	0.386506	4	-1.77724
PARD6B	TRMT112	516	0.111685	19.8862	23	8.21894e-06	0.000202439	0.103654	17.9741	2.23933e-05	0.000602671	0.386506	4	-1.77724
PSMB6	TAPBP	467	0.218622	30.102	23	4.09898e-08	0.000202981	0.25579	65.0489	7.30628e-16	3.61807e-12	0.178545	3	0.517732
NDC1	NUP54	517	0.278644	28.7532	23	8.22138e-08	0.000203561	0.29195	32.7533	1.04628e-08	2.5906e-05	0.173063	1	-0.860028
SLC2A1	NDUFS4	489	0.178513	27.9577	23	1.23999e-07	0.000204682	0.167235	21.523	3.49617e-06	0.000911212	0.0784033	4	-0.898811
SLC2A1	NDUFV2	516	0.220926	28.2753	23	1.05232e-07	0.000204682	0.137848	10.402	0.00125879	0.0421184	0.0784033	4	-0.898811
PARD6B	RPL12	517	0.204262	19.8241	23	8.49072e-06	0.000206108	0.181757	15.5197	8.16477e-05	0.00150866	0.386506	3	-1.77724
PSMD3	SRSF11	517	0.219542	23.6314	23	1.1667e-06	0.000206339	0.185182	20.8404	4.99189e-06	0.000750502	0.278424	2	-0.464449
PSMD3	EIF3A	516	0.187678	23.672	23	1.14235e-06	0.000206339	0.16431	21.4634	3.60653e-06	0.000595318	0.278424	2	-0.464449
CLEC12A	UBASH3B	63	-0.11377	30.0614	23	4.18581e-08	0.000207281	-0.0818118	15.7858	7.09316e-05	0.173771	0.0124516	-	-0.363122
PARD6B	GART	516	0.102994	19.7655	23	8.755e-06	0.000209305	0.0970088	19.2676	1.13616e-05	0.000396214	0.386506	4	-1.77724
PARD6B	GRB2	510	0.114099	19.7575	23	8.79148e-06	0.000209305	0.0906953	15.4368	8.53127e-05	0.00153068	0.386506	2	-1.77724
PARD6B	RPS17	517	0.146224	19.7829	23	8.67568e-06	0.000209305	0.152804	21.0015	4.58931e-06	0.000214399	0.386506	3	-1.77724
PARD6B	RPS2	517	0.12081	19.7337	23	8.90174e-06	0.000209809	0.121019	20.107	7.32292e-06	0.00029431	0.386506	3	-1.77724
CCL23	THEM4	69	0.136312	30.0345	23	4.24434e-08	0.00021018	0.0863163	14.4545	0.000143585	0.134102	0.1196	-	-0.371416
FAM104B	ATP6V1H	456	-0.131469	29.9896	23	4.34378e-08	0.000215104	-0.0986797	21.495	3.54748e-06	0.000301874	0.439445	-	-0.931773
NDN	EPHX2	63	-0.152032	29.9873	23	4.34875e-08	0.00021535	-0.0696679	9.16339	0.00246904	0.471946	0.214271	3	-0.358403
TLX2	LCLAT1	303	-0.111117	29.9871	23	4.34922e-08	0.000215373	-0.133401	57.0558	4.23613e-14	2.09773e-10	0.176428	-	-2.9739
PARD6B	RTCB	517	0.12968	19.6654	23	9.22569e-06	0.000215498	0.123734	19.4024	1.05871e-05	0.000374576	0.386506	4	-1.77724
KCNK13	MYO1E	223	0.125406	29.9843	23	4.35569e-08	0.000215694	0.0771487	14.1365	0.000170014	0.224985	0.0986223	-	-0.972497
PARD6B	PSMD11	517	0.134298	19.6542	23	9.27999e-06	0.000215749	0.140561	22.0072	2.71629e-06	0.00016351	0.386506	3	-1.77724
PARD6B	API5	517	0.1708	19.6383	23	9.35762e-06	0.000215829	0.164049	20.842	4.98766e-06	0.000226596	0.386506	4	-1.77724
PARD6B	MYCBP	511	0.14429	19.6267	23	9.4142e-06	0.000215829	0.128399	16.0587	6.14099e-05	0.00123619	0.386506	4	-1.77724
DDX17	PHF14	441	-0.11524	24.8195	23	6.2958e-07	0.000218975	-0.085449	14.3307	0.000153345	0.00574696	0.295365	-	-0.879759
SEMA4C	MAEA	68	0.140883	29.9509	23	4.43128e-08	0.000219437	0.124954	22.9564	1.65717e-06	0.00820628	0.0125198	-	-0.0616103
ITGB5	TMOD1	72	0.215988	29.9016	22	4.54541e-08	0.000225089	0.137305	10.0193	0.00154908	0.0154971	0.384951	2	-1.30853
PARD6B	RNPEP	474	0.108296	19.5069	23	1.00235e-05	0.00022769	0.0682153	10.0841	0.0014955	0.0142692	0.386506	-	-1.77724
CEP85L	L3HYPDH	65	-0.209534	29.8559	22	4.65387e-08	0.000230459	-0.12255	11.7769	0.000599694	0.218743	-0.00998242	-	-0.972445
ATG2A	SLC5A6	63	0.130912	29.8549	23	4.65615e-08	0.000230572	0.0741421	12.1256	0.000497354	0.818588	-0.0257242	5+	0.123051
SYCE1L	SORBS3	142	0.187404	29.8421	23	4.6871e-08	0.000232105	0.150257	24.3925	7.85722e-07	0.0038909	0.198133	-	-1.81007
DDX17	PSME4	127	0.136855	24.128	23	9.01423e-07	0.000237902	0.111344	15.9671	6.44536e-05	0.00362332	0.295365	3	-0.879759
FDCSP	MTIF3	78	0.172398	29.7846	23	4.82801e-08	0.000239083	0.130873	21.5535	3.44094e-06	0.0170395	0.199123	-	-0.429133
CHST14	QRICH1	198	0.127433	29.7826	23	4.83311e-08	0.000239335	0.104612	21.1923	4.15429e-06	0.0151659	0.214306	-	-0.0198016
PARD6B	PSMB6	516	0.107636	19.4006	23	1.05975e-05	0.00023963	0.0870464	13.1811	0.000282781	0.00392461	0.386506	3	-1.77724
UQCC3	ANAPC5	72	-0.151461	29.7787	23	4.84284e-08	0.000239817	-0.120425	15.7872	7.08805e-05	0.08775	0.22016	-	-0.780175
UGGT2	ZNF281	107	0.193827	29.7681	23	4.86946e-08	0.000241136	0.16191	23.9105	1.00919e-06	0.0049975	0.0850292	-	-0.39666
PARD6B	CDC37	515	0.110549	19.3665	23	1.07883e-05	0.000241736	0.100517	18.2147	1.97346e-05	0.000568172	0.386506	3	-1.77724
PSMD3	TRIM25	503	0.169306	23.2502	23	1.42239e-06	0.000242886	0.0991668	11.353	0.000753277	0.0158031	0.278424	2	-0.464449
CD47	EPHX2	63	0.19186	29.7388	23	4.94346e-08	0.0002448	0.0997886	11.7044	0.00062352	0.617534	0.180198	3	-0.265677
GNAT2	PLSCR1	76	-0.144599	29.7354	23	4.95229e-08	0.000245237	-0.0943673	15.7875	7.08705e-05	0.166326	0.220713	4	-0.505686
PGC	TAX1BP1	128	0.110724	29.7081	23	5.02242e-08	0.00024871	0.0918962	19.6113	9.49056e-06	0.0469972	0.196275	-	0.174207
GPI	PLEKHF2	155	0.264046	24.6053	23	7.03564e-07	0.000248861	0.142435	12.9314	0.00032311	0.0202537	0.200365	-	-1.16887
PLEKHM3	C17orf80	63	-0.113693	29.693	23	5.06163e-08	0.000250652	-0.0798539	14.6453	0.00012976	0.299704	0.152925	-	-0.23829
GPS1	PLPP6	91	-0.335893	29.6632	23	5.14011e-08	0.000254538	-0.162389	12.2804	0.00045774	0.0514086	0.232348	-	0.0677466
SIRT4	CDH6	71	-0.10194	29.637	20	5.20999e-08	0.000257738	-0.0241115	2.92205	0.0873768	0.452147	0.282336	4	-0.276814
PARD6B	UBE2L3	475	0.101489	19.2083	23	1.172e-05	0.000260258	0.102987	21.0064	4.57746e-06	0.000214399	0.386506	3	-1.77724
COX17	CENPU	71	0.367025	29.6018	23	5.30562e-08	0.000262734	0.319994	18.9482	1.34318e-05	0.04242	0.21228	3	-0.0994016
TEX10	PELP1	511	0.154363	28.2466	23	1.06803e-07	0.000264178	0.141177	29.6139	5.27253e-08	0.000130416	0.305463	1	-0.0108377
PARD6B	RPS8	517	0.14162	19.1603	23	1.20184e-05	0.000265693	0.12802	16.0035	6.32239e-05	0.00125255	0.386506	3	-1.77724
PSMD3	G3BP1	517	0.162006	23.0101	23	1.61151e-06	0.000266007	0.143732	20.8849	4.87734e-06	0.000750502	0.278424	3	-0.464449
NUDCD2	RAB6B	104	-0.121702	29.5521	23	5.4434e-08	0.000269557	-0.0456632	4.81757	0.0281711	0.62549	0.0517083	-	-0.332543
NFE2L2	IRS2	89	-0.357098	29.5416	23	5.47284e-08	0.000271015	-0.190264	6.83604	0.00893365	0.243074	0.15369	3	-1.86571
WEE1	CES1	78	-0.304969	29.5243	23	5.52201e-08	0.00027345	-0.127589	8.98678	0.0027194	0.198037	-0.0369337	4	0.660198
PRRC1	NISCH	62	0.274551	28.1761	23	1.10764e-07	0.000274252	0.229045	19.2945	1.12027e-05	0.00924594	0.436688	-	-0.821697
VWA5B2	SEZ6L2	62	0.165662	29.5018	22	5.58649e-08	0.000276643	0.0918133	8.79831	0.00301509	0.426592	0.11526	-	-0.872946
ISL1	ISOC1	364	-0.151995	29.501	23	5.58883e-08	0.000276759	-0.161124	39.0553	4.11976e-10	3.13862e-08	0.535744	-	-3.31021
ST20	OXLD1	62	-0.197058	29.4915	23	5.61613e-08	0.000278111	-0.120362	10.7268	0.00105597	0.74592	0.154183	-	-0.655481
MAP3K11	MOXD1	65	-0.113018	29.4799	22	5.64995e-08	0.000279786	-0.0553617	5.94229	0.0147818	0.729091	0.0957551	-	-0.429001
RPP38	MATN2	68	0.241689	29.4762	23	5.66075e-08	0.00028032	0.202486	21.0869	4.38909e-06	0.00108674	0.223395	-	-0.0129277
PARD6B	MAPK1	508	0.115983	19.0155	23	1.29663e-05	0.000283707	0.111436	22.0152	2.70497e-06	0.00016351	0.386506	2	-1.77724
PARD6B	RPLP2	517	0.152242	18.9916	23	1.31294e-05	0.000283916	0.155664	18.4836	1.71373e-05	0.000522342	0.386506	3	-1.77724
PARD6B	PSMC1	517	0.129127	18.9948	23	1.31078e-05	0.000283916	0.121854	16.4292	5.0501e-05	0.00107331	0.386506	3	-1.77724
PARD6B	RO60	497	0.120846	18.9821	23	1.31948e-05	0.00028409	0.101776	17.2414	3.29176e-05	0.000790262	0.386506	-	-1.77724
HELB	ZNF598	375	0.105141	28.0981	23	1.15322e-07	0.000285537	0.0887242	21.7261	3.14488e-06	0.0155735	0.0373917	-	-2.10114
TOMM20	TOMM20	517	0.227534	29.4405	23	5.7661e-08	0.000285537	0.21928	29.8688	4.62296e-08	0.000228929	0.189331	T	-0.252204
ZNF343	KHDRBS1	517	0.194087	29.4381	23	5.77314e-08	0.000285886	0.163171	28.1503	1.12249e-07	0.000555859	-0.138489	3	0.525042
ZNF41	PIP4P2	89	-0.126599	29.438	23	5.77348e-08	0.000285903	-0.0642689	9.43024	0.00213436	0.100127	0.198771	-	-0.0343587
PARD6B	TWF1	471	0.117529	18.9587	23	1.33581e-05	0.00028636	0.0618913	6.37891	0.0115484	0.063934	0.386506	4	-1.77724
PARD6B	UBQLN1	490	0.127917	18.9401	23	1.34886e-05	0.000286676	0.122172	18.0186	2.18752e-05	0.000602671	0.386506	3	-1.77724
PPP1CA	OTULIN	92	0.256663	29.418	23	5.83344e-08	0.00028858	0.221258	20.5538	5.79794e-06	0.00573648	0.364781	3	-0.834242
GPSM3	TSPYL5	107	-0.107042	29.4167	23	5.83734e-08	0.000289065	-0.0495956	7.92799	0.0048676	0.72366	0.116304	-	-0.47424
UBR1	SLC1A4	313	0.100212	29.4143	23	5.84433e-08	0.000289411	0.075127	28.7862	8.0823e-08	0.000400236	0.348984	-	-2.80533
PSMD3	RPS6	517	0.239814	22.767	23	1.8288e-06	0.000292136	0.171841	14.1228	0.000171253	0.00605748	0.278424	2	-0.464449
TSHZ1	FGD4	64	0.221726	29.3952	23	5.90243e-08	0.000292288	0.169442	17.4606	2.93321e-05	0.145252	0.261458	-	0.36304
CCDC90B	ATP7A	91	0.134604	29.3949	23	5.9032e-08	0.000292327	0.0286055	1.9672	0.160745	0.701061	0.0893349	-	-0.282007
PARD6B	RPS25	517	0.133764	18.88	23	1.39203e-05	0.000294588	0.14794	22.1107	2.57373e-06	0.000159314	0.386506	3	-1.77724
PARD6B	RPS5	517	0.155862	18.8611	23	1.40588e-05	0.000296253	0.163981	20.0225	7.65371e-06	0.000300803	0.386506	3	-1.77724
SAMD3	GAN	63	0.178193	29.3648	23	5.99556e-08	0.0002969	0.101488	12.3308	0.000445545	0.930443	-0.123503	-	0.00983802
PARD6B	COPS8	506	0.111592	18.8326	23	1.42704e-05	0.000298172	0.114903	22.9224	1.68679e-06	0.000132587	0.386506	3	-1.77724
STARD13	CNRIP1	70	-0.25879	29.333	23	6.09475e-08	0.000301812	-0.143184	23.2304	1.43704e-06	0.00355811	0.276252	-	-0.35349
MDM2	DDB1	517	-0.425322	27.9828	23	1.224e-07	0.000303062	-0.259893	9.90019	0.00165261	0.0165328	0.288283	2	-1.48338
SMAD3	PUF60	513	-0.107553	29.3209	23	6.13303e-08	0.000303401	-0.111833	37.3405	9.92033e-10	8.638e-07	0.306949	2	0.0782458
FKBP1B	EIF1AX	76	-0.186854	29.3217	23	6.13053e-08	0.000303584	-0.153316	22.268	2.37124e-06	0.0117424	-0.00545169	4	-0.170613
PARD6B	UBE2N	509	0.101824	18.7078	23	1.5236e-05	0.000311772	0.105769	24.2012	8.67776e-07	8.2639e-05	0.386506	3	-1.77724
MTERF1	KIF5C	68	0.172154	29.2451	23	6.37773e-08	0.000315506	0.131146	22.1455	2.52749e-06	0.0125035	0.128912	5+	-0.165071
PSMD3	SF1	517	0.290156	22.3802	23	2.23668e-06	0.000316392	0.26452	20.8368	5.00133e-06	0.000750502	0.278424	2	-0.464449
PSMD3	PUF60	517	0.264298	22.2739	23	2.36399e-06	0.000316392	0.208525	16.9568	3.82401e-05	0.00278478	0.278424	2	-0.464449
PSMD3	CNBP	514	0.126937	22.4012	23	2.21232e-06	0.000316392	0.104031	18.2243	1.96355e-05	0.0017679	0.278424	3	-0.464449
PSMD3	RPL5	517	0.260698	22.4222	23	2.18834e-06	0.000316392	0.188955	13.9185	0.000190914	0.00643133	0.278424	2	-0.464449
PSMD3	RPL29	517	0.211277	22.2899	23	2.34442e-06	0.000316392	0.160707	15.4131	8.63866e-05	0.00423551	0.278424	2	-0.464449
PSMD3	BUB3	517	0.221755	22.5317	23	2.06703e-06	0.000316392	0.210961	23.1057	1.53335e-06	0.000351208	0.278424	1	-0.464449
PARD6B	IPO4	504	0.105801	18.6105	23	1.60331e-05	0.000325393	0.0821046	11.8035	0.000591192	0.00708858	0.386506	4	-1.77724
WASF2	CHD4	517	0.163292	29.187	23	6.57171e-08	0.000325431	0.147058	32.7985	1.02224e-08	1.01242e-05	0.223772	3	-0.57769
SAMD14	GINS1	66	-0.131319	29.184	23	6.58193e-08	0.000325937	-0.0506669	3.96651	0.0464139	0.681813	0.0620634	-	-0.0851217
NRAS	RABGEF1	83	0.544497	29.1774	23	6.60461e-08	0.00032706	0.509548	24.9275	5.95269e-07	0.00294777	0.229096	2	-3.08022
C1orf146	BNIP3	62	-0.14509	29.1692	21	6.63264e-08	0.000328448	-0.121247	20.618	5.60658e-06	0.0277638	0.127076	-	-1.17626
LRRN4	NGFR	66	-0.113394	29.1436	22	6.72061e-08	0.000332805	-0.0639121	14.8799	0.000114579	0.189131	0.0672755	-	0.0530249
PSMD3	YBX1	517	0.188431	22.1225	23	2.55799e-06	0.000333347	0.144452	16.7318	4.30528e-05	0.00293878	0.278424	2	-0.464449
IFNA16	MPP7	66	-0.224443	29.1209	23	6.80005e-08	0.000336739	-0.16395	18.8823	1.39035e-05	0.0688503	0.0458113	5+	-0.292651
PLEKHO1	DUS2	137	0.148307	29.0934	23	6.89723e-08	0.000341551	0.135727	28.1452	1.12545e-07	0.000557323	-0.0871816	-	0.118484
CWF19L2	PDHX	515	0.167063	29.0776	23	6.95352e-08	0.000344339	0.0918695	16.3454	5.27848e-05	0.017426	0.181949	5+	-0.379512
PARD6B	NAP1L4	515	0.0972937	18.4688	23	1.72704e-05	0.00034736	0.10161	25.5749	4.25537e-07	5.01728e-05	0.386506	4	-1.77724
PARD6B	WASF2	498	0.137332	18.4627	23	1.73259e-05	0.00034736	0.101064	9.29967	0.00229195	0.0196362	0.386506	2	-1.77724
MAP2K4	UBASH3B	63	-0.253128	29.0556	23	7.03313e-08	0.000348281	-0.147623	7.35552	0.00668571	0.228328	0.360342	-	-0.7978
FRMPD4	ASB6	70	-0.136584	29.0499	23	7.05362e-08	0.000349295	-0.120725	18.3409	1.84698e-05	0.0914626	0.278476	-	-0.0744759
POLR2M	ITSN1	63	0.379704	29.0115	23	7.19499e-08	0.000356296	0.192911	8.2694	0.00403188	0.0804973	0.24582	-	-0.527882
PABPC5	ITPR2	62	-0.120645	29.0029	23	7.22713e-08	0.000357887	-0.0223696	0.709918	0.399471	0.74322	0.206755	5+	-1.07621
ST6GAL1	ACAD11	67	0.127074	28.9941	21	7.26009e-08	0.00035952	0.095282	17.2056	3.35446e-05	0.0405263	0.261708	-	-0.258698
KIAA0825	RAB38	66	-0.157889	28.9784	22	7.31917e-08	0.000362445	-0.0463492	4.05651	0.0440014	0.361952	0.252584	-	-0.742347
P2RY8	ECHDC3	92	-0.117091	28.9743	23	7.3345e-08	0.000363204	-0.0500841	6.9796	0.00824442	0.713498	0.0218247	-	-0.359069
MEPCE	HP1BP3	517	-0.148381	28.9637	23	7.37457e-08	0.000365189	-0.167117	46.467	9.31754e-12	2.30702e-08	0.22704	-	-0.112661
RELCH	PIK3C2A	61	-0.102808	28.9594	22	7.39108e-08	0.000366006	-0.0854491	18.6683	1.5555e-05	0.0770283	0.0592618	-	0.0454584
PSMD3	RPS3A	517	0.205448	21.8891	23	2.88863e-06	0.000366783	0.166498	17.1064	3.53431e-05	0.00261222	0.278424	2	-0.464449
SLC2A1	NDUFA7	509	0.150648	26.2728	23	2.96428e-07	0.000366978	0.126941	16.2867	5.44447e-05	0.00508698	0.0784033	4	-0.898811
ZHX2	CDC16	64	0.112508	28.951	23	7.42343e-08	0.000367608	0.0809378	10.0919	0.00148921	0.188624	0.0813055	-	0.247911
DDX17	CKAP5	509	0.117338	21.6389	23	3.29108e-06	0.000370935	0.0674255	10.4959	0.00119643	0.0196976	0.295365	2	-0.879759
DDX17	DNAJA2	513	0.106575	21.7185	23	3.15727e-06	0.000370935	0.0801875	17.8867	2.34448e-05	0.0020711	0.295365	3	-0.879759
PSMD3	PFDN2	511	0.11002	21.8085	23	3.01259e-06	0.000372959	0.0856773	18.2494	1.93791e-05	0.0017679	0.278424	3	-0.464449
PARD6B	TTC1	490	0.103932	18.2866	23	1.90035e-05	0.000374921	0.0708245	8.70704	0.00316983	0.0249555	0.386506	-	-1.77724
PSMD3	ATXN2L	515	0.162514	21.751	23	3.1043e-06	0.000374939	0.124696	15.3689	8.84308e-05	0.00425234	0.278424	3	-0.464449
PARD6B	EIF3D	514	0.101063	18.2302	23	1.95751e-05	0.000383145	0.0981644	16.9605	3.81655e-05	0.000855184	0.386506	3	-1.77724
SOX2	CZIB	377	0.163211	27.526	23	1.54994e-07	0.000383766	0.131926	21.1876	4.16455e-06	0.00206229	0.212786	-	-3.30683
SOX2	KRT16	160	-0.112623	28.5513	23	9.12499e-08	0.000383766	-0.0922246	26.8449	2.20456e-07	0.000636938	0.212786	4	-3.30683
VPS54	NDUFB7	146	0.373631	28.8574	23	7.79064e-08	0.000385793	0.332347	25.1745	5.23707e-07	0.0025934	0.320947	4	-0.77605
DDX5	SRPRB	513	-0.19078	28.849	23	7.82444e-08	0.000387075	-0.146754	23.7944	1.07196e-06	0.000514952	0.207649	3	-0.686732
DDX17	PCBP2	513	0.104294	21.3415	23	3.84323e-06	0.000388009	0.0825464	18.1429	2.04927e-05	0.00184322	0.295365	2	-0.879759
RBM18	DPH5	62	-0.382772	28.8446	23	7.84261e-08	0.000388366	-0.18742	6.23365	0.0125345	0.0858517	0.404331	-	-0.847909
ARRDC3	RHOT1	498	-0.128056	27.5016	23	1.56966e-07	0.000388647	-0.0852503	14.6354	0.000130444	0.0386334	0.271979	3	0.524866
MPZL3	SMYD5	70	0.164118	28.8218	23	7.93514e-08	0.000392948	0.12898	19.673	9.18891e-06	0.0455035	0.0534208	-	-0.0657227
TACC3	RBM25	517	-0.354872	27.4721	23	1.59376e-07	0.000394614	-0.375727	38.3355	5.95689e-10	2.94985e-06	0.170648	3	-0.607254
TACC3	SNRNP70	517	-0.328548	28.7317	23	8.31337e-08	0.000394614	-0.293798	24.4145	7.76827e-07	0.000769369	0.170648	3	-0.607254
NPFFR1	ZNF598	375	0.116822	28.811	23	7.97966e-08	0.000395153	0.083614	16.2359	5.59234e-05	0.092311	0.132154	-	-2.08147
PARD6B	DYNC1I2	493	0.0981218	18.1501	23	2.04161e-05	0.000396472	0.102282	21.2858	3.9565e-06	0.000193682	0.386506	2	-1.77724
YPEL3	PRPS2	78	-0.124856	28.786	23	8.08334e-08	0.000400287	-0.106651	18.7089	1.52268e-05	0.0266845	0.167778	-	-0.27792
PARD6B	ATG3	463	0.10362	18.1162	23	2.07828e-05	0.000402017	0.0924562	16.8535	4.03795e-05	0.000896679	0.386506	4	-1.77724
EIF2S2	DYNLL2	83	-0.405146	28.7594	23	8.19508e-08	0.00040582	-0.299213	15.9637	6.4568e-05	0.0830556	0.00471603	3	-0.27342
SLC5A2	MPP2	67	-0.161211	28.7543	22	8.21689e-08	0.0004069	-0.107231	12.4719	0.00041312	0.274678	0.267195	-	-0.512914
QRICH1	PPP4R3B	97	0.257409	28.1048	23	1.14923e-07	0.000409201	0.217559	16.6874	4.40732e-05	0.0560102	0.184703	-	0.692125
QRICH1	ARID3A	68	-0.323737	27.4019	23	1.65267e-07	0.000409201	-0.158169	11.1638	0.000834074	0.125162	0.184703	-	0.692125
PARD6B	PSMB1	517	0.125336	18.0655	23	2.13434e-05	0.000409661	0.108495	12.5776	0.000390392	0.00507407	0.386506	3	-1.77724
CELF3	CNRIP1	70	-0.204543	28.7375	23	8.28824e-08	0.000410433	-0.0374785	2.06632	0.150585	0.999567	-0.0919009	-	-0.143742
PSMD3	EIF4G1	517	0.156419	21.5293	23	3.48465e-06	0.000410857	0.124218	15.7891	7.08087e-05	0.00378062	0.278424	2	-0.464449
EXOSC3	UBASH3B	63	0.338425	28.7355	23	8.29706e-08	0.000410871	0.217677	15.6274	7.71272e-05	0.054562	0.044725	-	-0.446983
FAM104B	NGDN	509	0.136902	27.3745	23	1.6763e-07	0.000415052	0.117879	22.5198	2.07991e-06	0.000234085	0.439445	-	-0.931773
DDX17	HSPA8	513	0.107236	21.0309	23	4.51938e-06	0.000422391	0.089494	18.3398	1.84807e-05	0.00172498	0.295365	2	-0.879759
GNG12	GPAA1	413	0.112299	28.6785	23	8.54474e-08	0.000423136	0.0600159	9.9789	0.00158344	0.0289182	0.145045	4	-0.696371
PSMD3	RPS12	517	0.124942	21.424	23	3.68128e-06	0.000423946	0.101706	16.6987	4.3811e-05	0.00293878	0.278424	2	-0.464449
ABCD1	COL6A2	122	-0.123817	28.6637	23	8.61019e-08	0.000426377	-0.00841905	0.214745	0.643073	0.99302	0.167702	5+	-2.93573
RAB11FIP4	ACAD11	67	0.173743	28.6608	21	8.62332e-08	0.000427027	0.10143	9.99426	0.00157029	0.423521	0.138228	-	-0.22435
SLC2A1	NDUFS1	517	0.199569	25.5485	23	4.31412e-07	0.00042727	0.170617	17.3405	3.12454e-05	0.00359831	0.0784033	4	-0.898811
PGP	NDUFS1	517	0.148067	28.6496	23	8.67312e-08	0.000429493	0.141291	27.1923	1.8419e-07	0.000912108	-0.0721677	4	-0.932273
MARCO	ZNF330	62	-0.156226	28.6395	23	8.71846e-08	0.000431738	-0.0833841	5.69376	0.0170254	0.728329	0.0470426	-	-0.223829
PARD6B	EEF1A2	301	0.0927859	17.9317	23	2.28978e-05	0.000434445	0.102398	17.6866	2.60453e-05	0.000678822	0.386506	3	-1.77724
NPFFR1	TRPV2	86	-0.149993	27.281	22	1.7593e-07	0.000435604	-0.140692	29.4528	5.72949e-08	0.000283725	0.132154	3	-2.08147
TMEM31	PTP4A2	65	0.136869	28.6203	23	8.80559e-08	0.000436053	0.0460692	3.71739	0.0538484	0.996177	0.30198	-	-0.444505
DDX17	RPLP2	513	0.109599	20.8296	23	5.02012e-06	0.000436649	0.106035	21.2815	3.96547e-06	0.000867725	0.295365	3	-0.879759
PCP4L1	DDOST	517	0.108272	27.264	23	1.77489e-07	0.000439111	0.0560771	11.0127	0.000904917	0.182453	-0.0178333	-	-0.568195
BTBD17	KIF1A	76	-0.1575	28.5829	22	8.97723e-08	0.000444552	-0.116952	21.3321	3.86213e-06	0.0191253	0.20044	-	-1.51873
KIDINS220	LSM12	403	0.151078	28.5692	23	9.04097e-08	0.000447709	0.14593	26.3353	2.8699e-07	0.000710587	0.403126	4	-2.96446
OSTC	ANP32E	488	-0.108557	28.5681	23	9.04594e-08	0.000447955	-0.0833341	28.1517	1.12172e-07	0.000555474	0.271835	4	-0.251249
C11orf94	CHD2	80	-0.142734	28.5295	23	9.22831e-08	0.000456986	-0.117623	18.1559	2.03542e-05	0.100794	0.0751873	-	-0.281176
OSTC	RAB10	517	0.214774	25.8469	23	3.69605e-07	0.000457572	0.119433	16.5274	4.79516e-05	0.0182659	0.271835	4	-0.251249
OSTC	GNAS	515	0.134199	26.1509	23	3.15745e-07	0.000457572	0.0774133	12.3869	0.000432367	0.0446058	0.271835	3	-0.251249
OSTC	DDOST	517	0.149858	25.8967	23	3.60191e-07	0.000457572	0.119083	24.8704	6.13172e-07	0.00151821	0.271835	2	-0.251249
CRABP2	SNX15	83	0.149688	28.5171	23	9.2876e-08	0.000459922	0.0832608	8.59941	0.00336272	0.518123	0.122605	-	-0.327328
PIP4K2B	PCID2	114	-0.12699	28.51	23	9.32157e-08	0.000461604	-0.104019	19.3468	1.09003e-05	0.0539784	0.315619	5+	0.808005
PSMD3	STRAP	515	0.142077	20.9969	23	4.60032e-06	0.00046386	0.101512	14.3701	0.000150171	0.00567671	0.278424	3	-0.464449
PSMD3	PPA1	513	0.108425	21.1007	23	4.3577e-06	0.00046386	0.102929	26.186	3.10068e-07	0.000183981	0.278424	5+	-0.464449
PSMD3	NAP1L4	515	0.137748	21.0513	23	4.47158e-06	0.00046386	0.0978096	15.784	7.10011e-05	0.00378062	0.278424	2	-0.464449
PSMD3	PCNA	517	0.115784	20.9651	23	4.67722e-06	0.00046386	0.111228	22.9152	1.69312e-06	0.000363578	0.278424	2	-0.464449
PSMD3	RPS21	511	0.123574	20.9625	23	4.68356e-06	0.00046386	0.0910081	13.2647	0.000270451	0.00787809	0.278424	2	-0.464449
PSMD3	PDAP1	508	0.126998	21.0044	23	4.5823e-06	0.00046386	0.097015	16.1876	5.73671e-05	0.00326531	0.278424	-	-0.464449
PSMD3	ANP32B	516	0.142601	20.9739	23	4.65571e-06	0.00046386	0.131231	22.5249	2.07439e-06	0.000410895	0.278424	4	-0.464449
PARD6B	LARP1	514	0.114759	17.7792	23	2.48077e-05	0.000465332	0.100759	15.6281	7.70993e-05	0.00144074	0.386506	-	-1.77724
PSMD3	RPS19	517	0.186122	20.9146	23	4.80217e-06	0.000466281	0.142999	14.5772	0.000134536	0.00532976	0.278424	2	-0.464449
IRF2BP1	HSD17B11	243	0.119209	28.4864	23	9.43575e-08	0.000467258	0.0680062	12.3176	0.000448696	0.312763	0.0945454	-	-0.0783659
TRIM17	EMC6	214	0.111633	28.4807	23	9.46362e-08	0.000468638	0.102833	26.8633	2.18371e-07	0.00108137	0.24816	5+	-2.35974
ZNF454	PAG1	63	-0.165512	28.467	23	9.53091e-08	0.000471971	-0.0543218	3.87555	0.0489944	0.827604	-0.238083	4	-0.398955
TRIT1	CMSS1	445	0.173997	28.4601	23	9.56492e-08	0.000473655	0.139699	25.7598	3.86651e-07	0.0019147	0.137735	-	-0.584347
WDR25	PIK3R2	90	-0.243238	28.4562	23	9.58399e-08	0.000474599	-0.207571	23.3391	1.35808e-06	0.00101863	0.238297	-	-0.327461
PSMD3	EIF5	514	0.126257	20.7636	23	5.19626e-06	0.000478584	0.109035	17.3047	3.18393e-05	0.00253026	0.278424	2	-0.464449
PSMD3	DNAJA1	515	0.163019	20.7037	23	5.36115e-06	0.000478584	0.142954	19.9503	7.94829e-06	0.000894544	0.278424	2	-0.464449
PSMD3	SET	493	0.17098	20.6517	23	5.50874e-06	0.000478584	0.190495	27.4385	1.62167e-07	0.000183981	0.278424	3	-0.464449
PSMD3	GPD2	484	-0.201587	20.6995	23	5.37286e-06	0.000478584	-0.0425535	2.44083	0.118214	0.384452	0.278424	3	-0.464449
PSMD3	ERLEC1	417	-0.213818	20.6553	23	5.49843e-06	0.000478584	-0.175084	20.2865	6.66678e-06	0.000868787	0.278424	2	-0.464449
PSMD3	EIF3J	503	0.141817	20.7761	23	5.16224e-06	0.000478584	0.125106	19.4543	1.03037e-05	0.00110922	0.278424	2	-0.464449
CDV3	ITPR2	62	-0.165138	28.4128	23	9.80176e-08	0.000485383	-0.11788	17.1895	3.38303e-05	0.0552952	0.173861	-	0.0893602
ZNF865	PHKA2	83	-0.104318	28.4099	23	9.81602e-08	0.000486089	-0.0651335	10.5463	0.00116423	0.852748	0.212962	-	-0.302016
GABRA6	FCGRT	81	0.14927	28.3893	23	9.92109e-08	0.000491293	0.050645	8.75039	0.00309536	0.3547	0.0696852	4	0.148541
PSMD3	RACK1	517	0.135018	20.5138	23	5.92041e-06	0.000494467	0.0999647	13.9416	0.000188578	0.00639616	0.278424	-	-0.464449
PSMD3	MCM4	516	0.141016	20.4702	23	6.05678e-06	0.000494467	0.138185	23.951	9.88202e-07	0.000306711	0.278424	2	-0.464449
PSMD3	MCM2	515	0.134004	20.4594	23	6.09097e-06	0.000494467	0.128068	23.9858	9.70465e-07	0.000306711	0.278424	2	-0.464449
PSMD3	VBP1	502	0.121557	20.5071	23	5.94094e-06	0.000494467	0.103243	18.2462	1.94109e-05	0.0017679	0.278424	3	-0.464449
NXPH1	PLXND1	70	0.157961	28.3651	23	1.00461e-07	0.000497485	0.0886819	15.0553	0.000104407	0.167849	0.174942	-	-0.1505
WDR13	MYO5B	64	-0.129806	28.36	22	1.00724e-07	0.000498787	-0.0441925	3.37109	0.0663499	0.626013	0.0866177	-	-0.0648765
PHOX2A	ZNF512	399	-0.135901	27.0097	23	2.0244e-07	0.000501242	-0.188409	71.2722	3.11197e-17	1.54105e-13	0.455575	-	-4.14847
ELL3	INTS9	65	-0.160957	28.3418	23	1.01678e-07	0.000503002	-0.112371	11.0577	0.000883217	0.479024	0.269263	2	-0.684409
SDC1	ARMCX2	65	0.246579	28.3423	21	1.0165e-07	0.000503372	0.151358	14.2356	0.000161286	0.715592	0.251087	-	-0.324044
NDC1	NUP93	517	0.329569	26.2013	23	3.07611e-07	0.000507763	0.294036	24.6349	6.92872e-07	0.000490158	0.173063	1	-0.860028
MRPS18C	VPS37B	71	0.206004	26.9717	23	2.06454e-07	0.00051118	0.165282	11.3013	0.000774539	0.0546861	0.191225	4	-0.276319
SELENBP1	EMC3	93	-0.12229	28.31	23	1.03361e-07	0.000511844	-0.123311	26.7092	2.36491e-07	0.0011711	0.11825	-	-0.0023812
CCHCR1	PKMYT1	65	-0.109665	28.2661	23	1.05732e-07	0.000523583	-0.0828167	15.8314	6.92435e-05	0.171447	0.122427	-	0.205717
FKBP14	PET100	73	-0.179293	28.2639	23	1.05852e-07	0.000524177	-0.143795	17.9145	2.31048e-05	0.0580475	0.0114095	-	-0.309145
DDX17	RPS17	513	0.101879	20.2428	23	6.82091e-06	0.000527235	0.0893524	17.5588	2.78558e-05	0.00222289	0.295365	2	-0.879759
PGLYRP2	SAMD4B	69	0.152279	28.2486	23	1.06694e-07	0.000528348	0.0603851	6.34877	0.0117463	0.424581	0.0711958	-	-0.170262
PARD6B	PSMD5	491	0.113539	17.4969	23	2.87783e-05	0.000529778	0.0842261	10.7221	0.00105863	0.0108762	0.386506	3	-1.77724
PSMD3	MCM7	516	0.131528	20.2937	23	6.64194e-06	0.000530499	0.127589	23.2292	1.43794e-06	0.000351208	0.278424	2	-0.464449
PSMD3	FUBP1	517	0.167288	20.2525	23	6.78662e-06	0.00053345	0.139039	18.8596	1.407e-05	0.0013399	0.278424	3	-0.464449
PABPC5	NGFR	66	0.102956	26.881	22	2.16372e-07	0.000535736	0.0851553	22.5871	2.00832e-06	0.0049726	0.206755	4	-1.07621
RPL27	INTS11	223	-0.225089	28.2214	23	1.082e-07	0.000535808	-0.176637	15.9691	6.43855e-05	0.0339548	0.21409	-	0.0119243
NDC1	NUP98	517	0.3186	25.5351	23	4.34406e-07	0.000537794	0.27946	25.1286	5.36324e-07	0.000442646	0.173063	2	-0.860028
PSMD3	MCM6	517	0.119485	20.1974	23	6.98467e-06	0.000540439	0.113583	23.9456	9.90987e-07	0.000306711	0.278424	2	-0.464449
NCOR1	GHITM	88	-0.244842	28.2	23	1.09407e-07	0.000541236	-0.186189	14.9485	0.000110486	0.0149759	0.156124	-	-0.514638
GJB3	FBP1	66	-0.117699	28.1958	23	1.09643e-07	0.00054295	-0.0640138	16.1456	5.86562e-05	0.0402666	0.194245	-	-0.287636
HBE1	ZNF330	62	-0.151465	28.1941	23	1.09741e-07	0.000543438	-0.124834	15.3214	9.06819e-05	0.449057	0.0237712	-	0.037687
SEC24C	CEP97	64	0.171478	28.1914	23	1.09891e-07	0.000544178	0.112631	9.96731	0.00159344	0.657561	-0.0357978	2	-0.932074
PARD6B	HUWE1	514	0.106171	17.4347	23	2.97345e-05	0.000545353	0.0949043	15.4826	8.32679e-05	0.0015109	0.386506	3	-1.77724
PARD6B	PRRC2A	511	0.119046	17.4254	23	2.98801e-05	0.000545531	0.128485	22.2542	2.38838e-06	0.000157067	0.386506	-	-1.77724
PARD6B	PSMB3	516	0.12342	17.3946	23	3.03692e-05	0.000550872	0.119773	14.8895	0.000113995	0.00190068	0.386506	3	-1.77724
CLEC2B	CYP27A1	88	-0.125518	28.1664	22	1.1132e-07	0.000551255	-0.0355491	5.26856	0.021714	0.747766	0.141894	-	-0.727282
RPP40	TOMM5	505	0.250831	28.1569	23	1.11868e-07	0.00055397	0.217696	21.42	3.68905e-06	0.0182682	0.334696	3	-0.0758341
BUB3	LOX	69	0.368404	28.1489	21	1.12331e-07	0.000556266	0.194649	13.307	0.000264413	0.061923	0.019581	4	0.600365
MRPL28	ATP5ME	516	-0.133409	25.0344	23	5.63161e-07	0.000557755	-0.146713	29.4737	5.66795e-08	1.81164e-05	0.248549	-	-0.462639
MRPL28	NUP93	517	-0.264021	25.1854	23	5.20752e-07	0.000557755	-0.285555	32.1356	1.43779e-08	7.43811e-06	0.248549	3	-0.462639
MRPL28	NUP98	517	-0.261288	25.6494	23	4.09428e-07	0.000557755	-0.24154	25.8508	3.68843e-07	5.73685e-05	0.248549	4	-0.462639
MRPL28	RRP15	515	-0.149085	26.136	23	3.18188e-07	0.000557755	-0.153578	32.0507	1.50204e-08	7.43811e-06	0.248549	3	-0.462639
NPLOC4	MRPL53	517	0.250262	28.1247	23	1.13745e-07	0.000563264	0.175658	15.5736	7.93548e-05	0.0357241	0.101804	3	0.0522943
PSMD3	CSDE1	513	0.140377	20.0853	23	7.40634e-06	0.000564249	0.0940836	12.4015	0.000428998	0.0108388	0.278424	3	-0.464449
NPHP4	MAFF	181	0.101067	28.1161	23	1.14251e-07	0.000565771	0.0636135	14.9223	0.000112029	0.138761	0.151969	4	-0.0927674
BHLHA9	UGT1A6	88	-0.105467	28.0994	22	1.15242e-07	0.000570679	-0.0312868	3.63072	0.0567224	0.901649	0.0959748	-	0.0613854
USP26	STAMBPL1	108	0.127686	28.0883	23	1.15907e-07	0.00057397	0.113513	27.4493	1.61269e-07	0.000798604	0.107368	3	-0.672097
C4orf3	ATP7A	91	-0.113128	28.0873	23	1.15963e-07	0.000574249	-0.0485509	8.93732	0.00279402	0.520263	-0.0236397	-	-0.431765
PARD6B	PSMC4	517	0.127329	17.2829	23	3.22065e-05	0.00057995	0.117526	15.006	0.000107172	0.00179297	0.386506	3	-1.77724
PSMD3	SERBP1	516	0.147361	19.9986	23	7.7497e-06	0.000581462	0.137373	20.4316	6.18003e-06	0.000838508	0.278424	2	-0.464449
TEX101	FBP1	66	0.111797	28.0578	23	1.17745e-07	0.000583071	0.0323378	3.50678	0.0611183	0.566653	0.39798	4	-0.63311
LY6D	RMND1	64	-0.126943	28.0555	23	1.17887e-07	0.000583778	-0.0623132	8.21455	0.00415558	0.799956	0.00555663	-	-0.0257638
TP53AIP1	SPDL1	122	0.102652	28.0535	23	1.1801e-07	0.000584387	0.0807754	22.8139	1.78473e-06	0.00883798	-0.140409	3	-0.104713
FOXN3	TRAPPC6B	79	-0.170938	28.0528	23	1.1805e-07	0.000584585	-0.151871	23.9899	9.6842e-07	0.00256912	0.162747	4	-0.198369
PARD6B	EIF3A	516	0.121657	17.259	23	3.26143e-05	0.000585166	0.134399	21.597	3.36384e-06	0.000177238	0.386506	3	-1.77724
GTF2E2	SURF1	315	-0.289552	28.0261	23	1.19693e-07	0.000592119	-0.230992	23.7157	1.11667e-06	0.00552419	0.300422	4	0.164306
ADPGK	PRKCSH	515	0.112043	28.0164	23	1.20293e-07	0.00059569	0.0953926	28.2467	1.06794e-07	0.000528845	-0.0235259	4	-1.69975
PARD6B	PSMD6	475	0.138458	17.2151	23	3.33767e-05	0.000596652	0.115684	11.0648	0.000879844	0.00947171	0.386506	3	-1.77724
CRYBG1	MRPL51	61	0.153231	27.997	23	1.21503e-07	0.000601077	0.138149	18.7911	1.45844e-05	0.0360746	0.0115437	-	-0.403876
AQP11	XXYLT1	97	-0.141577	27.9933	23	1.21736e-07	0.000602837	-0.0646653	10.8791	0.000972565	0.303959	0.0960501	-	0.162248
CHST11	COMMD8	121	0.218951	27.9928	23	1.21767e-07	0.00060299	0.182239	21.3889	3.74942e-06	0.0185671	0.247362	4	-1.28864
KPNA5	CASP1	75	-0.144832	27.9615	23	1.23752e-07	0.000612819	-0.0837471	9.00675	0.00268984	0.542182	0.133745	3	-0.31687
DUSP5	SATB2	68	-0.26929	27.9516	23	1.24389e-07	0.000615974	-0.204627	18.0873	2.11e-05	0.0522437	-0.00522222	4	0.0742689
SLFNL1	AP1G2	108	-0.148086	26.5936	23	2.51068e-07	0.000621645	-0.0655616	5.59481	0.0180137	0.549604	0.0574125	-	-0.307399
PARD6B	PSMC2	517	0.127336	17.1015	23	3.54344e-05	0.000622237	0.11927	15.2987	9.17798e-05	0.0016124	0.386506	3	-1.77724
VHL	MATN2	68	0.388121	27.9264	23	1.2602e-07	0.000624053	0.334149	20.3293	6.51939e-06	0.032284	0.35227	-	-0.186021
MT1H	UXT	70	0.341297	27.91	23	1.2709e-07	0.000629352	0.271066	19.1204	1.22727e-05	0.0303872	0.195346	-	-0.115876
PCP4L1	RPN1	517	0.143487	25.2166	23	5.12405e-07	0.000634358	0.0695703	10.6423	0.00110533	0.182453	-0.0178333	-	-0.568195
CALM3	CTTNBP2NL	71	0.137144	27.8924	22	1.28251e-07	0.000635097	0.0875719	10.6183	0.00111973	0.308051	0.0584505	4	-0.142792
GPI	MT-CO2	515	0.129572	22.6684	23	1.92506e-06	0.000635528	0.141581	27.5957	1.49513e-07	4.35524e-05	0.200365	3	-1.16887
MMP14	ECM1	84	-0.139203	27.8892	23	1.28467e-07	0.000636167	-0.0599062	7.07016	0.00783781	0.828285	0.1931	3	0.437864
NEXMIF	ATXN3	63	0.179067	27.8835	23	1.28844e-07	0.000638036	0.134527	16.2634	5.5118e-05	0.203983	0.108798	-	-0.706162
FUZ	CBX2	72	-0.146534	27.8726	23	1.29571e-07	0.000641638	-0.0717741	9.011	0.0026836	0.596147	0.278877	3	-0.0374204
GPI	KIF1A	76	0.234012	22.5245	22	2.0748e-06	0.000642152	0.088771	4.91949	0.0265554	0.249908	0.200365	4	-1.16887
FANCD2	MX1	99	-0.10364	27.8624	23	1.30258e-07	0.000645039	-0.0833447	22.1819	2.47999e-06	0.0122809	0.140455	3	-1.15651
PARD6B	CLIC4	476	0.102666	16.9789	23	3.77976e-05	0.000648414	0.0615998	11.8891	0.000564646	0.00681982	0.386506	-	-1.77724
PARD6B	ERP44	517	0.165932	16.9805	23	3.77648e-05	0.000648414	0.0238086	0.712049	0.398764	0.62166	0.386506	3	-1.77724
TEDC2	DDX60	101	-0.288482	27.8469	23	1.31305e-07	0.000650224	-0.238219	21.9618	2.78132e-06	0.00196758	0.230443	-	-0.753656
TNIK	RNF113A	173	0.147778	27.8318	23	1.3233e-07	0.0006553	0.141304	28.7278	8.33009e-08	0.000412506	0.387254	4	-0.137774
CDH7	WDR11	86	0.132157	27.8276	23	1.32618e-07	0.000656722	0.100764	17.856	2.38264e-05	0.0589941	0.00558112	4	-0.443551
CD58	YLPM1	515	0.174371	27.8162	23	1.33406e-07	0.000660628	0.101554	17.4855	2.89502e-05	0.143361	0.201977	-	-0.837753
PARD6B	SRP68	514	0.153039	16.9243	23	3.89008e-05	0.000661982	0.160784	20.2706	6.72251e-06	0.000272868	0.386506	3	-1.77724
PKHD1	SPG21	65	-0.253468	27.7977	23	1.34683e-07	0.000666952	-0.180498	12.1183	0.000499293	0.502819	-0.0458226	-	-0.676271
CAND2	SLFN11	68	-0.139458	27.7951	23	1.34869e-07	0.000667872	-0.0722111	11.4424	0.000717872	0.0736524	0.282418	-	-0.267308
SMAD3	FUBP3	512	-0.124688	25.6677	23	4.05553e-07	0.000668757	-0.0326377	2.88476	0.0894213	0.285398	0.306949	3	0.0782458
PSMD3	MAPRE1	515	0.128148	19.693	23	9.0932e-06	0.000672083	0.0850841	11.7408	0.000611462	0.0136395	0.278424	2	-0.464449
SLC33A1	PRKCSH	515	0.203685	27.7665	23	1.36876e-07	0.000677808	0.15501	20.9	4.83903e-06	0.00217844	0.198873	4	-1.76149
PARD6B	SRP72	513	0.159183	16.8698	23	4.00328e-05	0.000678912	0.1517	16.0377	6.20922e-05	0.00124486	0.386506	3	-1.77724
SSR1	PRC1	377	0.105998	27.7611	23	1.3726e-07	0.000679713	0.10117	27.3193	1.72483e-07	0.000854134	0.446686	3	-0.227889
PSMD3	RPL31	517	0.245054	19.6384	23	9.35711e-06	0.000681417	0.202761	15.1623	9.86519e-05	0.00444113	0.278424	2	-0.464449
ATOH1	ADD3	260	0.122	27.7478	23	1.38204e-07	0.000684389	0.103402	23.3325	1.36277e-06	0.00674846	0.335214	5+	-5.20829
RNF165	ZNF292	77	0.17305	27.7255	23	1.39808e-07	0.000692331	0.171752	21.6631	3.24989e-06	0.0160934	0.138646	-	-0.21173
ZNF484	ZDHHC13	73	0.311856	27.7196	23	1.40232e-07	0.000694431	0.18324	10.8381	0.000994347	0.0665406	0.241773	-	-0.917832
NUBP2	HNRNPA1	517	-0.23538	27.7138	23	1.40659e-07	0.000696542	-0.239436	34.8371	3.58477e-09	6.82939e-06	0.199291	3	-0.213511
PSMD3	PRDX1	517	0.108096	19.5632	23	9.73271e-06	0.000698498	0.0805828	16.4784	4.92086e-05	0.00308524	0.278424	2	-0.464449
DDX17	ITPR2	61	-0.138044	19.2121	23	1.16973e-05	0.000705688	-0.0871855	7.85608	0.005065	0.0495189	0.295365	3	-0.879759
SOX8	CPNE2	74	-0.156957	27.6796	23	1.43166e-07	0.000708956	-0.148319	19.806	8.57131e-06	0.0212226	0.104276	-	-0.446391
SLC2A5	MRTFB	75	0.139133	27.6687	23	1.43971e-07	0.000712945	0.0652319	4.98513	0.0255661	0.825932	0.00641317	-	-0.240825
PARD6B	CNPY2	517	0.140879	16.7098	23	4.35549e-05	0.000731132	0.0196075	0.409675	0.522134	0.72487	0.386506	-	-1.77724
MRPL28	NUP188	515	-0.170586	23.8596	23	1.03621e-06	0.000733048	-0.176612	27.3848	1.66741e-07	3.6613e-05	0.248549	4	-0.462639
MRPL28	NUP54	517	-0.208199	23.8864	23	1.02191e-06	0.000733048	-0.23594	29.7582	4.89424e-08	1.81164e-05	0.248549	3	-0.462639
ITGB3BP	EPHX2	62	0.177756	27.6068	23	1.48658e-07	0.000735411	0.125133	18.1113	2.08356e-05	0.103074	0.242677	2	-0.119095
PITRM1	PITPNM1	71	0.280127	27.6021	23	1.49018e-07	0.000737937	0.185312	12.3114	0.000450191	0.117756	0.133421	4	-0.827296
PARD6B	USO1	516	0.149271	16.6838	23	4.41556e-05	0.000738711	0.0595335	3.53714	0.0600089	0.196148	0.386506	3	-1.77724
STK11IP	C17orf80	63	0.131649	27.596	23	1.49486e-07	0.000740256	0.0690146	7.75602	0.00535339	0.544869	0.139427	5+	-0.203271
TIAM1	TRPV2	86	-0.103405	27.5944	22	1.49609e-07	0.000740864	-0.0830704	22.3575	2.26322e-06	0.0112075	0.247537	3	-0.211465
ODF1	AP1G2	108	-0.230335	27.5924	23	1.49767e-07	0.000741648	-0.154686	13.2519	0.000272298	0.444346	-0.0254895	-	-0.45425
PSMD3	CCT5	517	0.143952	19.4087	23	1.05528e-05	0.000746534	0.118605	16.3611	5.23482e-05	0.00319209	0.278424	2	-0.464449
DNAJA3	ATP6V0A1	495	0.153141	27.5681	23	1.51663e-07	0.000751034	0.0926262	14.1589	0.000167999	0.0274289	0.311016	4	-0.147564
PARD6B	EIF2S3	513	0.104155	16.6383	23	4.52295e-05	0.000754129	0.101043	13.7984	0.000203504	0.00299927	0.386506	3	-1.77724
APC2	PHYH	72	0.211345	27.5593	23	1.52353e-07	0.000754453	0.151822	19.4199	1.04907e-05	0.01039	0.14902	3	0.840396
TRIM15	KDM3B	267	-0.132299	27.5559	23	1.5262e-07	0.000755776	-0.0950701	14.5802	0.000134319	0.207074	0.0341424	-	0.0481264
IL15RA	VCAN	77	0.116599	27.5525	23	1.52889e-07	0.000757105	0.0466716	5.35342	0.0206816	0.43581	-0.101959	3	-0.867116
SRP19	MTIF3	78	-0.418246	27.531	23	1.54595e-07	0.000765554	-0.233068	9.31897	0.00226793	0.999581	0.116379	3	0.0415788
GPR139	PLSCR3	89	0.193267	27.5198	21	1.55494e-07	0.000770005	0.140157	15.5337	8.1049e-05	0.204802	-0.019549	-	-0.335868
RPP30	SURF1	316	0.25339	27.5101	23	1.56277e-07	0.000773883	0.154805	12.9741	0.000315834	0.0634032	0.244998	4	0.0958233
HEPHL1	NISCH	62	0.148465	27.5005	23	1.57052e-07	0.00077772	0.113521	12.5789	0.000390136	0.175632	0.216578	-	-0.0819021
CCDC93	IGFBP3	71	0.150729	27.496	22	1.5742e-07	0.000779543	0.080687	13.6432	0.000221037	0.00663378	-0.084269	4	-0.685517
C11orf53	SATB2	68	0.364164	27.4914	23	1.57791e-07	0.00078138	0.22345	13.4802	0.000241092	0.108535	0.106564	-	-6.69379
GSTO2	PPP2CB	144	0.111456	27.482	23	1.5856e-07	0.00078519	0.107995	26.4355	2.7249e-07	0.00117318	0.225773	4	-0.584682
LY96	NFIB	72	-0.18574	27.4795	22	1.58765e-07	0.000786202	-0.0561202	3.62812	0.0568111	0.774907	0.217944	4	-0.730927
MCOLN1	LYRM2	76	-0.115804	27.4739	23	1.59225e-07	0.000788482	-0.0965393	18.8912	1.38393e-05	0.0685322	0.0550076	-	-0.145895
PARD6B	SYNCRIP	517	0.198161	16.5304	23	4.78772e-05	0.000792937	0.171966	18.0297	2.17482e-05	0.000602671	0.386506	4	-1.77724
S100A10	ZNF292	77	-0.248858	27.4575	23	1.60584e-07	0.00079521	-0.176191	12.6531	0.000374937	0.168138	0.271333	-	-0.319056
PSMD3	RPL11	517	0.259073	19.1835	23	1.18735e-05	0.000796308	0.208372	14.7847	0.000120511	0.00498301	0.278424	2	-0.464449
PSMD3	RCC2	510	0.145213	19.1793	23	1.18996e-05	0.000796308	0.120142	20.624	5.58918e-06	0.000814048	0.278424	2	-0.464449
PSMD3	TAGLN2	511	0.100039	19.2421	23	1.15145e-05	0.000796308	0.0443551	6.22796	0.0125748	0.0985295	0.278424	-	-0.464449
PSMD3	CFL1	517	0.1048	19.2063	23	1.17325e-05	0.000796308	0.0732608	11.963	0.000542671	0.0125956	0.278424	3	-0.464449
CASP6	BUB1B	74	0.12182	27.4479	23	1.61385e-07	0.000799177	0.0888766	11.4456	0.00071662	0.24744	0.316043	3	-0.290499
TWSG1	AP1S2	68	-0.20982	27.4364	23	1.6235e-07	0.000803957	-0.065327	3.12958	0.0768837	0.997349	0.0999988	-	-0.490241
PSMD3	RPL12	517	0.269075	19.1308	23	1.2206e-05	0.00080592	0.224028	15.7332	7.29337e-05	0.00380176	0.278424	2	-0.464449
TSNAX	MVB12A	80	0.24673	27.4201	23	1.63723e-07	0.000810756	0.240027	24.0585	9.34528e-07	0.00462778	0.0621461	4	-0.640258
SORT1	DPH5	62	0.170363	27.4191	23	1.63804e-07	0.000811158	0.0908174	8.73413	0.00312307	0.880153	0.118475	4	0.0250582
PARD6B	PUF60	517	0.173164	16.4701	23	4.94229e-05	0.000813097	0.129637	9.58997	0.00195643	0.0174563	0.386506	4	-1.77724
PARD6B	RPS3	517	0.124312	16.4632	23	4.96036e-05	0.000813368	0.133525	19.4069	1.05623e-05	0.000374576	0.386506	3	-1.77724
PSMD3	EIF4B	516	0.112433	19.0873	23	1.24875e-05	0.000813661	0.0834928	13.1108	0.0002936	0.00835881	0.278424	2	-0.464449
PSMD3	NSFL1C	505	0.122764	19.0346	23	1.28372e-05	0.000814997	0.0890687	13.8308	0.00020003	0.00659062	0.278424	3	-0.464449
PSMD3	TIAL1	517	0.227261	19.0362	23	1.28264e-05	0.000814997	0.220481	20.1169	7.28486e-06	0.000894544	0.278424	2	-0.464449
FGFR2	SINHCAF	116	0.226372	27.4055	23	1.64965e-07	0.000816909	0.169514	18.3373	1.85052e-05	0.010182	0.185773	-	-5.59944
MAP4	SURF2	104	0.191449	27.3864	23	1.66601e-07	0.000825007	0.167381	21.0661	4.43715e-06	0.0219728	-0.00359483	-	-0.424746
PIK3CA	DYNLRB1	108	0.292289	27.3832	23	1.66873e-07	0.000826353	0.272145	23.5092	1.2432e-06	0.000293158	0.268547	3	-1.18023
PSMD3	CCT3	517	0.134747	18.9832	23	1.31878e-05	0.000826656	0.115779	16.7631	4.23496e-05	0.00293878	0.278424	2	-0.464449
IFNA4	SATB2	68	0.23017	27.3823	23	1.66951e-07	0.00082674	0.13759	9.12008	0.00252819	0.353445	0.0916107	3	-0.949627
MAGOH	PHB	513	0.38222	27.3666	23	1.68311e-07	0.000832633	0.28166	15.7563	7.2046e-05	0.016972	0.217991	3	-0.615004
RGS22	SATB2	68	0.118894	27.3681	23	1.68186e-07	0.000832859	0.0484524	3.24622	0.0715886	0.844114	0.174616	-	-0.0828433
LPAR4	GALT	70	-0.119907	27.339	23	1.70729e-07	0.00084545	-0.08414	13.3991	0.00025174	0.507113	0.0860306	4	-0.320124
PSMD3	EDF1	494	0.130345	18.9161	23	1.36598e-05	0.000845541	0.103608	14.8769	0.000114758	0.00494131	0.278424	-	-0.464449
PLA2G1B	VRK2	68	0.157624	27.3315	23	1.71397e-07	0.00084876	0.0766322	5.55715	0.0184054	0.998539	0.149852	-	-0.0185872
IFRD2	TNFRSF10A	85	0.200818	27.3231	23	1.72145e-07	0.000852462	0.134718	12.5383	0.000398687	0.0715468	0.26279	-	-0.477525
GPI	COX7C	513	0.140458	21.8427	23	2.95935e-06	0.00086204	0.16118	29.142	6.72623e-08	2.22055e-05	0.200365	4	-1.16887
PSMD3	MCM3	516	0.135866	18.8207	23	1.43599e-05	0.0008672	0.137166	24.4617	7.58033e-07	0.000288752	0.278424	2	-0.464449
NFXL1	ERCC6L	73	-0.154724	27.2879	23	1.75301e-07	0.000868089	-0.124599	16.8735	3.9956e-05	0.176601	-0.0068098	-	-0.401307
PSMD3	FEN1	514	0.140142	18.7918	23	1.45796e-05	0.000869859	0.123896	19.0444	1.2771e-05	0.00124004	0.278424	2	-0.464449
PSMD3	G3BP2	516	0.171995	18.7427	23	1.49595e-05	0.000870163	0.146902	20.4055	6.2651e-06	0.000838508	0.278424	3	-0.464449
PSMD3	RPL23A	517	0.255073	18.7053	23	1.52561e-05	0.000870163	0.211441	14.8395	0.00011706	0.00495454	0.278424	2	-0.464449
PSMD3	PTGES3	513	0.103513	18.7013	23	1.52876e-05	0.000870163	0.103134	22.8384	1.76209e-06	0.000363578	0.278424	3	-0.464449
PSMD3	CCT4	517	0.136309	18.7469	23	1.49266e-05	0.000870163	0.118892	17.2839	3.21903e-05	0.00253026	0.278424	2	-0.464449
COMMD3	ZDHHC13	73	0.216465	27.268	23	1.77116e-07	0.00087708	0.223201	28.5659	9.05644e-08	0.000448475	-0.126485	-	-0.814529
RFX3	UXT	70	-0.140777	27.2656	23	1.7734e-07	0.00087819	-0.0719965	6.46826	0.0109818	0.638501	0.271811	-	-0.3247
FAM114A1	RNASEH2B	164	0.152944	27.2504	23	1.78738e-07	0.000885111	0.0755187	9.60029	0.00194546	0.373711	0.0111272	-	-2.97408
ETV6	DLG1	498	0.122996	27.2445	23	1.79284e-07	0.000887816	0.105994	34.11	5.20827e-09	2.57914e-05	0.154189	3	-2.62035
SH3BGR	RCOR3	76	0.125128	27.2361	23	1.80061e-07	0.000891663	0.0851111	14.9104	0.00011274	0.293844	0.32047	-	-0.263459
PARD6B	RPS10	517	0.144902	16.2757	23	5.47614e-05	0.000892034	0.169525	20.8115	5.06767e-06	0.000227902	0.386506	3	-1.77724
PLPP4	TRPS1	63	-0.176005	27.2305	23	1.80589e-07	0.000894274	-0.0858709	12.1542	0.000489764	0.665999	0.112779	-	-0.197667
HOXB13	GOLPH3L	73	0.120647	27.2226	23	1.81323e-07	0.000897911	0.138404	31.7094	1.79053e-08	8.86672e-05	0.0639879	-	-3.7689
PARD6B	USP10	510	0.106756	16.2513	23	5.54725e-05	0.000900654	0.101162	15.3215	9.06802e-05	0.00160949	0.386506	3	-1.77724
MAP3K21	ELMOD2	192	-0.118953	27.2126	23	1.82264e-07	0.000902574	-0.105356	21.9344	2.82133e-06	0.0127332	0.248701	-	-0.335702
PARD6B	RPL24	517	0.121349	16.24	23	5.58021e-05	0.000903045	0.129049	17.8349	2.40924e-05	0.000634604	0.386506	3	-1.77724
PSMD3	NEDD8	513	0.118222	18.6063	23	1.60692e-05	0.000904258	0.0852746	12.433	0.000421807	0.0107117	0.278424	1	-0.464449
GTF3C2	TASOR	452	-0.161299	25.8673	23	3.65714e-07	0.000904593	-0.154338	23.6001	1.18583e-06	0.00586628	0.212254	-	-0.0387592
GTF3C2	POLDIP3	512	-0.136525	26.4891	23	2.65026e-07	0.000904593	-0.0752762	12.2119	0.000474847	0.14257	0.212254	3	-0.0387592
PARD6B	PSMD13	517	0.127383	16.2237	23	5.62869e-05	0.000907925	0.134263	18.0349	2.16887e-05	0.000602671	0.386506	3	-1.77724
ANAPC16	FOXP1	63	-0.130871	26.7842	23	2.27493e-07	0.000908863	-0.0992982	19.7051	9.03597e-06	0.0447461	0.0419467	-	-0.328094
SYNPR	GLTP	67	0.222847	27.1967	23	1.8377e-07	0.000910029	0.126808	15.4702	8.38154e-05	0.363408	0.0460319	-	-0.812028
NEMP2	TMEM33	363	0.101848	27.188	23	1.84599e-07	0.000914136	0.0916282	23.0817	1.55262e-06	0.0076886	0.226008	-	-0.688976
CMIP	GCA	244	0.164448	27.1853	23	1.84856e-07	0.000915407	0.120986	19.4668	1.02362e-05	0.00057602	0.365682	-	-1.42154
ZNF343	MATR3	517	0.194007	25.5094	23	4.40229e-07	0.000915615	0.157919	23.2134	1.44985e-06	0.00358984	-0.138489	3	0.525042
ZNF343	GMIP	79	-0.352942	25.0636	23	5.54694e-07	0.000915615	-0.154439	7.42321	0.00643879	0.219896	-0.138489	5+	0.525042
PSMD3	CACYBP	513	0.117528	18.534	23	1.66901e-05	0.000918324	0.0979295	17.7893	2.46768e-05	0.00207118	0.278424	2	-0.464449
PSMD3	SUB1	514	0.128556	18.5414	23	1.66256e-05	0.000918324	0.0984932	16.6504	4.49412e-05	0.00296732	0.278424	-	-0.464449
PSMD3	EIF3I	517	0.125067	18.4576	23	1.73724e-05	0.000924032	0.0929286	12.3308	0.000445537	0.0110315	0.278424	2	-0.464449
PSMD3	RPS17	517	0.18849	18.4393	23	1.75402e-05	0.000924032	0.156155	14.5032	0.000139918	0.00541308	0.278424	2	-0.464449
PSMD3	RPS14	517	0.197116	18.4769	23	1.7198e-05	0.000924032	0.156522	14.1265	0.000170916	0.00605748	0.278424	2	-0.464449
ITGB1	ZRANB2	498	0.192344	25.8271	23	3.73415e-07	0.000924577	0.204756	31.7988	1.71e-08	4.29844e-07	0.45918	-	-1.14866
ITGB1	HSP90AA1	517	0.129553	26.7918	23	2.26593e-07	0.000924577	0.154156	40.3972	2.0724e-10	1.1662e-08	0.45918	2	-1.14866
TNNT1	ZNF638	517	-0.109597	27.153	23	1.87975e-07	0.000930855	-0.0771662	18.925	1.3596e-05	0.0336637	-0.0541636	3	-0.156827
ADAMTS18	PTGR1	159	0.105631	27.1488	23	1.88385e-07	0.000932883	0.0359938	6.38231	0.0115263	0.339301	0.381298	-	-0.0862445
FOCAD	OFD1	85	-0.165508	27.1457	23	1.88686e-07	0.000934371	-0.100228	18.4784	1.71844e-05	0.0850973	0.101918	-	-1.75737
UBA3	HIBADH	514	0.142708	27.1341	23	1.89817e-07	0.000939976	0.113315	34.3493	4.60574e-09	2.28076e-05	0.340858	4	-0.220147
PSMD3	PSMD11	517	0.170875	18.382	23	1.8076e-05	0.000942236	0.148196	16.3428	5.28577e-05	0.00319209	0.278424	1	-0.464449
PSMD3	HSP90AB1	517	0.118721	18.3532	23	1.8351e-05	0.000946604	0.109727	20.4848	6.01058e-06	0.000838508	0.278424	2	-0.464449
CCDC110	PITPNM1	71	0.112066	27.1122	23	1.91985e-07	0.000950708	0.0748491	9.82041	0.00172586	0.473949	0.0474767	-	-0.167592
ERMAP	ARMCX2	65	0.148275	27.0955	21	1.93651e-07	0.000958957	0.0828303	9.64229	0.00190148	0.338167	-0.09499	-	-0.0725173
ITGB1	XPO1	515	0.171704	24.9743	23	5.80985e-07	0.000959012	0.20466	37.1213	1.11003e-09	4.10212e-08	0.45918	2	-1.14866
PDIA6	STAT2	109	-0.137237	27.0876	23	1.94439e-07	0.000962862	-0.119776	18.6442	1.57526e-05	0.078007	0.0151207	3	0.0542348
RCN1	PDE4DIP	107	-0.147023	27.0753	23	1.95681e-07	0.000969011	-0.130298	22.6588	1.93475e-06	0.00958087	0.0936434	3	-0.867975
CD180	PAG1	63	-0.168247	27.0706	23	1.96157e-07	0.000971368	-0.126241	19.8125	8.54222e-06	0.0211505	0.0965478	3	0.411611
NET1	CPSF1	517	0.106563	27.0665	23	1.9658e-07	0.000973464	0.0826469	19.9497	7.95049e-06	0.0196854	0.313258	3	-0.331728
PPP4R2	THBS1	312	-0.12289	27.0577	23	1.97471e-07	0.000976891	-0.0482805	5.8928	0.0152029	0.437308	0.0611851	3	-0.326383
SUCLG2	TNFRSF10A	85	0.157239	27.0565	23	1.97593e-07	0.000978479	0.127109	18.5376	1.66582e-05	0.0824915	0.203691	4	-1.07504
PLD5	CEP44	80	0.121179	27.0537	23	1.97878e-07	0.000979893	0.0721603	19.9127	8.10589e-06	0.029066	0.208172	-	-0.234806
FYB1	C17orf80	63	-0.119724	27.0277	23	2.00565e-07	0.0009932	-0.0576517	6.08186	0.0136577	0.639075	0.231946	-	0.232833
PARD6B	AHSA1	510	0.104996	16.0393	23	6.20422e-05	0.000997509	0.113381	21.4182	3.69256e-06	0.000188511	0.386506	3	-1.77724
PARD6B	RPL29	517	0.13516	16.0246	23	6.2526e-05	0.000998802	0.11205	11.1576	0.000836888	0.00912835	0.386506	3	-1.77724
PARD6B	SEC13	516	0.149637	16.0296	23	6.23606e-05	0.000998802	0.140603	15.4866	8.30907e-05	0.0015109	0.386506	2	-1.77724
PTPRK	YTHDC2	63	-0.201352	26.9974	23	2.03727e-07	0.00100886	-0.135433	11.6679	0.000635866	0.243172	0.00564346	3	0.0582818
IRF9	ATXN3	63	0.174112	26.9785	23	2.05729e-07	0.00101877	0.0967678	6.89649	0.0086365	0.309913	0.200682	3	1.4062
PSG11	CEP44	80	0.298233	26.9721	23	2.06411e-07	0.00102215	0.0521554	2.09787	0.147505	0.800501	-0.0156733	-	-0.446397
PPIE	ACSS1	169	-0.191487	26.9703	23	2.066e-07	0.00102309	-0.0735435	6.80913	0.0090693	0.563771	0.201705	4	-0.956766
BPIFB2	TLK2	83	-0.174002	26.9671	23	2.06946e-07	0.0010248	-0.11172	16.6191	4.56875e-05	0.113122	-0.069761	4	-0.132847
FRYL	GMIP	79	-0.201143	26.9568	23	2.08057e-07	0.0010303	-0.0738579	4.87398	0.0272646	0.228838	0.217916	-	-0.0423432
HTR5A	ECM1	84	-0.100753	26.9504	23	2.08747e-07	0.00103371	-0.07393	16.1939	5.71772e-05	0.0542965	0.378487	3	0.199626
PARD6B	RPS18	517	0.137494	15.9519	23	6.49736e-05	0.00103456	0.148595	18.4315	1.76124e-05	0.000528585	0.386506	3	-1.77724
TADA2A	CENPX	85	0.266902	26.9456	23	2.09263e-07	0.00103522	0.167974	10.6241	0.00111623	0.306776	0.202369	-	-0.610171
TRAF7	RAB3B	89	-0.256865	26.9384	22	2.1004e-07	0.00103907	-0.0992561	7.77814	0.00528823	0.321894	0.310797	3	-2.04796
DDX17	RPS14	513	0.10065	17.9213	23	2.30226e-05	0.00104253	0.0866654	16.0864	6.05164e-05	0.0034811	0.295365	2	-0.879759
NUP37	NUP107	517	0.220141	26.9264	23	2.11352e-07	0.00104662	0.229488	32.7256	1.06129e-08	5.25549e-05	0.441299	1	-1.03491
PSMD3	RPS25	517	0.173506	18.1408	23	2.05157e-05	0.00104736	0.146474	14.4672	0.000142621	0.00547486	0.278424	2	-0.464449
ETS2	MAPT	65	0.121303	25.5826	23	4.23854e-07	0.00104946	0.0388107	3.81484	0.0508003	0.45573	0.245985	2	-0.123093
ETS2	CASP1	75	0.174181	25.6496	23	4.0938e-07	0.00104946	0.0918984	5.72982	0.0166792	0.316109	0.245985	3	-0.123093
HDGFL2	UBE2J1	86	-0.164015	26.9165	23	2.1244e-07	0.00105094	-0.0678461	6.81914	0.00901862	0.323298	0.0842073	-	-0.42674
PARD6B	NPLOC4	486	0.124818	15.9098	23	6.64325e-05	0.00105361	0.0895632	9.48821	0.00206796	0.0182541	0.386506	3	-1.77724
PSMD3	RPL38	516	0.121352	18.0586	23	2.14206e-05	0.00106075	0.120673	19.9899	7.7854e-06	0.000894544	0.278424	2	-0.464449
PSMD3	BTF3	503	0.111607	18.0843	23	2.11339e-05	0.00106075	0.0988801	16.1108	5.97439e-05	0.00332418	0.278424	3	-0.464449
PSMD3	RPL17	517	0.21761	18.0622	23	2.13802e-05	0.00106075	0.162775	11.94	0.000549403	0.0125956	0.278424	2	-0.464449
TMEM233	ARHGAP45	67	0.179719	26.881	23	2.16373e-07	0.00107148	0.105228	18.1034	2.09231e-05	0.081724	0.17579	-	-0.129197
C1QTNF12	FGD4	64	-0.18867	26.8803	23	2.16451e-07	0.00107187	-0.145526	18.457	1.73784e-05	0.0860577	0.249504	-	-0.364522
PDE1C	LRPPRC	517	0.116012	24.5937	23	7.07829e-07	0.00107296	0.0549064	11.1091	0.000859053	0.146691	0.0970681	5+	-0.399676
PDE1C	TBRG4	502	0.106512	24.4747	23	7.52904e-07	0.00107296	0.0781465	18.305	1.88209e-05	0.0243274	0.0970681	-	-0.399676
SRCAP	KIF5C	68	-0.254602	26.8747	23	2.17077e-07	0.00107388	-0.149679	9.18517	0.00243983	0.405251	0.228264	4	-0.245187
PIK3CB	GXYLT1	107	0.268764	26.8765	23	2.16883e-07	0.00107401	0.211582	20.5109	5.9293e-06	0.00293619	0.373348	5+	-1.95966
LRCH2	DYNLL2	83	0.224657	26.8737	23	2.17196e-07	0.00107556	0.151213	13.4531	0.000244603	0.260416	0.322941	-	-1.00969
GSTM1	VAMP5	80	0.250502	26.8655	23	2.18115e-07	0.00108011	0.22817	25.7206	3.94583e-07	0.00195398	0.154134	5+	-0.0803865
MAPKBP1	DHRS3	61	0.159257	26.86	21	2.18741e-07	0.00108321	0.114001	13.1242	0.000291502	0.18044	0.0742444	-	0.000279954
PSMD3	LARP1	514	0.151844	17.9966	23	2.21305e-05	0.00108505	0.121644	15.501	8.24631e-05	0.0041387	0.278424	-	-0.464449
KIF2A	RABGAP1L	63	0.303009	26.8548	23	2.19331e-07	0.00108612	0.246839	18.9076	1.37208e-05	0.0679456	0.107185	-	-0.664725
SELENOI	DSC3	92	0.127275	26.8417	23	2.20822e-07	0.00109351	0.0462503	4.62792	0.0314557	0.891456	0.161354	-	-0.664632
EPS8L2	MED14	62	-0.129544	26.8386	23	2.21178e-07	0.00109527	-0.0735858	7.98823	0.00470825	0.791667	0.0421856	3	-0.215739
FKBP8	ITPR2	62	0.190903	26.8247	23	2.22777e-07	0.00110319	0.156075	17.7158	2.56489e-05	0.127013	0.266073	3	0.226915
UXS1	VSNL1	81	-0.236649	26.8237	22	2.2289e-07	0.00110375	-0.177208	23.1297	1.51437e-06	0.000340871	0.326809	-	-1.62852
PSMD3	CTTN	492	0.161791	17.9365	23	2.28399e-05	0.00110885	0.0739161	7.62733	0.00574903	0.0607019	0.278424	2	-0.464449
PSMD3	ATP6V1G1	501	0.152014	17.9159	23	2.3088e-05	0.00111002	0.0844469	7.57448	0.00592006	0.0615377	0.278424	3	-0.464449
ACTB	ZNF830	72	0.488195	26.8105	23	2.24412e-07	0.00111017	0.411636	22.1898	2.46978e-06	0.00135756	0.275098	2	-0.804336
ACCSL	HAUS8	71	-0.115902	26.7989	23	2.25769e-07	0.00111801	-0.104427	22.5172	2.08265e-06	0.0103133	0.041836	-	-0.237608
PSMD3	PDCD5	507	0.101196	17.8821	23	2.35017e-05	0.0011185	0.0645646	9.50963	0.00204397	0.0306719	0.278424	4	-0.464449
PSMD3	LASP1	515	0.104609	17.8648	23	2.37161e-05	0.0011185	0.0699509	12.1881	0.000480953	0.0115356	0.278424	-	-0.464449
FLT3LG	MPP2	67	-0.1585	26.7955	22	2.26164e-07	0.00111996	-0.165793	25.196	5.17897e-07	0.00256463	0.149881	4	-0.727698
SPACA9	GLMN	70	-0.138401	26.7889	23	2.26942e-07	0.00112382	-0.0692405	5.26	0.0218211	0.628945	0.0998899	-	-0.876449
PARD6B	SBDS	481	0.101241	15.7608	23	7.18746e-05	0.00112992	0.087147	13.1499	0.000287531	0.00396119	0.386506	5+	-1.77724
SCRT2	DCAKD	132	-0.102557	26.7591	23	2.30464e-07	0.00114126	-0.0820955	20.337	6.49319e-06	0.0321543	0.114572	-	-0.0528604
DDX17	L2HGDH	411	-0.100051	17.5482	23	2.8012e-05	0.00114525	-0.0713173	14.7447	0.000123091	0.00500217	0.295365	-	-0.879759
PSMD3	CCT2	517	0.136252	17.7537	23	2.51434e-05	0.00115585	0.116621	16.23	5.60979e-05	0.0032419	0.278424	2	-0.464449
PSMD3	UBE2N	509	0.131905	17.7487	23	2.52083e-05	0.00115585	0.112307	18.0292	2.17546e-05	0.00192373	0.278424	2	-0.464449
PSMD3	RPL19	517	0.189918	17.7777	23	2.48278e-05	0.00115585	0.171925	16.1476	5.85919e-05	0.00329713	0.278424	2	-0.464449
PHOX2A	FBP1	66	-0.155276	24.0527	23	9.37359e-07	0.00116045	-0.0428363	1.81471	0.177944	0.481256	0.455575	-	-4.14847
ITGB1	IPO5	514	0.156901	23.2572	23	1.41717e-06	0.00116963	0.148719	29.6156	5.26782e-08	1.14413e-06	0.45918	3	-1.14866
ITGB1	PCBP2	517	0.194999	23.9872	23	9.69764e-07	0.00116963	0.258151	50.4482	1.22351e-12	3.366e-10	0.45918	3	-1.14866
ITGB1	PGAM1	516	0.109272	23.539	23	1.22405e-06	0.00116963	0.159626	61.2303	5.07749e-15	1.25719e-11	0.45918	3	-1.14866
FHOD3	ANAPC5	72	-0.115816	26.6934	23	2.38437e-07	0.00118074	-0.0858828	12.1869	0.000481264	0.476643	0.124762	-	-0.0460353
C4orf47	IRS2	89	0.142651	26.6922	23	2.38586e-07	0.00118148	0.100778	12.4668	0.00041426	0.0979362	0.134691	-	-0.877885
NXPE1	CEP97	64	0.194009	25.3511	23	4.77875e-07	0.00118322	0.150829	14.1626	0.000167668	0.103786	0.137018	-	-0.286608
INKA2	PAG1	63	0.171835	26.6854	23	2.39424e-07	0.00118563	0.0847906	8.30838	0.00394625	0.488546	0.164787	-	0.0342653
PLK1	GPN1	108	-0.534143	26.682	23	2.39844e-07	0.00118651	-0.452734	19.713	8.99865e-06	0.0445163	0.0711461	3	0.712889
PPP1R15B	CRYAB	64	-0.267203	26.6822	22	2.39821e-07	0.00118759	-0.133136	8.40734	0.00373708	0.0583786	0.317848	4	-0.577875
TACC3	CPSF4	457	-0.238847	24.5612	23	7.19851e-07	0.00118823	-0.222053	23.2599	1.41519e-06	0.000919868	0.170648	3	-0.607254
TP53	TOP1	517	-0.282421	24.557	23	7.21432e-07	0.00119084	-0.270753	35.6871	2.31691e-09	8.82566e-07	0.367658	2	1.45429
PSMD3	SKP1	517	0.17637	17.6742	23	2.62161e-05	0.00119103	0.155894	15.0852	0.000102767	0.00454375	0.278424	1	-0.464449
PPARA	DHRS3	61	0.142913	26.6747	21	2.40759e-07	0.00119224	0.0839772	7.51631	0.00611427	0.438809	0.163259	3	-0.18356
DDX5	ATL2	502	-0.20814	23.9895	23	9.68611e-07	0.00119793	-0.180423	26.0104	3.39581e-07	0.000273153	0.207649	-	-0.686732
DDX5	SCO1	510	-0.174492	24.1545	23	8.89074e-07	0.00119793	-0.112642	19.135	1.21791e-05	0.00167362	0.207649	4	-0.686732
DDX5	TIMM44	513	-0.230289	24.2069	23	8.65231e-07	0.00119793	-0.139621	13.9372	0.000189019	0.008061	0.207649	3	-0.686732
EXO5	UBASH3B	63	-0.124525	26.6546	23	2.43268e-07	0.00120466	-0.0592049	7.12629	0.00759616	0.391186	0.182357	-	-0.488994
RBM27	ARMCX2	65	0.265088	26.6522	21	2.43578e-07	0.0012062	0.161394	7.30521	0.00687551	0.596816	0.333052	-	-0.903625
AFG3L2	IGFBP3	71	0.303455	26.648	22	2.44107e-07	0.00120882	0.18081	12.5289	0.000400696	0.0585127	0.304238	4	-0.24108
PSMD3	RPLP0	517	0.229085	17.6087	23	2.71349e-05	0.00122156	0.202376	15.6931	7.44974e-05	0.00384282	0.278424	2	-0.464449
PARD6B	CUTA	514	0.10305	15.5945	23	7.84812e-05	0.00122213	0.058514	7.04442	0.00795126	0.0484313	0.386506	-	-1.77724
PSMD3	ABI1	488	0.154811	17.589	23	2.74173e-05	0.00122316	0.123263	13.1046	0.000294573	0.00835881	0.278424	3	-0.464449
CCHCR1	MPP2	67	0.193776	25.2824	22	4.95203e-07	0.00122612	0.129496	12.9648	0.000317403	0.334419	0.122427	-	0.205717
STXBP4	VPS13C	217	0.104018	26.6176	23	2.47971e-07	0.00122795	0.0896125	21.4794	3.57659e-06	0.0177113	-0.163023	-	-0.281897
PSMD3	HSP90AA1	517	0.114649	17.5565	23	2.78897e-05	0.00122895	0.102262	17.1726	3.41318e-05	0.00257953	0.278424	2	-0.464449
PSMD3	SEC16A	514	0.162202	17.546	23	2.80435e-05	0.00122895	0.105029	11.9951	0.000533405	0.0124595	0.278424	3	-0.464449
PTH2	UGT1A6	88	-0.160772	26.609	22	2.49076e-07	0.00123342	-0.0549334	4.34616	0.0370925	0.513178	-0.0223794	3	0.0196853
PARD6B	TRAPPC3	516	0.103496	15.57	23	7.9506e-05	0.00123421	0.102076	15.8231	6.95499e-05	0.00133241	0.386506	3	-1.77724
CCDC93	SORBS3	142	0.162702	24.643	23	6.8996e-07	0.00123699	0.126489	18.0844	2.11322e-05	0.00186869	-0.084269	5+	-0.685517
ITGB1	CCT4	517	0.138123	22.8497	23	1.75175e-06	0.00123923	0.187884	45.0814	1.89011e-11	2.34375e-09	0.45918	2	-1.14866
COMMD7	PDZD8	73	-0.139495	26.5952	22	2.50869e-07	0.0012423	-0.0836814	10.8574	0.000984042	0.49129	0.0113445	-	-0.198593
NIF3L1	JAM3	74	0.141383	26.5865	22	2.52003e-07	0.00124792	0.0839032	7.61424	0.00579092	0.716915	0.0508401	5+	-0.820503
GUCY2F	COMMD4	78	0.137004	26.5838	23	2.52353e-07	0.00124965	0.0779705	6.37671	0.0115627	0.678189	0.0769942	5+	-0.0488826
DDX17	RPL31	513	0.119935	17.3016	23	3.18921e-05	0.00125214	0.103042	14.3698	0.000150191	0.00571533	0.295365	2	-0.879759
EQTN	FKBP5	306	0.103915	26.5778	23	2.53137e-07	0.00125353	0.0666567	18.9307	1.35552e-05	0.0671252	-0.0854288	-	-0.0824238
CCDC25	CCDC127	75	0.145095	26.5757	22	2.53411e-07	0.00125489	0.119766	20.6437	5.53182e-06	0.0273935	0.254938	-	-0.218103
OSBP	INTS7	115	0.271427	26.5685	23	2.54353e-07	0.00125956	0.195058	11.7241	0.000616957	0.0392451	0.322499	5+	0.136735
RDH13	NOTCH1	103	0.117657	26.5499	23	2.56817e-07	0.00127176	0.0439894	4.63205	0.03138	0.688688	0.111713	4	-0.950815
ABHD10	UBASH3B	63	-0.2029	26.5406	23	2.58051e-07	0.00127787	-0.0702272	3.42438	0.0642403	0.309331	0.143635	-	-0.518495
PARD6B	PSMC5	517	0.12464	15.4899	23	8.29487e-05	0.00127963	0.108423	12.0532	0.00051703	0.00633746	0.386506	3	-1.77724
C1orf56	PPP1R2	65	-0.145458	26.5303	23	2.59438e-07	0.00128474	-0.0624201	3.16378	0.0752888	0.805404	0.0345537	-	0.149775
PSMD3	RPL27A	517	0.236166	17.444	23	2.9589e-05	0.00128531	0.197453	13.3408	0.000259687	0.00784129	0.278424	2	-0.464449
PARD6B	PSMD14	517	0.115926	15.4744	23	8.36311e-05	0.00128615	0.11075	14.4939	0.000140613	0.00228301	0.386506	3	-1.77724
PSMD3	NUFIP2	496	0.126047	17.4018	23	3.02546e-05	0.00128909	0.109965	14.534	0.00013765	0.00540986	0.278424	4	-0.464449
PSMD3	CCT8	517	0.125864	17.403	23	3.02349e-05	0.00128909	0.111123	16.6942	4.39156e-05	0.00293878	0.278424	2	-0.464449
PSMD3	CCT6A	517	0.132159	17.3891	23	3.0457e-05	0.00128909	0.115401	15.8102	7.00246e-05	0.00378062	0.278424	2	-0.464449
CCDC6	CMSS1	445	-0.155742	26.5187	23	2.61004e-07	0.00129249	-0.143538	30.7276	2.96919e-08	7.35172e-05	0.129092	5+	-0.502859
OSTC	RAB5C	517	0.156952	23.4134	23	1.30666e-06	0.00129411	0.0948594	17.5102	2.85777e-05	0.0157241	0.271835	3	-0.251249
NNMT	RABGAP1L	63	0.139068	26.4999	23	2.63557e-07	0.00130513	0.125977	13.7849	0.000204979	0.821821	0.0117541	-	-0.86008
PSMD3	VCL	515	0.108227	17.3315	23	3.13939e-05	0.00130641	0.0431973	5.41335	0.0199833	0.134089	0.278424	2	-0.464449
PSMD3	RPS5	517	0.199509	17.3316	23	3.13923e-05	0.00130641	0.167463	14.1269	0.000170883	0.00605748	0.278424	2	-0.464449
MAMDC4	VRK2	68	-0.14376	26.4917	23	2.64667e-07	0.00131063	-0.103814	10.872	0.000976308	0.381219	0.0497168	-	-1.29498
EMC3	ATP6V0D1	504	0.214902	26.4875	23	2.65248e-07	0.00131351	0.182559	21.5701	3.41135e-06	0.0084465	0.37274	4	-0.413969
RPL36A	TMX1	516	0.269265	26.4835	23	2.65805e-07	0.00131627	0.286609	56.8532	4.69598e-14	7.75149e-11	0.463658	-	-0.416786
ADAT2	CEP97	64	0.404255	26.4761	23	2.66823e-07	0.00132131	0.284162	14.8231	0.000118079	0.138561	0.000752883	-	-0.398399
HEATR1	MOXD1	65	-0.220649	26.4688	22	2.67827e-07	0.00132628	-0.164059	12.4984	0.000407296	0.106154	0.0531098	-	-0.426831
PSMD3	RPS8	517	0.178151	17.2859	23	3.21564e-05	0.00132699	0.141335	13.0372	0.000305371	0.00856501	0.278424	2	-0.464449
PAIP2B	STARD9	143	0.154898	26.4445	23	2.71222e-07	0.00134309	0.168035	32.7739	1.03527e-08	5.12666e-05	0.0514318	-	-0.401498
CSF1	BNIP3	62	-0.113182	16.5729	21	4.68146e-05	0.00134522	-0.0540574	3.69208	0.0546714	0.372755	0.124439	3	-0.366174
PSMD3	PAICS	516	0.117868	17.2372	23	3.29916e-05	0.0013502	0.100739	17.9616	2.25411e-05	0.0019583	0.278424	4	-0.464449
LUC7L2	ACSF3	216	0.21325	26.4258	23	2.73855e-07	0.00135613	0.199238	27.4875	1.58115e-07	0.000782988	0.364853	5+	-0.982267
SMR3B	EMC6	214	0.120464	26.4064	23	2.76627e-07	0.00136986	0.0844993	14.0517	0.000177856	0.0880742	0.222736	-	-0.34106
GPI	NDUFB1	511	0.156694	20.8329	23	5.01158e-06	0.00137874	0.194751	35.0701	3.18046e-09	1.31247e-06	0.200365	4	-1.16887
PSMD3	EZR	517	0.11907	17.1649	23	3.42707e-05	0.00137974	0.055816	6.89927	0.00862307	0.0783513	0.278424	2	-0.464449
PSMD3	CUTA	514	0.144765	17.1796	23	3.4006e-05	0.00137974	0.0753316	7.89825	0.00494826	0.0532691	0.278424	-	-0.464449
MKRN2OS	TIMM50	517	0.112287	25.0526	23	5.57864e-07	0.00138127	0.0730208	21.764	3.08324e-06	0.0076341	0.120834	-	-0.722769
ESS2	HADHB	517	-0.186232	26.3861	23	2.79541e-07	0.00138429	-0.11588	16.7711	4.21703e-05	0.0115274	0.27359	-	-0.617527
IL23A	FBP1	66	0.117554	26.3656	23	2.82533e-07	0.0013991	0.0754177	19.2122	1.16962e-05	0.0579194	0.11651	4	-0.528139
PARD6B	TRIM25	503	0.103869	15.2914	23	9.21345e-05	0.00139954	0.0387732	2.5759	0.108502	0.283089	0.386506	3	-1.77724
CERS3	DNM1	76	0.111323	26.3621	23	2.83034e-07	0.00140158	0.0924355	21.8018	3.02321e-06	0.014971	0.132931	4	-0.173545
PARD6B	SND1	517	0.135363	15.2775	23	9.28148e-05	0.00140556	0.119155	17.5689	2.77086e-05	0.00071465	0.386506	3	-1.77724
FGFR2	NUDT16L1	99	0.318353	25.0121	23	5.69706e-07	0.00141059	0.276002	19.1145	1.23103e-05	0.00762007	0.185773	3	-5.59944
SHFL	UBE2Q1	82	0.21219	24.3454	23	8.05205e-07	0.00141626	0.174597	19.3327	1.09809e-05	0.0161483	0.0473605	-	-1.12979
PARD6B	PDCD11	517	-0.150669	15.248	23	9.42749e-05	0.00141899	-0.141561	17.9911	2.21935e-05	0.000602671	0.386506	3	-1.77724
CENPA	MRPS5	503	-0.326637	24.7525	23	6.51831e-07	0.00142601	-0.23997	14.6213	0.000131419	0.00380192	0.20286	3	-0.221084
CENPA	MRPS23	512	-0.26904	24.3507	23	8.02959e-07	0.00142601	-0.275275	27.931	1.2572e-07	4.78413e-05	0.20286	3	-0.221084
CENPA	MRPS28	513	-0.308361	24.2079	23	8.6477e-07	0.00142601	-0.281029	24.435	7.68599e-07	0.000146241	0.20286	3	-0.221084
PSMD3	CCT7	517	0.131671	17.0721	23	3.59866e-05	0.0014274	0.119845	16.7604	4.24086e-05	0.00293878	0.278424	2	-0.464449
PSMD3	UBE2M	506	0.131683	17.0698	23	3.60308e-05	0.0014274	0.0743319	8.5944	0.00337198	0.0414344	0.278424	2	-0.464449
SOX2	ATP6V1F	365	0.19939	22.8727	23	1.73093e-06	0.00142859	0.167273	17.0034	3.7312e-05	0.0068433	0.212786	4	-3.30683
SOX2	SNAP29	470	0.156062	23.231	23	1.43663e-06	0.00142859	0.0597018	5.37907	0.0203797	0.170186	0.212786	3	-3.30683
SOX2	RMDN3	507	-0.187084	23.3031	23	1.38379e-06	0.00142859	-0.10442	11.8333	0.000581812	0.0285261	0.212786	5+	-3.30683
SOX2	ARHGEF2	499	0.160667	23.1479	23	1.50007e-06	0.00142859	0.104119	19.1214	1.2266e-05	0.00369866	0.212786	3	-3.30683
SGSM2	URM1	89	0.190501	26.3229	23	2.88844e-07	0.00143035	0.109168	11.0049	0.000908707	0.338677	0.140192	-	0.665322
PSMD3	RPL36	517	0.21017	17.0459	23	3.64879e-05	0.00143403	0.171834	12.3566	0.000439434	0.0109798	0.278424	2	-0.464449
KIDINS220	PDZD11	326	0.147527	24.2453	23	8.48136e-07	0.00144388	0.116854	17.4129	3.00777e-05	0.0104045	0.403126	5+	-2.96446
LUZP6	GGA2	180	-0.169775	26.3027	23	2.91875e-07	0.00144537	-0.109453	14.8028	0.000119359	0.297538	0.145671	-	-0.965341
ADAMTS6	UBAC1	64	-0.132902	24.96	23	5.85322e-07	0.00144926	-0.0752411	5.14893	0.0232606	0.641144	-0.0474047	4	0.0744673
TMEM42	KIF1A	76	0.147355	26.295	22	2.93051e-07	0.00145119	0.0926464	17.6934	2.59524e-05	0.0257032	0.287777	-	-1.00429
PARD6B	PDCD6	513	0.118414	15.1918	23	9.71252e-05	0.00145306	0.0428619	3.35331	0.0670699	0.21104	0.386506	3	-1.77724
PARD6B	RPS23	517	0.141293	15.1956	23	9.69285e-05	0.00145306	0.144889	15.9104	6.64123e-05	0.0012999	0.386506	3	-1.77724
PARD6B	SEC24C	501	0.113256	15.1852	23	9.74646e-05	0.00145375	0.0975969	12.3318	0.000445316	0.00563991	0.386506	3	-1.77724
MED21	NUMB	441	-0.171411	26.2829	23	2.94887e-07	0.00145881	-0.120544	21.704	3.18119e-06	0.0157374	0.104163	3	-0.236513
ACAD10	SGTB	91	-0.172232	26.2836	23	2.94785e-07	0.00145977	-0.114635	12.9356	0.000322398	0.399128	0.103521	-	-0.950535
[truncated: 71,718 more rows]

## Sheet: DeeProM All Drug
Table S5. Drug-protein and CRISPR-protein association analysis. Related to Figure 4 and Figure 5.
[truncated: 7,699 more rows]

[truncated: 3 more sheets: DeeProM All CRISPR, DeeProM Tissue-level Drug, DeeProM Tissue-level CRISPR]
